# Supplementary material for: Experimental evolution links post-transcriptional regulation to Leishmania fitness gain
Source: PLoS Pathog. 2022 Mar 16;18(3):e1010375. doi: 10.1371/journal.ppat.1010375 (PMC8959184; doi:10.1371/journal.ppat.1010375)
Supplement: S1 Table — Index. Detailed information on samples and analyses presented in the table. a Sheet in S1 Table. RNAseq complete data set. (XLSX) [file ppat.1010375.s011.xlsx]

## Sheet: index
Transcriptomic read counts of EP and LP RNAseq analyses.
Samples
EP.1log = early passage promastigotes (<5) collected during exponential growth phase for RNA preparation; three independant preparations EP.1 log1, log2, log3.
EP.1stat = early passage promastigotes (<5) collected during stationary growth phase for RNA preparation; three independant preparations EP.1 stat1, stat2, stat3.
EP.1meta = early passage promastigotes (<5) enriched in metacyclic forms from day 3 stationary growth phase cultur for RNA preparation; three independant preparations EP.1 meta1, stat2, stat3.
LP.1log = late passage promastigotes (>20) collected during exponential growth phase for RNA preparation; three independant preparations LP.1 log1, log2, log3.
LP.1stat = late passage promastigotes (>20) collected during stationary growth phase for RNA preparation; three independant preparations LP.1 stat1, stat2, stat3.
Table RNAseqComplete = input table for the transcriptomic analyses of all EP.1 and LP.1 parasites

## Sheet: a-RNAseqComplete
Id	combinedAnnotation	EP.1log1	EP.1log2	EP.1log3	EP.1meta1	EP.1meta2	EP.1meta3	EP.1stat1	EP.1stat2	EP.1stat3	LP.1log1	LP.1log2	LP.1log3	LP.1stat1	LP.1stat2	LP.1stat3	norm.EP.1log1	norm.EP.1log2	norm.EP.1log3	norm.EP.1meta1	norm.EP.1meta2	norm.EP.1meta3	norm.EP.1stat1	norm.EP.1stat2	norm.EP.1stat3	norm.LP.1log1	norm.LP.1log2	norm.LP.1log3	norm.LP.1stat1	norm.LP.1stat2	norm.LP.1stat3	baseMean	LP.1stat	LP.1log	EP.1meta	EP.1stat	EP.1log	EP.1logvsEP.1stat.FC	EP.1logvsEP.1stat.log2FoldChange	EP.1logvsEP.1stat.padj	EP.1logvsEP.1meta.FC	EP.1logvsEP.1meta.log2FoldChange	EP.1logvsEP.1meta.padj	EP.1statvsEP.1meta.FC	EP.1statvsEP.1meta.log2FoldChange	EP.1statvsEP.1meta.padj	LP.1logvsLP.1stat.FC	LP.1logvsLP.1stat.log2FoldChange	LP1ogvsLP.1stat.padj
LD11Cs1H1_c1	snoRNA	23	22	30	43	37	29	31	19	39	16	26	16	2	19	9	47	33	38	37	43	33	31	25	29	14	16	13	3	13	5	25.27	7	14	38	28	39	1.338	0.421	0.250416686575924	1.036	0.05	0.899322811396336	0.774	-0.37	0.326933788958212	1.961	0.971	0.0280386807552838
LD11Cs2H1_c2	snoRNA	217	289	334	179	157	178	202	118	268	333	444	282	144	309	411	439	428	421	153	181	205	201	157	201	287	277	236	214	205	229	255.65	216	267	180	186	429	2.287	1.194	8.43617368192234e-18	2.405	1.266	1.0253611069479e-19	1.051	0.072	0.695008326978967	1.238	0.308	0.0281749500740851
LD14Cs1C1_c6	snoRNA	7	12	20	63	62	37	26	37	50	13	14	27	12	45	32	14	18	25	54	71	43	26	49	37	11	9	23	18	30	18	29.72	22	14	56	37	19	0.523	-0.936	0.0243249107074061	0.341	-1.551	8.53331122169266e-05	0.653	-0.615	0.100830904677238	0.645	-0.633	0.129763570580301
LD14Cs1C2_c7	snoRNA	43	60	52	225	196	136	99	98	160	49	74	59	58	131	129	87	89	66	192	226	156	99	131	120	42	46	49	86	87	72	103.19	82	46	191	117	81	0.68	-0.556	0.00622831236462663	0.416	-1.264	3.37548064817333e-11	0.612	-0.708	5.91325841986432e-05	0.568	-0.816	4.23088241512205e-05
LD14Cs1C3_c5	snoRNA	8	10	21	81	86	80	47	34	52	11	25	18	21	46	44	16	15	26	69	99	92	47	45	39	9	16	15	31	30	25	38.35	29	13	87	44	19	0.447	-1.16	0.000834321141893698	0.227	-2.139	5.81335014892573e-11	0.507	-0.979	0.000296597673058559	0.481	-1.056	0.00151799871866846
LD14Cs1H1_c4	snoRNA	36	47	26	182	165	153	69	51	108	35	39	36	26	90	90	73	70	33	156	190	176	69	68	81	30	24	30	39	60	50	76.5	50	28	174	73	59	0.771	-0.375	0.164624345013881	0.326	-1.615	1.72108866570172e-11	0.423	-1.24	3.56469234825848e-08	0.555	-0.849	0.00132982725708402
LD14Cs1H2_c8	snoRNA	46	68	69	247	227	202	123	92	149	40	68	40	56	151	146	93	101	87	211	261	232	122	123	112	35	42	34	83	100	81	114.5	88	37	235	119	94	0.781	-0.357	0.0551598800596114	0.398	-1.329	2.49311972264566e-15	0.51	-0.972	2.28824414293219e-10	0.419	-1.256	2.49386886573822e-11
LD14Cs1H3_c3	snoRNA	58	86	107	401	347	327	193	151	262	106	150	99	85	186	165	117	127	135	343	400	376	192	202	196	92	94	83	126	123	92	179.83	114	90	373	197	126	0.646	-0.629	7.77659863506003e-05	0.343	-1.545	5.37167114331231e-25	0.53	-0.916	1.37079349133112e-11	0.802	-0.318	0.0505228117339785
LD15Cs1C1_c10	snoRNA	0	0	1	0	0	1	2	0	1	0	0	0	0	0	0	0	0	1	0	0	1	2	0	1	0	0	0	0	0	0	0.34	0	0	0	1	0	0.631	-0.665	0.868831055795231	1.406	0.491	0.90317348732747	2.228	1.156	0.786724184758496	1	0	1
LD15Cs1C1_c11	snoRNA	2	1	0	7	2	7	1	2	10	6	0	0	1	3	7	4	1	0	6	2	8	1	3	7	5	0	0	1	2	4	3.04	2	2	5	4	2	0.414	-1.274	0.368212081435327	0.314	-1.67	0.212272733679401	0.76	-0.396	0.773011749065794	0.502	-0.994	0.457060099065941
LD15Cs1C1_c13	snoRNA	1	0	1	0	1	2	1	0	2	1	0	0	0	2	2	2	0	1	0	1	2	1	0	1	1	0	0	0	1	1	0.84	1	0	1	1	1	1.198	0.26	0.913595376601535	0.936	-0.095	0.970537999095176	0.781	-0.356	0.884109338361901	0.292	-1.775	0.413623895943191
LD15Cs1C1_c14	snoRNA	0	0	0	0	0	0	0	0	0	0	0	0	0	1	0	0	0	0	0	0	0	0	0	0	0	0	0	0	1	0	0.04	0	0	0	0	0	1	0	1	1	0	1	1	0	1	0.494	-1.018	0.872050424474703
LD15Cs1C1_c15	snoRNA	0	0	0	0	0	0	0	0	0	0	0	0	0	0	0	0	0	0	0	0	0	0	0	0	0	0	0	0	0	0	0	0	0	0	0	0	NA	NA	NA	NA	NA	NA	NA	NA	NA	NA	NA	NA
LD15Cs1C1_c16	snoRNA	0	0	0	0	0	0	0	0	0	0	0	0	0	0	0	0	0	0	0	0	0	0	0	0	0	0	0	0	0	0	0	0	0	0	0	0	NA	NA	NA	NA	NA	NA	NA	NA	NA	NA	NA	NA
LD15Cs1C1_c17	snoRNA	0	0	0	0	0	0	0	0	0	0	0	0	0	0	0	0	0	0	0	0	0	0	0	0	0	0	0	0	0	0	0	0	0	0	0	0	NA	NA	NA	NA	NA	NA	NA	NA	NA	NA	NA	NA
LD15Cs1C1_c18	snoRNA	0	0	0	0	0	0	0	0	0	0	0	0	0	0	0	0	0	0	0	0	0	0	0	0	0	0	0	0	0	0	0	0	0	0	0	0	NA	NA	NA	NA	NA	NA	NA	NA	NA	NA	NA	NA
LD15Cs1C1_c19	snoRNA	0	0	0	0	0	0	0	0	0	0	0	0	0	0	0	0	0	0	0	0	0	0	0	0	0	0	0	0	0	0	0	0	0	0	0	0	NA	NA	NA	NA	NA	NA	NA	NA	NA	NA	NA	NA
LD15Cs1C1_c20	snoRNA	0	0	0	0	0	0	0	0	0	0	0	0	0	0	0	0	0	0	0	0	0	0	0	0	0	0	0	0	0	0	0	0	0	0	0	0	NA	NA	NA	NA	NA	NA	NA	NA	NA	NA	NA	NA
LD15Cs1C1_c21	snoRNA	0	0	0	0	0	0	0	0	0	0	0	0	0	0	0	0	0	0	0	0	0	0	0	0	0	0	0	0	0	0	0	0	0	0	0	0	NA	NA	NA	NA	NA	NA	NA	NA	NA	NA	NA	NA
LD15Cs1C1_c22	snoRNA	0	0	4	7	2	6	1	3	20	2	0	1	4	10	4	0	0	5	6	2	7	1	4	15	2	0	1	6	7	2	3.84	5	1	5	7	2	0.272	-1.877	0.15028424480354	0.314	-1.671	0.1976070381675	1.153	0.206	0.876932292143674	0.134	-2.896	0.0234809441272723
LD15Cs1H1_c12	snoRNA	0	6	6	13	11	9	21	9	44	8	3	9	10	17	22	0	9	8	11	13	10	21	12	33	7	2	8	15	11	12	11.41	13	6	11	22	6	0.273	-1.872	0.00301687081487306	0.513	-0.964	0.150301220838403	1.877	0.908	0.103255858040733	0.408	-1.293	0.0274525354727885
LD16Cs1H1_c23	snoRNA	0	3	3	2	1	0	2	1	2	3	5	4	1	2	4	0	4	4	2	1	0	2	1	1	3	3	3	1	1	2	2	1	3	1	1	3	1.767	0.821	0.538783423660432	2.8	1.485	0.283322391633873	1.585	0.664	0.693373983005566	1.772	0.825	0.489404236239435
LD16Cs2H1_c24	snoRNA	60	60	72	151	131	91	137	118	148	134	229	149	120	196	292	121	89	91	129	151	105	136	157	111	116	143	125	178	130	163	129.66	157	128	128	135	100	0.744	-0.426	0.0424256543971883	0.778	-0.361	0.0849870744056951	1.046	0.065	0.791229768848	0.819	-0.289	0.132808617356971
LD18Cs1C1_c25	snoRNA	3	5	10	34	31	20	27	21	33	7	11	9	15	36	24	6	7	13	29	36	23	27	28	25	6	7	8	22	24	13	18.23	20	7	29	27	9	0.343	-1.542	0.00142647308862178	0.314	-1.669	0.000450920986264549	0.916	-0.127	0.783917588181899	0.353	-1.501	0.000708678423751927
LD18Cs1C1_c30	snoRNA	0	1	1	8	6	3	10	2	14	2	2	1	2	5	13	0	1	1	7	7	3	10	3	10	2	1	1	3	3	7	4.03	4	1	6	8	1	0.132	-2.925	0.0239288796869551	0.171	-2.548	0.0500123159951803	1.299	0.377	0.69438552506192	0.276	-1.857	0.0675886847745331
LD18Cs1C1_c35	snoRNA	0	0	0	0	0	0	0	0	0	0	0	0	0	0	0	0	0	0	0	0	0	0	0	0	0	0	0	0	0	0	0	0	0	0	0	0	NA	NA	NA	NA	NA	NA	NA	NA	NA	NA	NA	NA
LD18Cs1C1_c40	snoRNA	0	0	0	0	0	0	0	0	0	0	0	0	0	0	0	0	0	0	0	0	0	0	0	0	0	0	0	0	0	0	0	0	0	0	0	0	NA	NA	NA	NA	NA	NA	NA	NA	NA	NA	NA	NA
LD18Cs1C1_c45	snoRNA	0	0	0	0	0	0	0	0	0	0	0	0	0	0	0	0	0	0	0	0	0	0	0	0	0	0	0	0	0	0	0	0	0	0	0	0	NA	NA	NA	NA	NA	NA	NA	NA	NA	NA	NA	NA
LD18Cs1C1_c50	snoRNA	0	0	0	0	0	0	0	0	0	0	0	0	0	0	0	0	0	0	0	0	0	0	0	0	0	0	0	0	0	0	0	0	0	0	0	0	NA	NA	NA	NA	NA	NA	NA	NA	NA	NA	NA	NA
LD18Cs1C1_c55	snoRNA	0	0	0	0	0	0	0	0	0	0	0	0	0	0	0	0	0	0	0	0	0	0	0	0	0	0	0	0	0	0	0	0	0	0	0	0	NA	NA	NA	NA	NA	NA	NA	NA	NA	NA	NA	NA
LD18Cs1C1_c60	snoRNA	0	0	0	2	3	0	0	1	5	1	0	0	0	4	3	0	0	0	2	3	0	0	1	4	1	0	0	0	3	2	1.03	2	0	2	2	0	0.171	-2.548	0.232694406790052	0.171	-2.545	0.223085852200407	1.002	0.002	1	0.199	-2.33	0.282750424250457
LD18Cs1C1_c61	snoRNA	1	8	6	15	12	13	13	9	10	9	4	10	6	12	15	2	12	8	13	14	15	13	12	7	8	2	8	9	8	8	9.29	8	6	14	11	7	0.708	-0.499	0.467035246979456	0.544	-0.88	0.165518842012438	0.768	-0.381	0.557710432509137	0.718	-0.477	0.45953343812459
LD18Cs1C2_c27	snoRNA	0	0	0	0	0	0	0	0	0	0	0	0	0	0	0	0	0	0	0	0	0	0	0	0	0	0	0	0	0	0	0	0	0	0	0	0	NA	NA	NA	NA	NA	NA	NA	NA	NA	NA	NA	NA
LD18Cs1C2_c32	snoRNA	0	0	0	0	0	0	0	0	0	0	0	0	0	0	0	0	0	0	0	0	0	0	0	0	0	0	0	0	0	0	0	0	0	0	0	0	NA	NA	NA	NA	NA	NA	NA	NA	NA	NA	NA	NA
LD18Cs1C2_c37	snoRNA	0	0	0	0	0	0	0	0	0	0	0	0	0	0	0	0	0	0	0	0	0	0	0	0	0	0	0	0	0	0	0	0	0	0	0	0	NA	NA	NA	NA	NA	NA	NA	NA	NA	NA	NA	NA
LD18Cs1C2_c42	snoRNA	0	0	0	0	0	0	0	0	0	0	0	0	0	0	0	0	0	0	0	0	0	0	0	0	0	0	0	0	0	0	0	0	0	0	0	0	NA	NA	NA	NA	NA	NA	NA	NA	NA	NA	NA	NA
LD18Cs1C2_c47	snoRNA	0	0	0	0	0	0	0	0	0	0	0	0	0	0	0	0	0	0	0	0	0	0	0	0	0	0	0	0	0	0	0	0	0	0	0	0	NA	NA	NA	NA	NA	NA	NA	NA	NA	NA	NA	NA
LD18Cs1C2_c52	snoRNA	0	0	0	0	0	0	0	0	0	0	0	0	0	0	0	0	0	0	0	0	0	0	0	0	0	0	0	0	0	0	0	0	0	0	0	0	NA	NA	NA	NA	NA	NA	NA	NA	NA	NA	NA	NA
LD18Cs1C2_c57	snoRNA	0	0	0	0	0	0	0	0	0	0	0	0	0	0	0	0	0	0	0	0	0	0	0	0	0	0	0	0	0	0	0	0	0	0	0	0	NA	NA	NA	NA	NA	NA	NA	NA	NA	NA	NA	NA
LD18Cs1C2_c64	snoRNA	40	40	53	131	118	85	99	83	175	46	56	53	70	146	145	81	59	67	112	136	98	99	111	131	40	35	44	104	97	81	86.25	94	40	115	114	69	0.598	-0.743	0.000977945178594304	0.594	-0.752	0.000757211951511863	0.994	-0.009	0.97654314037294	0.426	-1.232	1.40609489319742e-08
LD18Cs1C3_c26	snoRNA	0	0	0	0	0	0	0	0	0	0	0	0	0	0	0	0	0	0	0	0	0	0	0	0	0	0	0	0	0	0	0	0	0	0	0	0	NA	NA	NA	NA	NA	NA	NA	NA	NA	NA	NA	NA
LD18Cs1C3_c31	snoRNA	3	1	5	26	21	19	19	14	25	3	2	3	9	43	26	6	1	6	22	24	22	19	19	19	3	1	3	13	28	15	13.41	19	2	23	19	4	0.244	-2.037	0.00154587305267766	0.202	-2.306	0.000249636152269068	0.83	-0.269	0.610215374106972	0.107	-3.223	8.45487331367012e-07
LD18Cs1C3_c36	snoRNA	0	0	0	0	0	0	0	0	0	0	0	0	0	0	0	0	0	0	0	0	0	0	0	0	0	0	0	0	0	0	0	0	0	0	0	0	NA	NA	NA	NA	NA	NA	NA	NA	NA	NA	NA	NA
LD18Cs1C3_c41	snoRNA	0	0	0	0	0	0	0	0	0	0	0	0	0	0	0	0	0	0	0	0	0	0	0	0	0	0	0	0	0	0	0	0	0	0	0	0	NA	NA	NA	NA	NA	NA	NA	NA	NA	NA	NA	NA
LD18Cs1C3_c46	snoRNA	0	0	0	0	0	0	0	0	0	0	0	0	0	0	0	0	0	0	0	0	0	0	0	0	0	0	0	0	0	0	0	0	0	0	0	0	NA	NA	NA	NA	NA	NA	NA	NA	NA	NA	NA	NA
LD18Cs1C3_c51	snoRNA	0	0	0	0	0	0	0	0	0	0	0	0	0	0	0	0	0	0	0	0	0	0	0	0	0	0	0	0	0	0	0	0	0	0	0	0	NA	NA	NA	NA	NA	NA	NA	NA	NA	NA	NA	NA
LD18Cs1C3_c56	snoRNA	0	0	0	0	0	0	0	0	0	0	0	0	0	0	0	0	0	0	0	0	0	0	0	0	0	0	0	0	0	0	0	0	0	0	0	0	NA	NA	NA	NA	NA	NA	NA	NA	NA	NA	NA	NA
LD18Cs1H1_c28	snoRNA	0	0	0	0	0	0	0	0	0	0	0	0	0	0	0	0	0	0	0	0	0	0	0	0	0	0	0	0	0	0	0	0	0	0	0	0	NA	NA	NA	NA	NA	NA	NA	NA	NA	NA	NA	NA
LD18Cs1H1_c33	snoRNA	0	0	0	1	0	0	2	0	0	0	0	0	0	0	1	0	0	0	1	0	0	2	0	0	0	0	0	0	0	1	0.23	0	0	0	1	0	0.583	-0.778	0.884637345261556	0.833	-0.264	0.963180082183158	1.428	0.514	0.93272205750078	0.481	-1.055	0.846049142573844
LD18Cs1H1_c38	snoRNA	0	0	0	0	0	0	0	0	0	0	0	0	0	0	0	0	0	0	0	0	0	0	0	0	0	0	0	0	0	0	0	0	0	0	0	0	NA	NA	NA	NA	NA	NA	NA	NA	NA	NA	NA	NA
LD18Cs1H1_c43	snoRNA	0	0	0	0	0	0	0	0	0	0	0	0	0	0	0	0	0	0	0	0	0	0	0	0	0	0	0	0	0	0	0	0	0	0	0	0	NA	NA	NA	NA	NA	NA	NA	NA	NA	NA	NA	NA
LD18Cs1H1_c48	snoRNA	0	0	0	0	0	0	0	0	0	0	0	0	0	0	0	0	0	0	0	0	0	0	0	0	0	0	0	0	0	0	0	0	0	0	0	0	NA	NA	NA	NA	NA	NA	NA	NA	NA	NA	NA	NA
LD18Cs1H1_c53	snoRNA	0	0	0	0	0	0	0	0	0	0	0	0	0	0	0	0	0	0	0	0	0	0	0	0	0	0	0	0	0	0	0	0	0	0	0	0	NA	NA	NA	NA	NA	NA	NA	NA	NA	NA	NA	NA
LD18Cs1H1_c58	snoRNA	0	0	0	0	0	0	0	0	0	0	0	0	0	0	0	0	0	0	0	0	0	0	0	0	0	0	0	0	0	0	0	0	0	0	0	0	NA	NA	NA	NA	NA	NA	NA	NA	NA	NA	NA	NA
LD18Cs1H1_c63	snoRNA	0	0	1	1	1	0	0	0	2	0	1	0	2	2	0	0	0	1	1	1	0	0	0	1	0	1	0	3	1	0	0.65	1	0	1	0	0	0.946	-0.08	0.98322249372532	0.838	-0.255	0.931353822533318	0.886	-0.175	0.959168465670388	0.214	-2.224	0.366251111791716
LD18Cs1H2_c29	snoRNA	0	0	0	0	0	0	0	0	0	0	0	0	0	0	0	0	0	0	0	0	0	0	0	0	0	0	0	0	0	0	0	0	0	0	0	0	NA	NA	NA	NA	NA	NA	NA	NA	NA	NA	NA	NA
LD18Cs1H2_c34	snoRNA	0	0	0	0	0	0	0	0	0	0	0	0	0	0	0	0	0	0	0	0	0	0	0	0	0	0	0	0	0	0	0	0	0	0	0	0	NA	NA	NA	NA	NA	NA	NA	NA	NA	NA	NA	NA
LD18Cs1H2_c39	snoRNA	0	0	0	0	0	0	0	0	0	0	0	0	0	0	0	0	0	0	0	0	0	0	0	0	0	0	0	0	0	0	0	0	0	0	0	0	NA	NA	NA	NA	NA	NA	NA	NA	NA	NA	NA	NA
LD18Cs1H2_c44	snoRNA	0	0	0	0	0	0	0	0	0	0	0	0	0	0	0	0	0	0	0	0	0	0	0	0	0	0	0	0	0	0	0	0	0	0	0	0	NA	NA	NA	NA	NA	NA	NA	NA	NA	NA	NA	NA
LD18Cs1H2_c49	snoRNA	0	0	0	0	0	0	0	0	0	0	0	0	0	0	0	0	0	0	0	0	0	0	0	0	0	0	0	0	0	0	0	0	0	0	0	0	NA	NA	NA	NA	NA	NA	NA	NA	NA	NA	NA	NA
LD18Cs1H2_c54	snoRNA	0	0	0	0	0	0	0	0	0	0	0	0	0	0	0	0	0	0	0	0	0	0	0	0	0	0	0	0	0	0	0	0	0	0	0	0	NA	NA	NA	NA	NA	NA	NA	NA	NA	NA	NA	NA
LD18Cs1H2_c59	snoRNA	0	0	0	0	0	0	0	0	0	0	0	0	0	0	0	0	0	0	0	0	0	0	0	0	0	0	0	0	0	0	0	0	0	0	0	0	NA	NA	NA	NA	NA	NA	NA	NA	NA	NA	NA	NA
LD18Cs1H2_c62	snoRNA	0	0	0	0	0	0	0	0	0	0	0	0	0	0	0	0	0	0	0	0	0	0	0	0	0	0	0	0	0	0	0	0	0	0	0	0	NA	NA	NA	NA	NA	NA	NA	NA	NA	NA	NA	NA
LD19Cs1H1_c65	snoRNA	26	27	30	45	50	33	25	53	45	39	70	22	21	51	64	53	40	38	38	58	38	25	71	34	34	44	18	31	34	36	39.35	34	32	45	43	44	1.057	0.079	0.842738838869752	0.983	-0.025	0.953975269441109	0.93	-0.104	0.801385581245455	0.918	-0.124	0.742933104478994
LD19Cs1H2_c66	snoRNA	13	19	14	27	30	21	18	34	30	28	22	32	17	34	39	26	28	18	23	35	24	18	45	22	24	14	27	25	23	22	24.93	23	22	27	28	24	0.859	-0.219	0.635768248157291	0.875	-0.193	0.669655096464679	1.018	0.026	0.962790357883228	0.941	-0.088	0.852313405731409
LD19Cs2H1_c67	snoRNA	49	91	86	124	95	118	93	89	113	120	154	155	57	146	145	99	135	108	106	109	136	93	119	85	104	96	130	85	97	81	105.42	88	110	117	99	114	1.17	0.227	0.29888825094422	0.975	-0.036	0.87815833230733	0.833	-0.263	0.229217294502575	1.26	0.333	0.0955770752192205
Ld1S_010005000	Protein of unknown function DUF2946, putative	462	673	779	1441	850	1110	2014	1038	2099	1159	1564	1158	2072	4279	6216	935	996	983	1232	979	1276	2005	1385	1573	1001	977	970	3079	2833	3468	1579.37	3127	983	1162	1654	971	0.592	-0.756	4.74305986109114e-11	0.842	-0.248	0.0369386660862243	1.422	0.508	1.3065566169638e-05	0.315	-1.666	2.63499457419461e-52
Ld1S_010005100	Endonuclease,Exonuclease,phosphatase family, putative	256	354	431	440	311	320	491	311	600	842	1224	1021	441	1032	1247	518	524	544	376	358	368	489	415	450	727	765	855	655	683	696	561.47	678	782	367	451	529	1.171	0.228	0.0296126537390069	1.437	0.523	3.48540833947015e-07	1.228	0.296	0.00541718801170682	1.151	0.203	0.0307641818421796
Ld1S_010005200	Kinesin-13 1, putative	503	633	755	638	543	439	330	331	619	1668	2211	1618	202	581	545	1018	937	952	545	625	505	329	442	464	1440	1381	1355	300	385	304	732.11	330	1392	558	412	969	2.354	1.235	2.84836063592184e-23	1.738	0.797	8.38929427467533e-11	0.738	-0.438	0.000933096312428516	4.23	2.081	1.49159154076295e-66
Ld1S_010005300_pseudogene	hypothetical protein	275	379	536	1151	952	628	635	630	857	662	1024	692	574	1319	1458	556	561	676	984	1097	722	632	841	642	572	640	580	853	873	813	736.08	846	597	934	705	598	0.86	-0.218	0.124449092017685	0.648	-0.627	2.48098217222847e-06	0.753	-0.409	0.00289080565773421	0.705	-0.505	0.000130975081117863
Ld1S_010005400	carboxylase, putative	543	762	973	4179	3202	2912	2824	1868	3962	1336	1988	1203	1691	3861	4297	1099	1128	1227	3572	3688	3347	2812	2493	2969	1153	1242	1008	2513	2556	2397	2213.56	2489	1134	3536	2758	1151	0.418	-1.26	2.76225805416824e-39	0.326	-1.615	1.53784780843816e-64	0.782	-0.356	0.000257627417050713	0.456	-1.133	1.03816043128175e-33
Ld1S_010005500	hypothetical protein	378	439	461	403	409	273	432	338	658	1009	1461	928	547	1283	1136	765	650	581	344	471	314	430	451	493	871	913	777	813	849	634	623.78	765	854	376	458	665	1.432	0.518	0.000111249217732934	1.775	0.828	4.83864291005947e-10	1.24	0.31	0.0310199768620181	1.122	0.166	0.22313627731659
Ld1S_010005600	BSD domain containing protein, putative	236	318	410	882	618	708	512	449	821	862	1205	960	399	983	1154	477	471	517	754	712	814	510	599	615	744	753	804	593	651	644	643.83	629	767	760	575	488	0.851	-0.233	0.0180778366754135	0.641	-0.641	6.11250114248406e-12	0.754	-0.408	7.55916463900891e-06	1.218	0.284	0.00110794471253914
Ld1S_010005700	hypothetical protein	166	250	278	312	246	235	272	227	363	553	852	586	311	683	848	336	370	351	267	283	270	271	303	272	477	532	491	462	452	473	374.02	462	500	273	282	352	1.254	0.327	0.00344059012026129	1.289	0.366	0.00096570466324899	1.028	0.039	0.778006780502893	1.083	0.116	0.25256086028736
Ld1S_010005800	UMP-CMP kinase, mitochondrial, putative	116	171	178	288	205	178	300	214	386	360	450	335	292	600	715	235	253	225	246	236	205	299	286	289	311	281	281	434	397	399	291.68	410	291	229	291	238	0.816	-0.293	0.0175873882751749	1.04	0.056	0.682904982758241	1.274	0.349	0.00354574993190466	0.709	-0.496	1.5503820177692e-06
Ld1S_010005900	Glycosyl transferase family 11, putative	97	127	141	260	223	197	285	195	336	357	462	394	282	615	699	196	188	178	222	257	226	284	260	252	308	289	330	419	407	390	280.43	405	309	235	265	187	0.705	-0.505	0.000160798343751657	0.797	-0.328	0.0160888893216182	1.13	0.177	0.194171439758951	0.762	-0.392	0.000443074985891097
Ld1S_010006000	glutaredoxin-like protein	258	346	400	445	306	277	296	235	442	713	1091	673	342	840	796	522	512	505	380	352	318	295	314	331	616	682	564	508	556	444	459.9	503	621	350	313	513	1.628	0.703	5.56382814965664e-10	1.462	0.548	1.08174036759161e-06	0.898	-0.155	0.229217294502575	1.237	0.306	0.00366462640089099
Ld1S_010006100	hypothetical protein	420	577	602	637	435	501	820	608	1020	1373	1813	1319	619	1456	1894	850	854	759	545	501	576	816	811	764	1185	1133	1105	920	964	1057	855.98	980	1141	541	797	821	1.029	0.041	0.705738329771756	1.516	0.6	4.08791979854546e-10	1.473	0.559	6.20896935690151e-09	1.159	0.213	0.0198910128883537
Ld1S_010006200	hypothetical protein	182	251	293	489	419	329	355	294	538	634	887	718	340	762	791	368	371	370	418	483	378	353	392	403	547	554	601	505	504	441	446.06	483	567	426	383	370	0.963	-0.054	0.689711165477093	0.868	-0.204	0.0917343960191	0.902	-0.149	0.239570212610313	1.18	0.238	0.0304195348960533
Ld1S_010006300	hypothetical protein	96	137	151	881	680	613	459	325	731	274	449	263	248	684	661	194	203	190	753	783	704	457	434	548	237	280	220	369	453	369	412.95	397	246	747	480	196	0.404	-1.307	1.95813923411369e-21	0.262	-1.935	5.1407268150902e-47	0.647	-0.628	3.32506832375746e-07	0.62	-0.69	4.72017577612958e-08
Ld1S_010006400	hypothetical protein	89	121	139	426	314	296	275	229	327	345	586	374	333	708	797	180	179	175	364	362	340	274	306	245	298	366	313	495	469	445	320.69	470	326	355	275	178	0.653	-0.615	3.05319727526719e-06	0.501	-0.996	5.37838538077581e-15	0.768	-0.381	0.00139225955733291	0.697	-0.52	1.01549377943934e-06
Ld1S_010006500	LSM domain containing protein, putative	96	126	163	153	118	124	156	133	174	345	508	304	166	369	397	194	186	206	131	136	143	155	178	130	298	317	255	247	244	221	202.73	237	290	137	154	195	1.287	0.364	0.016466700591895	1.443	0.529	0.00045554261399771	1.121	0.165	0.333421785576426	1.224	0.291	0.025750322285474
Ld1S_010006600	hypothetical protein	481	666	793	3414	2107	2307	2128	1397	2965	1191	1577	1200	1197	2650	3272	973	986	1000	2918	2427	2651	2119	1864	2222	1028	985	1005	1779	1754	1825	1702.5	1786	1006	2665	2068	986	0.478	-1.066	2.66181934941857e-40	0.371	-1.431	6.72286018865763e-73	0.776	-0.365	2.82889205703034e-06	0.563	-0.829	2.99204939248161e-27
Ld1S_010006700	CLC-type chloride channel, putative	621	912	1015	1012	686	652	1077	866	1291	2171	3270	2176	1066	2405	3231	1256	1350	1280	865	790	749	1072	1156	967	1874	2043	1823	1584	1592	1803	1347	1660	1913	801	1065	1295	1.22	0.287	0.00316990463659487	1.615	0.691	4.86456818576561e-13	1.323	0.404	4.62320774785542e-05	1.149	0.2	0.034527488229279
Ld1S_010006800	hypothetical protein	153	212	304	382	292	253	360	287	577	654	809	608	399	963	872	310	314	383	327	336	291	358	383	432	565	505	509	593	638	486	428.7	572	526	318	391	336	0.86	-0.218	0.13677037476966	1.061	0.086	0.574228417353071	1.234	0.304	0.0361614117354806	0.922	-0.117	0.408144321864773
Ld1S_010006900	Low molecular weight phosphotyrosine protein phosphatase, putative	321	406	487	851	657	642	696	558	903	812	1209	847	721	1506	1881	649	601	614	727	757	738	693	745	677	701	755	710	1071	997	1049	765.63	1039	722	741	705	621	0.882	-0.181	0.050129689549838	0.838	-0.255	0.00435143498764111	0.95	-0.074	0.454883842722039	0.696	-0.523	4.88838880470126e-11
Ld1S_010007000	CUE domain,Domain of unknown function DUF1771,Smr domain containing protein, putative	510	592	764	3977	2900	2934	2616	1961	4555	1637	2359	1794	1700	3697	4171	1032	876	964	3400	3341	3372	2604	2617	3413	1413	1474	1503	2526	2448	2327	2220.58	2434	1463	3371	2878	957	0.332	-1.59	1.89189382199378e-56	0.283	-1.821	2.7289565281213e-74	0.852	-0.231	0.0270198844415496	0.601	-0.733	6.30689158883046e-14
Ld1S_010007100	cyclophilin type peptidyl-prolyl cis-trans isomerase, putative	514	653	887	1258	1038	947	750	558	1059	1363	2129	1451	903	1922	2214	1040	966	1119	1075	1196	1088	747	745	793	1177	1330	1215	1342	1272	1235	1089.4	1283	1241	1120	762	1042	1.366	0.45	9.93537367164024e-07	0.932	-0.102	0.280896287163968	0.682	-0.553	1.16165564938231e-09	0.97	-0.044	0.654673454873042
Ld1S_010007200	hypothetical protein	170	227	271	350	262	251	273	237	398	489	761	524	310	697	754	344	336	342	299	302	288	272	316	298	422	475	439	461	461	421	365.12	448	445	296	295	341	1.153	0.205	0.0778597886280888	1.147	0.197	0.0863058403886716	0.995	-0.008	0.960460021079771	1.001	0.001	0.998466379612815
Ld1S_010007300	DNA excision,repair protein SNF2, putative	495	680	735	1410	1043	861	1397	1130	2197	1630	2301	1779	1033	2498	2817	1002	1006	927	1205	1201	990	1391	1508	1646	1407	1437	1490	1535	1654	1572	1331.44	1587	1445	1132	1515	978	0.644	-0.635	4.25549823064191e-11	0.862	-0.214	0.0319058271949623	1.339	0.422	1.38188594033358e-05	0.91	-0.136	0.171797555486557
Ld1S_010007400	Right handed beta helix region, putative	197	223	299	362	273	227	265	237	518	657	975	671	205	580	653	399	330	377	309	314	261	264	316	388	567	609	562	305	384	364	383.34	351	579	295	323	369	1.137	0.185	0.228569894294602	1.242	0.312	0.0343463252486276	1.092	0.127	0.449805773637636	1.646	0.719	9.23624934015818e-08
Ld1S_010007500	Calmodulin-binding, putative	283	406	480	776	597	520	598	493	934	920	1249	820	387	941	973	573	601	605	663	688	598	595	658	700	794	780	687	575	623	543	645.53	580	754	650	651	593	0.909	-0.137	0.211856753412011	0.915	-0.129	0.233030242266584	1.006	0.008	0.953560505628928	1.3	0.378	0.000111684583492784
Ld1S_010007600	thioredoxin, putative	231	286	311	407	300	276	403	297	595	563	893	512	253	590	704	467	423	392	348	346	317	401	396	446	486	558	429	376	391	393	411.27	387	491	337	414	427	1.021	0.03	0.837240646807738	1.263	0.337	0.00607606773058205	1.237	0.307	0.0140686260141937	1.266	0.34	0.00308203466104637
Ld1S_010007700	pseudouridylate synthase-like protein	496	584	741	799	542	567	1105	862	1407	1293	1832	1300	1246	2432	3098	1004	864	935	683	624	652	1100	1150	1054	1116	1144	1089	1852	1610	1728	1107.06	1730	1116	653	1101	934	0.848	-0.238	0.00582528581177794	1.428	0.514	2.89201589924306e-09	1.684	0.752	4.78835397643009e-19	0.647	-0.627	5.88978015276721e-16
Ld1S_010007800	Cytochrome c oxidase biogenesis protein Cmc1 like, putative	774	934	1146	1184	898	815	1255	969	1588	1954	2464	2000	1178	2664	3061	1566	1382	1445	1012	1034	937	1249	1293	1190	1687	1539	1675	1751	1764	1708	1415.52	1741	1634	994	1244	1464	1.177	0.235	0.00326426442242239	1.471	0.557	1.29197758836369e-12	1.25	0.322	7.1823885114818e-05	0.937	-0.093	0.245539946153067
Ld1S_010007900	4F5 protein family, putative	2002	2261	3084	3938	3311	2257	3199	2102	3950	4641	5767	4418	2716	6381	5967	4051	3346	3890	3366	3814	2594	3185	2805	2960	4007	3603	3701	4036	4225	3329	3527.34	3863	3770	3258	2983	3762	1.262	0.336	0.00519269277815853	1.161	0.216	0.0734889633015451	0.92	-0.12	0.383543227082655	0.979	-0.031	0.828438497245223
Ld1S_010008000_pseudogene	acidocalcisomal exopolyphosphatase, putative	1155	1562	1905	2870	2356	1986	1425	1142	1707	2623	3613	2662	1565	3786	3827	2337	2311	2403	2453	2714	2282	1419	1524	1279	2265	2257	2230	2326	2507	2135	2162.75	2323	2251	2483	1407	2350	1.678	0.747	1.02130387350956e-21	0.95	-0.074	0.370706309779626	0.566	-0.821	4.23326719735222e-26	0.971	-0.042	0.627568503916097
Ld1S_010008100	hypothetical protein	227	349	375	649	538	441	309	240	425	462	651	551	397	934	924	459	516	473	555	620	507	308	320	318	399	407	462	590	618	515	471.16	574	423	561	315	483	1.528	0.612	1.20407540494626e-07	0.863	-0.212	0.0625351881334618	0.565	-0.824	1.79822605478845e-13	0.738	-0.438	3.94341393115982e-05
Ld1S_010008200	polyA export protein, putative	500	650	871	964	892	648	405	317	640	1354	2040	1442	515	1257	1036	1012	962	1099	824	1028	745	403	423	480	1169	1274	1208	765	832	578	853.4	725	1217	866	435	1024	2.347	1.231	3.42750542063329e-20	1.193	0.254	0.0611133969551796	0.508	-0.977	5.95534078319778e-13	1.69	0.757	5.64055695669456e-09
Ld1S_010008300	hypothetical protein	714	1003	1405	1701	1414	1120	1660	1169	1825	1508	2332	1709	2019	4245	4161	1445	1484	1772	1454	1629	1287	1653	1560	1367	1302	1457	1432	3000	2810	2321	1731.58	2710	1397	1457	1527	1567	1.033	0.047	0.733018869866395	1.084	0.116	0.358969157931989	1.049	0.069	0.636113130806201	0.517	-0.95	1.67892113254316e-16
Ld1S_010008400	Mitochondrial pyruvate carrier 1	683	982	1215	1640	1295	1189	640	470	677	1445	1975	1625	611	1360	1611	1382	1453	1532	1402	1492	1366	637	627	507	1248	1234	1361	908	900	899	1129.93	902	1281	1420	590	1456	2.481	1.311	3.90693528823811e-42	1.027	0.039	0.713280508923361	0.414	-1.272	4.60187105719476e-40	1.42	0.506	6.80415994413442e-08
Ld1S_010008500	hypothetical protein	254	354	432	548	430	459	529	432	741	733	1077	931	584	1196	1483	514	524	545	468	495	528	527	577	555	633	673	780	868	792	827	620.32	829	695	497	553	528	0.956	-0.065	0.5631808330318	1.062	0.087	0.422627791385369	1.111	0.152	0.160152316890226	0.84	-0.251	0.00679050972541123
Ld1S_010008600	hypothetical protein	529	684	778	479	330	318	510	406	684	1689	2128	1614	461	1139	1241	1070	1012	981	409	380	365	508	542	512	1458	1329	1352	685	754	692	803.46	710	1380	385	521	1021	1.96	0.971	6.30914400428026e-29	2.646	1.404	1.80933485992246e-55	1.35	0.433	6.16453349682807e-06	1.932	0.95	6.83641325824455e-33
Ld1S_010008700	hypothetical protein	203	262	354	554	428	379	590	486	773	623	824	611	581	1223	1467	411	388	446	474	493	436	587	649	579	538	515	512	863	810	818	567.88	830	522	468	605	415	0.69	-0.535	1.17741779840197e-07	0.891	-0.166	0.119390550642578	1.291	0.369	0.000189787657507602	0.629	-0.67	5.69312919886628e-14
Ld1S_010008800	Protein of unknown function DUF788, putative	186	278	317	576	537	510	558	404	727	575	764	587	442	1023	1190	376	411	400	492	619	586	556	539	545	496	477	492	657	677	664	532.5	666	488	566	547	396	0.724	-0.466	9.10852957178183e-06	0.703	-0.508	1.00148308854081e-06	0.971	-0.042	0.732394536511172	0.734	-0.447	2.18198837137483e-06
Ld1S_010008900	Dyggve-Melchior-Clausen syndrome protein, putative	500	729	863	1716	1331	1266	1593	1318	2570	1839	2448	1960	1244	3097	3378	1012	1079	1088	1467	1533	1455	1586	1759	1926	1588	1529	1642	1849	2050	1885	1563.13	1928	1586	1485	1757	1060	0.603	-0.729	1.21286508435785e-18	0.713	-0.488	4.79566087644301e-09	1.182	0.241	0.00427502636320694	0.823	-0.281	0.000441496886923187
Ld1S_010009000	hypothetical protein	349	519	541	1477	1209	1014	949	788	1587	1327	1749	1446	965	2309	2437	706	768	682	1263	1393	1165	945	1052	1189	1146	1093	1211	1434	1529	1360	1128.96	1441	1150	1274	1062	719	0.675	-0.567	8.22528357460394e-08	0.564	-0.827	1.61906549144331e-15	0.835	-0.259	0.0157170133316311	0.799	-0.324	0.00142631730802507
Ld1S_010009100	hypothetical protein	127	117	162	807	614	519	410	317	681	369	569	419	292	747	642	257	173	204	690	707	596	408	423	510	319	355	351	434	495	358	418.74	429	342	664	447	211	0.467	-1.1	2.66702883144081e-12	0.316	-1.663	2.91874875267973e-27	0.677	-0.563	0.000161829202625736	0.8	-0.322	0.0335716215989929
Ld1S_010009200	ribosomal protein S7, putative;ribosomal protein S7, putative fragment	1492	2188	2809	3717	2494	1510	2659	1825	3143	4026	4757	5792	2227	5862	4329	3019	3238	3543	3177	2873	1735	2647	2436	2355	3476	2972	4852	3309	3881	2415	3061.85	3202	3767	2595	2479	3267	1.323	0.404	0.171038236514416	1.273	0.349	0.230509966849064	0.963	-0.055	0.883329994147242	1.192	0.253	0.411842485667986
Ld1S_010009300	ribosomal protein S7, putative;ribosomal protein S7, putative fragment	1006	1477	1925	1678	1208	971	1483	1110	1893	3023	3921	4247	1361	2807	3436	2035	2186	2428	1434	1392	1116	1476	1481	1418	2610	2449	3558	2023	1858	1917	1958.79	1933	2872	1314	1458	2216	1.519	0.603	4.09270746649224e-06	1.682	0.75	6.7552586655511e-09	1.107	0.147	0.33134550372286	1.482	0.567	1.2384187593753e-05
Ld1S_010009400	Ring finger domain,Zn-finger in ubiquitin-hydrolases and other protein, putative	236	273	320	617	425	516	447	367	666	1026	1411	981	369	1035	1238	477	404	404	527	490	593	445	490	499	886	881	822	548	685	691	589.48	641	863	537	478	428	0.892	-0.165	0.198383526363131	0.794	-0.333	0.00600320972985696	0.89	-0.168	0.194350537360696	1.34	0.422	0.000135858276668349
Ld1S_010009500	Protein of unknown function DUF791, putative	456	583	742	2468	1855	1696	1852	1333	3094	1632	2191	1663	1136	2447	2681	923	863	936	2110	2137	1949	1844	1779	2318	1409	1369	1393	1688	1620	1496	1588.84	1601	1390	2065	1980	907	0.458	-1.128	3.64952781206232e-28	0.439	-1.189	1.98795913085475e-31	0.959	-0.061	0.616918035184344	0.869	-0.202	0.0539383596267876
Ld1S_010009600	alpha,beta-hydrolase-like protein	457	530	624	852	552	603	629	559	846	1374	2102	1375	695	1449	1910	925	784	787	728	636	693	626	746	634	1186	1313	1152	1033	959	1066	884.54	1019	1217	686	669	832	1.243	0.314	0.00399879839563523	1.208	0.273	0.0119026301577252	0.972	-0.042	0.761238333408777	1.194	0.256	0.0139004583319794
Ld1S_010009700	conserved protein	1201	1567	1972	4131	2323	2792	3076	1577	4499	5472	6048	4799	2282	5028	7259	2430	2319	2487	3531	2676	3209	3062	2105	3371	4724	3778	4020	3391	3329	4050	3232.14	3590	4174	3139	2846	2412	0.859	-0.22	0.0656574725599667	0.774	-0.37	0.00126356806105551	0.901	-0.151	0.242368591035316	1.16	0.215	0.0707582667399537
Ld1S_010009800	fatty acyl CoA synthetase 2, putative;long chain fatty acid CoA ligase, putative;fatty acyl CoA syntetase 1, putative;long chain fatty Acyl CoA synthetase, putative	712	931	1151	1342	914	985	1565	1192	1939	2388	3289	2342	1460	3188	3812	1441	1378	1452	1147	1053	1132	1558	1591	1453	2062	2055	1962	2170	2111	2127	1645.93	2136	2026	1111	1534	1424	0.93	-0.104	0.171389755039007	1.282	0.359	8.43409236676317e-07	1.378	0.463	1.21600951614344e-10	0.949	-0.076	0.298040160895545
Ld1S_010009900	beta eliminating lyase,putative	381	570	632	1954	1620	1277	1424	1286	2297	1667	2252	1591	843	2057	2053	771	843	797	1670	1866	1468	1418	1716	1721	1439	1407	1333	1253	1362	1145	1347.28	1253	1393	1668	1618	804	0.497	-1.01	8.89082888819998e-25	0.483	-1.049	7.34609297488074e-27	0.973	-0.039	0.746108486126989	1.115	0.157	0.121190155000845
Ld1S_010010000	fatty acyl CoA synthetase 2, putative;long chain fatty acid CoA ligase, putative;fatty acyl CoA syntetase 1, putative;long chain fatty Acyl CoA synthetase, putative	641	824	1005	1015	605	698	1017	742	1435	2616	3511	2560	1035	2412	2822	1297	1219	1268	868	697	802	1013	990	1075	2259	2193	2144	1538	1597	1574	1368.94	1570	2199	789	1026	1261	1.228	0.296	0.000463187645757033	1.597	0.675	7.31506377390384e-16	1.301	0.379	1.13026674676946e-05	1.398	0.483	3.94735612379655e-10
Ld1S_010010100	fatty acyl CoA synthetase 2, putative;long chain fatty acid CoA ligase, putative;fatty acyl CoA syntetase 1, putative;long chain fatty Acyl CoA synthetase, putative	822	1138	1343	6606	4422	5500	2419	1605	3261	1537	2160	1470	1036	2342	2563	1663	1684	1694	5647	5094	6321	2408	2142	2443	1327	1349	1231	1540	1551	1430	2501.59	1507	1302	5687	2331	1680	0.721	-0.472	2.379897882629e-07	0.296	-1.757	8.87432377439355e-89	0.41	-1.285	2.85612332984625e-49	0.866	-0.208	0.0273203400063242
Ld1S_010010200_pseudogene	fatty acyl CoA synthetase 2, putative	297	364	457	469	288	337	523	367	673	697	1032	612	479	1127	1283	601	539	576	401	332	387	521	490	504	602	645	513	712	746	716	552.23	725	587	373	505	572	1.131	0.178	0.122995308088027	1.53	0.614	3.43213861471976e-08	1.352	0.436	0.000127291007624691	0.808	-0.307	0.00324471258237508
Ld1S_010010300	fatty acyl CoA synthetase 2, putative;long chain fatty acid CoA ligase, putative;fatty acyl CoA syntetase 1, putative;long chain fatty Acyl CoA synthetase, putative	1240	1640	2075	8388	4508	6195	5906	3784	7847	3940	5260	4099	3039	6267	9059	2509	2427	2617	7170	5193	7120	5880	5050	5879	3402	3286	3434	4516	4149	5054	4512.35	4573	3374	6494	5603	2518	0.451	-1.15	1.18588388333691e-40	0.391	-1.357	1.51985717390706e-56	0.867	-0.206	0.0243820837776378	0.74	-0.434	5.32353593497739e-07
Ld1S_010010400	long chain fatty acid CoA ligase, putative	334	394	524	817	553	641	627	488	1086	1412	1914	1484	492	1352	1612	676	583	661	698	637	737	624	651	814	1219	1196	1243	731	895	899	817.63	842	1219	691	696	640	0.917	-0.125	0.281176963729173	0.923	-0.116	0.309958686447911	1.007	0.01	0.949694253203411	1.444	0.53	1.12701783417623e-07
Ld1S_010010500	RING. Posttranslational modification, protein turnover, chaperones	479	637	844	2136	1663	1440	1094	878	1729	2007	2725	1883	1466	3428	4345	969	943	1065	1826	1916	1655	1089	1172	1295	1733	1702	1577	2179	2270	2424	1587.58	2291	1671	1799	1185	992	0.837	-0.257	0.00946112135678683	0.551	-0.859	5.9586860952198e-20	0.659	-0.602	1.40197312103836e-10	0.73	-0.455	5.50955206253462e-07
Ld1S_010010600	hypothetical protein	232	262	433	865	568	516	870	726	1243	1113	1329	984	893	1945	2208	469	388	546	739	654	593	866	969	931	961	830	824	1327	1288	1232	841.22	1282	872	662	922	468	0.509	-0.975	2.71433527677862e-16	0.709	-0.497	4.40401515795649e-05	1.393	0.479	5.50626252354488e-05	0.679	-0.559	5.72283311130681e-07
Ld1S_010010700	pre-mRNA processing factor 3 PRP3,Protein of unknown function DUF1115, putative	396	528	620	1057	695	803	1147	1031	1550	1557	2136	1445	1155	2454	3576	801	781	782	904	801	923	1142	1376	1161	1344	1334	1210	1716	1625	1995	1193.06	1779	1296	876	1226	788	0.643	-0.636	5.80053652957379e-09	0.899	-0.153	0.184524102535784	1.398	0.483	1.10873182107531e-05	0.729	-0.456	1.28766496066606e-05
Ld1S_010010800	tricarboxylate carrier, putative	572	702	897	885	624	529	696	579	933	1567	1995	1763	909	2213	2052	1157	1039	1131	756	719	608	693	773	699	1353	1246	1477	1351	1465	1145	1040.81	1320	1359	694	722	1109	1.539	0.622	5.78900775231223e-08	1.599	0.677	2.78013156639726e-09	1.039	0.055	0.70724473901992	1.032	0.046	0.721734343579582
Ld1S_010010900	hypothetical protein	314	376	500	822	624	662	639	621	1118	1080	1540	1181	615	1511	1871	635	556	631	703	719	761	636	829	838	932	962	989	914	1000	1044	809.94	986	961	728	768	607	0.792	-0.337	0.000934007328111209	0.832	-0.266	0.00911107311572858	1.05	0.071	0.538534029409442	0.975	-0.036	0.737852239977132
Ld1S_010011000	mitochondrial RNA editing ligase 1	707	888	1172	2131	1456	1567	2119	1545	2687	1976	2682	2058	1924	4177	4572	1430	1314	1478	1822	1677	1801	2110	2062	2013	1706	1675	1724	2859	2765	2551	1932.53	2725	1702	1767	2062	1407	0.684	-0.549	1.35134506378402e-13	0.798	-0.326	1.34080028975975e-05	1.167	0.222	0.00339134472894744	0.625	-0.677	2.26219096959013e-22
Ld1S_010011100	Rab-GTPase-TBC domain containing protein, putative	403	526	661	1194	867	984	989	810	1747	1683	2174	1744	913	2182	2562	815	778	834	1021	999	1131	985	1081	1309	1453	1358	1461	1357	1445	1429	1163.67	1410	1424	1050	1125	809	0.719	-0.475	4.06036364248583e-07	0.77	-0.377	5.86678428162554e-05	1.07	0.098	0.347312999885547	1.009	0.013	0.90366137453266
Ld1S_010011200	DNA-damage inducible protein DDI1-like protein	232	310	349	696	560	536	628	544	868	703	905	802	506	1173	1292	469	459	440	595	645	616	625	726	650	607	565	672	752	777	721	621.29	750	615	619	667	456	0.684	-0.549	1.30176583616674e-07	0.736	-0.443	2.18838024144506e-05	1.076	0.106	0.348776679075499	0.82	-0.286	0.00316652462114318
Ld1S_010011300	hypothetical protein	763	936	1239	2110	1617	1519	789	769	1347	2497	3517	2396	995	2495	2952	1544	1385	1563	1804	1863	1746	786	1026	1009	2156	2197	2007	1479	1652	1647	1590.8	1593	2120	1804	940	1497	1.596	0.675	1.40402992163086e-11	0.829	-0.27	0.00676186909130481	0.52	-0.944	1.0364340858259e-21	1.332	0.413	2.00312095158957e-05
Ld1S_010011400	hypothetical protein	437	594	741	999	720	838	983	791	1598	1764	2234	1644	875	2020	2383	884	879	935	854	829	963	979	1056	1197	1523	1396	1377	1300	1337	1329	1122.57	1322	1432	882	1077	899	0.835	-0.26	0.00584340266977949	1.02	0.029	0.784172902896528	1.222	0.29	0.00219836406000805	1.084	0.116	0.21462905940826
Ld1S_010011500	HSP70-like protein	827	948	1322	2037	1368	1314	1479	1495	2859	3064	4035	2731	1535	3456	3840	1673	1403	1667	1741	1576	1510	1472	1995	2142	2645	2521	2288	2281	2288	2142	1956.38	2237	2485	1609	1870	1581	0.845	-0.243	0.0655673189376358	0.982	-0.027	0.8561999422432	1.162	0.217	0.118297993886723	1.111	0.152	0.262562118991825
Ld1S_010011600	mitochondrial-processing peptidase subunit beta, putative	881	1178	1466	3296	2382	2574	2871	2246	4101	3009	4263	2764	1871	4032	5391	1783	1743	1849	2817	2744	2958	2858	2998	3073	2598	2663	2315	2780	2669	3008	2590.43	2819	2525	2840	2976	1792	0.602	-0.732	4.18736631571364e-20	0.631	-0.664	6.58895722937402e-17	1.048	0.068	0.466924205408873	0.897	-0.157	0.0557247162447592
Ld1S_010011700	hypothetical protein	487	585	860	2390	1777	1482	1833	1605	3907	2045	2954	1932	1485	3814	4033	985	866	1085	2043	2047	1703	1825	2142	2927	1766	1845	1618	2207	2525	2250	1855.62	2327	1743	1931	2298	979	0.427	-1.227	1.1105907844827e-17	0.505	-0.985	6.00822912491719e-12	1.182	0.242	0.123276119077702	0.75	-0.415	0.00441959168442901
Ld1S_010011800	PolyA-binding protein. RNA processing and modification;Translation, ribosomal structure and biogenesis	145	169	241	824	597	558	643	460	1006	537	617	553	446	1086	1220	293	250	304	704	688	641	640	614	754	464	385	463	663	719	681	550.89	688	437	678	669	282	0.421	-1.248	8.37925987596701e-26	0.415	-1.268	8.83539293072041e-27	0.986	-0.02	0.891993953015182	0.632	-0.662	6.83866702424498e-10
Ld1S_010011900_pseudogene	hypothetical protein	352	417	531	1410	995	1063	895	709	1449	1247	1621	1148	624	1537	1853	712	617	670	1205	1146	1222	891	946	1086	1077	1013	962	927	1018	1034	968.31	993	1017	1191	974	666	0.681	-0.553	2.34433193325435e-08	0.558	-0.842	3.73080253318075e-18	0.818	-0.289	0.00328693439506796	1.022	0.032	0.774510554070323
Ld1S_010012000	PLAC8 family, putative	264	348	417	1651	1164	1360	1087	774	1424	796	1094	951	732	1626	2114	534	515	526	1411	1341	1563	1082	1033	1067	687	683	797	1088	1077	1179	972.22	1115	722	1438	1061	525	0.494	-1.017	9.152186084675e-33	0.365	-1.456	9.91255274888605e-68	0.738	-0.439	1.73415454373498e-08	0.647	-0.628	2.49974087888397e-16
Ld1S_010012100	PLAC8 family, putative	195	233	334	1263	909	985	776	478	981	471	669	517	450	1131	1265	395	345	421	1080	1047	1132	773	638	735	407	418	433	669	749	706	663.05	708	419	1086	715	387	0.54	-0.889	1.93706520007689e-17	0.356	-1.49	1.60104069522353e-48	0.659	-0.601	3.17076564640617e-10	0.591	-0.76	2.75142046618962e-15
Ld1S_010012200	ubiquitin activating enzyme, putative	340	386	527	985	729	760	869	705	1258	1228	1551	1233	845	1943	2377	688	571	665	842	840	873	865	941	943	1060	969	1033	1256	1286	1326	943.85	1289	1021	852	916	641	0.698	-0.518	3.73378815811636e-09	0.75	-0.414	2.66102123585987e-06	1.075	0.104	0.271275483056972	0.79	-0.34	1.91050759137333e-05
Ld1S_010012300	hypothetical protein	329	390	508	1450	1012	1097	1038	844	1840	1683	2217	1748	983	2303	2600	666	577	641	1239	1166	1261	1033	1126	1379	1453	1385	1464	1461	1525	1451	1188.41	1479	1434	1222	1179	628	0.531	-0.913	1.72926300604757e-19	0.512	-0.966	7.03070472403242e-22	0.964	-0.053	0.660257756995917	0.969	-0.045	0.67814971164485
Ld1S_010012400	Meckel syndrome type 6 protein, putative	633	862	980	1028	684	839	1140	911	2022	2392	3070	2496	931	2134	2475	1281	1276	1236	879	788	964	1135	1216	1515	2065	1918	2091	1384	1413	1381	1369.33	1393	2025	877	1289	1264	0.983	-0.025	0.832966671229459	1.443	0.529	1.05219092822252e-07	1.469	0.555	3.41125851699008e-08	1.453	0.539	1.46104158438317e-08
Ld1S_010012500	hypothetical protein	329	360	418	1048	767	620	745	669	1427	1172	1587	1159	885	1905	2001	666	533	527	896	884	713	742	893	1069	1012	991	971	1315	1261	1116	905.87	1231	991	831	901	575	0.632	-0.662	1.92046546228117e-06	0.69	-0.535	0.000116878030695414	1.092	0.127	0.425532328492464	0.807	-0.309	0.0247716087617972
Ld1S_010012600	protein kinase, putative	432	549	607	2145	1424	1585	1341	968	2001	1628	2098	1575	1092	2517	3284	874	812	766	1834	1640	1822	1335	1292	1499	1406	1311	1319	1623	1666	1832	1402.04	1707	1345	1765	1375	817	0.592	-0.756	9.51104774213088e-18	0.462	-1.114	6.09540000867502e-38	0.78	-0.359	3.00002668974152e-05	0.787	-0.346	3.10555602241558e-05
Ld1S_010012700	hypothetical protein	494	614	669	671	477	385	560	493	920	1264	1403	1420	544	1484	1240	1000	909	844	574	549	442	558	658	689	1091	876	1189	808	983	692	790.81	828	1052	522	635	918	1.438	0.524	0.000587539383972274	1.756	0.812	6.41502558662394e-08	1.221	0.288	0.0814010807598826	1.277	0.352	0.0209892677687431
Ld1S_010012800	Eukaryotic initiation factor 4A-1	87	156	137	145	89	117	171	107	198	320	412	352	173	245	517	176	231	173	124	103	134	170	143	148	276	257	295	257	162	288	195.88	236	276	120	154	193	1.272	0.347	0.080757087604069	1.627	0.702	0.000304978290255922	1.279	0.355	0.0909689801705603	1.186	0.246	0.188754101754764
Ld1S_010012900	Eukaryotic initiation factor 4A-1	132	192	193	233	169	201	187	123	194	295	457	410	96	244	354	267	284	243	199	195	231	186	164	145	255	285	343	143	162	197	220.03	167	294	208	165	265	1.603	0.681	2.65688796025385e-05	1.271	0.346	0.0323239218669371	0.793	-0.335	0.0509644095577426	1.742	0.8	1.18562039017428e-07
Ld1S_010013000	hypothetical protein	422	596	734	841	593	635	939	767	1380	1354	1830	1455	709	1759	2164	854	882	926	719	683	730	935	1024	1034	1169	1143	1219	1054	1165	1207	982.82	1142	1177	711	998	887	0.891	-0.167	0.0431764993330019	1.246	0.318	0.000102594537874304	1.399	0.485	1.06000062330507e-09	1.028	0.04	0.634326565590507
Ld1S_010013100_pseudogene	C2H2-type domain-containing protein	243	327	418	1072	694	595	610	515	931	963	1253	993	698	1582	1933	492	484	527	916	799	684	607	687	698	831	783	832	1037	1047	1078	766.9	1054	815	800	664	501	0.756	-0.404	0.000448919303289526	0.626	-0.675	1.6201297535103e-09	0.829	-0.27	0.0185595129803338	0.772	-0.373	0.00042860525931401
Ld1S_010013200	calcium,potassium channel CAKC, putative	430	549	664	1659	1096	1264	1494	1092	2048	1400	1781	1454	979	2176	2863	870	812	837	1418	1263	1453	1487	1457	1534	1209	1113	1218	1455	1441	1597	1277.63	1498	1180	1378	1493	840	0.562	-0.832	7.4917720849864e-29	0.609	-0.716	1.12174317388923e-21	1.084	0.116	0.135893756238934	0.786	-0.348	5.4406425651228e-07
Ld1S_010013300	potassium channel subunit-like protein	365	497	597	1110	845	948	1098	909	1906	1340	1817	1373	897	1861	2531	739	735	753	949	973	1089	1093	1213	1428	1157	1135	1150	1333	1232	1412	1092.82	1326	1147	1004	1245	742	0.597	-0.745	3.41134572476037e-16	0.74	-0.435	2.59779359987584e-06	1.239	0.31	0.000718679863505848	0.869	-0.203	0.0224103223336963
Ld1S_010013400	Peptidase family M3, putative	83	102	106	257	214	201	203	168	316	130	187	128	111	202	273	168	151	134	220	247	231	202	224	237	112	117	107	165	134	152	173.34	150	112	233	221	151	0.674	-0.568	0.000236443573153511	0.644	-0.635	3.15000537605237e-05	0.955	-0.067	0.703070589536599	0.755	-0.406	0.00729558467160278
Ld1S_010013500	Peptidase family M3, putative	21	31	34	50	66	54	74	53	81	42	59	24	40	57	54	42	46	43	43	76	62	74	71	61	36	37	20	59	38	30	49.18	42	31	60	69	44	0.645	-0.633	0.0358903899852612	0.739	-0.437	0.153929894057991	1.145	0.196	0.544488249095697	0.763	-0.391	0.205734831819181
Ld1S_020182300_pseudogene	phosphoglycan beta 1,3 galactosyltransferase 4 fragment	11	12	17	62	24	42	51	19	66	21	34	28	15	20	33	22	18	21	53	28	48	51	25	49	18	21	23	22	13	18	28.85	18	21	43	42	20	0.492	-1.023	0.00450566125944049	0.481	-1.054	0.00306646227667302	0.978	-0.032	0.938947984811838	1.226	0.294	0.430745677068323
Ld1S_020182400	histone H4	636	929	1139	70	43	67	119	119	138	1090	1302	1800	36	135	140	1287	1375	1437	60	50	77	118	159	103	941	813	1508	53	89	78	543.22	73	1087	62	127	1366	10.772	3.429	4.87630498772913e-37	22.049	4.463	2.03282757563346e-57	2.047	1.033	0.000783101979193737	14.503	3.858	4.99168755086423e-45
Ld1S_020182500	tagatose-6-phosphate kinase-like protein	4	8	8	57	47	33	53	45	90	10	14	15	19	32	33	8	12	10	49	54	38	53	60	67	9	9	13	28	21	18	29.92	22	10	47	60	10	0.168	-2.572	7.05245149093755e-10	0.216	-2.209	1.50005745211614e-07	1.286	0.363	0.257778159211352	0.456	-1.133	0.00277302288771688
Ld1S_020182600	Xaa-Pro aminopeptidase, putative fragment	242	351	444	546	366	392	788	556	971	597	780	602	429	849	974	490	519	560	467	422	451	785	742	728	515	487	504	638	562	543	560.8	581	502	447	752	523	0.702	-0.511	8.6067312957677e-08	1.18	0.238	0.0181234682578168	1.682	0.75	1.13052656635251e-15	0.87	-0.201	0.0332724391290921
Ld1S_020182700	cytochrome b-domain protein, putative	263	387	400	420	304	392	414	273	472	506	686	469	219	566	702	532	573	505	359	350	451	412	364	354	437	429	393	325	375	392	416.62	364	420	387	377	537	1.423	0.509	5.63916595456003e-05	1.389	0.475	0.000156023273751849	0.976	-0.035	0.833527764320028	1.145	0.196	0.131167967576488
Ld1S_020182800	hypothetical protein	128	153	186	279	213	188	212	204	310	235	365	263	177	385	452	259	226	235	238	245	216	211	272	232	203	228	220	263	255	252	237.12	257	217	233	238	240	1.007	0.01	0.955175799172558	1.023	0.033	0.829843644248241	1.016	0.022	0.895529616544634	0.849	-0.236	0.0633714775515423
Ld1S_020182900	hypothetical protein	213	288	322	634	514	454	416	333	606	505	672	505	301	650	688	431	426	406	542	592	522	414	444	454	436	420	423	447	430	384	451.47	420	426	552	437	421	0.959	-0.061	0.605633652640318	0.763	-0.39	0.00015386880375011	0.796	-0.329	0.00129327538337622	1.02	0.028	0.809775477833937
Ld1S_020183000	hypothetical protein	276	380	462	759	462	494	784	628	1153	823	1132	941	612	1342	1737	558	562	583	649	532	568	781	838	864	711	707	788	909	888	969	727.18	922	735	583	828	568	0.687	-0.541	1.76411972535184e-08	0.971	-0.042	0.703825443130976	1.414	0.5	1.18666891862206e-07	0.796	-0.328	0.00025449161578729
Ld1S_020183100	hypothetical protein	118	156	182	249	176	169	226	205	297	257	347	288	188	345	468	239	231	230	213	203	194	225	274	223	222	217	241	279	228	261	231.92	256	227	203	241	233	0.976	-0.035	0.832979460562198	1.144	0.195	0.183062893913699	1.173	0.23	0.11868664445061	0.889	-0.169	0.214908950583886
Ld1S_020183200	hypothetical protein	519	721	791	432	358	337	677	525	855	1151	1623	1221	504	1105	1298	1050	1067	998	369	412	387	674	701	641	994	1014	1023	749	732	724	768.94	735	1010	389	672	1038	1.547	0.629	7.04026943571875e-15	2.668	1.416	1.26821630622001e-62	1.725	0.787	1.35972043691276e-19	1.377	0.461	1.58804200291993e-09
Ld1S_020183300	hypothetical protein	634	791	976	1632	1078	1375	1218	898	1894	1391	1888	1453	923	2025	2778	1283	1170	1231	1395	1242	1580	1213	1198	1419	1201	1179	1217	1372	1341	1550	1306.07	1421	1199	1406	1277	1228	0.961	-0.057	0.542045908658503	0.874	-0.193	0.0222882848080952	0.91	-0.137	0.127611782840721	0.846	-0.242	0.00313338214083244
Ld1S_020183400	exportin-T, putative	325	439	524	1826	1462	1264	1492	1164	2558	773	1044	900	674	1459	1675	658	650	661	1561	1684	1453	1485	1553	1917	667	652	754	1002	966	934	1106.45	967	691	1566	1652	656	0.397	-1.333	5.71214057536165e-36	0.418	-1.258	2.34363025950934e-32	1.053	0.074	0.547300970255207	0.715	-0.485	4.56231759284655e-06
Ld1S_020183500	phosphatidylinositol 3-kinase-like protein	978	1214	1547	2752	1731	2075	2832	1830	5025	2439	2668	2418	1290	2891	2890	1979	1796	1951	2352	1994	2385	2820	2442	3765	2106	1667	2025	1917	1914	1612	2181.71	1814	1933	2244	3009	1909	0.638	-0.648	1.84859507653928e-07	0.853	-0.23	0.0722641419749595	1.336	0.418	0.00116484974743565	1.056	0.078	0.579146943231488
Ld1S_020183600	Zinc-finger of C2H2 type, putative	476	634	810	760	552	564	937	702	1157	907	1185	929	720	1451	1847	963	938	1022	650	636	648	933	937	867	783	740	778	1070	961	1030	863.72	1020	767	645	912	974	1.073	0.101	0.24694762520418	1.515	0.599	3.68688758423288e-13	1.412	0.498	1.63573037811905e-09	0.753	-0.409	1.32900140786803e-07
Ld1S_020183700	Ankyrin repeats 3 copies,Zinc finger, C3HC4 type RING finger, putative	253	365	503	768	525	535	605	428	883	636	914	768	337	819	991	512	540	634	656	605	615	602	571	662	549	571	643	501	542	553	583.8	532	588	625	612	562	0.92	-0.12	0.259183873954756	0.897	-0.156	0.127864430136194	0.975	-0.036	0.768623002059774	1.102	0.14	0.163226226180451
Ld1S_020183800	Vps51,Vps67, putative	448	605	754	1170	947	896	1135	881	1686	1389	1613	1485	765	1768	1902	906	895	951	1000	1091	1030	1130	1176	1263	1199	1008	1244	1137	1171	1061	1084.11	1123	1150	1040	1190	917	0.771	-0.375	0.000142931594072425	0.882	-0.181	0.0729284610647156	1.144	0.194	0.0594377895334058	1.023	0.033	0.770691754191927
Ld1S_020183900	hypothetical protein	15	25	17	10	12	12	29	10	35	33	49	38	18	29	51	30	37	21	9	14	14	29	13	26	28	31	32	27	19	28	23.91	25	30	12	23	29	1.27	0.345	0.401973322221105	2.491	1.317	0.00170357849149561	1.962	0.972	0.0262264440933904	1.238	0.308	0.412353740187576
Ld1S_020184000	phosphoglycan beta 1,3 galactosyltransferase, putative fragment;phosphoglycan beta 1,3 galactosyltransferase	174	186	218	442	255	383	617	278	807	426	422	361	690	1067	1482	352	275	275	378	294	440	614	371	605	368	264	302	1025	706	827	473.09	853	311	371	530	301	0.571	-0.809	2.10681711938737e-09	0.814	-0.297	0.034609013100383	1.426	0.512	0.000127403486018941	0.367	-1.448	4.82688723214569e-32
Ld1S_020184100	phosphoglycan beta 1,3 galactosyltransferase, putative fragment;phosphoglycan beta 1,3 galactosyltransferase	87	164	198	498	367	357	369	257	481	228	342	258	209	459	531	176	243	250	426	423	410	367	343	360	197	214	216	311	304	296	302.35	304	209	420	357	223	0.631	-0.665	1.18770512912906e-07	0.537	-0.898	2.77940411082045e-13	0.851	-0.233	0.0542707065356184	0.692	-0.532	5.082028945821e-06
Ld1S_020184200_pseudogene	phosphoglycan beta 1,3 galactosyltransferase, putative fragment;phosphoglycan beta 1,3 galactosyltransferase	42	63	55	130	113	106	105	76	179	57	85	73	65	132	175	85	93	69	111	130	122	105	101	134	49	53	61	97	87	98	93.06	94	54	121	113	82	0.716	-0.482	0.0186069627249179	0.676	-0.564	0.00495481294989926	0.945	-0.082	0.717360980878589	0.584	-0.775	5.69177581358032e-05
Ld1S_020184300	hypothetical protein	56	112	124	912	671	796	533	354	846	117	148	155	161	416	441	113	166	156	780	773	915	531	472	634	101	92	130	239	275	246	374.92	253	108	823	546	145	0.268	-1.9	6.73276243562316e-39	0.178	-2.491	1.17769618220958e-67	0.664	-0.59	2.65203317387283e-06	0.421	-1.248	1.53128878016612e-18
Ld1S_020184400	phosphoglycan beta 1,3 galactosyltransferase, putative fragment;phosphoglycan beta 1,3 galactosyltransferase	351	365	503	3231	2001	2244	2034	1197	3122	513	686	539	745	1584	1869	710	540	634	2762	2305	2579	2025	1598	2339	443	429	452	1107	1049	1043	1334.25	1066	441	2549	1987	628	0.316	-1.664	7.63763950927066e-56	0.245	-2.027	2.98657698039522e-83	0.778	-0.363	0.000517880224492051	0.414	-1.273	3.78311035780698e-34
Ld1S_020184500	phosphoglycan beta 1,3 galactosyltransferase, putative fragment;phosphoglycan beta 1,3 galactosyltransferase	116	180	221	1482	1095	934	689	505	1100	229	281	229	163	482	426	235	266	279	1267	1261	1073	686	674	824	198	176	192	242	319	238	528.64	266	189	1200	728	260	0.357	-1.484	1.71218083955315e-26	0.217	-2.203	2.58497730517406e-58	0.608	-0.718	2.96080117978892e-08	0.704	-0.505	0.000448397548753759
Ld1S_020184600	phosphoglycan beta 1,2 arabinosyltransferase	182	272	285	224	150	184	262	214	368	899	1276	879	233	490	679	368	402	359	191	173	211	261	286	276	776	797	736	346	324	379	392.48	350	770	192	274	376	1.377	0.461	0.000118870010752398	1.961	0.972	1.9139230871126e-15	1.424	0.51	5.68539017430082e-05	2.202	1.139	1.20074382662675e-28
Ld1S_020184700_pseudogene	phosphoglycan beta 1,3 galactosyltransferase	555	780	909	1535	1205	1243	1253	777	1510	1435	1708	1408	1061	2026	2783	1123	1154	1147	1312	1388	1429	1247	1037	1131	1239	1067	1179	1577	1341	1553	1261.61	1490	1162	1376	1138	1141	1.005	0.008	0.949368806543252	0.831	-0.267	0.0025112256609779	0.827	-0.275	0.00226406758684374	0.78	-0.358	2.51138239220688e-05
Ld1S_020184800	glycosyltransferase GlcNAc, putative	372	495	561	2155	1411	1701	1141	837	1777	877	1254	995	732	1533	1989	753	732	708	1842	1625	1955	1136	1117	1331	757	783	833	1088	1015	1110	1119.06	1071	791	1807	1195	731	0.611	-0.711	5.08768835852582e-16	0.404	-1.307	7.0181902111499e-53	0.662	-0.596	4.69456066194317e-13	0.741	-0.433	2.28501192892228e-07
Ld1S_020184900	hypothetical protein	602	771	1012	893	638	669	1309	1015	1864	1482	1964	1484	924	2145	2604	1218	1141	1276	763	735	769	1303	1355	1397	1279	1227	1243	1373	1420	1453	1196.83	1415	1250	756	1352	1212	0.897	-0.157	0.0384845057855122	1.602	0.68	1.52846373898647e-19	1.787	0.837	4.07497254604895e-30	0.882	-0.181	0.0113071721114778
Ld1S_020185000	small GTP binding protein rab6-like protein	200	255	276	549	384	448	481	399	662	593	873	580	302	610	845	405	377	348	469	442	515	479	533	496	512	545	486	449	404	471	462.08	441	514	475	503	377	0.748	-0.42	0.000294911494559831	0.789	-0.342	0.00320167655043098	1.055	0.077	0.553555518389383	1.168	0.224	0.0427585892684967
Ld1S_020185100	hypothetical protein	319	455	469	246	216	188	300	245	411	563	857	509	307	588	634	645	673	592	210	249	216	299	327	308	486	535	426	456	389	354	411.07	400	482	225	311	637	2.038	1.027	1.17977707656306e-20	2.839	1.505	6.89148607571483e-40	1.393	0.478	0.000101562622926135	1.22	0.287	0.00830230195103122
Ld1S_020185200	hypothetical protein	185	243	294	358	249	272	335	287	486	363	591	375	279	629	800	374	360	371	306	287	313	334	383	364	313	369	314	415	416	446	357.66	426	332	302	360	368	1.022	0.032	0.816310773180295	1.215	0.281	0.017009735011404	1.189	0.249	0.0373128542016415	0.782	-0.355	0.000901910516844048
Ld1S_020185300	Mitogen-activated kinase kinase kinase, putative	238	299	382	582	401	419	473	333	620	630	857	673	325	718	824	482	442	482	497	462	482	471	444	465	544	535	564	483	475	460	485.85	473	548	480	460	469	1.018	0.026	0.819515786671479	0.975	-0.036	0.734523045360674	0.957	-0.063	0.568284695211231	1.16	0.214	0.0165324755402136
Ld1S_020185400	ATP-binding cassette protein subfamily A, member 9, putative;ATP-binding cassette protein subfamily A, member 6, putative;ATP-binding cassette protein subfamily A, member 3, putative fragment;ATP-binding cassette protein subfamily A, member 7, putative;ATP-binding cassette protein subfamily A, member 5, putative;ATP-binding cassette protein subfamily A, member 10, putative;ABC1 transporter, putat…	806	1081	1266	17731	11629	14879	10912	5509	17913	1311	1461	1279	3017	6433	6791	1631	1600	1597	15156	13396	17100	10864	7352	13421	1132	913	1071	4483	4259	3789	6517.59	4177	1039	15217	10546	1609	0.155	-2.687	9.35376847186641e-88	0.106	-3.232	3.9222588104191e-127	0.686	-0.544	0.000110977701899723	0.247	-2.02	2.51271022418432e-50
Ld1S_020185500	Soluble NSF attachment protein, SNAP, putative	692	939	1195	2568	1810	1899	1641	1169	2455	1086	1457	1201	963	2507	2881	1400	1389	1507	2195	2085	2182	1634	1560	1839	938	910	1006	1431	1660	1607	1556.31	1566	951	2154	1678	1432	0.853	-0.229	0.00543959451893096	0.664	-0.591	7.05723470661892e-14	0.778	-0.362	5.8716481635517e-06	0.605	-0.724	2.06145055066741e-20
Ld1S_020185600	ribosomal RNA processing protein 41B, putative	308	357	467	633	452	359	510	440	709	816	978	772	595	1271	1130	623	528	589	541	521	413	508	587	531	704	611	647	884	841	630	610.62	785	654	492	542	580	1.071	0.098	0.48050211818865	1.186	0.246	0.0581890505566416	1.108	0.148	0.300158383026298	0.839	-0.253	0.0433506860834176
Ld1S_020185700	glycosyl transferase, putative	304	518	596	666	540	596	737	579	1114	861	1124	907	403	1126	1152	615	767	752	569	622	685	734	773	835	743	702	760	599	745	643	702.87	662	735	625	781	711	0.911	-0.135	0.215583218150636	1.139	0.188	0.0762526119164449	1.251	0.323	0.00204103066585857	1.11	0.151	0.149231315986457
Ld1S_020185800	UAA transporter family, putative	268	354	437	838	651	655	786	665	1257	757	972	824	458	1109	1390	542	524	551	716	750	753	783	888	942	654	607	690	681	734	775	705.96	730	650	740	871	539	0.618	-0.693	2.72692338443567e-14	0.727	-0.461	5.89208841998639e-07	1.175	0.232	0.0104654595884432	0.888	-0.171	0.0546095809492311
Ld1S_020185900	hypothetical protein	454	603	761	1359	1095	993	1156	1039	2025	1025	1414	1004	797	1670	2067	919	892	960	1162	1261	1141	1151	1387	1517	885	883	841	1184	1106	1153	1096.15	1148	870	1188	1352	924	0.684	-0.548	4.2299081207828e-08	0.777	-0.364	0.000300852278236584	1.136	0.184	0.0824143970846762	0.76	-0.397	5.55217262669765e-05
Ld1S_020186000	casein kinase II, alpha chain, putative	470	679	867	1625	1222	1076	1216	850	1640	1092	1517	988	679	1484	1719	951	1005	1094	1389	1408	1237	1211	1134	1229	943	948	828	1009	983	959	1088.33	984	906	1345	1191	1017	0.855	-0.226	0.0160085958933616	0.759	-0.397	1.17563665416318e-05	0.888	-0.171	0.074814443934547	0.922	-0.117	0.222474286516444
Ld1S_020186100	proteasome regulatory non-ATPase subunit 6, putative	736	918	1200	1306	991	1152	1128	776	1419	1627	1965	1593	811	1746	2255	1489	1358	1514	1116	1142	1324	1123	1036	1063	1405	1228	1334	1205	1156	1258	1250.04	1206	1322	1194	1074	1454	1.354	0.437	7.80505668240711e-08	1.219	0.286	0.000432516821413921	0.901	-0.151	0.0859948521922282	1.094	0.13	0.117877250871091
Ld1S_020186200	FtsJ-like methyltransferase, putative	258	362	472	815	584	520	640	548	970	718	898	716	520	1163	1377	522	536	595	697	673	598	637	731	727	620	561	600	773	770	768	653.79	770	594	656	698	551	0.792	-0.337	0.00124797086414584	0.841	-0.249	0.017501802207509	1.063	0.088	0.450784269201863	0.77	-0.377	0.000104601497823273
Ld1S_020186300	ubiquitin-conjugating enzyme E2, putative	125	146	175	394	217	244	273	207	405	274	367	283	181	398	484	253	216	221	337	250	280	272	276	303	237	229	237	269	264	270	260.92	268	234	289	284	230	0.805	-0.314	0.020411034808056	0.79	-0.34	0.0107270472482714	0.982	-0.026	0.873946628719258	0.874	-0.195	0.127454736413973
Ld1S_020186400	hypothetical protein	19	23	25	46	29	29	29	18	35	42	75	38	18	49	68	38	34	32	39	33	33	29	24	26	36	47	32	27	32	38	33.42	32	38	35	26	35	1.294	0.371	0.284823901602035	0.968	-0.048	0.898648679600505	0.748	-0.419	0.221669486751962	1.157	0.21	0.498885826371439
Ld1S_020186500	Kinetoplastid RNA editing protein 1, putative fragment	256	327	407	644	497	570	779	625	1048	904	1219	890	476	1056	1462	518	484	513	550	573	655	776	834	785	780	762	746	707	699	816	679.86	741	763	593	798	505	0.632	-0.661	2.1336624087985e-11	0.852	-0.231	0.0249567279004534	1.348	0.431	8.79611798042448e-06	1.029	0.042	0.694785824857201
Ld1S_020186600	hypothetical protein	470	622	705	3366	2328	2297	1899	1384	3157	1125	1532	1088	857	2175	2039	951	920	889	2877	2682	2640	1891	1847	2365	971	957	911	1274	1440	1138	1583.55	1284	946	2733	2034	920	0.451	-1.149	6.04601629554475e-25	0.336	-1.572	3.35805857826632e-46	0.746	-0.422	0.00017517756165448	0.738	-0.439	9.30631769998379e-05
Ld1S_020186700	rhomboid-like protein	154	245	317	590	431	360	423	354	656	347	520	411	353	768	756	312	363	400	504	496	414	421	472	492	300	325	344	525	508	422	419.81	485	323	471	462	358	0.779	-0.36	0.00789319707708549	0.762	-0.392	0.00335494463280143	0.978	-0.032	0.851212376899887	0.67	-0.578	5.25213489478294e-06
Ld1S_020186800_pseudogene	Transmembrane amino acid transporter protein, putative	182	268	342	293	230	201	288	204	373	385	521	348	224	547	556	368	397	431	250	265	231	287	272	279	332	325	292	333	362	310	315.71	335	316	249	279	399	1.431	0.517	1.21439574392134e-05	1.614	0.691	5.28328262006374e-09	1.128	0.174	0.192150796152333	0.945	-0.082	0.50694184659652
Ld1S_020186900	hypothetical protein	106	146	177	102	104	56	123	88	168	191	265	199	99	265	301	214	216	223	87	120	64	122	117	126	165	166	167	147	175	168	151.9	163	166	90	122	218	1.777	0.829	5.904667967574e-07	2.421	1.276	8.13643690531595e-14	1.363	0.447	0.0168091918630592	1.006	0.009	0.966310226478994
Ld1S_020187000	voltage-dependent anion-selective channel, putative	1127	1665	1943	2289	1528	1653	2274	1403	2505	2024	3016	1870	1105	2187	2789	2280	2464	2451	1957	1760	1900	2264	1872	1877	1747	1884	1566	1642	1448	1556	1911.23	1549	1732	1872	2004	2398	1.201	0.265	0.00631855017801446	1.284	0.361	0.000145136392653701	1.069	0.096	0.383458663954591	1.121	0.164	0.100991416607833
Ld1S_020187100	Mitochondrial outer membrane protein porin, putative	2189	2851	3297	2514	1660	2023	1994	1041	2328	4939	6839	4325	1262	2655	3707	4429	4219	4158	2149	1912	2325	1985	1389	1744	4264	4272	3623	1875	1758	2068	2811.45	1900	4053	2129	1706	4269	2.513	1.329	1.27277551278589e-34	2.01	1.007	1.04741108672922e-20	0.8	-0.323	0.00573889120989929	2.136	1.095	2.71138381035793e-24
Ld1S_020187200	hypothetical protein	1223	1432	1810	13485	9648	11139	10482	6807	20148	2611	3034	2434	3166	7105	7641	2474	2119	2283	11527	11114	12802	10436	9085	15096	2254	1895	2039	4705	4704	4263	6453.02	4557	2063	11814	11539	2292	0.2	-2.32	8.09347381460425e-75	0.194	-2.366	3.42466849671537e-78	0.969	-0.046	0.782086085148719	0.451	-1.15	2.05485296804387e-19
Ld1S_020187300	hypothetical protein	67	104	158	197	157	128	180	160	337	282	463	284	161	347	395	136	154	199	168	181	147	179	214	252	243	289	238	239	230	220	206.02	230	257	165	215	163	0.762	-0.393	0.0223348229070385	0.988	-0.017	0.936284032157633	1.298	0.376	0.0278947115151926	1.127	0.172	0.294092194752242
Ld1S_020187400	hypothetical protein	255	369	410	1249	913	993	890	731	1319	633	826	666	394	919	1090	516	546	517	1068	1052	1141	886	976	988	547	516	558	586	608	608	740.8	601	540	1087	950	526	0.554	-0.852	1.26755838857085e-22	0.484	-1.048	4.01214575356055e-34	0.873	-0.195	0.021062177844959	0.898	-0.155	0.0779120322535232
Ld1S_020187500	glycerate kinase, putative	281	405	463	866	582	602	838	645	1170	693	900	750	507	1131	1436	569	599	584	740	670	692	834	861	877	598	562	628	753	749	801	701.22	768	596	701	857	584	0.682	-0.552	3.36788221890865e-10	0.833	-0.264	0.00337024201344529	1.22	0.287	0.00092577380814221	0.774	-0.369	8.22677431116833e-06
Ld1S_020187600	hypothetical protein	62	74	86	505	376	352	408	310	587	133	167	140	133	334	358	125	110	108	432	433	405	406	414	440	115	104	117	198	221	200	255.16	206	112	423	420	114	0.27	-1.89	3.29192229164925e-41	0.268	-1.899	1.04325831313677e-41	0.994	-0.009	0.95675910347537	0.539	-0.89	4.50869078111489e-12
Ld1S_020187700	hypothetical protein	1000	1235	1420	2531	1680	1967	1946	1295	2681	2275	2372	2153	1137	2710	3574	2023	1827	1791	2163	1935	2261	1937	1728	2009	1964	1482	1803	1690	1794	1994	1893.52	1826	1750	2120	1891	1880	0.995	-0.007	0.955855023669773	0.888	-0.171	0.0768616393560231	0.893	-0.164	0.109343858920544	0.951	-0.073	0.482809816113455
Ld1S_020187800	tRNA	0	0	0	0	0	0	2	0	0	0	0	0	0	0	0	0	0	0	0	0	0	2	0	0	0	0	0	0	0	0	0.13	0	0	0	1	0	0.584	-0.777	0.902401294251065	1	0	1	2.56	1.356	0.838200755473268	1	0	1
Ld1S_020187900	hypothetical protein	584	858	900	4103	2915	2972	1716	1033	2338	1128	1528	1223	940	2057	2714	1182	1270	1135	3507	3358	3416	1708	1379	1752	974	955	1024	1397	1362	1514	1728.78	1424	984	3427	1613	1196	0.742	-0.431	2.7954088934791e-06	0.349	-1.518	1.46329033772441e-66	0.471	-1.088	4.54485069131535e-36	0.691	-0.534	2.23308218338556e-09
Ld1S_020188000	hypothetical protein	248	382	442	2034	1450	1554	1231	966	1587	539	776	585	710	1398	1867	502	565	557	1739	1670	1786	1226	1289	1189	465	485	490	1055	926	1042	999.05	1008	480	1732	1235	541	0.441	-1.182	1.03170935217551e-39	0.314	-1.672	3.16411178262537e-80	0.712	-0.49	3.15800857617655e-09	0.478	-1.064	3.08878594637094e-36
Ld1S_020188100	function. Function unknown	1612	2186	2433	3014	2301	2318	1322	818	1577	1792	2604	1768	864	1935	2672	3262	3235	3069	2576	2651	2664	1316	1092	1182	1547	1627	1481	1284	1281	1491	1983.73	1352	1552	2630	1197	3189	2.663	1.413	2.51385879347692e-58	1.212	0.277	0.00165375074993499	0.455	-1.136	1.03244638684349e-37	1.146	0.196	0.0343181827744429
Ld1S_020188200	hypothetical protein	391	476	632	967	649	699	970	772	1264	1059	1349	1046	788	1653	1985	791	704	797	827	748	803	966	1030	947	914	843	876	1171	1094	1107	907.95	1124	878	793	981	764	0.781	-0.357	2.68186349849562e-05	0.964	-0.052	0.576543553465634	1.235	0.305	0.000303776829193186	0.781	-0.356	5.82895878325678e-06
Ld1S_020188300	protein kinase, putative	319	449	479	742	512	724	881	416	1132	706	940	738	492	1177	1499	645	664	604	634	590	832	877	555	848	610	587	618	731	779	836	694.15	782	605	685	760	638	0.846	-0.242	0.0981935936564884	0.94	-0.09	0.554649767677799	1.111	0.152	0.337642205338348	0.772	-0.373	0.00775062779685932
Ld1S_020188400	hypothetical protein	879	1110	1282	2983	2281	2741	2685	1570	4383	1878	2134	1887	1410	3036	3577	1778	1643	1617	2550	2628	3150	2673	2095	3284	1621	1333	1581	2095	2010	1996	2136.94	2034	1512	2776	2684	1679	0.631	-0.664	1.144399180266e-08	0.607	-0.72	3.98665724187477e-10	0.962	-0.056	0.696257877132395	0.74	-0.435	0.000211542739769056
Ld1S_020188500	TPR repeat,Tetratricopeptide repeat, putative	283	391	462	2063	1419	1230	1368	995	2193	569	837	606	702	1619	1617	573	579	583	1763	1635	1414	1362	1328	1643	491	523	508	1043	1072	902	1027.83	1006	507	1604	1444	578	0.399	-1.324	6.64333806578369e-31	0.361	-1.471	3.32164376437451e-38	0.903	-0.147	0.239093312300173	0.506	-0.984	1.653867599089e-18
Ld1S_020188600_pseudogene	ARP2,3 complex subunit, putative	125	181	231	865	609	567	606	528	985	272	338	312	319	792	739	253	268	291	739	702	652	603	705	738	235	211	261	474	524	412	471.25	470	236	698	682	271	0.398	-1.328	1.28270456788708e-23	0.389	-1.364	4.93343197212538e-25	0.976	-0.036	0.825781275747492	0.501	-0.997	5.70101070410777e-15
Ld1S_020188700	hypothetical protein	292	373	482	117	137	102	128	142	222	704	979	602	49	175	179	591	552	608	100	158	117	127	190	166	608	612	504	73	116	100	308.08	96	575	125	161	584	3.659	1.872	6.28177332301472e-34	4.742	2.246	1.07016382977618e-45	1.296	0.374	0.0409806912205437	5.914	2.564	8.02344241193277e-61
Ld1S_020188800	hypothetical protein	248	369	472	483	392	305	524	499	856	588	689	674	440	946	1064	502	546	595	413	452	351	522	666	641	508	430	565	654	626	594	537.57	625	501	405	610	548	0.902	-0.149	0.300090528224743	1.352	0.435	0.00141734184120024	1.499	0.584	1.82223670868086e-05	0.802	-0.318	0.0174473890413319
Ld1S_020188900	gamma-glutamyl phosphate reductase-like protein	158	225	331	569	427	382	453	354	653	313	401	361	270	587	659	320	333	417	486	492	439	451	472	489	270	251	302	401	389	368	392.05	386	274	472	471	357	0.762	-0.393	0.00141557223355561	0.757	-0.401	0.000978423624989883	0.994	-0.009	0.959090344608257	0.712	-0.49	3.20519813970462e-05
Ld1S_020189000	Leucine-rich repeat protein. Function unknown	363	477	561	1187	826	843	729	620	1044	715	1013	784	450	1035	1193	734	706	708	1015	951	969	726	827	782	617	633	657	669	685	666	756.31	673	636	978	778	716	0.92	-0.121	0.191789351477639	0.73	-0.455	8.99054965889497e-08	0.793	-0.334	7.96032733891195e-05	0.944	-0.083	0.363587061999484
Ld1S_020189100	hypothetical protein	248	343	423	566	393	409	453	346	582	626	857	666	272	682	712	502	508	534	484	453	470	451	462	436	540	535	558	404	452	397	479	418	544	469	450	515	1.148	0.199	0.0542595904610797	1.098	0.134	0.195099911091342	0.956	-0.065	0.580484075681178	1.301	0.38	4.80964826586349e-05
Ld1S_020189200	Nop14-like family, putative	217	272	285	726	495	484	664	521	1052	640	901	656	556	1101	1547	439	402	359	621	570	556	661	695	788	553	563	550	826	729	863	611.72	806	555	582	715	400	0.556	-0.847	3.32251122586451e-14	0.683	-0.55	1.16385325172528e-06	1.228	0.297	0.00778698736877177	0.69	-0.536	2.06225412573385e-07
Ld1S_020189300	mitochondrial carrier protein, putative	573	753	954	655	490	562	883	708	1334	1116	1778	1198	485	957	1230	1159	1114	1203	560	564	646	879	945	1000	964	1111	1004	721	634	686	879.26	680	1026	590	941	1159	1.231	0.3	0.00142934616497826	1.966	0.975	1.97582909365009e-25	1.597	0.675	1.26067101265627e-12	1.519	0.603	2.92248974911946e-11
Ld1S_020189400_pseudogene	hypothetical protein	173	202	330	549	384	295	478	425	742	390	456	382	314	736	675	350	299	416	469	442	339	476	567	556	337	285	320	467	487	377	412.46	444	314	417	533	355	0.669	-0.581	0.000211867871511142	0.856	-0.224	0.169335474771239	1.281	0.357	0.0268487778306801	0.709	-0.497	0.00126379489157401
Ld1S_020189500	hypothetical protein	2	3	3	2	4	3	4	3	2	1	1	0	3	3	3	4	4	4	2	5	3	4	4	1	1	1	0	4	2	2	2.74	3	1	3	3	4	1.39	0.475	0.672354429919519	1.304	0.383	0.727665009984962	0.938	-0.092	0.947401078066977	0.198	-2.334	0.0990408448846207
Ld1S_020189600	Coiled-coil domain containing 147. Function unknown	3	5	9	14	10	12	7	4	11	7	16	5	9	14	17	6	7	11	12	12	14	7	5	8	6	10	4	13	9	9	9	10	7	13	7	8	1.214	0.279	0.695014137248001	0.685	-0.546	0.378610604330998	0.564	-0.825	0.185353672203179	0.67	-0.578	0.322687105033712
Ld1S_020189700	ATP-dependent Clp protease subunit, heat shock protein 78 HSP78, putative	2	4	6	2	5	2	1	1	7	8	9	8	2	4	6	4	6	8	2	6	2	1	1	5	7	6	7	3	3	3	4.2	3	7	3	2	6	2.222	1.152	0.223099304073419	1.823	0.866	0.343710997256975	0.82	-0.286	0.8108724914511	2.25	1.17	0.158566579378361
Ld1S_020189800_pseudogene	dehydrogenase,oxidoreductase-like protein	0	0	0	0	0	0	0	0	0	0	0	0	0	0	0	0	0	0	0	0	0	0	0	0	0	0	0	0	0	0	0	0	0	0	0	0	NA	NA	NA	NA	NA	NA	NA	NA	NA	NA	NA	NA
Ld1S_030444900	Leucine rich repeat,Leucine Rich Repeat, putative	283	406	463	795	581	607	831	498	930	393	584	440	397	995	1119	573	601	584	680	669	698	827	665	697	339	365	369	590	659	624	595.88	624	358	682	730	586	0.803	-0.317	0.00267416086101836	0.86	-0.218	0.0401101017769962	1.071	0.099	0.397218920575018	0.571	-0.808	1.16009405673732e-15
Ld1S_030445000	hypothetical protein	192	288	311	725	609	557	369	279	468	387	567	359	256	660	683	388	426	392	620	702	640	367	372	351	334	354	301	380	437	381	429.74	399	330	654	363	402	1.105	0.144	0.185253911457628	0.617	-0.697	5.82736421320551e-13	0.558	-0.842	3.212529072104e-19	0.824	-0.28	0.00384040403918678
Ld1S_030445100	D-3-phosphoglycerate dehydrogenase-like protein	587	935	1046	1411	1074	1198	848	471	1081	1388	1989	1547	535	1311	1544	1188	1384	1319	1206	1237	1377	844	629	810	1198	1243	1296	795	868	861	1083.64	841	1246	1273	761	1297	1.701	0.766	1.20216658823099e-13	1.021	0.03	0.799231830261511	0.6	-0.737	1.20736795121111e-12	1.478	0.564	2.4903362299839e-08
Ld1S_030445200	2-aminoethylphosphonate:pyruvateaminotransferas e-like protein	555	781	950	1212	844	1066	761	445	929	1114	1560	1158	484	1110	1469	1123	1156	1198	1036	972	1225	758	594	696	962	975	970	719	735	820	929.19	758	969	1078	683	1159	1.699	0.764	3.72372260361614e-15	1.079	0.11	0.275723709334125	0.635	-0.654	2.16012403143380e-11	1.278	0.354	0.000235670324419165
Ld1S_030445300	Met-10+ like-protein, putative	265	339	421	961	659	657	599	594	886	598	907	703	423	876	1039	536	502	531	821	759	755	596	793	664	516	567	589	629	580	580	627.83	596	557	778	684	523	0.767	-0.383	0.000801210906013662	0.67	-0.578	2.09614485126673e-07	0.874	-0.195	0.0971199176618073	0.938	-0.092	0.441826395597264
Ld1S_030445400	hypothetical protein	270	386	456	867	738	720	651	498	833	730	974	781	407	938	1069	546	571	575	741	850	827	648	665	624	630	608	654	605	621	596	650.89	607	631	806	646	564	0.876	-0.192	0.0452558837690281	0.702	-0.511	1.51371305076514e-08	0.801	-0.319	0.000361164398200736	1.04	0.056	0.565388471261508
Ld1S_030445500	glycerol-3-phosphate acyltransferase, putative	777	1160	1350	3162	2048	2411	1975	1451	2437	1639	2456	1735	1193	2606	3385	1572	1717	1703	2703	2359	2771	1966	1937	1826	1415	1534	1453	1773	1725	1888	1889.49	1795	1467	2611	1910	1664	0.873	-0.197	0.0245461198548266	0.638	-0.648	5.43515604973068e-15	0.731	-0.452	7.43823440926652e-08	0.818	-0.29	0.00059614590677125
Ld1S_030445600	DNA primase large subunit, putative	444	619	681	328	296	247	393	280	554	1013	1430	1033	262	622	606	898	916	859	280	341	284	391	374	415	875	893	865	389	412	338	568.73	380	878	302	393	891	2.248	1.169	1.09554923259292e-31	2.962	1.567	7.92591144072079e-53	1.318	0.398	0.00037219464567486	2.324	1.217	2.88160155292747e-37
Ld1S_030445700	cytochrome c oxidase assembly protein, putative	415	601	684	1393	981	829	1006	776	1322	897	1240	1048	597	1301	1556	840	889	863	1191	1130	953	1002	1036	991	774	775	878	887	861	868	929.1	872	809	1091	1010	864	0.857	-0.222	0.0277884215525465	0.792	-0.336	0.000588218983287791	0.924	-0.114	0.291423669232197	0.928	-0.108	0.295242805011482
Ld1S_030445800_pseudogene	hypothetical protein	481	672	675	745	568	596	677	489	937	1067	1553	1095	417	879	1056	973	994	851	637	654	685	674	653	702	921	970	917	620	582	589	761.54	597	936	659	676	939	1.382	0.467	2.03503927891486e-07	1.424	0.51	1.17281386253839e-08	1.03	0.043	0.704854235594213	1.573	0.654	2.0114387223767e-14
Ld1S_030445900	Leucine Rich Repeat, putative	461	612	719	350	301	320	473	337	653	1120	1680	1189	293	750	784	933	906	907	299	347	368	471	450	489	967	1050	996	435	497	437	636.71	456	1004	338	470	915	1.937	0.954	1.22837348150583e-23	2.716	1.441	5.10835661881508e-49	1.402	0.487	3.02366395969766e-06	2.2	1.138	1.78021871742589e-36
Ld1S_030446000	acetyltransferase, putative	335	477	550	404	328	345	381	289	442	705	1101	800	311	597	788	678	706	694	345	378	396	379	386	331	609	688	670	462	395	440	503.79	432	656	373	365	693	1.904	0.929	4.954193461223e-18	1.86	0.895	5.61296205089162e-17	0.977	-0.034	0.817606987986216	1.526	0.609	2.22371434895325e-09
Ld1S_030446100	hypothetical protein	184	319	332	525	417	428	258	180	330	400	529	355	206	538	661	372	472	419	449	480	492	257	240	247	345	330	297	306	356	369	362.18	344	324	474	248	421	1.695	0.762	3.1009554540237e-10	0.891	-0.166	0.167813938100326	0.526	-0.928	2.87726706507167e-15	0.938	-0.092	0.463624943704238
Ld1S_030446200	hypothetical protein	938	1230	1462	1425	1183	1032	1251	1040	1886	1607	1847	1699	922	2209	2139	1898	1820	1844	1218	1363	1186	1245	1388	1413	1387	1154	1423	1370	1463	1193	1424.38	1342	1321	1256	1349	1854	1.374	0.458	2.16338866325437e-05	1.477	0.563	1.2715211434032e-07	1.075	0.105	0.404487278409022	0.986	-0.02	0.879003595580507
Ld1S_030446300	ATP-binding cassette protein subfamily F, member 1, putative	641	876	996	1373	971	1017	1167	844	1445	1636	2394	1623	748	1616	1916	1297	1296	1256	1174	1119	1169	1162	1126	1083	1412	1496	1360	1112	1070	1069	1213.28	1084	1423	1154	1124	1283	1.143	0.192	0.0108556236559193	1.112	0.153	0.0417701035422038	0.973	-0.039	0.664741080119883	1.315	0.395	1.5536543948481e-08
Ld1S_030446400	hypothetical protein	291	359	441	511	397	396	524	408	598	598	919	644	502	990	1330	589	531	556	437	457	455	522	545	448	516	574	539	746	655	742	554.2	714	543	450	505	559	1.111	0.152	0.188322091764147	1.242	0.312	0.00462184597787373	1.118	0.161	0.177553969174629	0.762	-0.392	0.000121821733551426
Ld1S_030446500	zinc-finger of acetyl-transferase ESCO, putative	311	452	442	186	181	147	196	142	334	774	1057	763	133	340	311	629	669	557	159	208	169	195	190	250	668	660	639	198	225	174	372.72	199	656	179	212	618	2.872	1.522	1.4038330021966e-29	3.468	1.794	4.21287611100872e-39	1.207	0.272	0.0884532631012837	3.32	1.731	1.31676738389591e-40
Ld1S_030446600	U2 splicing auxiliary factor, putative	502	714	802	495	397	403	517	497	742	1038	1409	981	385	890	998	1016	1057	1012	423	457	463	515	663	556	896	880	822	572	589	557	698.51	573	866	448	578	1028	1.787	0.838	7.79535946900637e-20	2.297	1.2	7.83412363327231e-38	1.285	0.362	0.000294997912025077	1.515	0.599	1.78263582886853e-11
Ld1S_030446700	delta-1-pyrroline-5-carboxylate dehydrogenase, putative	3307	4438	5202	2109	1274	1412	2551	1781	3212	8490	12204	7686	1868	3744	5079	6691	6567	6561	1803	1468	1623	2540	2377	2407	7330	7624	6438	2776	2479	2834	4101.07	2696	7131	1631	2441	6606	2.708	1.437	9.32755114776442e-66	4.056	2.02	1.90268059408342e-126	1.498	0.583	4.58801198858613e-11	2.646	1.404	3.20924172101304e-64
Ld1S_030446800	protein kinase, putative	459	644	728	924	692	703	781	604	1050	1129	1502	1080	536	1164	1536	929	953	918	790	797	808	778	806	787	975	938	905	797	771	857	853.8	808	939	798	790	933	1.182	0.241	0.0042401177900772	1.169	0.226	0.00706326138042168	0.989	-0.016	0.885644670603033	1.161	0.215	0.00741255429264415
Ld1S_030446900	hypothetical protein	384	507	587	717	553	552	620	499	811	904	1170	860	358	857	1025	777	750	740	613	637	634	617	666	608	780	731	720	532	567	572	663.05	557	744	628	630	756	1.2	0.264	0.0031903691352139	1.203	0.266	0.0026611192336789	1.002	0.003	0.98765674239501	1.328	0.41	8.88202282258619e-07
Ld1S_030447000	fatty acyl CoA synthetase 2, putative;long chain fatty acid CoA ligase, putative;fatty acyl CoA syntetase 1, putative;long chain fatty Acyl CoA synthetase, putative	1907	2508	2782	4311	2783	3462	5500	2944	6174	4025	5109	3985	2724	5933	8227	3858	3711	3509	3685	3206	3979	5476	3929	4626	3475	3192	3338	4048	3928	4590	3903.29	4189	3335	3623	4677	3693	0.794	-0.332	0.000770690709831612	1.023	0.033	0.766770314133632	1.288	0.365	0.000287909175484297	0.796	-0.33	0.000840623264268424
Ld1S_030447100	hypothetical protein	278	366	463	933	751	582	631	582	956	550	727	570	528	1179	1160	562	542	584	798	865	669	628	777	716	475	454	477	785	781	647	650.64	738	469	777	707	563	0.798	-0.325	0.00609327503863681	0.727	-0.46	7.0292880280169e-05	0.911	-0.134	0.292409654854126	0.639	-0.647	7.13512385363211e-09
Ld1S_030447200	ribosomal protein L38, putative	3971	5038	6498	5536	4020	3744	5290	3600	6067	7179	10859	7221	3037	6263	7415	8034	7455	8196	4732	4631	4303	5267	4805	4546	6198	6784	6049	4513	4147	4137	5586.33	4266	6344	4555	4873	7895	1.624	0.699	3.34837167927378e-21	1.736	0.795	3.17402153234569e-27	1.069	0.096	0.262248712538259	1.489	0.575	8.63900636882063e-15
Ld1S_030447300	hypothetical protein	149	218	263	508	383	377	493	360	732	403	518	414	340	679	827	301	323	332	434	441	433	491	480	548	348	324	347	505	450	461	414.58	472	340	436	506	319	0.63	-0.667	4.23972641769184e-10	0.733	-0.448	3.56773113607545e-05	1.164	0.219	0.0386311222785673	0.723	-0.468	1.6793396786134e-06
Ld1S_030447400	FYVE zinc finger,Apolipoprotein A1,A4,E domain containing protein, putative	503	722	795	1398	1096	1030	1638	1366	2888	1100	1287	1009	795	1799	1951	1018	1068	1003	1195	1263	1184	1631	1823	2164	950	804	845	1181	1191	1088	1227.17	1153	866	1214	1873	1030	0.549	-0.864	9.41847560367431e-16	0.848	-0.238	0.033564238533906	1.544	0.626	6.69013209946554e-09	0.751	-0.413	0.000150777904257019
Ld1S_030447500	hypothetical protein	431	562	747	1201	911	1124	1196	1145	1875	1104	1415	1189	720	1528	2057	872	832	942	1027	1049	1292	1191	1528	1405	953	884	996	1070	1012	1148	1079.97	1077	944	1123	1375	882	0.642	-0.639	1.97947960167638e-10	0.787	-0.345	0.000711553416603289	1.226	0.294	0.00424503845756435	0.879	-0.187	0.0701594255150717
Ld1S_030447600	hypothetical protein	105	122	143	139	104	164	144	114	187	206	262	217	107	207	304	212	181	180	119	120	188	143	152	140	178	164	182	159	137	170	161.67	155	175	142	145	191	1.315	0.395	0.0235692047811699	1.35	0.432	0.0121940289656675	1.026	0.037	0.868946002607812	1.129	0.175	0.31142702048063
Ld1S_030447700	hypothetical protein	464	530	595	3289	2376	2608	2134	1605	4085	791	820	705	739	1798	2176	939	784	750	2811	2737	2997	2125	2142	3061	683	512	591	1098	1190	1214	1575.66	1167	595	2848	2443	824	0.338	-1.564	3.08849193493424e-33	0.289	-1.791	1.29896435713777e-43	0.854	-0.227	0.105926283988012	0.507	-0.98	6.58193143195587e-14
Ld1S_030447800	Coiled-coil domain containing 147. Function unknown	599	853	930	1947	1399	1399	1018	922	1530	1516	2044	1455	886	2078	2462	1212	1262	1173	1664	1612	1608	1014	1231	1146	1309	1277	1219	1317	1376	1374	1319.45	1356	1268	1628	1130	1216	1.077	0.106	0.229656706504959	0.745	-0.424	1.64387769490263e-07	0.692	-0.53	4.98652056395974e-11	0.935	-0.097	0.25489394733152
Ld1S_030447900	hypothetical protein	246	326	394	514	414	463	471	403	678	569	910	607	315	812	976	498	482	497	439	477	532	469	538	508	491	568	508	468	538	544	503.91	517	522	483	505	492	0.974	-0.038	0.750719544788481	1.019	0.027	0.819215082235914	1.045	0.064	0.587626937253528	1.011	0.015	0.896472299843978
Ld1S_030448000	DDRGK domain containing protein, putative	145	203	259	824	582	533	503	508	901	487	692	375	271	710	731	293	300	327	704	670	613	501	678	675	420	432	314	403	470	408	480.61	427	389	662	618	307	0.498	-1.005	1.35280091815946e-12	0.464	-1.108	3.06295644957707e-15	0.931	-0.103	0.51795893297389	0.91	-0.136	0.364739445650798
Ld1S_030448100	protein kinase, putative	419	543	614	1436	969	1250	960	655	1436	1224	1628	1290	551	1350	1732	848	804	774	1227	1116	1437	956	874	1076	1057	1017	1081	819	894	966	996.34	893	1052	1260	969	809	0.834	-0.262	0.00816905230580735	0.643	-0.638	1.68952786124541e-11	0.771	-0.376	8.62404753161183e-05	1.175	0.232	0.0147530181783527
Ld1S_030448200	ATP-dependent DEAD H RNA helicase. RNA processing and modification	485	645	762	590	443	479	566	376	918	1073	1306	1133	549	1228	1663	981	954	961	504	510	550	564	502	688	926	816	949	816	813	928	764.2	852	897	521	585	965	1.651	0.723	2.73431562989677e-14	1.852	0.889	9.92241301855293e-21	1.122	0.166	0.122855320708189	1.05	0.071	0.484567137998567
Ld1S_030448300	GPR1,FUN34,yaaH family, putative	206	262	304	1590	821	1059	817	570	1041	587	908	583	524	1117	1650	417	388	383	1359	946	1217	813	761	780	507	567	488	779	740	921	737.67	813	521	1174	785	396	0.504	-0.988	2.05182206034349e-14	0.338	-1.565	3.42333698249127e-35	0.67	-0.577	3.45527739507947e-06	0.642	-0.638	2.00934187725542e-07
Ld1S_030448400	GPR1,FUN34,yaaH family, putative	162	218	204	1195	743	1000	1068	609	1290	395	547	418	685	1343	1960	328	323	257	1021	856	1149	1063	813	967	341	342	350	1018	889	1093	720.69	1000	344	1009	948	303	0.319	-1.647	5.1761647699454e-40	0.3	-1.736	1.12730592837712e-44	0.94	-0.089	0.51529109176037	0.346	-1.533	1.45767029778313e-40
Ld1S_030448500_pseudogene	GPR1,FUN34,yaaH family, putative	119	178	232	644	351	433	435	279	549	236	357	276	247	590	748	241	263	293	550	404	498	433	372	411	204	223	231	367	391	417	353.26	392	219	484	405	266	0.659	-0.602	4.19263463233003e-06	0.551	-0.86	1.72543112525183e-11	0.837	-0.257	0.0459227078777658	0.559	-0.839	6.12548834104313e-12
Ld1S_030448600	GPR1,FUN34,yaaH family, putative	366	556	616	2359	1379	1741	2022	1116	2269	609	894	526	1048	2268	3058	741	823	777	2016	1589	2001	2013	1489	1700	526	558	441	1557	1502	1706	1295.9	1588	508	1869	1734	780	0.453	-1.143	1.33070946373323e-20	0.42	-1.252	1.04864017922561e-24	0.928	-0.109	0.44480003319755	0.321	-1.641	3.39167519760638e-42
Ld1S_030448700	MFS transporter, putative	630	922	1078	941	708	853	1245	904	1782	1699	2201	1769	958	2017	3047	1275	1364	1360	804	816	980	1240	1206	1335	1467	1375	1482	1424	1335	1700	1277.51	1486	1441	867	1260	1333	1.059	0.083	0.376653539163465	1.544	0.627	3.48868018337754e-13	1.458	0.544	3.92821303729597e-10	0.973	-0.04	0.674693998671335
Ld1S_030448800	PTP1-interacting protein, 39 kDa, putative	650	851	1012	1363	913	1059	1419	1113	2379	1542	1909	1536	596	1362	1694	1315	1259	1276	1165	1052	1217	1413	1485	1782	1331	1193	1287	886	902	945	1233.89	911	1270	1145	1560	1283	0.823	-0.281	0.00172081809965574	1.121	0.165	0.0715929268859425	1.363	0.446	5.04937371703087e-07	1.392	0.478	4.11259714652648e-08
Ld1S_030448900	60S acidic ribosomal protein P2, putative	312	387	464	511	323	266	334	252	461	667	966	361	263	519	527	631	573	585	437	372	306	333	336	345	576	603	302	391	344	294	428.54	343	494	372	338	596	1.755	0.812	9.68346399180192e-07	1.625	0.7	2.12725418962086e-05	0.926	-0.111	0.580484075681178	1.422	0.508	0.00223566678102401
Ld1S_030449000	60S acidic ribosomal protein P2, putative	304	498	753	777	508	400	521	415	713	832	1254	846	367	820	766	615	737	950	664	585	460	519	554	534	718	783	709	545	543	427	622.9	505	737	570	536	767	1.443	0.529	0.000756568991485404	1.357	0.44	0.00485082421230398	0.94	-0.089	0.641551973247817	1.465	0.551	0.000375686014622028
Ld1S_030449100	TLD domain protein, conserved	434	570	693	1653	1145	1292	1072	901	1672	1348	1907	1401	768	1820	2364	878	843	874	1413	1319	1485	1067	1202	1253	1164	1191	1174	1141	1205	1319	1168.58	1222	1176	1406	1174	865	0.736	-0.441	1.55906399518609e-07	0.614	-0.703	1.20385416122088e-17	0.834	-0.262	0.00158928929208446	0.963	-0.055	0.536543368311703
Ld1S_030449200	hypothetical protein	209	262	312	498	400	365	520	558	773	477	507	567	319	635	919	423	388	394	426	461	419	518	745	579	412	317	475	474	420	513	464.15	469	401	435	614	402	0.654	-0.612	9.49466417388854e-05	0.92	-0.121	0.475019102994011	1.406	0.491	0.00201084543927251	0.853	-0.23	0.156817321373765
Ld1S_030449300	hypothetical protein	79	88	124	382	304	311	325	277	443	175	207	225	164	382	464	160	130	156	327	350	357	324	370	332	151	129	188	244	253	259	248.68	252	156	345	342	149	0.434	-1.203	2.98883283556181e-16	0.429	-1.22	8.27041096564709e-17	0.988	-0.017	0.925980548573164	0.615	-0.701	2.50809317005605e-07
Ld1S_030449400	hypothetical protein	434	558	673	1111	831	699	1098	939	1692	1008	1282	1018	455	1032	1105	878	826	849	950	957	803	1093	1253	1268	870	801	853	676	683	616	891.78	658	841	903	1205	851	0.705	-0.504	3.4167565727831e-07	0.942	-0.087	0.41633545927874	1.335	0.417	2.58744731664487e-05	1.279	0.355	0.000321324693753703
Ld1S_030449500	Ankyrin repeats 3 copies,DHHC palmitoyltransferase, putative	477	632	884	724	505	593	784	584	1106	1179	1547	1264	458	1147	1463	965	935	1115	619	582	682	781	779	829	1018	966	1059	681	759	816	839.02	752	1014	628	796	1005	1.263	0.337	6.37420972697534e-05	1.602	0.68	5.59402870369238e-16	1.268	0.343	7.92343241689782e-05	1.343	0.425	8.65961591629666e-08
Ld1S_030449600	hypothetical protein	527	631	771	2539	1872	2081	1758	1207	2583	1174	1480	1193	834	1937	2503	1066	934	972	2170	2156	2392	1750	1611	1935	1014	925	999	1239	1282	1396	1456.19	1306	979	2239	1765	991	0.56	-0.838	1.2571940612374e-25	0.441	-1.18	1.28209052519961e-50	0.789	-0.343	1.15869375610605e-05	0.748	-0.42	7.77854893572415e-08
Ld1S_030449700	phosphate-Repressible Phosphate Permease-like protein;phosphate-repressible phosphate permease	310	396	457	860	548	731	1124	752	1513	584	746	508	439	922	1416	627	586	576	735	631	840	1119	1004	1134	504	466	426	652	610	790	713.4	684	465	735	1086	596	0.55	-0.864	9.14751315528634e-15	0.813	-0.298	0.00973154271690803	1.48	0.565	3.30662977067915e-07	0.681	-0.554	5.93028869369481e-07
Ld1S_030449800	hypothetical protein	563	753	883	1457	1078	1305	1565	1217	2711	1538	1877	1538	925	2037	2547	1139	1114	1114	1245	1242	1500	1558	1624	2031	1328	1173	1288	1375	1349	1421	1366.7	1382	1263	1329	1738	1122	0.647	-0.628	2.61054414722064e-11	0.847	-0.24	0.0130489917178605	1.308	0.387	4.74882229434686e-05	0.914	-0.129	0.1918719451826
Ld1S_030449900	RNA recognition motif. a.k.a. RRM, RBD, or RNP domain, putative	454	611	778	1036	867	779	1223	1131	2036	1522	2110	1442	810	1796	2063	919	904	981	886	999	895	1218	1509	1525	1314	1318	1208	1204	1189	1151	1147.99	1181	1280	927	1417	935	0.661	-0.598	5.08969127485475e-10	1.01	0.015	0.900851115322615	1.529	0.613	1.49537017377232e-10	1.086	0.119	0.237558653363366
Ld1S_030450000	hypothetical protein	698	876	1068	2335	1733	1913	2147	1698	3401	2138	2706	2052	1313	2854	3326	1412	1296	1347	1996	1996	2199	2138	2266	2548	1846	1690	1719	1951	1890	1856	1876.65	1899	1752	2064	2317	1352	0.583	-0.78	3.9520421168499e-21	0.655	-0.611	1.57830514132482e-13	1.124	0.168	0.0539904107779018	0.923	-0.115	0.183466856008301
Ld1S_030450100	26S protease regulatory subunit, putative	764	1041	1229	1649	1213	1322	1361	955	1885	1423	1965	1373	652	1486	1689	1546	1540	1550	1410	1397	1519	1355	1275	1412	1229	1228	1150	969	984	942	1300.38	965	1202	1442	1347	1545	1.145	0.196	0.0119107159206061	1.072	0.101	0.203314305680541	0.936	-0.095	0.263347638199623	1.247	0.318	2.59973349061846e-05
Ld1S_030450200	hypothetical protein	570	776	919	2254	1521	1804	1754	1325	2443	1371	1795	1512	990	2306	2720	1153	1148	1159	1927	1752	2073	1746	1768	1830	1184	1121	1267	1471	1527	1517	1509.65	1505	1191	1917	1781	1153	0.647	-0.627	8.53323554918101e-17	0.602	-0.733	9.73574081752669e-23	0.93	-0.105	0.193104565905024	0.789	-0.341	3.08857482346315e-06
Ld1S_030450300	exosome subunit rrp6p homologue. Translation, ribosomal structure and biogenesis	257	327	384	1891	1227	1533	1132	838	1631	667	860	694	567	1166	1527	520	484	484	1616	1413	1762	1127	1118	1222	576	537	581	843	772	852	927.21	822	565	1597	1156	496	0.428	-1.224	3.14949118888946e-44	0.31	-1.688	3.11323755914156e-85	0.725	-0.464	5.46540983360695e-09	0.688	-0.54	5.05547393704593e-11
Ld1S_030450400	quinone oxidoreductase, putative	283	348	451	747	562	449	542	487	916	650	861	630	486	1186	999	573	515	569	639	647	516	540	650	686	561	538	528	722	785	557	601.72	688	542	601	625	552	0.881	-0.182	0.205446599825196	0.922	-0.117	0.419690925722608	1.047	0.066	0.692555772049021	0.793	-0.335	0.0127876067308834
Ld1S_030450500	hypothetical protein	407	477	605	671	476	474	794	654	990	970	1304	889	530	1050	1351	823	706	763	574	548	545	791	873	742	837	815	745	788	695	754	733.16	746	799	556	802	764	0.955	-0.067	0.52722284413146	1.374	0.459	2.01377012972683e-06	1.439	0.525	4.09083134083555e-08	1.072	0.101	0.305890204738825
Ld1S_030450600	DNA repair helicase, putative	516	623	803	1072	727	745	990	769	1477	1162	1637	1218	634	1531	1837	1044	922	1013	916	837	856	986	1026	1107	1003	1023	1020	942	1014	1025	982.27	994	1015	870	1040	993	0.953	-0.07	0.454458663112939	1.137	0.185	0.0332695626275817	1.193	0.255	0.00338175230775012	1.02	0.028	0.770473358425363
Ld1S_030450700	arginine N-methyltransferase, putative	449	541	549	555	384	400	686	603	960	1107	1615	1046	769	1479	1622	908	801	692	474	442	460	683	805	719	956	1009	876	1143	979	905	790.18	1009	947	459	736	800	1.081	0.112	0.32859760341844	1.733	0.793	1.46763691520953e-13	1.604	0.681	3.15265733727143e-10	0.944	-0.083	0.455477458357452
Ld1S_030450800	kinase-like protein	552	838	850	712	589	535	725	631	992	1059	1485	1022	519	1166	1460	1117	1240	1072	609	678	615	722	842	743	914	928	856	771	772	815	846.26	786	899	634	769	1143	1.488	0.573	2.04696271042457e-11	1.802	0.85	4.24577876383707e-23	1.211	0.277	0.00249361799073259	1.142	0.192	0.0262138680786197
Ld1S_030450900	mitochondrial protein 99, putative	258	373	394	442	280	321	384	306	606	608	951	726	312	689	932	522	552	497	378	323	369	382	408	454	525	594	608	464	456	520	470.12	480	576	357	415	524	1.26	0.333	0.00295955731997884	1.462	0.548	7.92541888431746e-07	1.16	0.214	0.0729421403405473	1.2	0.263	0.0125816786193001
Ld1S_030451000	hypothetical protein	343	512	592	1682	1195	1037	1395	1176	1903	810	1090	806	1025	2156	2299	694	758	747	1438	1377	1192	1389	1569	1426	699	681	675	1523	1427	1283	1125.15	1411	685	1336	1461	733	0.504	-0.989	1.47839152440587e-27	0.551	-0.859	4.18976708866788e-21	1.095	0.13	0.179258996289275	0.487	-1.038	3.82091274881107e-33
Ld1S_030451100	hypothetical protein	428	674	712	612	479	546	584	460	896	1000	1471	1103	404	932	1100	866	997	898	523	552	627	581	614	671	863	919	924	600	617	614	724.52	610	902	567	622	920	1.476	0.562	2.5106623507845e-10	1.624	0.699	3.37670254912065e-15	1.1	0.137	0.170870423278355	1.482	0.568	1.73598839542743e-11
Ld1S_030451200	hypothetical protein	476	621	699	1024	700	842	927	677	1458	1135	1652	1151	569	1286	1622	963	919	882	875	806	968	923	904	1092	980	1032	964	846	851	905	927.32	867	992	883	973	921	0.945	-0.082	0.434294747961216	1.042	0.06	0.566552109679421	1.104	0.142	0.173650793148711	1.145	0.196	0.0413213490990921
Ld1S_030451300	hypothetical protein	457	644	746	954	747	742	788	702	1274	1277	1625	1181	582	1344	1735	925	953	941	815	860	853	785	937	955	1103	1015	989	865	890	968	923.52	908	1036	843	892	940	1.054	0.076	0.464720844622182	1.114	0.156	0.109347369990839	1.057	0.08	0.464814487891866	1.141	0.19	0.0424469945990198
Ld1S_030451400	hypothetical protein	126	135	206	326	220	186	365	269	542	357	504	380	292	646	895	255	200	260	279	253	214	363	359	406	308	315	318	434	428	499	326.08	454	314	249	376	238	0.631	-0.665	6.56650777607077e-07	0.95	-0.074	0.626076365853919	1.506	0.591	5.4831801680773e-06	0.691	-0.533	8.90740782474046e-06
Ld1S_030451500	Uroporphyrinogen-III synthase HemD, putative	192	223	299	421	439	313	470	417	727	257	344	271	349	856	836	388	330	377	360	506	360	468	557	545	222	215	227	519	567	466	407.04	517	221	409	523	365	0.698	-0.518	0.000146012523007517	0.9	-0.152	0.291353193523484	1.289	0.366	0.00792228852238165	0.429	-1.221	1.00367876657007e-20
Ld1S_030451600	tRNA-Lys	0	0	2	3	0	0	0	1	3	0	2	1	0	1	0	0	0	3	3	0	0	0	1	2	0	1	1	0	1	0	0.76	0	1	1	1	1	0.795	-0.331	0.90406262276905	0.786	-0.348	0.892781734227359	0.988	-0.017	1	2.166	1.115	0.669021136283476
Ld1S_030451700	DEAD,DEAH box helicase, putative	2047	2546	3156	2634	1785	2185	2777	1991	4011	6322	8214	6243	1650	3596	4736	4142	3767	3981	2252	2056	2511	2765	2657	3005	5458	5131	5230	2452	2381	2642	3361.99	2492	5273	2273	2809	3963	1.411	0.496	8.05532670698867e-13	1.746	0.804	1.92357975574931e-31	1.238	0.308	2.09800710310691e-05	2.117	1.082	1.17606794483957e-58
Ld1S_030451800	hypothetical protein	594	749	885	2429	1722	1936	1929	1528	3421	1815	2125	1718	1120	2608	3500	1202	1108	1116	2076	1984	2225	1921	2039	2563	1567	1328	1439	1664	1727	1953	1727.44	1781	1445	2095	2174	1142	0.526	-0.926	1.00292383189041e-20	0.545	-0.875	8.29678238716773e-19	1.036	0.051	0.677852793661043	0.811	-0.302	0.00247057018926025
Ld1S_030451900	Aminoacyl-tRNA editing domain containing protein, putative	208	292	308	711	538	469	483	392	820	545	709	371	385	967	1089	421	432	388	608	620	539	481	523	614	471	443	311	572	640	608	511.36	607	408	589	539	414	0.761	-0.394	0.00659754407965493	0.702	-0.509	0.000330199730711026	0.923	-0.115	0.478038926654059	0.669	-0.581	2.32104518306764e-05
Ld1S_030452000	hypothetical protein	322	448	596	1010	689	807	816	704	1203	959	1257	940	597	1268	1576	651	663	752	863	794	927	812	940	901	828	785	787	887	840	879	820.7	869	800	861	884	689	0.782	-0.355	0.000174582050062077	0.801	-0.32	0.000692785945992198	1.025	0.036	0.757649462002489	0.924	-0.115	0.228046672800828
Ld1S_030452100	hypothetical protein	270	394	431	692	547	468	407	360	695	566	885	589	284	836	964	546	583	544	592	630	538	405	480	521	489	553	493	422	553	538	525.8	504	512	587	469	558	1.185	0.245	0.0346987921048299	0.946	-0.079	0.50692288158679	0.799	-0.324	0.00454147844670988	1.01	0.015	0.913025282156974
Ld1S_030452200	cytochrome c oxidase copper chaperone, putative	273	407	465	299	215	277	483	394	521	546	782	506	345	754	1024	552	602	586	256	248	318	481	526	390	471	489	424	513	499	571	461.78	528	461	274	466	580	1.254	0.327	0.0146056852439709	2.123	1.086	2.71867466020883e-16	1.693	0.76	2.17130999599406e-08	0.873	-0.196	0.145954102092068
Ld1S_030452300	TatD related DNase, putative	403	495	597	890	634	613	799	737	1326	1109	1487	1122	759	1694	2079	815	732	753	761	730	704	795	984	994	957	929	940	1128	1122	1160	900.31	1137	942	732	924	767	0.828	-0.272	0.00682116753222846	1.044	0.062	0.566308784052433	1.26	0.334	0.000845625569666461	0.829	-0.271	0.00430907236331704
Ld1S_030452400	hypothetical protein	125	156	168	330	265	269	343	235	430	362	523	288	206	457	592	253	231	212	282	305	309	341	314	322	313	327	241	306	303	330	292.59	313	294	299	326	232	0.706	-0.501	0.000305455785149903	0.773	-0.371	0.00796377192040269	1.094	0.13	0.386146157580549	0.933	-0.1	0.474609782722763
Ld1S_030452500	Ubiquitin-like domain containing protein, putative	345	511	691	1562	1193	673	818	742	1148	804	1100	942	594	1449	1377	698	756	872	1335	1374	773	814	990	860	694	687	789	883	959	768	883.61	870	723	1161	888	775	0.879	-0.185	0.297962818919379	0.676	-0.564	0.000611684894105833	0.769	-0.379	0.0294153716807915	0.837	-0.257	0.139732794519694
Ld1S_030452600	serine,threonine-protein kinase, putative	1271	1578	1884	4046	2636	3450	3150	2140	4952	3515	3787	3249	1809	3941	4845	2572	2335	2376	3459	3036	3965	3136	2856	3710	3035	2366	2722	2688	2609	2703	2904.52	2667	2708	3487	3234	2428	0.753	-0.409	1.85787195329074e-05	0.699	-0.516	4.10726880622938e-08	0.929	-0.107	0.323267035445274	1.011	0.015	0.898089865150361
Ld1S_030452700	hypothetical protein	284	324	460	722	488	446	473	458	807	710	941	680	463	988	1098	575	479	580	617	562	513	471	611	605	613	588	570	688	654	613	582.54	652	590	564	562	545	0.968	-0.047	0.745557137310673	0.965	-0.052	0.710419102122482	0.997	-0.005	0.982845461903459	0.908	-0.14	0.277072896974259
Ld1S_030452800_pseudogene	6-phosphofructo-2-kinase 1	728	909	1206	2388	1691	2134	1893	1545	3276	1978	2445	1901	1169	2548	3342	1473	1345	1521	2041	1948	2453	1885	2062	2455	1708	1527	1592	1737	1687	1864	1819.88	1763	1609	2147	2134	1446	0.679	-0.559	8.24814206746894e-10	0.675	-0.567	3.52496084642829e-10	0.995	-0.008	0.951135482724361	0.915	-0.129	0.179658455302016
Ld1S_030452900	hypothetical protein	385	369	506	663	495	445	541	540	1178	918	1071	911	308	807	880	779	546	638	567	570	511	539	721	883	793	669	763	458	534	491	630.74	494	742	549	714	654	0.915	-0.129	0.460339737250366	1.184	0.244	0.138992429280641	1.295	0.373	0.0262565824144532	1.494	0.579	0.000250720089440646
Ld1S_030453000_pseudogene	hypothetical protein	630	694	879	1633	1146	1548	1677	1212	3423	1555	1716	1487	782	1827	2189	1275	1027	1109	1396	1320	1779	1670	1618	2565	1343	1072	1246	1162	1210	1221	1400.68	1198	1220	1498	1951	1137	0.589	-0.764	1.12484413828065e-08	0.763	-0.39	0.00401615633530112	1.296	0.374	0.00747935488157365	1.014	0.02	0.907030562388174
Ld1S_030453100	choline,ethanolamine phosphotransferase, putative	258	351	378	1029	674	854	799	639	1183	590	721	626	355	848	1002	522	519	477	880	776	981	795	853	886	509	450	524	528	561	559	654.83	549	494	879	845	506	0.598	-0.742	7.24675781788736e-13	0.575	-0.798	7.21136581341371e-15	0.962	-0.056	0.638533383695476	0.896	-0.158	0.140295705795721
Ld1S_030453200	hypothetical protein	97	108	122	267	159	236	242	168	311	233	334	211	139	341	471	196	160	154	228	183	271	241	224	233	201	209	177	207	226	263	211.49	232	196	227	233	170	0.724	-0.465	0.00518068088606722	0.742	-0.43	0.00944778033681253	1.025	0.036	0.86101051645441	0.84	-0.252	0.112177650932402
Ld1S_030453300	hypothetical protein	146	145	221	389	281	262	330	359	647	622	840	673	442	967	1186	295	215	279	333	324	301	329	479	485	537	525	564	657	640	662	441.51	653	542	319	431	263	0.609	-0.716	1.01730471717817e-06	0.817	-0.292	0.0550590568069876	1.342	0.424	0.00374729160862112	0.83	-0.268	0.0516805211325507
Ld1S_030453400	hypothetical protein	843	1037	1357	1008	713	930	1235	921	2148	2137	2509	2091	736	1725	2206	1706	1534	1712	862	821	1069	1230	1229	1609	1845	1567	1752	1094	1142	1231	1360.14	1156	1721	917	1356	1651	1.22	0.287	0.003541824033282	1.806	0.853	9.83856656763101e-19	1.48	0.566	1.13577986869086e-08	1.488	0.573	1.39127302138277e-09
Ld1S_030453500	hypothetical protein	357	481	537	920	629	652	828	707	1232	971	1376	1077	553	1283	1571	722	712	677	786	725	749	824	944	923	838	860	902	822	849	876	814.03	849	867	753	897	704	0.784	-0.352	7.79923638435316e-05	0.93	-0.105	0.26346167279978	1.187	0.247	0.00571259000024839	1.019	0.027	0.780536508226098
Ld1S_030453600	hypothetical protein	418	540	572	690	534	452	511	409	898	1038	1317	1016	256	659	645	846	799	721	590	615	519	509	546	673	896	823	851	380	436	360	637.64	392	857	575	576	789	1.359	0.442	0.000385275986444778	1.369	0.453	0.000240407771999975	1.008	0.011	0.950960031283993	2.183	1.127	5.33955548508375e-21
Ld1S_030453700	hypothetical protein	447	637	744	1626	1147	1130	1287	1019	2299	1517	1892	1582	749	1790	2010	904	943	938	1390	1321	1299	1281	1360	1723	1310	1182	1325	1113	1185	1121	1226.36	1140	1272	1337	1455	928	0.639	-0.646	4.56412111779894e-10	0.694	-0.528	3.47398386550906e-07	1.085	0.118	0.307583284602896	1.115	0.157	0.145632282655444
Ld1S_030453800	NLI interacting factor-like phosphatase, putative	367	492	594	763	636	614	646	570	1070	838	1174	1004	532	1054	1117	743	728	749	652	733	706	643	761	802	723	733	841	791	698	623	728.35	704	766	697	735	740	1.007	0.01	0.951724412373686	1.062	0.087	0.482307495263739	1.055	0.078	0.568750565699171	1.093	0.129	0.287629224596316
Ld1S_030453900	peter pan protein, putative	302	406	457	623	382	470	586	420	698	692	1025	751	446	877	1197	611	601	576	533	440	540	583	561	523	597	640	629	663	581	668	583.06	637	622	504	556	596	1.075	0.104	0.358709014473254	1.182	0.241	0.0241930460601616	1.099	0.137	0.238805333633713	0.98	-0.029	0.807920665430073
Ld1S_030454000	inorganic pyrophosphatase, putative	686	907	1073	1308	1123	1053	1133	916	1506	1094	1392	1000	785	1831	1933	1388	1342	1353	1118	1294	1210	1128	1223	1128	945	870	838	1167	1212	1078	1152.88	1152	884	1207	1160	1361	1.175	0.232	0.0064762560502018	1.129	0.176	0.0394645515025072	0.961	-0.057	0.567848543716466	0.768	-0.382	3.6843032721984e-06
Ld1S_030454100	Got1,Sft2-like family, putative	279	416	478	995	795	817	891	662	1092	569	878	573	479	1043	1228	564	616	603	851	916	939	887	884	818	491	548	480	712	691	685	712.28	696	506	902	863	594	0.691	-0.534	4.07690862520306e-09	0.661	-0.597	3.07843430845273e-11	0.957	-0.063	0.537279168956922	0.731	-0.453	1.9993952703656e-07
Ld1S_030454200	Amidohydrolase family, putative	403	508	756	1921	1406	1206	1406	1196	2236	990	1322	972	784	1951	2001	815	752	954	1642	1620	1386	1400	1596	1675	855	826	814	1165	1292	1116	1193.84	1191	832	1549	1557	840	0.541	-0.887	1.32862260839802e-15	0.543	-0.881	1.4831722238952e-15	1.004	0.006	0.971168904275092	0.698	-0.518	2.53799009078532e-06
Ld1S_030454300	hypothetical protein	309	413	449	1093	801	552	1065	781	1286	563	737	623	706	1779	1491	625	611	566	934	923	634	1060	1042	964	486	460	522	1049	1178	832	792.49	1020	489	830	1022	601	0.588	-0.767	1.31963700182795e-09	0.729	-0.456	0.000362523103734397	1.24	0.311	0.0177065576766905	0.485	-1.045	1.37326587069353e-17
Ld1S_030454400	multicopper oxidase, putative	522	730	820	1524	1054	1305	1126	814	1429	1306	1789	1431	657	1490	1947	1056	1080	1034	1303	1214	1500	1121	1086	1071	1128	1118	1199	976	986	1086	1130.55	1016	1148	1339	1093	1057	0.968	-0.048	0.627963039358568	0.791	-0.339	7.55669295440595e-05	0.817	-0.292	0.000801472162673288	1.128	0.174	0.0447037227550648
Ld1S_030454500	hypothetical protein	1738	2354	2950	1758	1399	1196	1137	929	1382	3685	5256	4030	846	1995	2211	3516	3483	3721	1503	1612	1375	1132	1240	1035	3181	3283	3376	1257	1321	1233	2151.26	1270	3280	1497	1136	3573	3.161	1.66	1.4413083124451e-96	2.393	1.259	1.49795358365116e-57	0.757	-0.401	2.15926891010974e-06	2.584	1.369	3.22368054284734e-69
Ld1S_030454600_pseudogene	MORN repeat, putative	790	1008	1127	1712	1584	1373	898	662	1013	1310	1816	1260	632	1442	1684	1598	1492	1421	1463	1825	1578	894	884	759	1131	1134	1055	939	955	939	1204.55	944	1107	1622	846	1504	1.781	0.832	4.61640568736481e-20	0.928	-0.108	0.250342937460813	0.521	-0.94	1.49956929876608e-25	1.17	0.226	0.0145199859276039
Ld1S_030454700_pseudogene	eukaryotic translation initiation factor 2 subunit alpha	3678	4824	5598	3877	2756	2738	3609	2636	3913	8825	12774	7943	2615	5712	7310	7442	7138	7061	3314	3175	3147	3593	3518	2932	7619	7980	6654	3886	3782	4078	5021.18	3915	7418	3212	3348	7214	2.161	1.112	9.04389713528222e-43	2.246	1.167	3.27511766275146e-47	1.039	0.056	0.582433523956817	1.888	0.916	5.23082561377914e-30
Ld1S_040797100	calcium-translocating P-type ATPase	1345	1862	2267	1654	1442	1578	1515	1066	2060	3640	5294	3755	1203	2465	3014	2721	2755	2859	1414	1661	1814	1508	1423	1543	3143	3307	3145	1788	1632	1681	2159.69	1700	3198	1630	1491	2778	1.862	0.897	1.94143942776253e-25	1.71	0.774	1.58323431456696e-19	0.918	-0.123	0.214572231944882	1.886	0.915	1.12096670943908e-27
Ld1S_040797200	pteridine transporter truncated, putative	163	240	260	588	377	433	333	226	430	363	603	354	281	734	766	330	355	328	503	434	498	332	302	322	313	377	297	418	486	427	381.35	444	329	478	319	338	1.056	0.078	0.58157165501636	0.704	-0.506	4.05036326997966e-05	0.667	-0.584	1.62866974596202e-06	0.741	-0.433	0.000227042216074536
Ld1S_040797300	cAMP-specific phosphodiesterase, putative	603	959	1164	6242	4919	4092	3155	2546	4899	1363	2018	1506	1230	3252	3083	1220	1419	1468	5336	5666	4703	3141	3398	3671	1177	1261	1262	1828	2153	1720	2628.09	1900	1233	5235	3403	1369	0.402	-1.314	8.73999098746225e-42	0.262	-1.934	2.496480705546e-90	0.651	-0.62	1.19633120451251e-10	0.65	-0.621	1.73053916717973e-10
Ld1S_040797400	hypothetical protein	247	321	369	965	751	782	747	532	854	541	718	524	466	966	1282	500	475	465	825	865	899	744	710	640	467	449	439	693	640	715	634.95	683	452	863	698	480	0.689	-0.538	6.82763482034087e-08	0.556	-0.847	3.05829959654387e-18	0.807	-0.309	0.00128835477936101	0.661	-0.597	1.23141327320894e-10
Ld1S_040797500	hypothetical protein	270	355	389	519	271	402	642	315	766	991	1339	1075	973	1709	2761	546	525	491	444	312	462	639	420	574	856	836	900	1446	1131	1540	741.59	1372	864	406	544	521	0.966	-0.05	0.733224124648819	1.297	0.375	0.00382519477074651	1.343	0.425	0.00116934671801861	0.636	-0.653	1.9478207314304e-08
Ld1S_040797600	hypothetical protein	234	303	341	438	410	238	346	255	426	467	676	559	341	802	679	473	448	430	374	472	274	344	340	319	403	422	468	507	531	379	412.43	472	431	373	334	450	1.344	0.426	0.00545825526453069	1.22	0.287	0.0618312211325898	0.908	-0.139	0.427268552666815	0.926	-0.11	0.494962586212865
Ld1S_040797700	hypothetical protein	1007	1257	1600	1879	1304	1530	1252	745	1470	2207	2861	2091	771	1850	2536	2037	1860	2018	1606	1502	1758	1246	994	1101	1905	1787	1752	1146	1225	1415	1556.93	1262	1815	1622	1114	1972	1.771	0.824	1.53535834670359e-18	1.216	0.283	0.00276837731864904	0.687	-0.542	1.62671207023212e-08	1.434	0.52	1.96442430461479e-08
Ld1S_040797800	DNA topoisomerase type IB small subunit	195	293	324	816	599	595	524	427	741	620	893	623	392	858	1091	395	434	409	698	690	684	522	570	555	535	558	522	583	568	609	555.27	587	538	691	549	413	0.752	-0.411	2.39211168577372e-05	0.597	-0.744	2.31198566055817e-15	0.794	-0.333	0.000240112931158378	0.919	-0.122	0.183466856008301
Ld1S_040797900	methyltransferase like 13. Amino acid transport and metabolism	331	417	525	933	742	756	597	450	854	773	1119	794	469	1127	1239	670	617	662	798	855	869	594	601	640	667	699	665	697	746	691	698.05	711	677	841	612	650	1.058	0.082	0.406448634171383	0.773	-0.372	2.22196082642261e-05	0.73	-0.454	1.52392864857521e-07	0.953	-0.07	0.448720668534375
Ld1S_040798000	hypothetical protein	293	408	483	727	552	479	523	428	810	664	820	618	516	1106	1118	593	604	609	621	636	550	521	571	607	573	512	518	767	732	624	602.56	708	534	602	566	602	1.062	0.086	0.47372674738883	1.002	0.002	0.990635452927218	0.944	-0.084	0.508668393110758	0.758	-0.399	0.000133549732268201
Ld1S_040798100	hypothetical protein	959	1372	1520	1166	733	938	1819	1189	2488	3025	3715	3029	1314	2756	3660	1940	2030	1917	997	844	1078	1811	1587	1864	2612	2321	2537	1953	1825	2042	1823.85	1940	2490	973	1754	1962	1.122	0.167	0.0508018932960363	2.026	1.019	4.88495719081667e-35	1.805	0.852	1.1531574247671e-24	1.283	0.359	6.84822124186136e-06
Ld1S_040798200	hypothetical protein	319	449	590	562	316	342	652	583	958	1022	1339	1069	677	1544	1963	645	664	744	480	364	393	649	778	718	882	836	895	1006	1022	1095	744.94	1041	871	412	715	684	0.961	-0.057	0.650427900274587	1.655	0.727	1.32278345299442e-10	1.722	0.784	3.5002341613506e-12	0.836	-0.259	0.0165949496840741
Ld1S_040798300	hypothetical protein	306	463	560	894	684	629	583	564	886	710	1028	799	480	1035	1119	619	685	706	764	788	723	580	753	664	613	642	669	713	685	624	681.99	674	641	758	666	670	1.013	0.018	0.885126508326474	0.885	-0.177	0.0946036311095011	0.873	-0.195	0.0722458736849564	0.956	-0.065	0.563864355775612
Ld1S_040798400	exosome complex exonuclease RRP40, putative	271	365	478	748	587	447	740	540	956	746	1062	881	676	1506	1464	548	540	603	639	676	514	737	721	716	644	663	738	1005	997	817	703.88	940	682	610	725	564	0.78	-0.358	0.00320868418967177	0.929	-0.106	0.408164871857308	1.191	0.252	0.0439704762507026	0.729	-0.455	6.49981946120618e-05
Ld1S_040798500	hypothetical protein	269	370	467	480	352	321	378	312	544	641	912	661	302	605	872	544	548	589	410	405	369	376	416	408	553	570	554	449	401	486	471.9	445	559	395	400	560	1.404	0.49	4.85998728928321e-06	1.417	0.503	2.35167243358725e-06	1.009	0.013	0.929933230489862	1.258	0.331	0.00114703117334848
Ld1S_040798600	hypothetical protein	544	678	866	1172	913	734	667	572	1008	1079	1634	1146	411	1100	1096	1101	1003	1092	1002	1052	844	664	763	755	932	1021	960	611	728	611	875.92	650	971	966	727	1065	1.465	0.55	7.19095911076807e-08	1.105	0.144	0.17223140889899	0.754	-0.407	9.71528618165e-05	1.493	0.578	6.67569025388616e-09
Ld1S_040798700	hypothetical protein	26	43	38	33	28	38	35	25	38	25	39	40	23	40	68	53	64	48	28	32	44	35	33	28	22	24	34	34	26	38	36.2	33	27	35	32	55	1.709	0.773	0.0112750629753758	1.59	0.669	0.0266648653249757	0.931	-0.104	0.790753973978537	0.811	-0.302	0.347863064519865
Ld1S_040798800	hypothetical protein	22	32	27	34	31	35	30	21	61	25	34	35	25	61	62	45	47	34	29	36	40	30	28	46	22	21	29	37	40	35	34.59	37	24	35	35	42	1.185	0.245	0.468801692802673	1.195	0.257	0.436988896874102	1.008	0.011	0.983038231371783	0.644	-0.635	0.0377038413173008
Ld1S_040798900	surface antigen-like protein fragment	193	321	324	778	583	672	665	448	760	209	367	276	485	1310	1534	390	475	409	665	672	772	662	598	569	180	229	231	721	867	856	553.15	815	213	703	610	425	0.694	-0.528	1.49958832808935e-05	0.603	-0.729	1.00393186110109e-09	0.87	-0.201	0.109248245465951	0.262	-1.933	1.10258569490746e-61
Ld1S_040799000	surface antigen-like protein fragment	368	592	678	1621	1108	1376	1241	834	1593	408	615	500	876	2461	2816	745	876	855	1386	1276	1581	1236	1113	1194	352	384	419	1302	1629	1571	1061.24	1501	385	1414	1181	825	0.698	-0.52	7.03990500408442e-07	0.584	-0.776	3.96782035888455e-14	0.837	-0.257	0.0163486173335261	0.256	-1.965	2.67835809689932e-83
Ld1S_040799100	surface antigen-like protein	469	668	799	2166	1609	1917	1908	1408	2438	807	1501	1010	1329	3044	3911	949	988	1008	1851	1853	2203	1900	1879	1827	697	938	846	1975	2015	2182	1540.75	2057	827	1969	1869	982	0.524	-0.931	1.81414682528081e-21	0.499	-1.004	5.62755766428156e-25	0.951	-0.072	0.525661575105787	0.402	-1.315	3.85865063946483e-44
Ld1S_040799200	surface antigen-like protein	254	345	461	1937	1530	1639	1165	701	1993	281	441	342	889	2037	2180	514	511	581	1656	1762	1884	1160	936	1493	243	275	286	1321	1349	1216	1012.46	1295	268	1767	1196	535	0.449	-1.156	9.51788359900968e-20	0.303	-1.724	2.9468776168562e-43	0.674	-0.568	5.30863911687942e-06	0.207	-2.274	6.07669944324082e-74
Ld1S_040799300	hypothetical protein	443	609	683	1104	877	1018	1029	691	1237	941	1366	892	895	2042	2614	896	901	861	944	1010	1170	1024	922	927	812	853	747	1330	1352	1458	1013.97	1380	804	1041	958	886	0.924	-0.114	0.297269437857067	0.852	-0.231	0.0240442052829392	0.922	-0.117	0.296512851197731	0.583	-0.778	3.54602444525003e-16
Ld1S_040799400	hypothetical protein	360	518	525	932	650	661	761	591	993	676	978	662	779	1771	2405	728	767	662	797	749	760	758	789	744	584	611	555	1158	1173	1342	811.57	1224	583	769	764	719	0.941	-0.088	0.411348553477904	0.933	-0.1	0.333299984708762	0.992	-0.012	0.928143103623222	0.475	-1.074	1.55311033819144e-32
Ld1S_040799500	GRAM domain containing protein, putative	637	879	966	3226	2017	2574	2037	1302	2604	1064	1427	1035	972	1948	2697	1289	1301	1218	2758	2323	2958	2028	1738	1951	919	891	867	1444	1290	1505	1631.98	1413	892	2680	1906	1269	0.668	-0.583	6.52180646641227e-11	0.475	-1.073	1.00732521425116e-34	0.712	-0.49	2.34860210278947e-08	0.633	-0.659	6.63598454180942e-14
Ld1S_040799600_pseudogene	RNA pseudouridylate synthase-like protein	331	397	520	607	466	524	664	618	1194	1043	1404	1059	579	1339	1698	670	587	656	519	537	602	661	825	895	900	877	887	860	887	947	754.02	898	888	553	794	638	0.803	-0.316	0.0027824070682598	1.152	0.204	0.0596351928913218	1.434	0.52	5.47010795367356e-07	0.991	-0.013	0.912529978345803
Ld1S_040799700	Tetratricopeptide repeat, putative	292	328	495	838	632	630	612	529	1066	670	931	720	540	1277	1307	591	485	624	716	728	724	609	706	799	578	582	603	802	845	729	674.88	792	588	723	705	567	0.803	-0.316	0.00842160560966247	0.782	-0.354	0.00266597788816129	0.974	-0.038	0.793557404239269	0.742	-0.43	0.000139985320799675
Ld1S_040799800	Mitochondrial 39-S ribosomal protein L47 MRP-L47, putative	653	834	1041	1479	1247	994	1121	1061	1809	1624	2093	1685	985	2149	2176	1321	1234	1313	1264	1436	1142	1116	1416	1355	1402	1308	1411	1464	1423	1214	1321.36	1367	1374	1281	1296	1289	0.996	-0.005	0.974344934470906	1.009	0.013	0.924833955539826	1.013	0.018	0.901876162044186	1.009	0.012	0.928302615010363
Ld1S_040799900	AMP deaminase, putative;adenosine monophosphate deaminase, putative	775	1032	1282	2332	1969	2067	1272	891	2065	2154	2735	2398	1206	2863	3379	1568	1527	1617	1993	2268	2376	1266	1189	1547	1860	1709	2009	1792	1895	1885	1766.78	1857	1859	2212	1334	1571	1.178	0.236	0.0100103363817795	0.711	-0.493	1.735618405885e-08	0.603	-0.729	8.59451436755199e-17	0.999	-0.002	0.988891100962934
Ld1S_040800000	Alcohol dehydrogenase GroES-like domain containing protein, putative	330	486	522	1097	750	900	629	461	864	794	1187	817	420	1018	1253	668	719	658	938	864	1034	626	615	647	686	742	684	624	674	699	725.24	666	704	945	629	682	1.081	0.112	0.279504759373087	0.721	-0.473	4.53255714864058e-07	0.667	-0.585	2.93066444031153e-10	1.056	0.078	0.436207095393206
Ld1S_040800100	hypothetical protein	273	418	470	1046	843	850	624	511	900	663	997	738	407	922	1091	552	619	593	894	971	977	621	682	674	572	623	618	605	610	609	681.38	608	604	947	659	588	0.892	-0.164	0.0642624247019289	0.621	-0.687	5.33041906466579e-17	0.696	-0.523	3.70301568279358e-11	0.998	-0.003	0.978452598939303
Ld1S_040800200	beta-fructofuranosidase-like protein;beta-fructofuranosidase, putative;beta-fructofuranosidase, putative fragment	229	380	403	435	346	373	1285	1127	2198	1806	2526	1838	2470	4887	7728	463	562	508	372	399	429	1279	1504	1647	1559	1578	1540	3671	3236	4311	1537.17	3739	1559	400	1477	511	0.347	-1.525	2.65345587719444e-43	1.281	0.358	0.00281103878917512	3.688	1.883	3.03890214505743e-66	0.419	-1.256	7.01807289982185e-36
Ld1S_040800300	beta-fructofuranosidase, putative	13	22	34	22	21	20	21	22	57	40	60	25	16	46	53	26	33	43	19	24	23	21	29	43	35	37	21	24	30	30	29.16	28	31	22	31	34	1.093	0.129	0.752651746274816	1.552	0.634	0.0908525775641754	1.42	0.506	0.199460778454818	1.126	0.172	0.645917606478543
Ld1S_040800400	mitochondrial exoribonuclease DSS-1, putative	418	548	622	1056	832	927	981	740	1427	1210	1554	1404	830	1808	2299	846	811	785	903	958	1065	977	988	1069	1045	971	1176	1233	1197	1283	1020.38	1238	1064	975	1011	814	0.803	-0.316	0.000355273843983231	0.834	-0.262	0.00305044787815688	1.038	0.054	0.596585953857049	0.858	-0.221	0.00825443073831529
Ld1S_040800500	ADP-ribosylation factor, putative	423	581	743	1110	944	947	811	570	1044	818	1245	829	582	1373	1539	856	860	937	949	1087	1088	807	761	782	706	778	694	865	909	859	862.57	878	726	1041	783	884	1.128	0.174	0.0636216105810661	0.852	-0.232	0.00969803494942367	0.755	-0.405	5.04269968184589e-06	0.829	-0.271	0.00202346444934075
Ld1S_040800600	hypothetical protein	1272	1756	1855	8120	5361	6330	3782	2209	5245	2824	3494	3080	2153	5238	6720	2574	2598	2340	6941	6175	7275	3765	2948	3930	2438	2183	2580	3199	3468	3749	3744.24	3472	2400	6797	3548	2504	0.71	-0.494	6.24471832239721e-07	0.37	-1.435	3.25410195909104e-50	0.521	-0.94	3.81764238383132e-22	0.689	-0.538	4.11078955643834e-08
Ld1S_040800700	hypothetical protein	138	203	247	324	230	251	301	224	380	486	655	468	300	715	866	279	300	312	277	265	288	300	299	285	420	409	392	446	473	483	348.53	467	407	277	295	297	1.015	0.022	0.87667468084896	1.077	0.107	0.380186646361231	1.061	0.086	0.51139563753459	0.868	-0.205	0.0421347849942779
Ld1S_040800800	phytanoyl-CoA dioxygenase PhyH, putative	350	445	621	952	741	638	676	627	940	787	1054	887	517	1278	1236	708	658	783	814	854	733	673	837	704	679	658	743	768	846	690	743.3	768	693	800	738	716	0.977	-0.034	0.808259658609556	0.898	-0.156	0.196263268045989	0.919	-0.122	0.351785153738764	0.906	-0.143	0.236807429596942
Ld1S_040800900	hypothetical protein	235	330	352	1102	773	890	700	450	810	337	455	371	581	1285	1742	475	488	444	942	890	1023	697	601	607	291	284	311	863	851	972	649.29	895	295	952	635	469	0.739	-0.436	3.09347764745241e-05	0.493	-1.02	2.31765206118785e-24	0.667	-0.584	1.65471540702172e-09	0.329	-1.603	1.17975493826254e-61
Ld1S_040801000	anaphase promoting complex, subunit 10-like protein	571	714	838	1197	879	826	902	715	1333	1071	1466	1051	603	1495	1634	1155	1057	1057	1023	1013	949	898	954	999	925	916	880	896	990	912	974.88	933	907	995	950	1090	1.142	0.192	0.0274132608052547	1.092	0.127	0.144247018235486	0.957	-0.064	0.51645875826642	0.97	-0.043	0.643313238954513
Ld1S_040801100	hypothetical protein	547	762	952	1892	1356	1511	1208	870	1891	1385	1874	1416	809	2010	2430	1107	1128	1201	1617	1562	1737	1203	1161	1417	1196	1171	1186	1202	1331	1356	1304.85	1296	1184	1639	1260	1145	0.908	-0.139	0.104140048854958	0.699	-0.517	8.79301773838242e-11	0.769	-0.378	2.30944632598633e-06	0.913	-0.132	0.11071887282348
Ld1S_040801200	Tetratricopeptide repeat, putative	601	828	991	1828	1367	1417	1185	884	1538	1431	2006	1393	760	1599	2173	1216	1225	1250	1563	1575	1628	1180	1180	1152	1235	1253	1167	1129	1059	1212	1268.31	1133	1218	1589	1171	1230	1.052	0.073	0.394653261626452	0.775	-0.368	1.98247295197294e-06	0.737	-0.441	1.03991427317112e-08	1.076	0.105	0.194447060340608
Ld1S_040801300	C-type lectin domain-containing protein	2180	2711	3117	3159	2039	2914	3356	2034	5294	5170	5411	4991	2466	5234	7084	4411	4012	3931	2700	2349	3349	3341	2715	3967	4464	3380	4181	3665	3465	3952	3592.05	3694	4008	2799	3341	4118	1.247	0.318	0.00337615913747986	1.487	0.573	6.15350681810041e-08	1.193	0.255	0.0254404803223871	1.08	0.111	0.341991741631843
Ld1S_040801400	serine,threonine protein kinase-like protein	460	639	700	688	520	609	765	510	1102	964	1273	954	772	1718	2436	931	946	883	588	599	700	762	681	826	832	795	799	1147	1137	1359	865.63	1214	809	629	756	920	1.216	0.282	0.00460103484753551	1.466	0.552	1.63020225507746e-08	1.206	0.27	0.00876105591216327	0.667	-0.585	1.89127950748475e-10
Ld1S_040801500	calpain-like cysteine peptidase, putative	968	1309	1552	1504	1167	1484	1916	855	2469	1667	2057	1589	1600	3243	4542	1959	1937	1958	1286	1344	1705	1908	1141	1850	1439	1285	1331	2378	2147	2534	1746.73	2353	1352	1445	1633	1951	1.211	0.276	0.0415415934209004	1.358	0.442	0.000761476989465594	1.122	0.166	0.264727073632379	0.576	-0.795	6.86626296226576e-10
Ld1S_040801600	adenylosuccinate lyase, putative	1011	1431	1710	2756	1971	1969	1624	1133	2174	2020	2798	2185	1200	2721	3208	2046	2118	2157	2356	2270	2263	1617	1512	1629	1744	1748	1830	1783	1801	1790	1910.9	1791	1774	2296	1586	2107	1.328	0.41	4.34278192315099e-10	0.918	-0.124	0.0625351881334618	0.691	-0.533	1.33720613250766e-16	0.99	-0.015	0.853882613491389
Ld1S_040801700	60S ribosomal protein L11 L5, L16	2963	3309	4666	4823	3853	2494	3563	2510	5132	5343	7526	4608	3609	7585	6006	5995	4896	5885	4123	4438	2866	3547	3350	3845	4613	4702	3860	5363	5022	3351	4390.42	4579	4392	3809	3581	5592	1.558	0.64	1.70577669195703e-05	1.489	0.575	9.94590938026853e-05	0.956	-0.065	0.729926849516798	0.968	-0.047	0.79118903010056
Ld1S_040801800	ADP-ribosylation factor, putative	323	393	508	1071	715	665	641	502	788	697	997	642	352	792	950	654	582	641	915	824	764	638	670	590	602	623	538	523	524	530	641.17	526	588	834	633	626	0.992	-0.012	0.924192285976057	0.75	-0.414	1.73744654164094e-05	0.757	-0.402	2.86978151210892e-05	1.113	0.154	0.122271015012119
Ld1S_040801900	hypothetical protein	332	435	581	1255	919	692	884	733	1424	1104	1450	1027	747	1658	1732	672	644	733	1073	1059	795	880	978	1067	953	906	860	1110	1098	966	919.57	1058	906	976	975	683	0.7	-0.514	2.6636877067255e-05	0.703	-0.508	2.84966571415441e-05	1.004	0.006	0.974080552240419	0.858	-0.221	0.0724508233203094
Ld1S_040802000	Nucleotidyltransferase domain containing protein, putative	839	1081	1213	3710	2602	2521	2423	1528	4009	2840	2952	2749	1198	2599	3111	1698	1600	1530	3171	2997	2897	2412	2039	3004	2452	1844	2303	1780	1721	1736	2212.25	1746	2200	3022	2485	1609	0.65	-0.621	5.90706859950531e-08	0.532	-0.91	6.60549579654702e-16	0.819	-0.289	0.0159894710140887	1.252	0.325	0.00529396753770728
Ld1S_040802100	hypothetical protein	726	1105	1133	3308	1970	2677	3340	2127	4506	2137	2953	2443	2725	5393	7947	1469	1635	1429	2828	2269	3077	3325	2839	3376	1845	1845	2046	4050	3571	4434	2669.1	4018	1912	2725	3180	1511	0.478	-1.065	2.6328045934779e-26	0.559	-0.838	7.24526755886353e-17	1.17	0.227	0.0335233687039852	0.477	-1.067	8.32428585484253e-28
Ld1S_040802200	huntingtin interacting protein HIP, putative	740	1017	1203	2600	1926	1913	1849	1408	2895	1960	2447	2038	1038	2499	3019	1497	1505	1517	2222	2219	2199	1841	1879	2169	1692	1529	1707	1543	1655	1684	1790.5	1627	1643	2213	1963	1506	0.767	-0.382	1.27332588668772e-06	0.68	-0.557	6.57539197628301e-13	0.886	-0.174	0.0324603608807352	1.007	0.011	0.913009462761769
Ld1S_040802300_pseudogene	hypothetical protein	266	284	394	749	493	416	519	474	891	534	801	511	346	799	899	538	420	497	640	568	478	517	633	668	461	500	428	514	529	502	526.18	515	463	562	606	485	0.798	-0.326	0.0188940424295774	0.861	-0.215	0.12481781438256	1.08	0.111	0.478402892329475	0.899	-0.153	0.284969078422103
Ld1S_040802400	Zinc finger, C3HC4 type RING finger, putative	227	305	378	826	629	570	500	417	775	561	828	612	389	958	1058	459	451	477	706	725	655	498	557	581	484	517	513	578	634	590	561.66	601	505	695	545	462	0.847	-0.239	0.0184159232960623	0.664	-0.591	8.51364633428363e-10	0.784	-0.352	0.000207404536921678	0.84	-0.251	0.00662449911167092
Ld1S_040802500	TPR repeat,Tetratricopeptide repeat, putative	478	658	756	1583	1209	1161	852	685	1346	1228	1524	1193	755	1779	2076	967	974	954	1353	1393	1334	848	914	1008	1060	952	999	1122	1178	1158	1081	1153	1004	1360	923	965	1.043	0.06	0.538053577426148	0.709	-0.497	5.16001085176291e-09	0.68	-0.557	4.51578878611305e-11	0.87	-0.201	0.0180692139052664
Ld1S_040802600	tyrosine phosphatase, putative	263	345	413	1045	757	892	791	586	1033	657	994	728	550	1092	1455	532	511	521	893	872	1025	788	782	774	567	621	610	817	723	812	723.17	784	599	930	781	521	0.667	-0.585	1.00809084723505e-09	0.56	-0.836	5.30178901031767e-19	0.84	-0.251	0.00735275264066298	0.769	-0.38	2.14070127366739e-05
Ld1S_040802700	DENN AEX-3 domain containing protein, putative	495	720	821	1390	928	970	1084	750	1467	1480	2068	1580	708	1689	2036	1002	1065	1036	1188	1069	1115	1079	1001	1099	1278	1292	1324	1052	1118	1136	1123.54	1102	1298	1124	1060	1034	0.976	-0.036	0.698648514026607	0.92	-0.121	0.145476199276235	0.943	-0.085	0.34244408418396	1.175	0.232	0.00248358781909359
Ld1S_040802800	spermidine synthase, putative	588	876	980	913	705	642	1025	764	1309	1669	2461	1646	850	1708	2039	1190	1296	1236	780	812	738	1020	1020	981	1441	1537	1379	1263	1131	1138	1130.79	1177	1452	777	1007	1241	1.234	0.303	0.000162628354855407	1.601	0.679	2.02759601873085e-17	1.297	0.376	4.91319556010799e-06	1.238	0.308	4.92177995763247e-05
Ld1S_040802900	Topoisomerase-related function protein-like protein. Replication, recombination and repair	262	299	413	524	428	375	307	228	455	618	878	603	312	783	804	530	442	521	448	493	431	306	304	341	534	548	505	464	518	449	455.6	477	529	457	317	498	1.561	0.643	2.44092398325377e-08	1.088	0.122	0.302848586817909	0.697	-0.52	6.91702012635854e-06	1.109	0.149	0.187916198156892
Ld1S_040803000	Ankyrin repeat, putative	935	1199	1262	4286	3052	3405	2930	1968	4833	1729	2157	1785	1583	3698	4282	1892	1774	1592	3664	3516	3913	2917	2627	3621	1493	1347	1495	2352	2448	2389	2469.34	2396	1445	3698	3055	1753	0.575	-0.798	1.00764011691779e-14	0.474	-1.076	4.63092871336337e-26	0.825	-0.278	0.0101116349469139	0.602	-0.733	7.89112193407632e-13
Ld1S_040803100	hypothetical protein	88	140	148	399	290	293	210	226	403	299	387	258	184	457	453	178	207	187	341	334	337	209	302	302	258	242	216	273	303	253	262.74	276	239	337	271	191	0.704	-0.506	0.00107843988599307	0.564	-0.826	3.27138566164572e-08	0.801	-0.321	0.0320942779575611	0.867	-0.205	0.166895531609283
Ld1S_040803200_pseudogene	hypothetical protein	472	618	694	1506	1128	1067	1155	866	1977	1241	1688	1247	571	1341	1504	955	914	875	1287	1299	1226	1150	1156	1481	1071	1055	1045	849	888	839	1072.71	859	1057	1271	1262	915	0.722	-0.469	5.14017421892111e-06	0.718	-0.477	2.86812981048437e-06	0.994	-0.008	0.954721061870395	1.231	0.3	0.00340802936433474
Ld1S_040803300	hypothetical protein	244	362	397	1219	798	790	941	560	1031	590	901	687	517	1032	1464	494	536	501	1042	919	908	937	747	772	509	563	575	768	683	817	718.13	756	549	956	819	510	0.626	-0.677	2.17428550942588e-09	0.535	-0.903	4.78577526306481e-16	0.855	-0.226	0.0503991631394316	0.728	-0.458	2.51279402920333e-05
Ld1S_040803400	hypothetical protein	1035	1237	1605	7578	5125	5091	3353	2027	4234	2013	3018	2143	1646	3765	4771	2094	1830	2024	6478	5904	5851	3338	2705	3172	1738	1885	1795	2446	2493	2662	3094.38	2534	1806	6078	3072	1983	0.645	-0.632	2.1625426611012e-13	0.326	-1.618	1.08681725322874e-82	0.505	-0.986	4.34300879119484e-32	0.713	-0.488	1.10354592894222e-08
Ld1S_040803500	hypothetical protein	3291	3951	4736	10615	7295	7370	5844	4059	7142	5995	8704	5677	3581	7520	9301	6659	5846	5973	9074	8403	8470	5818	5417	5351	5176	5437	4755	5322	4979	5189	6124.67	5163	5123	8649	5529	6159	1.113	0.155	0.0250424991549678	0.711	-0.491	7.14897344351132e-14	0.639	-0.646	1.61314749898899e-22	0.992	-0.011	0.894035209189247
Ld1S_040803600	Zinc finger, C3HC4 type RING finger, putative	197	320	370	782	501	587	537	384	692	439	597	537	313	707	928	399	474	467	668	577	675	535	512	518	379	373	450	465	468	518	498.49	484	401	640	522	447	0.859	-0.219	0.0485990072249502	0.699	-0.516	8.68779068097827e-07	0.814	-0.298	0.00474443473458477	0.825	-0.277	0.00764523711326853
Ld1S_040803700	serine-threonine protein kinase-like protein	467	667	681	1155	809	829	937	732	1505	1198	1668	1242	814	1762	2201	945	987	859	987	932	953	933	977	1128	1034	1042	1040	1210	1167	1228	1028.07	1202	1039	957	1013	930	0.916	-0.127	0.197943049340147	0.97	-0.045	0.662784671725229	1.058	0.082	0.440605253254057	0.865	-0.209	0.0214541625317816
Ld1S_040803800	hypothetical protein	75	105	107	688	471	542	472	356	736	145	206	134	158	375	492	152	155	135	588	543	623	470	475	551	125	129	112	235	248	274	321.05	252	122	585	499	147	0.293	-1.77	4.1834096317233e-40	0.25	-1.998	1.63005065948999e-51	0.854	-0.227	0.05487830456469	0.483	-1.05	9.82285932693831e-17
Ld1S_040803900	hypothetical protein	249	347	522	665	447	546	362	334	678	1133	1670	1169	254	633	874	504	513	658	568	515	627	360	446	508	978	1043	979	377	419	488	599.03	428	1000	570	438	558	1.278	0.354	0.00310088785753761	0.975	-0.036	0.786790434667247	0.763	-0.39	0.00108693547366781	2.348	1.232	4.59320150628328e-30
Ld1S_040804000	ubiquitin-conjugating enzyme E2, putative	596	829	878	1324	888	923	616	531	835	1357	1709	1276	419	935	1212	1206	1227	1107	1132	1023	1061	613	709	626	1172	1068	1069	623	619	676	928.6	639	1103	1072	649	1180	1.821	0.865	3.56314320401828e-21	1.099	0.137	0.145287873305514	0.604	-0.728	2.16356210917806e-15	1.717	0.78	1.15438506226788e-18
Ld1S_040804100	axonemal dynein light chain, putative	479	608	746	2057	1723	1609	1018	847	1818	1477	1916	1532	810	1831	2412	969	900	941	1758	1985	1849	1014	1130	1362	1275	1197	1283	1204	1212	1346	1295	1254	1252	1864	1169	937	0.801	-0.319	0.00159435466069917	0.501	-0.996	5.55048631153153e-25	0.626	-0.677	1.86250997808758e-12	0.999	-0.001	0.996721461758932
Ld1S_040804200	hypothetical protein	147	210	239	445	323	337	338	306	619	423	661	426	238	562	671	297	311	301	380	372	387	337	408	464	365	413	357	354	372	374	366.21	367	378	380	403	303	0.75	-0.415	0.000888274482113311	0.794	-0.332	0.00792359062313555	1.059	0.082	0.554864045025716	1.035	0.049	0.709523410288011
Ld1S_040804300	Tir chaperone protein CesT family,PDZ domain containing protein, putative	309	439	471	306	192	197	293	259	469	904	1157	853	233	601	697	625	650	594	262	221	226	292	346	351	780	723	715	346	398	389	461.17	378	739	236	330	623	1.887	0.916	3.31142998814721e-16	2.62	1.389	1.82894058474471e-33	1.389	0.474	0.00012782108938378	1.944	0.959	4.33706708173448e-20
Ld1S_040804400	hypothetical protein	152	223	255	4752	2894	3413	795	467	1386	251	424	309	291	692	821	308	330	322	4062	3334	3922	792	623	1038	217	265	259	432	458	458	1121.3	449	247	3773	818	320	0.393	-1.347	1.26757966629553e-21	0.085	-3.559	8.86166383348336e-150	0.216	-2.213	1.41142318443535e-66	0.55	-0.862	6.89409800555446e-10
Ld1S_040804500	Protein of unknown function DUF974, putative	284	390	447	1104	823	843	669	582	1003	738	1098	861	543	1193	1508	575	577	564	944	948	969	666	777	752	637	686	721	807	790	841	750.18	813	681	954	732	572	0.782	-0.355	7.97471961127676e-05	0.598	-0.743	1.07914703067594e-17	0.765	-0.387	4.50383629772388e-06	0.84	-0.252	0.00237627793868554
Ld1S_040804600_pseudogene	hypothetical protein	307	367	451	660	472	563	542	531	973	791	1101	718	462	1019	1470	621	543	569	564	544	647	540	709	729	683	688	601	687	675	820	641.25	727	657	585	659	578	0.877	-0.189	0.156773832678984	0.986	-0.02	0.896380447914377	1.125	0.17	0.224453462269108	0.908	-0.14	0.289722441603267
Ld1S_040804700	60S ribosomal protein L10, putative	1531	2206	2849	2420	1674	1657	1708	1208	1982	3665	4911	3609	1396	2738	3627	3098	3264	3593	2069	1928	1904	1700	1612	1485	3164	3068	3023	2075	1813	2023	2388.02	1970	3085	1967	1599	3318	2.082	1.058	6.80237923971784e-38	1.691	0.758	2.03271049856404e-20	0.812	-0.301	0.000587707754059301	1.568	0.649	1.35131617891554e-15
Ld1S_040804800	nascent polypeptide associated complex subunit- like protein, copy 1	634	849	1076	1328	981	824	1084	790	1241	1702	2353	2059	875	1901	2351	1283	1256	1357	1135	1130	947	1079	1054	930	1469	1470	1725	1300	1259	1312	1247.09	1290	1555	1071	1021	1299	1.275	0.351	0.00072431878987877	1.214	0.279	0.00694691974472841	0.952	-0.072	0.55947337603625	1.205	0.269	0.00832554980851512
Ld1S_040804900	nascent polypeptide associated complex subunit- like protein, copy 1	331	455	528	323	239	213	324	272	419	980	1435	1181	302	807	1013	670	673	666	276	275	245	323	363	314	846	896	989	449	534	565	538.98	516	910	265	333	670	2.017	1.012	2.2258712228713e-20	2.51	1.327	9.38593026201978e-33	1.244	0.315	0.0103176670916781	1.753	0.81	5.13364651156186e-16
Ld1S_040805000	heat shock protein, putative	369	537	689	1131	776	927	793	658	1147	1086	1541	1173	671	1429	1736	747	795	869	967	894	1065	790	878	859	938	963	983	997	946	968	910.53	970	961	975	842	804	0.957	-0.063	0.519992895567809	0.825	-0.277	0.00167763647755284	0.862	-0.214	0.0175602590660663	0.993	-0.01	0.925527569605651
Ld1S_040805100	hypothetical protein	483	650	755	6548	5057	4502	3504	3096	7137	1336	1721	1158	2650	6360	6221	977	962	952	5597	5825	5174	3489	4132	5347	1153	1075	970	3938	4211	3471	3151.58	3873	1066	5532	4323	964	0.223	-2.166	3.07470604960449e-62	0.174	-2.521	1.78311767287293e-84	0.782	-0.355	0.00930816357899211	0.276	-1.86	5.76707352416985e-48
Ld1S_040805200	hypothetical protein	345	470	544	1352	936	997	670	547	920	1019	1456	934	589	1294	1699	698	695	686	1156	1078	1146	667	730	689	880	910	782	875	857	948	853.15	893	857	1127	695	693	0.998	-0.003	0.982784115558296	0.615	-0.702	1.58313713324101e-14	0.616	-0.699	8.28994774761521e-15	0.959	-0.061	0.538738407893578
Ld1S_040805300	Pescadillo N-terminus,BRCA1 C Terminus BRCT domain containing protein, putative	692	902	1032	2237	1545	1473	2097	1650	2871	2057	2955	1945	1996	3810	5325	1400	1335	1302	1912	1780	1693	2088	2202	2151	1776	1846	1629	2966	2522	2971	1971.52	2820	1750	1795	2147	1346	0.626	-0.676	1.26133734319002e-14	0.749	-0.416	2.47432087509e-06	1.197	0.259	0.00417626106129215	0.621	-0.687	2.82715624746163e-16
Ld1S_040805400	Peptide deformylase 2, putative	243	334	406	398	320	278	404	339	562	685	934	725	377	821	895	492	494	512	340	369	319	402	452	421	591	583	607	560	544	499	479.15	534	594	343	425	499	1.178	0.236	0.0236550915147348	1.46	0.546	1.1344920073854e-07	1.239	0.31	0.00358640087537773	1.117	0.159	0.100695466856057
Ld1S_040805500	hypothetical protein	489	605	822	2592	2005	1667	1249	1038	2282	1372	1859	1489	852	2137	2421	989	895	1037	2216	2310	1916	1244	1385	1710	1185	1161	1247	1266	1415	1351	1421.72	1344	1198	2147	1446	974	0.674	-0.569	7.49623163922479e-07	0.452	-1.146	1.53514820267333e-24	0.671	-0.576	3.93099142038055e-07	0.891	-0.167	0.163226226180451
Ld1S_040805600	tyrosine phospatase-like protein	435	557	717	2173	1355	1457	1056	879	1642	1430	1735	1524	999	2171	2476	880	824	904	1857	1561	1674	1051	1173	1230	1235	1084	1277	1485	1437	1381	1270.3	1434	1199	1697	1151	869	0.755	-0.406	2.75250025663141e-05	0.512	-0.965	4.33952683024781e-25	0.679	-0.559	1.62935761917777e-09	0.834	-0.262	0.00489364708260892
Ld1S_040805700	rhomboid-like protein	487	685	826	547	376	416	580	454	822	1679	2461	1756	551	1179	1512	985	1014	1042	468	433	478	577	606	616	1450	1537	1471	819	781	844	874.64	815	1486	460	600	1014	1.692	0.759	2.66384740106164e-20	2.204	1.14	5.29522535065395e-42	1.302	0.381	1.82478932281059e-05	1.829	0.871	9.20289309916454e-32
Ld1S_040805800_pseudogene	hypothetical protein	336	525	601	856	589	595	700	576	980	839	1084	1030	625	1307	1609	680	777	758	732	678	684	697	769	734	724	677	863	929	865	898	764.32	897	755	698	733	738	1.01	0.015	0.909870090350649	1.058	0.081	0.466884061700897	1.047	0.066	0.590261047400262	0.841	-0.25	0.0132595919650702
Ld1S_040805900	hypothetical protein	340	477	484	1515	1115	1246	1106	774	2413	1005	1219	946	631	1470	1726	688	706	610	1295	1284	1432	1101	1033	1808	868	762	792	938	973	963	1016.88	958	807	1337	1314	668	0.514	-0.959	2.2451448633006e-10	0.501	-0.996	3.06312876773785e-11	0.975	-0.037	0.851475991138068	0.843	-0.247	0.119866471196762
Ld1S_040806000	hypothetical protein	265	368	430	602	454	478	505	424	677	609	959	662	378	839	1081	536	545	542	515	523	549	503	566	507	526	599	555	562	555	603	545.7	573	560	529	525	541	1.032	0.046	0.678640206541276	1.021	0.03	0.78251034193896	0.989	-0.015	0.90231433607579	0.977	-0.033	0.753522108488254
Ld1S_040806100_pseudogene	hypothetical protein	956	1237	1429	2692	1761	2145	1847	1256	2643	2292	2851	2217	1165	2796	3630	1934	1830	1802	2301	2029	2465	1839	1676	1980	1979	1781	1857	1731	1851	2025	1938.79	1869	1872	2265	1832	1855	1.013	0.019	0.852681977844304	0.821	-0.285	0.000780537912359096	0.81	-0.305	0.000447802825421027	0.999	-0.001	0.995266720912733
Ld1S_040806200	hypothetical protein	788	965	1064	1512	1159	1181	1279	1083	2075	1588	1982	1617	942	2250	2804	1594	1428	1342	1292	1335	1357	1273	1445	1555	1371	1238	1355	1400	1490	1564	1402.67	1485	1321	1328	1424	1455	1.02	0.028	0.803958106690921	1.093	0.129	0.195290368605	1.072	0.1	0.357180823345478	0.888	-0.171	0.0815318591064711
Ld1S_040806300	F-box and WD repeat domain containing 11. Function unknown	154	196	269	714	545	427	487	381	720	441	596	461	388	768	898	312	290	339	610	628	491	485	508	539	381	372	386	577	508	501	461.86	529	380	576	511	314	0.615	-0.702	9.48111249716418e-09	0.546	-0.873	4.09587248775007e-13	0.888	-0.171	0.173738556953087	0.722	-0.47	3.43867665598166e-05
Ld1S_040806400	hypothetical protein	271	354	453	1034	704	819	659	563	1032	934	1209	865	502	1077	1375	548	524	571	884	811	941	656	751	773	806	755	725	746	713	767	731.51	742	762	879	727	548	0.754	-0.407	4.4854926903421e-05	0.624	-0.681	2.04990168234565e-12	0.827	-0.274	0.00490427273225198	1.029	0.041	0.700193706477126
Ld1S_040806500	Cytochrome c oxidase biogenesis protein Cmc1 like, putative	445	562	627	761	533	534	497	434	681	953	1344	982	431	912	1000	900	832	791	651	614	614	495	579	510	823	840	823	640	604	558	684.83	601	829	626	528	841	1.592	0.671	2.02528828325381e-13	1.339	0.421	3.39974121089886e-06	0.841	-0.25	0.00978579601188673	1.386	0.471	5.13777670214107e-08
Ld1S_040806600	chaperone protein DnaJ, putative	271	399	508	333	277	221	391	343	666	1207	1563	1180	413	897	1095	548	590	641	285	319	254	389	458	499	1042	976	988	614	594	611	587.24	606	1002	286	449	593	1.324	0.405	0.000392466269162485	2.076	1.054	6.12428344349039e-20	1.568	0.649	3.90077137350865e-08	1.658	0.729	1.47371956077945e-12
Ld1S_040806700	60S ribosomal protein L10, putative	841	1144	1712	1627	1196	1057	1443	1010	1633	2225	3258	2117	1150	2330	2571	1702	1693	2159	1391	1378	1215	1437	1348	1224	1921	2035	1773	1709	1543	1434	1597.37	1562	1910	1328	1336	1851	1.395	0.48	1.76829710048756e-05	1.402	0.488	1.06942464189162e-05	1.005	0.008	0.962566044054357	1.226	0.294	0.00910327198455912
Ld1S_040806800	adenylate kinase, putative	774	1184	1326	2263	1618	1673	1398	1150	1732	1791	2396	1819	1251	2853	3659	1566	1752	1672	1934	1864	1923	1392	1535	1298	1546	1497	1524	1859	1889	2041	1686.12	1930	1522	1907	1408	1663	1.185	0.245	0.00362451598892891	0.872	-0.197	0.0179830018374988	0.736	-0.442	8.36326027983015e-08	0.788	-0.344	1.87664132814192e-05
Ld1S_040806900	hypothetical protein	324	432	482	510	389	392	533	407	844	803	1181	832	560	1207	1561	656	639	608	436	448	451	531	543	632	693	738	697	832	799	871	638.24	834	709	445	569	634	1.109	0.149	0.144171994441557	1.422	0.508	2.37665990732039e-07	1.282	0.358	0.000347283163591414	0.852	-0.231	0.0116247791332058
Ld1S_040807000	hypothetical protein	231	363	432	387	305	259	299	286	526	595	746	730	268	639	713	467	537	545	331	351	298	298	382	394	514	466	611	398	423	398	427.53	406	530	327	358	516	1.448	0.534	3.81881358044428e-05	1.576	0.656	3.48726280020694e-07	1.088	0.122	0.423640516378142	1.305	0.384	0.00215474665428196
Ld1S_040807100	hypothetical protein	344	450	544	776	513	499	595	549	1082	997	1400	954	522	1383	1450	696	666	686	663	591	573	592	733	811	861	875	799	776	916	809	736.42	834	845	609	712	683	0.958	-0.062	0.643708923552375	1.116	0.159	0.201460552349188	1.166	0.221	0.0821678689462541	1.013	0.019	0.894422312631468
Ld1S_040807200_pseudogene	hypothetical protein	1055	1449	1932	2187	1760	1437	1735	1319	2483	2478	3625	2375	1315	2857	3165	2135	2144	2437	1869	2027	1651	1727	1760	1860	2139	2265	1989	1954	1892	1766	1974.45	1871	2131	1849	1782	2239	1.257	0.33	0.00048175067163997	1.214	0.28	0.00285855078963691	0.966	-0.05	0.668618520554079	1.141	0.19	0.0481047044821914
Ld1S_040807300	chloride channel protein, putative	585	650	799	1415	880	1116	1160	926	1863	1381	1699	1356	1035	2487	3114	1184	962	1008	1210	1014	1283	1155	1236	1396	1192	1061	1136	1538	1647	1737	1250.47	1641	1130	1169	1262	1051	0.83	-0.269	0.0104182052009402	0.898	-0.155	0.146399460607613	1.082	0.114	0.32528059412673	0.687	-0.542	3.83384240327178e-08
Ld1S_040807400	Domain of unknown function DUF947, putative	299	413	437	588	486	490	489	396	684	831	1154	737	475	1017	1175	605	611	551	503	560	563	487	529	512	717	721	617	706	673	656	600.74	678	685	542	509	589	1.153	0.206	0.046801501850526	1.087	0.12	0.249746888344135	0.942	-0.085	0.456580180554594	1.012	0.018	0.877222361708028
Ld1S_040807500	hypothetical protein	796	1171	1300	438	321	364	1514	1272	1758	2064	2934	2329	2722	5345	8445	1611	1733	1640	374	370	418	1507	1698	1317	1782	1833	1951	4045	3539	4711	1901.9	4098	1855	387	1507	1661	1.103	0.141	0.251952421174321	4.291	2.101	5.8555513223578e-71	3.891	1.96	1.44853225073567e-61	0.453	-1.142	2.26330923832157e-25
Ld1S_040807600	COPI associated protein, putative	1248	1756	1902	564	403	515	2205	1690	2682	3135	4519	3175	4287	7925	12764	2525	2598	2399	482	464	592	2195	2255	2009	2707	2823	2660	6371	5247	7121	2829.91	6246	2730	513	2153	2507	1.165	0.22	0.0578358369498544	4.907	2.295	9.44926967029937e-91	4.213	2.075	1.36696689719382e-73	0.439	-1.189	1.86569772537517e-28
Ld1S_040807700	acyltransferase-like protein, copy 1	592	704	867	1155	852	837	853	587	1094	1089	1602	1149	678	1595	1661	1198	1042	1094	987	981	962	849	783	820	940	1001	962	1008	1056	927	973.98	997	968	977	817	1111	1.354	0.437	3.17761185808805e-07	1.135	0.183	0.0341357187740884	0.838	-0.254	0.0040393763532857	0.972	-0.041	0.666539384630962
Ld1S_040807800	acyltransferase-like protein, copy 2	613	793	1000	3350	2276	2480	2534	1805	3382	1342	1933	1450	1341	2616	3468	1240	1173	1261	2864	2622	2850	2523	2409	2534	1159	1208	1215	1993	1732	1935	1914.44	1887	1194	2779	2489	1225	0.492	-1.022	1.172098260582e-48	0.441	-1.181	3.2297310892491e-65	0.896	-0.159	0.0249412493155522	0.636	-0.654	2.09806907535323e-22
Ld1S_040807900	hypothetical protein	226	292	378	995	709	621	555	499	796	712	953	690	460	1019	1190	457	432	477	851	817	714	553	666	596	615	595	578	684	675	664	624.81	674	596	794	605	455	0.756	-0.403	0.000133815942793229	0.575	-0.799	4.29940095797839e-15	0.76	-0.395	7.96481841184811e-05	0.884	-0.178	0.0775855083407014
Ld1S_040808000	hypothetical protein	276	367	429	979	708	578	612	520	905	527	706	616	508	1252	1052	558	543	541	837	816	664	609	694	678	455	441	516	755	829	587	634.89	724	471	772	660	547	0.828	-0.272	0.0447402965271171	0.71	-0.494	0.000145840144107271	0.857	-0.222	0.110000028771115	0.655	-0.61	1.54412536044146e-06
Ld1S_040808100	Transcriptional repressor TCF25, putative	498	609	767	1585	1027	1099	1118	872	1808	1590	2143	1518	920	1985	2501	1008	901	967	1355	1183	1263	1113	1164	1355	1373	1339	1272	1367	1314	1395	1224.55	1359	1328	1267	1211	959	0.79	-0.34	0.000246328463586287	0.755	-0.405	9.23904855075237e-06	0.956	-0.065	0.543015526720235	0.978	-0.032	0.755352435768939
Ld1S_040808200	hypothetical protein	618	789	938	768	515	524	597	497	985	1778	2387	1875	375	966	1001	1250	1168	1183	656	593	602	594	663	738	1535	1491	1571	557	640	558	920.05	585	1532	617	665	1200	1.8	0.848	7.25784810487866e-18	1.938	0.955	2.80322652300349e-22	1.077	0.107	0.362141959146779	2.613	1.386	9.50623308447715e-49
Ld1S_040808300_pseudogene	hypothetical protein	361	525	529	853	683	573	631	426	856	655	976	671	532	1213	1289	730	777	667	729	787	659	628	569	641	565	610	562	791	803	719	682.47	771	579	725	613	725	1.173	0.23	0.0200927351852547	1	0	1	0.852	-0.231	0.0206043679599674	0.753	-0.41	7.9030210193002e-06
Ld1S_040808400	proton motive ATPase, putative	676	901	1156	2431	1796	1441	1764	1327	2656	1556	1936	1649	1338	3057	3120	1368	1333	1458	2078	2069	1656	1756	1771	1990	1343	1209	1381	1988	2024	1741	1677.75	1918	1311	1934	1839	1386	0.754	-0.408	0.000174208138237502	0.718	-0.479	7.87968523489183e-06	0.952	-0.07	0.582469652835857	0.684	-0.548	2.29080229986715e-07
Ld1S_040808500	hypothetical protein	629	822	991	1428	1120	1016	1018	724	1558	1562	2278	1599	595	1362	1546	1273	1216	1250	1221	1290	1168	1014	966	1167	1349	1423	1339	884	902	862	1154.93	883	1370	1226	1049	1246	1.183	0.243	0.00725520131975633	1.016	0.022	0.823713900457123	0.858	-0.22	0.0170629699050057	1.554	0.636	7.68899133821527e-14
Ld1S_040808600	cytochrome c oxidase assembly factor, putative	286	366	468	929	690	591	717	567	1059	801	1195	834	639	1322	1648	579	542	590	794	795	679	714	757	793	692	747	699	950	875	919	741.58	915	713	756	755	570	0.755	-0.406	4.80762795038124e-05	0.754	-0.408	3.8065715198423e-05	0.999	-0.002	0.992672672150601	0.781	-0.357	0.000109245254506356
Ld1S_040808700	zinc carboxypeptidase. Amino acid transport and metabolism	155	196	230	804	573	648	389	334	587	492	657	506	223	596	669	314	290	290	687	660	745	387	446	440	425	410	424	331	395	373	441.13	366	420	697	424	298	0.7	-0.515	5.42343889687135e-06	0.425	-1.235	2.0634379015655e-30	0.607	-0.72	8.50869840173715e-13	1.138	0.187	0.0792486286986938
Ld1S_040808800	hypothetical protein	308	346	439	1198	917	719	753	578	1050	562	822	611	574	1362	1271	623	512	554	1024	1056	826	750	771	787	485	514	512	853	902	709	725.18	821	504	969	769	563	0.729	-0.457	7.11908032521985e-05	0.581	-0.782	2.63461142608452e-12	0.798	-0.325	0.0043679099943298	0.616	-0.699	1.31745698330197e-10
Ld1S_040808900	fructose-1,6-bisphosphatase, cytosolic, putative	655	1002	1061	1245	709	976	1103	677	1338	1688	2430	1716	707	1548	2110	1325	1483	1338	1064	817	1122	1098	904	1003	1457	1518	1437	1051	1025	1177	1187.9	1084	1471	1001	1002	1382	1.385	0.47	3.03380110471398e-05	1.388	0.473	2.24279391609252e-05	1.002	0.003	0.987477069972229	1.358	0.442	6.41594454066049e-05
Ld1S_040809000	hypothetical protein	223	292	361	799	577	559	354	338	589	715	954	711	381	822	954	451	432	455	683	665	642	352	451	441	617	596	596	566	544	532	535	547	603	663	415	446	1.076	0.106	0.373159776822026	0.672	-0.574	4.67437182429782e-08	0.624	-0.68	4.69114922630431e-11	1.104	0.143	0.17419571292024
Ld1S_040809100	Double RNA binding domain protein 3	547	722	760	941	521	696	805	259	962	1137	1270	1003	410	939	1251	1107	1068	959	804	600	800	801	346	721	982	793	840	609	622	698	783.34	643	872	735	623	1045	1.734	0.794	0.000711816698928559	1.442	0.528	0.0245429898712525	0.832	-0.266	0.319421533673861	1.344	0.427	0.079295543931926
Ld1S_040809200	hypothetical protein	919	1217	1276	1831	1344	1478	1588	1055	2796	2198	2822	2155	500	1280	1309	1859	1801	1609	1565	1548	1699	1581	1408	2095	1898	1763	1805	743	847	730	1530.13	773	1822	1604	1695	1756	1.038	0.054	0.704949517435589	1.096	0.132	0.310943326753523	1.056	0.078	0.602341078602004	2.35	1.233	6.68740067132283e-24
Ld1S_040809300	tRNA nucleotidyltransferase, putative	535	725	851	921	754	754	790	645	1054	1496	2193	1467	665	1472	1683	1082	1073	1073	787	869	867	787	861	790	1292	1370	1229	988	975	939	998.68	967	1297	841	813	1076	1.327	0.408	4.09119510654449e-07	1.282	0.358	7.77518028599706e-06	0.966	-0.05	0.609980183482537	1.344	0.426	1.1492297381981e-08
Ld1S_040809400	Leucine Rich repeat, putative	144	258	257	501	351	352	282	208	316	490	741	544	154	452	416	291	382	324	428	404	405	281	278	237	423	463	456	229	299	232	342.09	253	447	412	265	332	1.259	0.333	0.0111223320917679	0.805	-0.312	0.013037038382365	0.639	-0.645	1.96794632207276e-07	1.761	0.817	3.04161988742025e-12
Ld1S_040809500	casein kinase I, putative	414	671	716	7841	4952	6193	2797	1188	3213	703	985	665	1718	3733	5368	838	993	903	6702	5704	7117	2785	1586	2407	607	615	557	2553	2471	2995	2588.93	2673	593	6508	2259	911	0.409	-1.289	4.99725877223384e-19	0.141	-2.823	3.8981260173131e-88	0.345	-1.535	2.62871695157717e-27	0.223	-2.165	1.59306010276592e-52
Ld1S_040809600	S-phase cyclin A-associated protein in the ER. Function unknown	658	864	970	1031	884	799	824	624	1262	1989	2646	1923	509	1212	1288	1331	1279	1223	881	1018	918	820	833	946	1717	1653	1611	756	802	719	1100.55	759	1660	939	866	1278	1.468	0.553	1.2062755814718e-09	1.36	0.444	9.4251733557081e-07	0.927	-0.109	0.293990236359735	2.189	1.13	5.41896670603115e-39
Ld1S_040809700	actin	3542	4889	6179	6779	4398	4719	4683	3235	5364	9498	13216	8706	3296	7387	8952	7166	7234	7793	5795	5066	5423	4662	4317	4019	8200	8256	7293	4898	4891	4994	6000.63	4928	7916	5428	4333	7398	1.712	0.775	4.85382176000285e-23	1.365	0.449	1.06888376063858e-08	0.798	-0.326	7.21371948465249e-05	1.605	0.682	2.07702963254191e-18
Ld1S_050809800	hypothetical protein	849	1071	1298	2024	1708	1358	1469	1110	2188	2001	3002	1847	965	2633	2226	1718	1585	1637	1730	1967	1561	1463	1481	1639	1728	1875	1547	1434	1743	1242	1623.37	1473	1717	1753	1528	1647	1.074	0.103	0.392360925994119	0.944	-0.083	0.483461701494872	0.879	-0.186	0.121398195994169	1.169	0.225	0.0470653873784905
Ld1S_050809900	hypothetical protein	338	446	556	614	522	471	514	415	702	912	1175	925	564	1352	1353	684	660	701	525	601	541	512	554	526	787	734	775	838	895	755	672.56	829	765	556	531	682	1.287	0.364	0.000280263805994411	1.23	0.299	0.00272604661118296	0.956	-0.065	0.582433523956817	0.925	-0.113	0.252663616094506
Ld1S_050810000	ras-like small GTPases, putative	1932	2535	3019	4526	3151	3293	3506	2175	3677	4178	5786	4022	2783	5766	6615	3909	3751	3808	3869	3630	3784	3491	2903	2755	3607	3615	3369	4136	3817	3690	3608.91	3881	3530	3761	3050	3823	1.259	0.332	9.29731252405704e-06	1.017	0.025	0.770732942760013	0.808	-0.307	5.68539017430082e-05	0.911	-0.135	0.0815318591064711
Ld1S_050810100	paraflagellar rod component par4, putative	1967	2657	2916	4319	3778	3390	1517	1067	1825	4275	5754	3949	1824	4348	5087	3980	3932	3678	3692	4352	3896	1510	1424	1367	3691	3595	3308	2711	2879	2838	3123.43	2809	3531	3980	1434	3863	2.691	1.428	3.21136526434092e-79	0.971	-0.042	0.607066782171992	0.361	-1.471	2.1401159514449e-84	1.255	0.327	1.44652381039028e-05
Ld1S_050810200	Receptor-type adenylate cyclase. Signal transduction mechanisms	925	1264	1334	772	681	592	639	473	1024	2698	4198	2677	490	1275	1336	1872	1870	1683	660	784	680	636	631	767	2329	2623	2242	728	844	745	1273.06	772	2398	708	678	1808	2.645	1.403	9.04476461541038e-46	2.556	1.354	5.67130011346637e-43	0.966	-0.049	0.70592527105291	3.102	1.633	7.50231175066693e-66
Ld1S_050810300	major vault protein, putative	1378	2113	2511	9585	7319	6941	8587	5668	12608	3514	4995	3523	4429	9356	10116	2788	3127	3167	8193	8431	7977	8549	7565	9447	3034	3120	2951	6582	6194	5644	5784.56	6140	3035	8200	8520	3027	0.356	-1.492	1.98564369791483e-59	0.369	-1.436	1.79589954631277e-55	1.039	0.055	0.625095659069719	0.495	-1.015	1.08090799785527e-28
Ld1S_050810400	dynein light chain, putative	540	640	803	882	820	698	441	365	534	1065	1785	873	475	1266	1265	1093	947	1013	754	945	802	439	487	400	919	1115	731	706	838	706	793	750	922	834	442	1018	2.316	1.212	3.30853843607143e-24	1.229	0.298	0.0126451301962375	0.531	-0.914	4.34499452812859e-14	1.221	0.288	0.0162631412434461
Ld1S_050810500	Rrp15p, putative	348	392	534	894	698	529	712	543	867	859	1282	1045	909	2044	2020	704	580	674	764	804	608	709	725	650	742	801	875	1351	1353	1127	831.06	1277	806	725	695	653	0.942	-0.087	0.520340361487022	0.902	-0.149	0.242227131681521	0.958	-0.062	0.677117310408324	0.634	-0.656	9.56217867380262e-09
Ld1S_050810600	Nudix hydrolase 2, putative	236	351	334	718	558	546	738	521	931	680	1047	582	359	852	878	477	519	421	614	643	627	735	695	698	587	654	488	533	564	490	583.06	529	576	628	709	472	0.662	-0.595	9.40801769684267e-09	0.75	-0.414	7.67565852802258e-05	1.134	0.181	0.0909934207182455	1.088	0.121	0.253284895630115
Ld1S_050810700	phosphoprotein phosphatase, putative	1134	1489	1733	2714	1740	1932	1768	1014	2127	3262	3885	3266	1174	2687	3464	2294	2203	2186	2320	2004	2220	1760	1353	1594	2816	2427	2736	1745	1779	1933	2091.37	1819	2660	2181	1569	2228	1.424	0.51	6.2208315659366e-10	1.023	0.033	0.719121145057896	0.719	-0.477	9.79238074366044e-09	1.454	0.54	1.27693701968656e-11
Ld1S_050810800	hypothetical protein	219	382	415	284	228	242	302	257	411	671	957	817	379	818	1082	443	565	523	243	263	278	301	343	308	579	598	684	563	542	604	455.79	570	620	261	317	510	1.619	0.695	2.76606731124184e-10	1.959	0.97	3.30763621191652e-18	1.21	0.275	0.0237902456406311	1.091	0.125	0.240265481089735
Ld1S_050810900	hypothetical protein	318	423	518	733	511	538	644	504	898	1008	1478	1092	481	1227	1563	643	626	653	627	589	618	641	673	673	870	923	915	715	812	872	723.35	800	903	611	662	641	0.967	-0.048	0.643082084253557	1.045	0.063	0.527244306738478	1.08	0.111	0.269342167941538	1.124	0.169	0.0514419930760738
Ld1S_050811000	protein kinase, putative	304	457	448	735	496	637	527	320	623	1081	1461	1063	421	923	1140	615	676	565	628	571	732	525	427	467	933	913	890	626	611	636	654.38	624	912	644	473	619	1.309	0.388	0.000725402810135608	0.963	-0.055	0.658165338478866	0.736	-0.443	0.00010652191138153	1.46	0.546	2.18556798718581e-07
Ld1S_050811100	nucleolar RNA helicase II, putative	245	318	369	293	212	221	417	338	530	1099	1626	1139	862	1585	2068	496	471	465	250	244	254	415	451	397	949	1016	954	1281	1049	1154	656.43	1161	973	249	421	477	1.136	0.184	0.0999711775344345	1.912	0.935	3.88216893641979e-17	1.683	0.751	1.43544151546733e-11	0.842	-0.249	0.00839848795548886
Ld1S_050811200	Leucine Rich repeat,Leucine rich repeat,Leucine Rich Repeat, putative	629	768	885	1031	807	718	501	424	705	1527	2150	1570	627	1393	1832	1273	1136	1116	881	930	825	499	566	528	1318	1343	1315	932	922	1022	973.8	959	1325	879	531	1175	2.211	1.145	5.31590889502966e-36	1.334	0.416	3.52648077423402e-06	0.603	-0.729	4.31787208395938e-15	1.379	0.464	6.65759828365638e-08
Ld1S_050811300	Kinesin family member. Cytoskeleton	280	375	498	283	204	169	288	228	375	902	1186	947	213	570	617	567	555	628	242	235	194	287	304	281	779	741	793	317	377	344	442.91	346	771	224	291	583	2.016	1.011	3.89865131021424e-19	2.603	1.38	9.5986933799232e-33	1.291	0.369	0.00367459318201521	2.213	1.146	2.3486750390391e-28
Ld1S_050811400	basal body component, putative	326	497	592	229	207	223	378	307	574	1348	1798	1305	278	733	853	660	735	747	196	238	256	376	410	430	1164	1123	1093	413	485	476	586.85	458	1127	230	405	714	1.76	0.816	2.87493998886389e-15	3.12	1.642	2.29340979797899e-51	1.773	0.826	3.00497906255507e-13	2.46	1.299	7.20287259736608e-43
Ld1S_050811500	dihydrolipoamide branched chain transacylase, putative	310	462	541	529	353	406	469	364	585	1351	1864	1347	537	1217	1547	627	684	682	452	407	467	467	486	438	1166	1164	1128	798	806	863	709.04	822	1153	442	464	664	1.442	0.528	2.78822103206616e-08	1.506	0.59	4.66521671797577e-10	1.044	0.063	0.588557350104034	1.4	0.486	5.89889595838138e-09
Ld1S_050811600	Fip1 motif,Zinc finger C-x8-C-x5-C-x3-H type and similar, putative	430	456	683	747	538	562	607	489	897	1527	1873	1440	773	1709	1891	870	675	861	639	620	646	604	653	672	1318	1170	1206	1149	1131	1055	884.62	1112	1231	635	643	802	1.244	0.315	0.00235623780478997	1.261	0.334	0.00108938645209008	1.014	0.02	0.885414782230102	1.107	0.147	0.143875974081354
Ld1S_050811700	50S ribosome-binding GTPase, putative	421	539	677	936	624	535	955	787	1330	1939	2427	2047	1297	2812	3121	852	798	854	800	719	615	951	1050	997	1674	1516	1715	1927	1862	1741	1204.66	1843	1635	711	999	835	0.836	-0.259	0.0117101842063808	1.174	0.232	0.0253687110449895	1.405	0.49	1.20214965301962e-06	0.887	-0.172	0.0788650527672144
Ld1S_050811800	hypothetical protein	461	568	765	1043	582	773	847	681	1203	1835	2410	2094	867	1956	2287	933	840	965	892	670	888	843	909	901	1584	1506	1754	1288	1295	1276	1103.01	1286	1615	817	884	913	1.031	0.045	0.699784248787421	1.118	0.161	0.123236381898376	1.084	0.116	0.306036748212847	1.252	0.324	0.000703424799961834
Ld1S_050811900	dual specificity phosphatase-like protein	387	594	646	1966	1452	1652	1239	640	1685	1258	1749	1314	778	1630	2286	783	879	815	1681	1673	1899	1234	854	1262	1086	1093	1101	1156	1079	1275	1191.25	1170	1093	1751	1117	826	0.743	-0.428	0.000272028409025979	0.474	-1.078	1.54045116655452e-21	0.637	-0.65	1.10312417689503e-08	0.937	-0.094	0.45373650292118
Ld1S_050812000	hydrogenase, putative	1004	1360	1974	5158	3779	2504	4984	3631	7069	2427	3321	2642	3201	7220	6766	2031	2012	2490	4409	4353	2878	4962	4846	5296	2095	2075	2213	4757	4780	3775	3531.52	4437	2128	3880	5035	2178	0.434	-1.206	7.47713976899377e-18	0.566	-0.822	4.75986367100869e-09	1.305	0.384	0.00993364804631709	0.481	-1.055	4.42088026616721e-14
Ld1S_050812100	viscerotropic leishmaniasis antigen, putative	489	620	685	649	479	548	504	308	677	1276	1792	1263	510	1320	1590	989	917	864	555	552	630	502	411	507	1102	1119	1058	758	874	887	781.68	840	1093	579	473	923	1.94	0.956	2.20995744320691e-19	1.595	0.673	1.48227627930607e-10	0.822	-0.283	0.0135788676207574	1.297	0.375	0.000219660105439659
Ld1S_050812200	hypothetical protein	294	401	533	349	268	249	384	269	459	704	1026	757	449	1105	962	595	593	672	298	309	286	382	359	344	608	641	634	667	732	537	510.49	645	628	298	362	620	1.721	0.783	4.84683744611093e-11	2.093	1.066	6.59037368544762e-19	1.216	0.282	0.0321546705392176	0.978	-0.032	0.813235014479136
Ld1S_050812300	Ankyrin repeat, putative	599	662	880	1123	757	643	674	522	952	1488	1754	1505	813	2128	1805	1212	980	1110	960	872	739	671	697	713	1285	1096	1261	1208	1409	1007	1014.57	1208	1214	857	694	1101	1.581	0.661	2.19555291627182e-07	1.286	0.363	0.0046172741126838	0.813	-0.298	0.0282013940401217	1.006	0.008	0.960843152450945
Ld1S_050812400	hypothetical protein	457	624	765	916	697	548	617	579	844	1360	1944	1468	778	1731	2002	925	923	965	783	803	630	614	773	632	1174	1214	1230	1156	1146	1117	939.02	1140	1206	739	673	938	1.402	0.487	2.19879279100021e-06	1.272	0.347	0.000718989951328033	0.907	-0.14	0.222883054966889	1.059	0.083	0.440429945805363
Ld1S_050812500	protein tyrosine phosphatase, putative	1602	2268	2647	2570	1709	2200	2504	1828	2984	4227	6369	3929	2922	6197	7974	3241	3356	3339	2197	1969	2528	2493	2440	2236	3649	3979	3291	4342	4103	4449	3174.09	4298	3640	2231	2390	3312	1.387	0.472	2.55475112840626e-06	1.485	0.571	8.74870165378196e-09	1.071	0.099	0.400089593422374	0.847	-0.239	0.0193836726365238
Ld1S_050812600	ARP2,3 complex 16kDa subunit, putative	252	373	464	1089	735	689	1041	754	1331	692	921	713	815	1741	2032	510	552	585	931	847	792	1036	1006	997	597	575	597	1211	1153	1134	834.92	1166	590	857	1013	549	0.546	-0.874	8.22351576851324e-23	0.645	-0.633	1.83229818809166e-12	1.182	0.241	0.00609807186833991	0.507	-0.981	1.11083051943381e-33
Ld1S_050812700	phosphate carrier protein, mitochondrial precursor-like protein	839	1070	1360	2130	1626	1227	1419	995	1914	1992	2369	1965	1541	3653	3427	1698	1583	1715	1821	1873	1410	1413	1328	1434	1720	1480	1646	2290	2419	1912	1716.07	2207	1615	1701	1392	1665	1.196	0.258	0.0240118294449176	0.983	-0.025	0.847390203935262	0.822	-0.283	0.0156512089673664	0.733	-0.447	4.60407616401962e-05
Ld1S_050812800	hypothetical protein	546	713	971	1144	959	875	1185	989	1683	1538	2035	1632	1259	2851	3401	1105	1055	1225	978	1105	1006	1180	1320	1261	1328	1271	1367	1871	1888	1897	1323.7	1885	1322	1030	1254	1128	0.902	-0.149	0.0877387609954085	1.097	0.134	0.126085347385726	1.217	0.283	0.000918264754244422	0.701	-0.512	5.23494784697414e-11
Ld1S_050812900	glutaredoxin-like protein	180	244	313	429	301	327	359	305	570	613	880	616	340	792	1100	364	361	395	367	347	376	357	407	427	529	550	516	505	524	614	442.61	548	532	363	397	373	0.941	-0.088	0.470794294485411	1.025	0.036	0.778859192936693	1.09	0.124	0.310128314332369	0.971	-0.042	0.711385003533112
Ld1S_050813000	hypothetical protein	42	47	44	64	55	50	61	46	81	90	112	111	70	152	157	85	70	55	55	63	57	61	61	61	78	70	93	104	101	88	73.42	98	80	58	61	70	1.127	0.173	0.4969906624395	1.18	0.239	0.330366744764888	1.047	0.066	0.821488283405326	0.826	-0.276	0.183291752462361
Ld1S_050813100	DNA replication licensing factor, putative	499	645	698	843	649	595	769	700	1405	1535	2097	1665	938	2091	2500	1010	954	880	721	748	684	766	934	1053	1325	1310	1395	1394	1384	1395	1063.47	1391	1343	718	918	948	1.031	0.045	0.718868331222441	1.318	0.398	0.000234823719672137	1.278	0.354	0.00147657211091563	0.966	-0.05	0.67370949668196
Ld1S_050813200	hypothetical protein	440	530	760	1300	969	651	955	741	1384	1130	1470	1188	886	2142	2006	890	784	959	1111	1116	748	951	989	1037	976	918	995	1317	1418	1119	1021.89	1285	963	992	992	878	0.885	-0.176	0.23149072998044	0.891	-0.167	0.246297570643434	1.006	0.009	0.964296191290606	0.752	-0.411	0.00267249561598478
Ld1S_050813300	trypanothione reductase	3919	5289	6131	8646	5533	6729	6900	4205	7188	8891	13822	8186	2857	6318	8455	7929	7826	7733	7391	6374	7733	6870	5612	5386	7676	8635	6857	4246	4183	4717	6611.13	4382	7723	7166	5956	7829	1.318	0.398	0.000320105397962324	1.093	0.129	0.262244747055478	0.83	-0.269	0.0207404718223184	1.762	0.817	4.83402723610565e-14
Ld1S_050813400	ATP-dependent RNA helicase, putative	166	266	323	819	605	455	547	495	910	881	1163	1112	921	2112	1915	336	394	407	700	697	523	545	661	682	761	727	931	1369	1398	1068	746.52	1278	806	640	629	379	0.604	-0.727	2.65358966999968e-06	0.593	-0.753	8.94255493737396e-07	0.982	-0.027	0.894801803079442	0.632	-0.661	5.42248282942757e-06
Ld1S_050813500	hypothetical protein	328	474	474	966	746	678	365	330	589	974	1316	1049	386	904	1118	664	701	598	826	859	779	363	440	441	841	822	879	574	599	624	667.32	599	847	821	415	654	1.572	0.653	2.77070188000775e-10	0.793	-0.334	0.000843347782916592	0.505	-0.986	4.11112667279571e-23	1.413	0.499	1.50614802161262e-07
Ld1S_050813600	microtubule-associated protein, putative fragment	1347	1663	2107	2652	1718	2225	2024	928	2601	3272	3832	3253	3100	6269	9174	2725	2461	2658	2267	1979	2557	2015	1239	1949	2825	2394	2725	4607	4150	5118	2777.88	4625	2648	2268	1734	2615	1.527	0.611	4.19385718683029e-09	1.159	0.213	0.0445240025599165	0.759	-0.398	0.00021934458760621	0.573	-0.804	1.60632153387614e-15
Ld1S_050813700	protein kinase, putative	823	1139	1329	3011	1808	2221	2675	1687	3110	2639	3548	2490	1806	3757	5485	1665	1685	1676	2574	2083	2552	2663	2251	2330	2278	2216	2086	2684	2487	3060	2286.17	2744	2193	2403	2415	1675	0.696	-0.523	3.55587489853001e-08	0.7	-0.514	4.73361537131921e-08	1.006	0.009	0.949342344193929	0.801	-0.321	0.000655019195516079
Ld1S_050813800	structural maintenance of chromosome SMC, putative	1041	1324	1600	1525	1224	1074	981	752	1562	3148	4065	3115	662	1649	1619	2106	1959	2018	1304	1410	1234	977	1004	1170	2718	2539	2609	984	1092	903	1601.82	993	2622	1316	1050	2028	1.925	0.945	1.64030380643121e-22	1.541	0.624	8.95381788581845e-11	0.801	-0.321	0.00182722285365568	2.643	1.402	2.84371105436755e-50
Ld1S_050813900	TPR repeat, putative	370	483	557	201	143	188	289	226	408	1315	1800	1383	298	760	828	749	715	703	172	165	216	288	302	306	1135	1124	1158	443	503	462	562.65	469	1139	184	299	722	2.415	1.272	5.24410318401622e-35	3.923	1.972	8.33551573840991e-72	1.624	0.7	3.47375403759993e-09	2.422	1.276	5.18723460311023e-44
Ld1S_050814000	dynein-light chain-protein, putative	148	227	255	430	271	244	241	149	297	419	578	467	265	568	528	299	336	322	368	312	280	240	199	223	362	361	391	394	376	295	317.13	355	371	320	221	319	1.45	0.536	0.000151539889283627	1.004	0.005	0.979207802750684	0.692	-0.531	0.00016379081561237	1.056	0.079	0.584679369490138
Ld1S_050814100	hypothetical protein	375	442	581	1287	966	865	1045	910	1789	988	1339	924	1075	2596	2676	759	654	733	1100	1113	994	1040	1214	1340	853	836	774	1598	1719	1493	1081.37	1603	821	1069	1198	715	0.595	-0.748	8.52430473925416e-12	0.668	-0.581	1.19239006778989e-07	1.123	0.167	0.157693379448617	0.513	-0.964	1.43053165759892e-20
Ld1S_050814200	hypothetical protein	310	476	547	1066	738	696	747	662	1180	1202	1519	1268	656	1634	1733	627	704	690	911	850	800	744	884	884	1038	949	1062	975	1082	967	877.76	1008	1016	854	837	674	0.807	-0.31	0.00340826161401562	0.789	-0.343	0.00101831611644219	0.978	-0.033	0.801653035981833	1.008	0.012	0.923147526000214
Ld1S_050814300	hypothetical protein	5178	5864	7028	4036	3092	2458	4630	3126	5097	12217	16981	10735	4010	8979	9222	10477	8677	8864	3450	3562	2825	4610	4172	3819	10548	10608	8992	5959	5945	5145	6510.14	5683	10049	3279	4200	9339	2.226	1.154	9.06004599435019e-55	2.855	1.514	8.09907147237362e-93	1.283	0.359	4.52738460376129e-06	1.767	0.821	6.27073162535467e-29
Ld1S_050814400	GTPase, putative	194	235	287	1330	1075	801	1095	803	1551	962	1356	975	781	1595	1848	393	348	362	1137	1238	921	1090	1072	1162	831	847	817	1161	1056	1031	897.59	1083	832	1099	1108	368	0.33	-1.599	9.37830952178403e-48	0.335	-1.579	8.61588040990132e-47	1.014	0.019	0.886362211987401	0.77	-0.377	0.000217685929847341
Ld1S_050814500_pseudogene	hypothetical protein	233	343	333	324	230	256	324	281	491	665	977	703	321	795	992	471	508	420	277	265	294	323	375	368	574	610	589	477	526	553	442.05	519	591	279	355	466	1.309	0.388	0.000460910604585512	1.663	0.733	3.99203416723963e-11	1.271	0.345	0.00298376318053945	1.136	0.184	0.0757605719229641
Ld1S_050814600	monocarboxylate transporter-like protein	438	687	754	1552	918	1086	1014	533	1385	1390	1896	1391	1079	2124	3068	886	1017	951	1327	1057	1248	1010	711	1038	1200	1184	1165	1603	1406	1712	1167.71	1574	1183	1211	920	951	1.044	0.062	0.645481153910185	0.792	-0.337	0.00425415117650998	0.758	-0.399	0.00091454120207194	0.755	-0.405	0.00042060768616813
Ld1S_050814700	hypothetical protein	562	739	835	395	313	342	403	295	529	1556	2140	1474	542	1180	1591	1137	1094	1053	338	361	393	401	394	396	1343	1337	1235	805	781	888	797.04	825	1305	364	397	1095	2.753	1.461	5.83529760669379e-54	3.013	1.591	1.95543781424416e-62	1.094	0.13	0.262174638648646	1.581	0.661	2.06796093569326e-14
Ld1S_050814800	ATP synthase F1, alpha subunit, putative	0	0	0	0	0	0	0	0	0	0	0	0	0	0	0	0	0	0	0	0	0	0	0	0	0	0	0	0	0	0	0	0	0	0	0	0	NA	NA	NA	NA	NA	NA	NA	NA	NA	NA	NA	NA
Ld1S_050814900	ATP synthase F1, alpha subunit, putative	0	0	0	0	0	0	0	0	0	0	0	0	0	0	0	0	0	0	0	0	0	0	0	0	0	0	0	0	0	0	0	0	0	0	0	0	NA	NA	NA	NA	NA	NA	NA	NA	NA	NA	NA	NA
Ld1S_050815000	ATP synthase F1, alpha subunit, putative	154	197	251	104	77	74	108	85	195	512	601	410	134	232	324	312	292	317	89	89	85	108	113	146	442	375	343	199	154	181	216.25	178	387	88	122	307	2.488	1.315	1.42967304331365e-17	3.51	1.811	3.04871542831948e-29	1.411	0.497	0.00602966819978706	2.196	1.135	2.43598678465184e-16
Ld1S_050815100	nuclear receptor binding factor-like protein	307	262	428	936	727	617	653	524	876	829	1077	806	532	1297	1447	621	388	540	800	837	709	650	699	656	716	673	675	791	859	807	694.76	819	688	782	668	516	0.768	-0.381	0.00356882483357937	0.656	-0.608	1.7470375322782e-06	0.855	-0.226	0.0942241059270548	0.837	-0.256	0.0438079109787266
Ld1S_050815200	kinetoplast-associated protein-like protein	965	1281	1450	1909	1359	1472	1819	1302	2640	3143	3959	3137	1541	3609	4106	1952	1896	1829	1632	1565	1692	1811	1738	1978	2714	2473	2628	2290	2389	2291	2058.48	2323	2605	1630	1842	1892	1.025	0.036	0.672354429919519	1.161	0.215	0.00469522131131788	1.132	0.179	0.0238528651496343	1.119	0.163	0.0288697720862445
Ld1S_050815300	u6 snrna-associated sm-like protein lsm3	225	302	342	388	292	280	320	254	444	620	829	679	375	813	961	455	447	431	332	336	322	319	339	333	535	518	569	557	538	536	437.81	544	541	330	330	444	1.345	0.428	3.28049445283591e-05	1.344	0.427	3.15796023842204e-05	0.999	-0.001	0.998639299846695	0.995	-0.007	0.951548343449487
Ld1S_050815400	protein kinase, putative	325	441	543	232	187	155	284	241	379	913	1213	895	248	650	657	658	653	685	198	215	178	283	322	284	788	758	750	369	430	367	462.42	389	765	197	296	665	2.256	1.174	2.78675089399352e-29	3.377	1.756	2.34184988432303e-57	1.497	0.582	9.53914901099197e-07	1.966	0.975	1.93069014085025e-24
Ld1S_050815500	hypothetical protein	194	253	303	356	258	302	311	249	513	654	942	665	317	718	892	393	374	382	304	297	347	310	332	384	565	588	557	471	475	498	418.55	481	570	316	342	383	1.114	0.156	0.187331051218347	1.209	0.273	0.0161676252317552	1.085	0.118	0.347195917302731	1.187	0.248	0.0135862546771158
Ld1S_050815600	hypothetical protein	496	644	759	959	721	659	827	680	1145	1308	1759	1353	977	2177	2413	1004	953	957	820	831	757	823	908	858	1129	1099	1133	1452	1441	1346	1034.08	1413	1120	803	863	971	1.125	0.171	0.040738607853176	1.209	0.274	0.00074425783508485	1.074	0.104	0.24863697354399	0.794	-0.333	6.59828638691664e-06
Ld1S_050815700	hypothetical protein	1081	1402	1719	1928	1281	1569	1549	992	2171	3012	3963	3107	872	2014	2632	2187	2075	2168	1648	1476	1803	1542	1324	1627	2600	2476	2603	1296	1333	1468	1841.73	1366	2560	1642	1498	2143	1.432	0.518	1.16710622545245e-11	1.307	0.387	3.62681444421538e-07	0.913	-0.131	0.119632545251915	1.87	0.903	5.28580211805458e-35
Ld1S_050815800	ATP-dependent RNA helicase, putative	373	498	685	906	680	639	770	655	1263	1421	1904	1558	844	2009	2006	755	737	864	774	783	734	767	874	946	1227	1189	1305	1254	1330	1119	977.31	1234	1240	764	862	785	0.912	-0.134	0.241746900946769	1.027	0.039	0.749183601076383	1.127	0.172	0.13500760155882	1.005	0.008	0.953700801108274
Ld1S_050815900	COG4 transport protein, putative	329	401	475	961	687	658	699	597	988	1334	1694	1372	816	1888	1940	666	593	599	821	791	756	696	797	740	1152	1058	1149	1213	1250	1082	890.95	1182	1120	789	744	619	0.831	-0.268	0.00706035592388239	0.782	-0.354	0.000265319397639963	0.942	-0.087	0.427706670979774	0.949	-0.076	0.434226626874381
Ld1S_050816000	Surp module, putative	292	454	478	1329	899	937	1361	980	1842	1305	1665	1226	1216	2403	3381	591	672	603	1136	1036	1077	1355	1308	1380	1127	1040	1027	1807	1591	1886	1175.67	1761	1065	1083	1348	622	0.463	-1.112	1.22132875998215e-34	0.576	-0.796	3.24936039867525e-18	1.245	0.316	0.000397411893725947	0.605	-0.726	1.68917087856002e-18
Ld1S_050816100	hypothetical protein	462	585	729	533	365	378	472	411	907	1496	2093	1552	376	1018	1083	935	866	919	456	420	434	470	549	680	1292	1308	1300	559	674	604	764.3	612	1300	437	566	907	1.6	0.678	5.36190191112651e-09	2.067	1.048	2.26636911843494e-19	1.292	0.369	0.0030547159433251	2.12	1.084	8.24766251639856e-23
Ld1S_050816200	kinesin, putative	1172	1516	1749	907	694	838	1731	1323	2226	3245	4353	3272	1625	3444	4650	2371	2243	2206	775	799	963	1723	1766	1668	2802	2719	2741	2415	2280	2594	2004.42	2430	2754	846	1719	2273	1.322	0.403	2.54181687857669e-06	2.693	1.429	7.50808756455865e-62	2.037	1.026	6.4982700649008e-32	1.134	0.182	0.0352841439409158
Ld1S_050816300	Ankyrin repeats many copies,Ankyrin repeats 3 copies, putative	934	1123	1295	2322	1590	1847	1560	1181	2681	2936	3747	2935	1607	3876	4874	1890	1662	1633	1985	1832	2123	1553	1576	2009	2535	2341	2459	2388	2566	2719	2084.64	2558	2445	1980	1713	1728	1.01	0.014	0.908042487082683	0.873	-0.195	0.0520891438407328	0.865	-0.21	0.0451631590966133	0.955	-0.066	0.542256913317772
Ld1S_050816400	hypothetical protein	421	581	674	2404	1910	1854	1612	1142	2797	1411	1873	1421	998	2297	2888	852	860	850	2055	2200	2131	1605	1524	2096	1218	1170	1190	1483	1521	1611	1491.05	1538	1193	2129	1742	854	0.491	-1.027	8.57655538895124e-25	0.401	-1.32	1.03632978898609e-40	0.816	-0.293	0.00382428364008815	0.776	-0.366	0.000201843580062539
Ld1S_050816500	nitroreductase-like protein	263	291	440	520	380	301	500	460	859	870	1121	950	584	1322	1388	532	431	555	444	438	346	498	614	644	751	700	796	868	875	774	617.72	839	749	409	585	506	0.864	-0.211	0.139251025919819	1.232	0.301	0.0315621662179878	1.427	0.513	0.000221241748212766	0.893	-0.164	0.237703142826039
Ld1S_050816600	hypothetical protein	957	1120	1299	2419	1648	2141	2190	1318	3407	3073	3583	2892	1663	3845	4970	1936	1657	1638	2068	1898	2461	2180	1759	2553	2653	2238	2423	2471	2546	2773	2216.96	2597	2438	2142	2164	1744	0.81	-0.304	0.00637432476775015	0.817	-0.292	0.00816775199478549	1.009	0.012	0.935848557954878	0.937	-0.094	0.426379743393959
Ld1S_050816700	sre-2,carboxylate carrier-like protein	245	400	482	542	353	380	450	397	695	1019	1369	1119	472	944	1197	496	592	608	463	407	437	448	530	521	880	855	937	701	625	668	611.15	665	891	436	500	565	1.139	0.187	0.0945518006398839	1.299	0.377	0.000491123464825658	1.141	0.19	0.100705791143917	1.345	0.428	1.33332798053921e-05
Ld1S_050816800	Sperm-tail PG-rich repeat, putative	820	973	1249	1864	1441	1366	1344	1111	3039	3487	4311	3268	803	2134	2220	1659	1440	1575	1593	1660	1570	1338	1483	2277	3011	2693	2737	1193	1413	1239	1792.07	1282	2814	1608	1699	1558	0.923	-0.116	0.470492479807291	0.968	-0.048	0.77448593376206	1.049	0.068	0.708611137301318	2.195	1.134	1.9412642391123e-15
Ld1S_050816900	hypothetical protein	457	552	682	1909	1331	1389	1345	1153	2701	1695	2043	1769	747	1894	2120	925	817	860	1632	1533	1596	1339	1539	2024	1463	1276	1482	1110	1254	1183	1335.52	1182	1407	1587	1634	867	0.532	-0.91	3.68169675990556e-14	0.545	-0.876	2.46657823845705e-13	1.024	0.034	0.825331204005565	1.187	0.247	0.0455630822068448
Ld1S_050817000	CYC2-like cyclin, putative	1597	1957	2428	6693	3899	4784	5132	3313	6994	6229	6610	5811	4018	8380	12473	3231	2896	3062	5721	4491	5498	5109	4422	5240	5378	4129	4868	5971	5548	6959	4834.91	6159	4792	5237	4924	3063	0.623	-0.682	1.14456801204771e-17	0.587	-0.768	2.64414192814585e-22	0.942	-0.086	0.348776679075499	0.775	-0.367	3.57144994668123e-06
Ld1S_050817100	phophatase-like protein	632	831	1073	2337	1679	1860	1309	892	1860	2329	2701	2273	1070	2510	3331	1279	1230	1353	1998	1934	2138	1303	1190	1394	2011	1687	1904	1590	1662	1858	1635.38	1703	1867	2023	1296	1287	0.994	-0.009	0.930070234483027	0.636	-0.652	3.64463882362317e-17	0.64	-0.643	5.97896338452563e-17	1.092	0.127	0.109136661227538
Ld1S_050817200	hypothetical protein	405	563	686	2606	1669	2003	1559	947	2205	1691	2180	1492	868	2192	2752	819	833	865	2228	1923	2302	1552	1264	1652	1460	1362	1250	1290	1451	1535	1452.4	1425	1357	2151	1489	839	0.565	-0.824	1.66788315525547e-14	0.391	-1.354	8.61458613398569e-38	0.693	-0.53	5.53449732990444e-07	0.951	-0.073	0.538147502990505
Ld1S_050817300	Vta1 like, putative	354	423	521	912	664	762	755	570	996	1100	1394	1038	659	1326	1855	716	626	657	780	765	876	752	761	746	950	871	869	979	878	1035	817.35	964	897	807	753	666	0.884	-0.178	0.0672486521129008	0.825	-0.278	0.00309580072845295	0.933	-0.099	0.335093052183948	0.931	-0.103	0.266734985020041
Ld1S_050817400	Flavodoxin,Radical SAM superfamily,Wyosine base formation, putative	440	597	702	1156	741	852	1120	878	1485	1583	2267	1654	1334	2720	3548	890	883	885	988	854	979	1115	1172	1113	1367	1416	1385	1982	1801	1979	1254.03	1921	1389	940	1133	886	0.783	-0.352	2.93535341704103e-05	0.942	-0.086	0.340522042988318	1.203	0.267	0.00160787376627347	0.725	-0.464	9.77997752083648e-10
Ld1S_050817500	kinesin-like protein	1523	1886	2054	6591	4481	5336	6044	3818	8057	4363	5328	3967	6317	13335	19779	3081	2791	2591	5634	5162	6132	6017	5096	6037	3767	3328	3323	9387	8829	11034	5480.64	9750	3473	5643	5717	2821	0.494	-1.016	5.55184264285089e-28	0.501	-0.998	2.87839247073543e-27	1.013	0.018	0.885644670603033	0.357	-1.488	9.60341481192664e-61
Ld1S_050817600	hypothetical protein	367	551	689	381	351	338	430	368	769	1859	2408	1838	359	952	1056	743	815	869	326	404	388	428	491	576	1605	1504	1540	533	630	589	762.84	584	1550	373	498	809	1.622	0.698	7.41696518520183e-11	2.176	1.122	3.71355882066992e-25	1.342	0.424	0.000218550571573981	2.66	1.411	2.23002729280707e-46
Ld1S_050817700	hypothetical protein	537	756	950	1346	936	1032	897	617	1054	1670	2316	1701	622	1409	1804	1087	1119	1198	1151	1078	1186	893	823	790	1442	1447	1425	924	933	1006	1100.1	954	1438	1138	835	1135	1.363	0.446	9.6477982321809e-08	0.999	-0.002	0.989030394606673	0.733	-0.448	7.16070760175694e-08	1.504	0.589	4.21130002730841e-14
Ld1S_050817800	Mitochondrial glycoprotein, putative	462	611	774	768	614	576	750	638	991	1298	1803	1156	870	1816	2337	935	904	976	656	707	662	747	851	743	1121	1126	968	1293	1202	1304	946.39	1266	1072	675	780	938	1.208	0.272	0.00510821697864147	1.393	0.478	5.63238156579129e-07	1.153	0.206	0.0441126716210122	0.846	-0.241	0.00865596777587752
Ld1S_050817900	MYND zinc finger ZnF domain-like protein	239	314	401	999	705	617	1108	756	1244	784	1120	858	1638	3103	3518	484	465	506	854	812	709	1103	1009	932	677	700	719	2434	2054	1963	1027.98	2150	699	792	1015	485	0.481	-1.055	7.40353725450413e-26	0.616	-0.699	6.31909205737132e-12	1.28	0.356	0.000293948581821657	0.327	-1.613	1.05741520905322e-72
Ld1S_050818000	Got1,Sft2-like family, putative	267	347	474	1342	1008	927	781	550	1036	678	1037	722	593	1212	1502	540	513	598	1147	1161	1065	778	734	776	585	648	605	881	802	838	778.17	840	613	1124	763	550	0.723	-0.468	1.06904319517262e-06	0.491	-1.027	8.74651263508578e-29	0.679	-0.56	3.47710781031601e-10	0.732	-0.45	3.80450185380308e-07
Ld1S_050818100	hypothetical protein	196	293	387	452	285	326	516	424	726	1071	1619	1093	726	1546	1868	397	434	488	386	328	375	514	566	544	925	1011	916	1079	1024	1042	668.49	1048	951	363	541	440	0.818	-0.291	0.00764506884042389	1.213	0.279	0.0123794781170819	1.484	0.569	8.28297962607293e-08	0.909	-0.137	0.167844617254771
Ld1S_050818200	methylthioadenosine phosphorylase, putative	1320	1604	1994	913	609	754	1111	829	1498	4015	5474	3714	1353	2874	3712	2671	2374	2515	780	702	867	1106	1106	1122	3466	3420	3111	2011	1903	2071	1948.27	1995	3332	783	1111	2520	2.265	1.179	3.35617783780965e-46	3.22	1.687	8.32137028742189e-90	1.422	0.507	1.11103516860961e-08	1.672	0.742	9.81333392920295e-21
Ld1S_050818300	hypothetical protein	813	1138	1303	2287	1597	1838	1876	1296	2495	2516	3070	2444	1653	3832	4863	1645	1684	1643	1955	1840	2112	1868	1730	1869	2172	1918	2047	2456	2537	2713	2012.65	2569	2046	1969	1822	1657	0.91	-0.136	0.0864993962539167	0.843	-0.246	0.001157419792299	0.926	-0.11	0.179639079677883	0.795	-0.332	4.38469541972736e-06
Ld1S_050818400	zinc-finger of a C2HC-type, putative	380	478	597	737	534	573	605	490	839	1493	2033	1575	544	1333	1793	769	707	753	630	615	659	602	654	629	1289	1270	1319	808	883	1000	839.15	897	1293	635	628	743	1.183	0.242	0.00975673565745777	1.168	0.224	0.0161210785936794	0.987	-0.018	0.880284909085419	1.436	0.522	1.88429863818036e-10
Ld1S_050818500	hypothetical protein	178	221	284	266	207	188	280	237	393	442	623	575	283	699	778	360	327	358	227	238	216	279	316	294	382	389	482	421	463	434	345.77	439	418	227	296	348	1.176	0.234	0.0696376553902174	1.526	0.61	1.37689468983269e-06	1.298	0.376	0.00392961309407373	0.948	-0.077	0.540023669724765
Ld1S_050818600	hypothetical protein	670	882	951	559	481	504	797	615	1224	2195	2846	2442	673	1646	2002	1356	1305	1199	478	554	579	793	821	917	1895	1778	2046	1000	1090	1117	1128.54	1069	1906	537	844	1287	1.523	0.607	1.13021265202951e-10	2.401	1.264	4.60186931943207e-40	1.577	0.657	2.57544319906384e-11	1.78	0.832	6.6323191289964e-21
Ld1S_050818700	hypothetical protein	409	577	631	1193	875	887	1154	916	1503	1199	1562	1087	1114	2258	3289	828	854	796	1020	1008	1019	1149	1223	1126	1035	976	911	1655	1495	1835	1128.58	1662	974	1016	1166	826	0.709	-0.496	2.87264470992734e-07	0.813	-0.299	0.00226174310961523	1.147	0.197	0.0502450686424109	0.585	-0.772	9.78883675047521e-18
Ld1S_050818800	CPSF A subunit region, putative	892	1115	1464	1387	966	1258	1565	1273	2457	4130	5315	3843	1671	3780	4601	1805	1650	1847	1186	1113	1446	1558	1699	1841	3566	3320	3219	2483	2503	2567	2120.07	2518	3368	1248	1699	1767	1.04	0.056	0.593904922442688	1.419	0.505	6.42812413981007e-08	1.365	0.449	2.55135494288154e-06	1.34	0.422	2.91872019750326e-06
Ld1S_050818900	surface antigen-like protein	555	739	847	3790	2665	3085	2850	1980	3607	960	1395	852	2464	5615	7572	1123	1094	1068	3240	3070	3545	2837	2643	2703	829	871	714	3662	3718	4224	2355.98	3868	805	3285	2728	1095	0.401	-1.318	4.91985286670481e-44	0.333	-1.585	7.40149532420786e-64	0.831	-0.268	0.00588538021345075	0.208	-2.263	1.40680026373982e-134
Ld1S_050819000	hypothetical protein	388	537	625	1309	1033	1082	1107	834	1647	1280	1814	1418	824	1993	2399	785	795	788	1119	1190	1243	1102	1113	1234	1105	1133	1188	1225	1319	1338	1111.87	1294	1142	1184	1150	789	0.684	-0.547	5.28895102502281e-13	0.666	-0.587	6.26923997336241e-15	0.973	-0.04	0.649697557849542	0.882	-0.182	0.0105481769846297
Ld1S_050819100	paraflagellar rod protein, putative	799	1124	1204	2534	1990	1860	1229	844	1780	2233	2837	2342	1650	4024	5156	1617	1663	1519	2166	2292	2138	1224	1126	1334	1928	1772	1962	2452	2664	2876	1915.51	2664	1887	2199	1228	1600	1.301	0.379	2.65903026149856e-05	0.727	-0.46	1.40334501068399e-07	0.559	-0.839	8.28642460702273e-22	0.707	-0.499	4.41868384515827e-09
Ld1S_050819200	ubiquitin-conjugating enzyme E2, putative	228	338	360	985	742	838	627	484	885	806	1263	846	474	1105	1318	461	500	454	842	855	963	624	646	663	696	789	709	704	732	735	691.56	724	731	887	644	472	0.73	-0.454	2.47986514292463e-06	0.531	-0.912	9.39472143016325e-23	0.728	-0.458	2.91751713467197e-07	1.012	0.017	0.875544242021446
Ld1S_050819300	syndrome nuclear autoantigen 1. Function unknown	717	1016	1107	2242	1646	1701	1695	1217	2627	2148	3025	2307	1692	3764	4686	1451	1503	1396	1916	1896	1955	1688	1624	1968	1854	1890	1932	2514	2492	2614	1913.02	2540	1892	1922	1760	1450	0.823	-0.281	0.000415266453280205	0.754	-0.408	1.65631817271609e-07	0.916	-0.127	0.132883302794968	0.745	-0.424	1.18074926303664e-08
Ld1S_050819400	glutaminyl cyclase, putative	1429	1896	2159	3686	2536	3022	3148	2113	4259	3308	4431	3173	2593	5286	6709	2891	2806	2723	3151	2921	3473	3134	2820	3191	2856	2768	2658	3853	3500	3743	3099.22	3699	2761	3182	3048	2807	0.921	-0.119	0.134691044400914	0.883	-0.179	0.0188389020211801	0.959	-0.06	0.493557200348572	0.748	-0.419	1.06630000762649e-08
Ld1S_050819500	dipeptidyl-peptidase III, putative	1704	2175	2711	2768	2288	1775	2267	1539	3264	3956	5744	3967	1604	3719	4009	3448	3218	3419	2366	2636	2040	2257	2054	2446	3415	3588	3323	2384	2462	2237	2752.86	2361	3442	2347	2252	3362	1.489	0.575	2.70294610592703e-09	1.435	0.521	5.83161317147623e-08	0.963	-0.054	0.655167655818888	1.459	0.545	1.31166575354712e-08
Ld1S_050819600	tRNA-Arg	0	0	0	0	3	1	3	0	0	1	0	0	0	2	4	0	0	0	0	3	1	3	0	0	1	0	0	0	1	2	0.8	1	0	1	1	0	0.376	-1.411	0.605929281881601	0.168	-2.577	0.288989934120612	0.446	-1.166	0.671685174171107	0.181	-2.467	0.328155760572302
Ld1S_050819700	5SM5 ribosomal RNA	0	1	0	0	0	0	0	1	0	0	1	0	1	1	0	0	1	0	0	0	0	0	1	0	0	1	0	1	1	0	0.37	1	0	0	0	0	1.487	0.573	0.875822313590504	2.693	1.429	0.665842424709691	1.811	0.857	0.829725360865081	0.486	-1.041	0.765076834346185
Ld1S_050819800	3-mercaptopyruvate sulfurtransferase	284	384	538	420	322	334	487	340	556	1082	1518	1196	413	905	1243	575	568	679	359	371	384	485	454	417	934	948	1002	614	599	693	605.4	635	961	371	452	607	1.35	0.433	3.59646651916273e-05	1.639	0.713	9.67503876227339e-12	1.214	0.28	0.011846294568487	1.512	0.597	1.99635867233784e-10
Ld1S_050819900	NADH-ubiquinone oxidoreductase, mitochondrial, putative	669	940	991	980	752	838	812	692	1119	1709	2380	1735	824	1846	2335	1354	1391	1250	838	866	963	808	924	838	1475	1487	1453	1225	1222	1303	1159.79	1250	1472	889	857	1332	1.555	0.637	7.27200735450582e-14	1.497	0.582	6.58008736748243e-12	0.962	-0.055	0.597486094994898	1.178	0.236	0.00460678067360876
Ld1S_050820000	hypothetical protein	60	80	104	46	44	44	71	50	78	173	264	199	63	168	190	121	118	131	39	51	51	71	67	58	149	165	167	94	111	106	99.95	104	160	47	65	123	1.903	0.929	1.12468928291185e-06	2.661	1.412	2.21982849985346e-12	1.398	0.484	0.0308223639778344	1.539	0.622	0.000105740774015758
Ld1S_050820100	hypothetical protein	185	288	275	644	436	570	535	349	593	597	815	446	230	551	715	374	426	347	550	502	655	533	466	444	515	509	374	342	365	399	453.43	369	466	569	481	382	0.796	-0.33	0.0316904741740073	0.671	-0.576	9.50455785487931e-05	0.843	-0.246	0.11714297909336	1.255	0.327	0.02791707699544
Ld1S_050820200	methyltransferase-like protein	190	258	322	401	310	262	457	349	640	795	1080	854	622	1299	1746	384	382	406	343	357	301	455	466	480	686	675	715	924	860	974	560.56	919	692	334	467	391	0.838	-0.254	0.0170345639978359	1.17	0.227	0.0380631892598621	1.396	0.481	3.11002240550779e-06	0.753	-0.409	3.83303871774359e-06
Ld1S_050820300	Coiled-coil domain containing 135. Function unknown	691	916	1034	1108	1076	917	950	724	1430	2038	2992	1976	831	2079	2331	1398	1355	1304	947	1239	1054	946	966	1071	1760	1869	1655	1235	1376	1300	1298.49	1304	1761	1080	994	1352	1.354	0.438	4.53231312616598e-06	1.256	0.329	0.000542897940134293	0.927	-0.109	0.317689113280531	1.351	0.434	2.13997686332286e-06
Ld1S_050820400	hypothetical protein	647	768	946	1214	837	845	860	584	983	1538	2281	1564	846	2041	2628	1309	1136	1193	1038	964	971	856	779	737	1328	1425	1310	1257	1351	1466	1141.42	1358	1354	991	791	1213	1.533	0.617	7.70651962974199e-11	1.221	0.288	0.00239091596869704	0.797	-0.328	0.000857070568986593	0.994	-0.009	0.935842362686417
Ld1S_050820500	stomatin-like protein	978	1308	1626	1312	971	740	1496	948	1553	2714	3721	2742	1206	2752	2770	1979	1936	2051	1121	1119	850	1489	1265	1164	2343	2325	2297	1792	1822	1545	1673.19	1720	2322	1030	1306	1989	1.533	0.616	3.67223007144341e-10	1.945	0.959	1.03324240519168e-22	1.269	0.344	0.000953216177737102	1.354	0.437	6.42786961233388e-06
Ld1S_050820600	hypothetical protein	334	406	588	551	467	380	421	300	522	628	995	704	402	908	911	676	601	742	471	538	437	419	400	391	542	622	590	597	601	508	542.32	569	585	482	403	673	1.671	0.74	2.67211871203592e-10	1.403	0.488	2.76406279546635e-05	0.84	-0.252	0.0462633809492412	1.032	0.046	0.727294954150464
Ld1S_050820700	ATPase, putative	604	862	1070	1774	1350	1311	1279	883	1585	1779	2563	1823	993	2227	2811	1222	1276	1350	1516	1555	1507	1273	1178	1188	1536	1601	1527	1476	1474	1568	1416.48	1506	1555	1526	1213	1283	1.059	0.082	0.318541560139526	0.842	-0.248	0.00104254961294705	0.795	-0.331	1.23771674544545e-05	1.032	0.045	0.578832480391925
Ld1S_050820800	Legume-like lectin family, putative	737	1078	1250	838	650	610	754	545	910	2044	3031	1910	852	2011	2532	1491	1595	1577	716	749	701	751	727	682	1765	1893	1600	1266	1331	1413	1217.14	1337	1753	722	720	1554	2.162	1.112	1.99532976431442e-38	2.155	1.108	3.08808577865844e-38	0.997	-0.004	0.975547263752617	1.307	0.386	2.61450507463159e-06
Ld1S_050820900	Phosphatidylinositol 4-phosphate 5-kinase, putative	667	944	1175	2357	1978	1856	1472	1237	2586	2111	2862	2179	1088	2552	2778	1350	1397	1482	2015	2279	2133	1466	1651	1938	1823	1788	1825	1617	1690	1550	1733.38	1619	1812	2142	1685	1410	0.837	-0.256	0.00709808128972066	0.658	-0.604	4.05697345861729e-11	0.786	-0.347	0.000215029156239077	1.121	0.165	0.0846123879716067
Ld1S_050821000	double-strand-break repair protein rad21 homolog, putative	413	606	666	523	408	389	465	318	788	1358	1769	1287	287	691	629	836	897	840	447	470	447	463	424	590	1172	1105	1078	426	457	351	666.98	411	1118	455	492	858	1.729	0.79	4.48744019882154e-10	1.887	0.916	3.95754274628429e-13	1.091	0.126	0.404487278409022	2.728	1.448	1.9284047546403e-32
Ld1S_050821100	methyltransferase domain containing protein, putative	575	810	922	1591	1353	1205	844	660	1123	1042	1305	1214	629	1613	1540	1163	1199	1163	1360	1559	1385	840	881	841	900	815	1017	935	1068	859	1065.63	954	911	1435	854	1175	1.376	0.46	1.43020199591972e-05	0.82	-0.286	0.00627164316023102	0.596	-0.746	7.48931817689577e-13	0.956	-0.065	0.583974045061273
Ld1S_050821200	RRM domain-containing protein	5162	6764	7635	11680	8249	7844	8209	6258	13035	13590	15355	12187	3432	8630	10362	10444	10009	9630	9984	9502	9015	8173	8352	9767	11733	9592	10209	5100	5714	5781	8866.94	5532	10511	9500	8764	10028	1.144	0.194	0.0512176959194491	1.055	0.078	0.450220278938467	0.922	-0.117	0.287608138237619	1.896	0.923	1.6138262687815e-22
Ld1S_050821300	hypothetical protein	95	99	140	467	387	364	267	189	352	195	234	199	243	667	562	192	146	177	399	446	418	266	252	264	168	146	167	361	442	314	277.19	372	160	421	261	172	0.655	-0.61	0.000116299274718341	0.407	-1.297	8.95345224129132e-18	0.621	-0.687	1.74332631405097e-06	0.43	-1.217	6.19312883412087e-18
Ld1S_050821400	hypothetical protein	116	143	232	319	205	221	189	166	364	479	595	466	279	533	619	235	212	293	273	236	254	188	222	273	414	372	390	415	353	345	298.17	371	392	254	228	247	1.084	0.116	0.48752857797076	0.969	-0.046	0.789515470149618	0.894	-0.161	0.3366061056224	1.063	0.088	0.565388471261508
Ld1S_050821500	V-type proton ATPase subunit D, putative	275	343	375	429	325	285	344	275	431	776	1052	700	358	844	881	556	508	473	367	374	328	342	367	323	670	657	586	532	559	491	475.59	527	638	356	344	512	1.485	0.571	5.01815738847437e-09	1.435	0.521	8.32791895256407e-08	0.966	-0.05	0.684256633120893	1.206	0.27	0.00194956099336635
Ld1S_050821600	hypothetical protein	198	235	328	723	563	483	558	461	720	569	782	566	485	1183	1377	401	348	414	618	649	555	556	615	539	491	489	474	721	783	768	561.33	757	485	607	570	388	0.682	-0.552	1.9830077235753e-07	0.639	-0.647	6.40462578975313e-10	0.936	-0.095	0.405584305881127	0.638	-0.649	5.96854559826821e-12
Ld1S_050821700	DNA topoisomerase type IB small subunit. Replication, recombination and repair	128	181	234	199	185	143	186	170	247	438	672	437	231	554	560	259	268	295	170	213	164	185	227	185	378	420	366	343	367	312	276.88	341	388	182	199	274	1.392	0.477	0.000249588814074867	1.516	0.6	4.03331402795615e-06	1.089	0.123	0.418981658402426	1.143	0.193	0.0968113869582145
Ld1S_050821800	elongation of very long chain fatty acids protein, putative	290	496	568	320	276	265	336	295	459	944	1389	1047	309	694	882	587	734	716	274	318	305	335	394	344	815	868	877	459	459	492	531.72	470	853	299	358	679	1.912	0.935	2.67021657718706e-21	2.28	1.189	2.30422033426661e-32	1.192	0.254	0.0228242238566424	1.819	0.863	5.40374539928482e-22
Ld1S_050821900	hypothetical protein	259	338	413	598	480	511	612	472	843	866	1234	782	519	1097	1231	524	500	521	511	553	587	609	630	632	748	771	655	771	726	687	628.35	728	725	550	624	515	0.825	-0.277	0.00796935208024365	0.937	-0.093	0.396313943911105	1.136	0.184	0.0862204011647727	0.999	-0.001	0.997628818158792
Ld1S_050822000	hypothetical protein	500	664	865	1156	1012	1114	1241	857	1880	1838	2351	1874	871	2004	2390	1012	983	1091	988	1166	1280	1236	1144	1409	1587	1469	1570	1294	1327	1333	1259.14	1318	1542	1145	1263	1029	0.814	-0.297	0.00174676816443343	0.901	-0.151	0.120229984874318	1.107	0.146	0.146991343301434	1.17	0.227	0.0135376685132293
Ld1S_050822100	prefoldin subunit, putative	432	493	626	228	214	204	270	208	349	933	1478	996	260	447	508	874	730	790	195	247	234	269	278	261	806	923	834	386	296	283	493.72	322	854	225	269	798	2.96	1.566	2.24335721788206e-34	3.551	1.828	5.60311420474531e-45	1.2	0.263	0.0809010855868881	2.697	1.431	1.04925905865398e-31
Ld1S_050822200	protein phosphatase type 1 regulator-like protein	221	269	320	668	535	433	549	371	674	543	811	543	364	789	880	447	398	404	571	616	498	547	495	505	469	507	455	541	522	491	497.66	518	477	562	516	416	0.804	-0.315	0.0027426437673305	0.741	-0.432	2.66116583651264e-05	0.922	-0.117	0.290712301083239	0.922	-0.117	0.256099358882129
Ld1S_050822300	surface antigen-like protein	261	411	535	601	363	554	795	308	851	685	985	671	805	1853	2471	528	608	675	514	418	637	792	411	638	591	615	562	1196	1227	1379	719.35	1267	589	523	614	604	0.996	-0.006	0.982171169705986	1.169	0.225	0.199321842057934	1.174	0.231	0.218365536686005	0.468	-1.096	1.13642498934664e-11
Ld1S_050822400	snoRNA	0	0	0	0	0	0	0	0	0	0	0	0	0	0	0	0	0	0	0	0	0	0	0	0	0	0	0	0	0	0	0	0	0	0	0	0	NA	NA	NA	NA	NA	NA	NA	NA	NA	NA	NA	NA
Ld1S_050822500	snoRNA	0	0	0	0	0	0	0	0	0	0	0	0	0	0	0	0	0	0	0	0	0	0	0	0	0	0	0	0	0	0	0	0	0	0	0	0	NA	NA	NA	NA	NA	NA	NA	NA	NA	NA	NA	NA
Ld1S_050822600	snoRNA	0	0	0	0	0	0	0	0	0	0	0	0	0	0	0	0	0	0	0	0	0	0	0	0	0	0	0	0	0	0	0	0	0	0	0	0	NA	NA	NA	NA	NA	NA	NA	NA	NA	NA	NA	NA
Ld1S_050822700	snoRNA	0	0	0	0	0	0	0	0	0	0	0	0	0	0	0	0	0	0	0	0	0	0	0	0	0	0	0	0	0	0	0	0	0	0	0	0	NA	NA	NA	NA	NA	NA	NA	NA	NA	NA	NA	NA
Ld1S_050822800	snoRNA	0	0	0	0	0	0	0	0	0	0	0	0	0	0	0	0	0	0	0	0	0	0	0	0	0	0	0	0	0	0	0	0	0	0	0	0	NA	NA	NA	NA	NA	NA	NA	NA	NA	NA	NA	NA
Ld1S_050822900	snoRNA	0	0	0	0	0	0	0	0	0	0	0	0	0	0	0	0	0	0	0	0	0	0	0	0	0	0	0	0	0	0	0	0	0	0	0	0	NA	NA	NA	NA	NA	NA	NA	NA	NA	NA	NA	NA
Ld1S_050823000	snoRNA	0	0	0	0	0	0	0	0	0	0	0	0	0	0	0	0	0	0	0	0	0	0	0	0	0	0	0	0	0	0	0	0	0	0	0	0	NA	NA	NA	NA	NA	NA	NA	NA	NA	NA	NA	NA
Ld1S_050823100	snoRNA	0	0	0	0	0	0	0	0	0	0	0	0	0	0	0	0	0	0	0	0	0	0	0	0	0	0	0	0	0	0	0	0	0	0	0	0	NA	NA	NA	NA	NA	NA	NA	NA	NA	NA	NA	NA
Ld1S_050823200	snoRNA	0	0	0	0	0	0	0	0	0	0	0	0	0	0	0	0	0	0	0	0	0	0	0	0	0	0	0	0	0	0	0	0	0	0	0	0	NA	NA	NA	NA	NA	NA	NA	NA	NA	NA	NA	NA
Ld1S_050823300	snoRNA	0	0	0	0	0	0	0	0	0	0	0	0	0	0	0	0	0	0	0	0	0	0	0	0	0	0	0	0	0	0	0	0	0	0	0	0	NA	NA	NA	NA	NA	NA	NA	NA	NA	NA	NA	NA
Ld1S_050823400	snoRNA	0	0	0	0	0	0	0	0	0	0	0	0	0	0	0	0	0	0	0	0	0	0	0	0	0	0	0	0	0	0	0	0	0	0	0	0	NA	NA	NA	NA	NA	NA	NA	NA	NA	NA	NA	NA
Ld1S_050823500	snoRNA	0	0	0	0	0	0	0	0	0	0	0	0	0	0	0	0	0	0	0	0	0	0	0	0	0	0	0	0	0	0	0	0	0	0	0	0	NA	NA	NA	NA	NA	NA	NA	NA	NA	NA	NA	NA
Ld1S_050823600	snoRNA	0	0	0	0	0	0	0	0	0	0	0	0	0	0	0	0	0	0	0	0	0	0	0	0	0	0	0	0	0	0	0	0	0	0	0	0	NA	NA	NA	NA	NA	NA	NA	NA	NA	NA	NA	NA
Ld1S_050823700	snoRNA	0	0	0	0	0	0	0	0	0	0	0	0	0	0	0	0	0	0	0	0	0	0	0	0	0	0	0	0	0	0	0	0	0	0	0	0	NA	NA	NA	NA	NA	NA	NA	NA	NA	NA	NA	NA
Ld1S_050823800	snoRNA	0	0	0	0	0	0	0	0	0	0	0	0	0	0	0	0	0	0	0	0	0	0	0	0	0	0	0	0	0	0	0	0	0	0	0	0	NA	NA	NA	NA	NA	NA	NA	NA	NA	NA	NA	NA
Ld1S_050823900	snoRNA	0	0	0	0	0	0	0	0	0	0	0	0	0	0	0	0	0	0	0	0	0	0	0	0	0	0	0	0	0	0	0	0	0	0	0	0	NA	NA	NA	NA	NA	NA	NA	NA	NA	NA	NA	NA
Ld1S_050824000	snoRNA	0	0	0	0	0	0	0	0	0	0	0	0	0	0	0	0	0	0	0	0	0	0	0	0	0	0	0	0	0	0	0	0	0	0	0	0	NA	NA	NA	NA	NA	NA	NA	NA	NA	NA	NA	NA
Ld1S_050824100	snoRNA	0	0	0	0	0	0	0	0	0	0	0	0	0	0	0	0	0	0	0	0	0	0	0	0	0	0	0	0	0	0	0	0	0	0	0	0	NA	NA	NA	NA	NA	NA	NA	NA	NA	NA	NA	NA
Ld1S_050824200	snoRNA	0	0	0	0	0	0	0	0	0	0	0	0	0	0	0	0	0	0	0	0	0	0	0	0	0	0	0	0	0	0	0	0	0	0	0	0	NA	NA	NA	NA	NA	NA	NA	NA	NA	NA	NA	NA
Ld1S_050824300	snoRNA	0	0	0	0	0	0	0	0	0	0	0	0	0	0	0	0	0	0	0	0	0	0	0	0	0	0	0	0	0	0	0	0	0	0	0	0	NA	NA	NA	NA	NA	NA	NA	NA	NA	NA	NA	NA
Ld1S_050824400	snoRNA	0	0	0	0	0	0	0	0	0	0	0	0	0	0	0	0	0	0	0	0	0	0	0	0	0	0	0	0	0	0	0	0	0	0	0	0	NA	NA	NA	NA	NA	NA	NA	NA	NA	NA	NA	NA
Ld1S_050824500	snoRNA	0	0	0	0	0	0	0	0	0	0	0	0	0	0	0	0	0	0	0	0	0	0	0	0	0	0	0	0	0	0	0	0	0	0	0	0	NA	NA	NA	NA	NA	NA	NA	NA	NA	NA	NA	NA
Ld1S_050824600	snoRNA	0	0	0	0	0	0	0	0	0	0	0	0	0	0	0	0	0	0	0	0	0	0	0	0	0	0	0	0	0	0	0	0	0	0	0	0	NA	NA	NA	NA	NA	NA	NA	NA	NA	NA	NA	NA
Ld1S_050824700	snoRNA	0	0	0	0	0	0	0	0	0	0	0	0	0	0	0	0	0	0	0	0	0	0	0	0	0	0	0	0	0	0	0	0	0	0	0	0	NA	NA	NA	NA	NA	NA	NA	NA	NA	NA	NA	NA
Ld1S_050824800	snoRNA	0	0	0	0	0	0	0	0	0	0	0	0	0	0	0	0	0	0	0	0	0	0	0	0	0	0	0	0	0	0	0	0	0	0	0	0	NA	NA	NA	NA	NA	NA	NA	NA	NA	NA	NA	NA
Ld1S_050824900	snoRNA	0	0	0	0	0	0	0	0	0	0	0	0	0	0	0	0	0	0	0	0	0	0	0	0	0	0	0	0	0	0	0	0	0	0	0	0	NA	NA	NA	NA	NA	NA	NA	NA	NA	NA	NA	NA
Ld1S_050825000	snoRNA	0	0	0	0	0	0	0	0	0	0	0	0	0	0	0	0	0	0	0	0	0	0	0	0	0	0	0	0	0	0	0	0	0	0	0	0	NA	NA	NA	NA	NA	NA	NA	NA	NA	NA	NA	NA
Ld1S_050825100	snoRNA	0	0	0	0	0	0	0	0	0	0	0	0	0	0	0	0	0	0	0	0	0	0	0	0	0	0	0	0	0	0	0	0	0	0	0	0	NA	NA	NA	NA	NA	NA	NA	NA	NA	NA	NA	NA
Ld1S_050825200	snoRNA	0	0	0	0	0	0	0	0	0	0	0	0	0	0	0	0	0	0	0	0	0	0	0	0	0	0	0	0	0	0	0	0	0	0	0	0	NA	NA	NA	NA	NA	NA	NA	NA	NA	NA	NA	NA
Ld1S_050825300	snoRNA	0	0	0	0	0	0	0	0	0	0	0	0	0	0	0	0	0	0	0	0	0	0	0	0	0	0	0	0	0	0	0	0	0	0	0	0	NA	NA	NA	NA	NA	NA	NA	NA	NA	NA	NA	NA
Ld1S_050825400	snoRNA	0	0	0	0	0	0	0	0	0	0	0	0	0	0	0	0	0	0	0	0	0	0	0	0	0	0	0	0	0	0	0	0	0	0	0	0	NA	NA	NA	NA	NA	NA	NA	NA	NA	NA	NA	NA
Ld1S_050825500	snoRNA	0	0	0	0	0	0	0	0	0	0	0	0	0	0	0	0	0	0	0	0	0	0	0	0	0	0	0	0	0	0	0	0	0	0	0	0	NA	NA	NA	NA	NA	NA	NA	NA	NA	NA	NA	NA
Ld1S_050825600	snoRNA	0	0	0	0	0	0	0	0	0	0	0	0	0	0	0	0	0	0	0	0	0	0	0	0	0	0	0	0	0	0	0	0	0	0	0	0	NA	NA	NA	NA	NA	NA	NA	NA	NA	NA	NA	NA
Ld1S_050825700	snoRNA	0	0	0	0	0	0	0	0	0	0	0	0	0	0	0	0	0	0	0	0	0	0	0	0	0	0	0	0	0	0	0	0	0	0	0	0	NA	NA	NA	NA	NA	NA	NA	NA	NA	NA	NA	NA
Ld1S_050825800	snoRNA	0	0	0	0	0	0	0	0	0	0	0	0	0	0	0	0	0	0	0	0	0	0	0	0	0	0	0	0	0	0	0	0	0	0	0	0	NA	NA	NA	NA	NA	NA	NA	NA	NA	NA	NA	NA
Ld1S_050825900	snoRNA	0	0	0	0	0	0	0	0	0	0	0	0	0	0	0	0	0	0	0	0	0	0	0	0	0	0	0	0	0	0	0	0	0	0	0	0	NA	NA	NA	NA	NA	NA	NA	NA	NA	NA	NA	NA
Ld1S_050826000	snoRNA	0	0	0	0	0	0	0	0	0	0	0	0	0	0	0	0	0	0	0	0	0	0	0	0	0	0	0	0	0	0	0	0	0	0	0	0	NA	NA	NA	NA	NA	NA	NA	NA	NA	NA	NA	NA
Ld1S_050826100	snoRNA	0	0	0	0	0	0	0	0	0	0	0	0	0	0	0	0	0	0	0	0	0	0	0	0	0	0	0	0	0	0	0	0	0	0	0	0	NA	NA	NA	NA	NA	NA	NA	NA	NA	NA	NA	NA
Ld1S_050826200	snoRNA	0	0	0	0	0	0	0	0	0	0	0	0	0	0	0	0	0	0	0	0	0	0	0	0	0	0	0	0	0	0	0	0	0	0	0	0	NA	NA	NA	NA	NA	NA	NA	NA	NA	NA	NA	NA
Ld1S_050826300	snoRNA	0	0	0	0	0	0	0	0	0	0	0	0	0	0	0	0	0	0	0	0	0	0	0	0	0	0	0	0	0	0	0	0	0	0	0	0	NA	NA	NA	NA	NA	NA	NA	NA	NA	NA	NA	NA
Ld1S_050826400	snoRNA	0	0	0	0	0	0	0	0	0	0	0	0	0	0	0	0	0	0	0	0	0	0	0	0	0	0	0	0	0	0	0	0	0	0	0	0	NA	NA	NA	NA	NA	NA	NA	NA	NA	NA	NA	NA
Ld1S_050826500	snoRNA	0	0	0	0	0	0	0	0	0	0	0	0	0	0	0	0	0	0	0	0	0	0	0	0	0	0	0	0	0	0	0	0	0	0	0	0	NA	NA	NA	NA	NA	NA	NA	NA	NA	NA	NA	NA
Ld1S_050826600	snoRNA	0	0	0	0	0	0	0	0	0	0	0	0	0	0	0	0	0	0	0	0	0	0	0	0	0	0	0	0	0	0	0	0	0	0	0	0	NA	NA	NA	NA	NA	NA	NA	NA	NA	NA	NA	NA
Ld1S_050826700	snoRNA	0	0	0	0	0	0	0	0	0	0	0	0	0	0	0	0	0	0	0	0	0	0	0	0	0	0	0	0	0	0	0	0	0	0	0	0	NA	NA	NA	NA	NA	NA	NA	NA	NA	NA	NA	NA
Ld1S_050826800	snoRNA	0	0	0	0	0	0	0	0	0	0	0	0	0	0	0	0	0	0	0	0	0	0	0	0	0	0	0	0	0	0	0	0	0	0	0	0	NA	NA	NA	NA	NA	NA	NA	NA	NA	NA	NA	NA
Ld1S_050826900	snoRNA	0	0	0	0	0	0	0	0	0	0	0	0	0	0	0	0	0	0	0	0	0	0	0	0	0	0	0	0	0	0	0	0	0	0	0	0	NA	NA	NA	NA	NA	NA	NA	NA	NA	NA	NA	NA
Ld1S_050827000	snoRNA	0	0	0	0	0	0	0	0	0	0	0	0	0	0	0	0	0	0	0	0	0	0	0	0	0	0	0	0	0	0	0	0	0	0	0	0	NA	NA	NA	NA	NA	NA	NA	NA	NA	NA	NA	NA
Ld1S_050827100	snoRNA	0	0	0	0	0	0	0	0	0	0	0	0	0	0	0	0	0	0	0	0	0	0	0	0	0	0	0	0	0	0	0	0	0	0	0	0	NA	NA	NA	NA	NA	NA	NA	NA	NA	NA	NA	NA
Ld1S_050827200	snoRNA	0	0	0	0	0	0	0	0	0	0	0	0	0	0	0	0	0	0	0	0	0	0	0	0	0	0	0	0	0	0	0	0	0	0	0	0	NA	NA	NA	NA	NA	NA	NA	NA	NA	NA	NA	NA
Ld1S_050827300	snoRNA	0	0	0	0	0	0	0	0	0	0	0	0	0	0	0	0	0	0	0	0	0	0	0	0	0	0	0	0	0	0	0	0	0	0	0	0	NA	NA	NA	NA	NA	NA	NA	NA	NA	NA	NA	NA
Ld1S_050827400	snoRNA	0	0	0	0	0	0	0	0	0	0	0	0	0	0	0	0	0	0	0	0	0	0	0	0	0	0	0	0	0	0	0	0	0	0	0	0	NA	NA	NA	NA	NA	NA	NA	NA	NA	NA	NA	NA
Ld1S_050827500	snoRNA	0	0	0	0	0	0	0	0	0	0	0	0	0	0	0	0	0	0	0	0	0	0	0	0	0	0	0	0	0	0	0	0	0	0	0	0	NA	NA	NA	NA	NA	NA	NA	NA	NA	NA	NA	NA
Ld1S_050827600	snoRNA	0	0	0	0	0	0	0	0	0	0	0	0	0	0	0	0	0	0	0	0	0	0	0	0	0	0	0	0	0	0	0	0	0	0	0	0	NA	NA	NA	NA	NA	NA	NA	NA	NA	NA	NA	NA
Ld1S_050827700	snoRNA	0	0	0	0	0	0	0	0	0	0	0	0	0	0	0	0	0	0	0	0	0	0	0	0	0	0	0	0	0	0	0	0	0	0	0	0	NA	NA	NA	NA	NA	NA	NA	NA	NA	NA	NA	NA
Ld1S_050827800	snoRNA	0	0	0	0	0	0	0	0	0	0	0	0	0	0	0	0	0	0	0	0	0	0	0	0	0	0	0	0	0	0	0	0	0	0	0	0	NA	NA	NA	NA	NA	NA	NA	NA	NA	NA	NA	NA
Ld1S_050827900	snoRNA	0	0	0	0	0	0	0	0	0	0	0	0	0	0	0	0	0	0	0	0	0	0	0	0	0	0	0	0	0	0	0	0	0	0	0	0	NA	NA	NA	NA	NA	NA	NA	NA	NA	NA	NA	NA
Ld1S_050828000	snoRNA	0	0	0	0	0	0	0	0	0	0	0	0	0	0	0	0	0	0	0	0	0	0	0	0	0	0	0	0	0	0	0	0	0	0	0	0	NA	NA	NA	NA	NA	NA	NA	NA	NA	NA	NA	NA
Ld1S_050828100	snoRNA	0	0	0	0	0	0	0	0	0	0	0	0	0	0	0	0	0	0	0	0	0	0	0	0	0	0	0	0	0	0	0	0	0	0	0	0	NA	NA	NA	NA	NA	NA	NA	NA	NA	NA	NA	NA
Ld1S_050828200	snoRNA	0	0	0	0	0	0	0	0	0	0	0	0	0	0	0	0	0	0	0	0	0	0	0	0	0	0	0	0	0	0	0	0	0	0	0	0	NA	NA	NA	NA	NA	NA	NA	NA	NA	NA	NA	NA
Ld1S_050828300	snoRNA	0	0	0	0	0	0	0	0	0	0	0	0	0	0	0	0	0	0	0	0	0	0	0	0	0	0	0	0	0	0	0	0	0	0	0	0	NA	NA	NA	NA	NA	NA	NA	NA	NA	NA	NA	NA
Ld1S_050828400	snoRNA	0	0	0	0	0	0	0	0	0	0	0	0	0	0	0	0	0	0	0	0	0	0	0	0	0	0	0	0	0	0	0	0	0	0	0	0	NA	NA	NA	NA	NA	NA	NA	NA	NA	NA	NA	NA
Ld1S_050828500	snoRNA	0	0	0	0	0	0	0	0	0	0	0	0	0	0	0	0	0	0	0	0	0	0	0	0	0	0	0	0	0	0	0	0	0	0	0	0	NA	NA	NA	NA	NA	NA	NA	NA	NA	NA	NA	NA
Ld1S_050828600	snoRNA	0	0	0	0	0	0	0	0	0	0	0	0	0	0	0	0	0	0	0	0	0	0	0	0	0	0	0	0	0	0	0	0	0	0	0	0	NA	NA	NA	NA	NA	NA	NA	NA	NA	NA	NA	NA
Ld1S_050828700	snoRNA	0	0	0	0	0	0	0	0	0	0	0	0	0	0	0	0	0	0	0	0	0	0	0	0	0	0	0	0	0	0	0	0	0	0	0	0	NA	NA	NA	NA	NA	NA	NA	NA	NA	NA	NA	NA
Ld1S_050828800	snoRNA	0	0	0	0	0	0	0	0	0	0	0	0	0	0	0	0	0	0	0	0	0	0	0	0	0	0	0	0	0	0	0	0	0	0	0	0	NA	NA	NA	NA	NA	NA	NA	NA	NA	NA	NA	NA
Ld1S_050828900	snoRNA	0	0	0	0	0	0	0	0	0	0	0	0	0	0	0	0	0	0	0	0	0	0	0	0	0	0	0	0	0	0	0	0	0	0	0	0	NA	NA	NA	NA	NA	NA	NA	NA	NA	NA	NA	NA
Ld1S_050829000	snoRNA	0	0	0	0	0	0	0	0	0	0	0	0	0	0	0	0	0	0	0	0	0	0	0	0	0	0	0	0	0	0	0	0	0	0	0	0	NA	NA	NA	NA	NA	NA	NA	NA	NA	NA	NA	NA
Ld1S_050829100	snoRNA	0	0	0	0	0	0	0	0	0	0	0	0	0	0	0	0	0	0	0	0	0	0	0	0	0	0	0	0	0	0	0	0	0	0	0	0	NA	NA	NA	NA	NA	NA	NA	NA	NA	NA	NA	NA
Ld1S_050829200	snoRNA	0	0	0	0	0	0	0	0	0	0	0	0	0	0	0	0	0	0	0	0	0	0	0	0	0	0	0	0	0	0	0	0	0	0	0	0	NA	NA	NA	NA	NA	NA	NA	NA	NA	NA	NA	NA
Ld1S_050829300	snoRNA	0	0	0	0	0	0	0	0	0	0	0	0	0	0	0	0	0	0	0	0	0	0	0	0	0	0	0	0	0	0	0	0	0	0	0	0	NA	NA	NA	NA	NA	NA	NA	NA	NA	NA	NA	NA
Ld1S_050829400	snoRNA	0	0	0	0	0	0	0	0	0	0	0	0	0	0	0	0	0	0	0	0	0	0	0	0	0	0	0	0	0	0	0	0	0	0	0	0	NA	NA	NA	NA	NA	NA	NA	NA	NA	NA	NA	NA
Ld1S_050829500	snoRNA	0	0	0	0	0	0	0	0	0	0	0	0	0	0	0	0	0	0	0	0	0	0	0	0	0	0	0	0	0	0	0	0	0	0	0	0	NA	NA	NA	NA	NA	NA	NA	NA	NA	NA	NA	NA
Ld1S_050829600	snoRNA	0	0	0	0	0	0	0	0	0	0	0	0	0	0	0	0	0	0	0	0	0	0	0	0	0	0	0	0	0	0	0	0	0	0	0	0	NA	NA	NA	NA	NA	NA	NA	NA	NA	NA	NA	NA
Ld1S_050829700	snoRNA	0	0	0	0	0	0	0	0	0	0	0	0	0	0	0	0	0	0	0	0	0	0	0	0	0	0	0	0	0	0	0	0	0	0	0	0	NA	NA	NA	NA	NA	NA	NA	NA	NA	NA	NA	NA
Ld1S_050829800	Leucine Rich repeats 2 copies, putative	1	4	4	2	7	1	6	0	1	1	2	2	0	5	7	2	6	5	2	8	1	6	0	1	1	1	2	0	3	4	2.78	2	1	4	2	4	1.745	0.803	0.52970742891859	1.308	0.387	0.760058414168251	0.75	-0.416	0.776893596445765	0.478	-1.065	0.426640007125315
Ld1S_060829900	histone H4	6636	9199	11227	2843	1939	2660	4817	3880	4926	12531	16778	14383	3776	9857	11833	13427	13612	14160	2430	2234	3057	4796	5178	3691	10819	10481	12048	5611	6526	6601	7644.79	6246	11116	2574	4555	13733	3.007	1.588	4.36681447848296e-37	5.348	2.419	3.46173529177845e-84	1.778	0.831	1.43733674694532e-10	1.78	0.832	4.60474341278136e-11
Ld1S_060830000	Leucine-rich repeat protein. Function unknown	245	408	409	1458	913	1146	1071	577	1331	544	762	570	442	1021	1406	496	604	516	1246	1052	1317	1066	770	997	470	476	477	657	676	784	773.62	706	474	1205	944	539	0.573	-0.803	1.14340014632268e-10	0.45	-1.153	4.35027027621085e-21	0.785	-0.35	0.00528089439917271	0.672	-0.573	2.97435354792063e-06
Ld1S_060830100	WD domain, G-beta repeat, putative	1428	1900	2242	3407	1959	2963	4644	1970	5292	3445	4561	3046	2180	4401	6550	2889	2812	2828	2912	2257	3405	4624	2629	3965	2974	2849	2552	3240	2914	3654	3100.21	3269	2792	2858	3739	2843	0.774	-0.369	0.0101068964272624	1.007	0.01	0.954339979735122	1.301	0.38	0.010411732158082	0.861	-0.217	0.147142134710493
Ld1S_060830200	39S mitochondrial ribosomal protein L46, putative	466	596	686	460	392	322	605	483	777	1011	1447	1095	383	927	1120	943	882	865	393	452	370	602	645	582	873	904	917	569	614	625	682.38	603	898	405	610	897	1.47	0.556	1.53004415965634e-09	2.213	1.146	3.89993516982038e-34	1.505	0.59	1.23584286442343e-09	1.484	0.57	7.41618224636535e-11
Ld1S_060830300	pumilio,PUF RNA binding protein 5, putative	558	782	917	881	582	733	868	458	1004	1358	1511	1225	537	1066	1581	1129	1157	1157	753	670	842	864	611	752	1172	944	1026	798	706	882	897.64	795	1047	755	742	1148	1.558	0.639	1.33641303635334e-09	1.53	0.614	4.74576626259469e-09	0.982	-0.026	0.855821292496628	1.314	0.394	0.000154023125018204
Ld1S_060830400	tRNA methyltransferase 61 homolog. Translation, ribosomal structure and biogenesis	196	249	240	384	279	296	349	200	455	308	464	298	236	484	656	397	368	303	328	321	340	347	267	341	266	290	250	351	320	366	323.69	346	269	330	318	356	1.106	0.145	0.314962682132191	1.073	0.102	0.478758954629529	0.97	-0.043	0.797562137741212	0.778	-0.362	0.00561810059286196
Ld1S_060830500_pseudogene	hypothetical protein	263	398	459	820	688	722	693	530	844	518	806	557	515	1200	1493	532	589	579	701	793	830	690	707	632	447	504	467	765	794	833	657.53	797	473	775	676	567	0.839	-0.253	0.0102556570486309	0.734	-0.447	2.65881214231166e-06	0.874	-0.194	0.0476740892983048	0.593	-0.755	2.89232725652886e-17
Ld1S_060830600	ATP-binding cassette protein subfamily G, member 2 fragment;ATP-binding cassette protein subfamily G, member 3, putative;ATP-binding cassette protein subfamily G, member 1, putative fragment	36	87	85	508	344	405	243	157	324	109	222	154	83	198	206	73	129	107	434	396	465	242	210	243	94	139	129	123	131	115	202.01	123	121	432	232	103	0.446	-1.165	9.99534550629318e-11	0.24	-2.061	1.46955710424022e-32	0.537	-0.896	8.4860606366307e-09	0.988	-0.018	0.934103457761169
Ld1S_060830700	ATP-binding cassette protein subfamily G, member 2 fragment;ATP-binding cassette protein subfamily G, member 3, putative;ATP-binding cassette protein subfamily G, member 1, putative fragment	144	195	212	167	104	136	190	121	221	442	621	411	184	409	595	291	289	267	143	120	156	189	161	166	382	388	344	273	271	332	251.49	292	371	140	172	282	1.641	0.715	6.60819018583453e-07	2.022	1.016	3.23382722132651e-12	1.232	0.301	0.0619539187070248	1.265	0.339	0.00904092413699905
Ld1S_060830800_pseudogene	ATP-binding cassette protein subfamily G, member 2 fragment;ATP-binding cassette protein subfamily G, member 3, putative;ATP-binding cassette protein subfamily G, member 1, putative fragment	35	38	72	94	61	52	61	54	88	77	105	87	37	94	110	71	56	91	80	70	60	61	72	66	66	66	73	55	62	61	67.37	59	68	70	66	73	1.109	0.149	0.560802909793342	1.032	0.046	0.863210203979645	0.931	-0.104	0.707954723491348	1.137	0.185	0.427864773541292
Ld1S_060830900	hypothetical protein	621	709	1054	1603	1022	1115	1478	1137	2180	1496	1962	1645	821	1939	2083	1256	1049	1329	1370	1177	1281	1471	1517	1633	1292	1226	1378	1220	1284	1162	1309.82	1222	1299	1276	1540	1211	0.785	-0.349	0.0002690311281801	0.947	-0.078	0.445003038012212	1.207	0.271	0.00568358918546212	1.06	0.084	0.415933269171029
Ld1S_060831000	cyclophilin	1363	1758	2106	1813	1381	1522	1446	1093	1653	2239	3535	1973	1061	2425	3076	2758	2601	2656	1550	1591	1749	1440	1459	1239	1933	2208	1653	1577	1606	1716	1848.96	1633	1931	1630	1379	2672	1.942	0.957	2.32893744680824e-20	1.639	0.712	4.85955535852225e-12	0.844	-0.245	0.0295734924875582	1.179	0.237	0.0278407922524971
Ld1S_060831100	Domain of unknown function DUF1768, putative	288	422	460	813	596	578	406	333	514	562	815	612	285	675	866	583	624	580	695	687	664	404	444	385	485	509	513	424	447	483	528.49	451	502	682	411	596	1.454	0.54	4.36365158008502e-08	0.872	-0.198	0.04225916580062	0.6	-0.738	8.74636313303956e-15	1.108	0.148	0.1353148986506
Ld1S_060831200	proteasome beta 6 subunit, putative	750	1120	1243	1618	1167	1356	972	808	1357	1545	2305	1592	589	1254	1645	1517	1657	1568	1383	1344	1558	968	1078	1017	1334	1440	1334	875	830	918	1254.79	874	1369	1428	1021	1581	1.551	0.633	5.18677049477332e-14	1.107	0.146	0.0891439590664945	0.714	-0.487	1.06257545342539e-08	1.569	0.65	2.90066689750024e-15
Ld1S_060831300	hypothetical protein	185	182	310	373	318	237	312	248	448	299	445	292	290	631	551	374	269	391	319	366	272	311	331	336	258	278	245	431	418	307	327.09	385	260	319	326	345	1.06	0.084	0.643232228585725	1.088	0.122	0.478373942582161	1.027	0.038	0.856256888133513	0.682	-0.553	0.000407127027064203
Ld1S_060831400_pseudogene	HD domain containing protein, putative	265	470	509	632	522	487	670	575	954	712	914	803	473	1008	1179	536	695	642	540	601	560	667	767	715	615	571	673	703	667	658	640.7	676	620	567	716	624	0.875	-0.192	0.0820767062355543	1.104	0.143	0.201661914888775	1.262	0.335	0.00196638772208153	0.919	-0.122	0.265913699999339
Ld1S_060831500	Trm112p-like protein, putative	59	94	108	221	167	162	221	181	291	193	270	183	182	384	418	119	139	136	189	192	186	220	242	218	167	169	153	270	254	233	192.55	252	163	189	227	131	0.587	-0.768	1.01778811847595e-07	0.702	-0.51	0.000542897940134293	1.196	0.258	0.0626138087314318	0.65	-0.623	3.82204772939057e-07
Ld1S_060831600	kinesin-like protein	491	686	919	2358	1778	1285	1415	1347	2124	1024	1295	1098	961	2242	2295	993	1015	1159	2016	2048	1477	1409	1798	1591	884	809	920	1428	1484	1280	1354.12	1397	871	1847	1599	1056	0.663	-0.592	3.95441829413793e-06	0.575	-0.799	2.33457130142242e-10	0.866	-0.207	0.134324792731781	0.625	-0.678	8.13879808672366e-08
Ld1S_060831700	hypothetical protein	192	245	305	529	433	366	338	281	480	575	723	525	263	621	747	388	363	385	452	499	421	337	375	360	496	452	440	391	411	417	412.34	406	463	457	357	379	1.061	0.085	0.494091594778613	0.829	-0.271	0.0150617440596271	0.781	-0.356	0.00124299982408535	1.133	0.18	0.0918375830901374
Ld1S_060831800	hypothetical protein	352	534	579	1101	987	795	846	753	1646	768	1091	761	342	814	831	712	790	730	941	1137	914	842	1005	1233	663	682	637	508	539	464	786.52	504	661	997	1027	744	0.723	-0.467	0.000171898244717589	0.747	-0.421	0.000666076934308447	1.033	0.047	0.764103183151244	1.318	0.398	0.00152751373694644
Ld1S_060831900	hypothetical protein	117	187	222	353	287	230	251	185	291	283	436	268	210	426	507	237	277	280	302	331	264	250	247	218	244	272	224	312	282	283	268.21	292	247	299	238	265	1.122	0.166	0.232480478081216	0.895	-0.161	0.230449869093375	0.797	-0.327	0.0123830120640909	0.849	-0.236	0.0565642179353547
Ld1S_060832000	tRNA	52	85	92	319	237	105	108	72	97	71	108	85	74	171	153	105	126	116	273	273	121	108	96	73	61	67	71	110	113	85	119.88	103	66	222	92	116	1.284	0.361	0.139043487851038	0.542	-0.884	5.96681167883516e-05	0.422	-1.245	1.62671207023212e-08	0.656	-0.609	0.00832554980851512
Ld1S_060832100_pseudogene	FHA domain containing protein, putative	235	346	387	315	252	212	267	258	486	659	953	683	160	381	443	475	512	488	269	290	244	266	344	364	569	595	572	238	252	247	381.78	246	579	268	325	492	1.512	0.596	2.85327418438232e-07	1.831	0.872	8.45458755796517e-14	1.211	0.276	0.0293105982786865	2.36	1.239	1.08204315380997e-29
Ld1S_060832200	calcium-dependent protein kinase. Signal transduction mechanisms	400	482	624	1062	762	615	498	417	687	746	1021	815	426	934	1032	809	713	787	908	878	707	496	557	515	644	638	683	633	618	576	677.39	609	655	831	523	770	1.475	0.561	1.8039504515595e-07	0.927	-0.109	0.327999452630291	0.629	-0.67	2.84254317800688e-10	1.077	0.107	0.342791277917848
Ld1S_060832300	hypothetical protein	215	326	328	497	347	299	297	252	435	579	838	611	265	600	709	435	482	414	425	400	344	296	336	326	500	524	512	394	397	396	411.93	396	512	390	319	444	1.387	0.472	2.55025441626762e-05	1.135	0.183	0.105988523762477	0.819	-0.289	0.0121731562142204	1.293	0.37	0.000302370448088969
Ld1S_060832400	Present in the outer mitochondrial membrane proteome 34	704	908	1244	2504	1643	1962	2160	1619	2703	1601	2159	1692	1255	2455	3406	1424	1344	1569	2140	1893	2255	2150	2161	2025	1382	1349	1417	1865	1625	1900	1766.68	1797	1383	2096	2112	1446	0.685	-0.547	1.88973418460366e-11	0.691	-0.534	4.38592862315929e-11	1.009	0.013	0.902301920067329	0.772	-0.374	3.08468431314906e-06
Ld1S_060832500	hypothetical protein	510	627	764	1463	1230	1091	1152	933	1786	1051	1449	936	581	1296	1650	1032	928	964	1251	1417	1254	1147	1245	1338	907	905	784	863	858	921	1054.23	881	865	1307	1243	975	0.782	-0.355	0.000341445681552143	0.745	-0.425	1.36254195281211e-05	0.953	-0.069	0.544481530447458	0.982	-0.026	0.825493475193372
Ld1S_060832600	5p-3p exoribonuclease A, putative	749	969	1130	1176	841	849	1180	763	1679	2192	2575	1992	777	1773	2115	1515	1434	1425	1005	969	976	1175	1018	1258	1892	1609	1669	1155	1174	1180	1296.91	1170	1723	983	1150	1458	1.265	0.339	8.9269292434255e-05	1.483	0.568	3.04891858651545e-11	1.172	0.229	0.0119209993266715	1.467	0.553	1.6302820654815e-11
Ld1S_060832700	hypothetical protein	372	446	574	2427	1734	1524	1350	1114	2175	617	977	789	546	1305	1549	753	660	724	2075	1997	1751	1344	1487	1630	533	610	661	811	864	864	1117.6	846	601	1941	1487	712	0.478	-1.064	2.22036458787426e-23	0.365	-1.453	3.16539075246827e-43	0.764	-0.389	0.000250143450218227	0.709	-0.495	3.80849697526377e-06
Ld1S_060832800	FHA domain-containing protein	298	400	491	391	344	258	359	292	587	749	1025	880	237	537	573	603	592	619	334	396	297	357	390	440	647	640	737	352	356	320	471.97	343	675	342	396	605	1.524	0.608	5.54885920121754e-07	1.766	0.821	1.31684958110162e-11	1.159	0.212	0.116080041389971	1.978	0.984	1.78682352713667e-17
Ld1S_060832900	ribonuclease H1, putative	226	302	352	631	425	507	423	378	568	524	703	551	323	676	891	457	447	444	539	490	583	421	504	426	452	439	462	480	448	497	472.58	475	451	537	450	449	1.002	0.003	0.991056359210482	0.836	-0.259	0.0188747468285485	0.834	-0.262	0.0187280855324021	0.951	-0.073	0.528127592685188
Ld1S_060833000	MYND finger domain-like protein	296	359	455	339	275	348	330	268	481	623	959	543	281	567	749	599	531	574	290	317	400	329	358	360	538	599	455	418	375	418	437.32	404	531	336	349	568	1.627	0.702	2.36944168793849e-07	1.698	0.764	1.5811172159209e-08	1.044	0.062	0.722331396321371	1.322	0.403	0.00253563690635212
Ld1S_060833100	folate,biopterin transporter, putative;biopterin transporter, putative;pteridine transporter, putative;folate,biopterin transporter, putative fragment	720	913	1104	2942	1701	2381	1533	862	2003	934	1274	845	746	1836	2129	1457	1351	1392	2515	1959	2736	1526	1150	1501	806	796	708	1109	1216	1188	1427.35	1171	770	2403	1392	1400	1.008	0.012	0.940838962085235	0.585	-0.773	1.86062021878939e-11	0.58	-0.785	1.69865762282179e-11	0.657	-0.606	2.59521463772263e-07
Ld1S_060833200	hypothetical protein	764	1143	1224	1518	1154	1115	1497	1236	2186	1633	2182	1705	1048	2537	3479	1546	1691	1544	1298	1329	1281	1490	1650	1638	1410	1363	1428	1557	1680	1941	1523.08	1726	1400	1303	1593	1594	1.001	0.001	0.995021058969293	1.221	0.289	0.000880404746465953	1.22	0.287	0.00121959812196877	0.811	-0.303	0.000353448627707184
Ld1S_060833300	hypothetical protein	399	587	689	677	486	475	600	447	951	983	1303	1038	387	905	808	807	869	869	579	560	546	597	597	713	849	814	869	575	599	451	686.2	542	844	562	636	848	1.332	0.414	0.000471953437607963	1.512	0.596	3.34110847298562e-07	1.135	0.183	0.161169397052616	1.566	0.647	1.43581050910432e-08
Ld1S_060833400	oligopeptidase B-like protein	747	1088	1302	685	606	638	723	615	984	1694	2553	1754	584	1467	1598	1511	1610	1642	586	698	733	720	821	737	1463	1595	1469	868	971	892	1087.7	910	1509	672	759	1588	2.096	1.068	2.05128582368695e-39	2.371	1.245	2.98782952235232e-52	1.131	0.178	0.054490957510971	1.66	0.732	6.57663623003017e-21
Ld1S_060833500	NADP-dependent steroid dehydrogenase protein, putative	1031	1435	1785	3044	2369	1794	1145	987	1538	1689	2525	1885	655	1684	1615	2086	2123	2251	2602	2729	2062	1140	1317	1152	1458	1577	1579	973	1115	901	1671.13	996	1538	2464	1203	2153	1.798	0.846	1.49042542186349e-17	0.878	-0.187	0.0645940156498478	0.489	-1.033	1.53499348521848e-25	1.549	0.631	2.17576233649563e-10
Ld1S_060833600	hypothetical protein	487	702	881	2756	2290	1822	1004	714	1369	977	1521	1051	617	1438	1726	985	1039	1111	2356	2638	2094	1000	953	1026	843	950	880	917	952	963	1247.14	944	891	2363	993	1045	1.052	0.073	0.492107859785428	0.443	-1.173	9.98840260289283e-38	0.422	-1.246	3.91214619943134e-43	0.944	-0.083	0.419706979464405
Ld1S_060833700	glutamine synthetase, putative	2240	2947	3862	7634	5250	5270	5716	3951	6517	4080	5520	3381	5454	10454	13210	4532	4361	4871	6526	6048	6057	5691	5273	4883	3522	3448	2832	8105	6921	7370	5362.63	7465	3267	6210	5282	4588	0.872	-0.198	0.0272830723038254	0.741	-0.433	4.93997654161665e-07	0.85	-0.235	0.00998932148655354	0.438	-1.192	2.63050677193282e-45
Ld1S_060833800	Present in the outer mitochondrial membrane proteome 35	349	555	663	1380	1037	968	1090	734	1375	841	1238	894	586	1364	1353	706	821	836	1180	1195	1112	1085	980	1030	726	773	749	871	903	755	914.82	843	749	1162	1032	788	0.766	-0.385	7.07055420010802e-05	0.681	-0.554	5.19297091587921e-09	0.89	-0.169	0.0940128699092862	0.892	-0.164	0.0955055720262271
Ld1S_060833900	hypothetical protein	619	838	1023	1253	1147	1078	1253	1081	2087	1198	1747	1317	632	1566	1592	1252	1240	1290	1071	1321	1239	1247	1443	1564	1034	1091	1103	939	1037	888	1184.06	955	1076	1210	1418	1261	0.89	-0.169	0.0810934159488175	1.044	0.063	0.534851028750694	1.174	0.231	0.0168097505495948	1.13	0.176	0.0666788977583703
Ld1S_060834000	Fructose-bisphosphate aldolase class-I, putative	85	132	116	532	448	411	338	226	550	200	300	218	104	322	318	172	195	146	455	516	472	337	302	412	173	187	183	155	213	177	272.99	182	181	481	350	171	0.481	-1.056	5.90705177315294e-12	0.353	-1.501	1.49853822979058e-23	0.735	-0.444	0.00189904804261777	0.99	-0.014	0.940199167592052
Ld1S_060834100	60S ribosomal protein L19, putative	578	668	1317	3469	2302	1744	1530	1636	3565	2152	2866	1684	925	2316	2083	1169	988	1661	2965	2652	2004	1523	2183	2671	1858	1790	1411	1375	1533	1162	1796.48	1357	1686	2540	2126	1273	0.6	-0.737	0.0134720057595463	0.5	-0.999	0.00060178596847843	0.834	-0.262	0.443764996217869	1.244	0.315	0.322860627040259
Ld1S_060834200	hypothetical protein	317	430	465	961	652	583	412	354	533	605	844	556	302	768	816	641	636	586	821	751	670	410	472	399	522	527	466	449	508	455	554.43	471	505	747	427	621	1.457	0.543	3.99313884829692e-08	0.83	-0.268	0.00534709347428381	0.57	-0.812	1.35911264187079e-17	1.065	0.091	0.376127956355149
Ld1S_060834300	60S ribosomal protein L19, putative	404	452	739	2055	1409	1139	961	881	1947	1198	1825	923	615	1468	1398	817	669	932	1757	1623	1309	957	1176	1459	1034	1140	773	914	972	780	1087.45	889	982	1563	1197	806	0.673	-0.57	0.0165464008905726	0.518	-0.949	3.94241003480616e-05	0.769	-0.378	0.136807514028197	1.105	0.144	0.584923047254594
Ld1S_060834400	hypothetical protein	294	427	472	1345	841	980	693	529	951	597	865	712	350	766	1018	595	632	595	1150	969	1126	690	706	713	515	540	596	520	507	568	694.84	532	550	1082	703	607	0.865	-0.209	0.0381622451003141	0.561	-0.833	6.57815112316634e-19	0.649	-0.624	1.05933217467794e-11	1.035	0.049	0.648729845140152
Ld1S_060834500	hypothetical protein	401	630	618	1160	830	836	861	683	1182	1008	1425	1014	393	941	1279	811	932	779	992	956	961	857	912	886	870	890	849	584	623	714	841.09	640	870	970	885	841	0.95	-0.074	0.484226079179805	0.865	-0.209	0.0328218823332223	0.911	-0.134	0.200322753955159	1.352	0.435	3.60483705595581e-06
Ld1S_060834600	hypothetical protein	474	663	715	1836	1519	1569	806	541	1192	1165	1648	1280	645	1395	1780	959	981	902	1569	1750	1803	802	722	893	1006	1030	1072	959	924	993	1090.97	959	1036	1707	806	947	1.171	0.228	0.015123783208175	0.555	-0.85	1.74693908867093e-22	0.474	-1.078	9.30310245175549e-36	1.082	0.114	0.221123370682655
Ld1S_060834700	Zinc finger protein. Signal transduction mechanisms	872	1118	1333	5344	3439	3695	2529	1800	3519	1464	1941	1359	1025	2495	2918	1764	1654	1681	4568	3961	4246	2518	2402	2637	1264	1213	1138	1523	1652	1628	2256.71	1601	1205	4258	2519	1700	0.674	-0.569	3.19504994835128e-13	0.399	-1.325	6.4821845005382e-68	0.592	-0.756	1.06416717451493e-23	0.75	-0.415	1.18054300034191e-07
Ld1S_060834800	ATP-NAD kinase-like protein	493	723	841	2324	1528	1676	1514	1204	2375	1306	1802	1411	922	2116	2378	997	1070	1061	1987	1760	1926	1507	1607	1779	1128	1126	1182	1370	1401	1327	1415.17	1366	1145	1891	1631	1043	0.64	-0.645	2.32095984410957e-14	0.551	-0.859	6.20530009451269e-25	0.862	-0.214	0.0125823737168035	0.839	-0.254	0.00241623157738739
Ld1S_060834900	condensin complex subunit 2, putative	680	927	1104	649	413	418	791	620	1194	1812	2415	1750	448	1081	1133	1376	1372	1392	555	476	480	788	827	895	1564	1509	1466	666	716	632	980.87	671	1513	504	837	1380	1.647	0.72	9.68206551239986e-16	2.735	1.452	2.76356134099209e-56	1.661	0.732	1.22645961720706e-14	2.252	1.171	1.16062449451064e-41
Ld1S_060835000	hypothetical protein	353	518	599	995	736	658	988	866	1542	669	1035	732	709	1549	1633	714	767	756	851	848	756	984	1156	1155	578	647	613	1054	1026	911	854.21	997	613	818	1098	746	0.679	-0.558	7.58745240350187e-09	0.911	-0.134	0.189377396174028	1.341	0.424	1.08644342567317e-05	0.617	-0.697	5.98882569508576e-14
Ld1S_060835100	hypothetical protein	542	698	869	1943	1305	1274	1443	1201	2225	1143	1519	1244	827	1948	2001	1097	1033	1096	1661	1503	1464	1437	1603	1667	987	949	1042	1229	1290	1116	1278.22	1212	993	1543	1569	1075	0.685	-0.546	7.99351034800527e-09	0.696	-0.522	2.8818031742871e-08	1.017	0.024	0.845533072306338	0.819	-0.287	0.00246276467591555
Ld1S_060835200	SpoU rRNA Methylase family, putative	151	190	260	423	276	243	393	333	604	377	547	428	320	682	822	306	281	328	362	318	279	391	444	453	325	342	359	476	452	459	371.53	462	342	320	429	305	0.711	-0.492	8.15006139699463e-05	0.951	-0.072	0.600520924639466	1.338	0.42	0.000651752216833641	0.742	-0.431	0.000185159402796483
Ld1S_060835300	U-box domain containing protein, putative	237	329	456	4149	2973	2984	2110	1515	3319	589	776	606	770	1659	1922	480	487	575	3547	3425	3429	2101	2022	2487	509	485	508	1144	1098	1072	1557.82	1105	501	3467	2203	514	0.234	-2.095	3.09133892449649e-111	0.149	-2.751	1.6500304219886e-194	0.634	-0.656	1.09106165710482e-14	0.453	-1.141	3.08113337941723e-37
Ld1S_060835400	Leucine-rich repeat protein. Function unknown	535	732	870	3079	2183	2380	2083	1599	3175	1007	1244	1001	1059	2524	2940	1082	1083	1097	2632	2515	2735	2074	2134	2379	869	777	839	1574	1671	1640	1673.43	1628	828	2627	2196	1087	0.495	-1.014	4.59460754648012e-40	0.414	-1.273	2.52336099184991e-63	0.836	-0.259	0.000639068474445378	0.508	-0.978	1.85121943558569e-39
Ld1S_060835500	hypothetical protein	265	372	435	392	266	312	528	434	678	594	879	622	347	697	870	536	550	549	335	306	359	526	579	508	513	549	521	516	461	485	486.25	487	528	333	538	545	1.018	0.026	0.829228975989971	1.636	0.71	1.18643446940614e-11	1.606	0.684	4.34610676682613e-11	1.088	0.122	0.240249642131812
Ld1S_060835600	basic, immunoglobulin-like variable motif containing. Function unknown	374	503	622	1629	1086	1226	1012	778	1329	750	1090	913	644	1413	1617	757	744	785	1392	1251	1409	1008	1038	996	648	681	765	957	936	902	951.17	932	698	1351	1014	762	0.752	-0.41	5.13674254995326e-06	0.564	-0.826	2.4740275823216e-21	0.75	-0.416	1.39497360345418e-06	0.75	-0.415	1.34593863835759e-06
Ld1S_060835700	hypothetical protein	496	534	712	1360	972	1000	978	751	1512	1259	1772	1348	732	1689	1809	1004	790	898	1163	1120	1149	974	1002	1133	1087	1107	1129	1088	1118	1009	1051.36	1072	1108	1144	1036	897	0.861	-0.215	0.0323774767810776	0.781	-0.356	0.00024493379122483	0.907	-0.141	0.180807761377978	1.034	0.048	0.653601565549941
Ld1S_060835800	deoxyuridine triphosphatase, putative	3343	4391	5538	2461	1826	1938	3557	2298	4029	6526	9559	6759	2605	5603	6985	6764	6498	6985	2104	2103	2227	3541	3067	3019	5634	5972	5662	3871	3710	3897	4336.87	3826	5756	2145	3209	6749	2.105	1.074	7.46207792850357e-49	3.148	1.654	2.37907407303057e-112	1.496	0.581	2.75827824536073e-14	1.506	0.59	6.38859575732372e-16
Ld1S_060835900	60S ribosomal protein L23a, putative	721	998	1474	1449	1051	856	1065	872	1171	1400	1751	1968	617	1424	1528	1459	1477	1859	1239	1211	984	1060	1164	877	1209	1094	1649	917	943	852	1199.5	904	1317	1145	1034	1598	1.547	0.629	5.29858773386765e-05	1.394	0.48	0.00199497969748499	0.901	-0.15	0.408937380601835	1.454	0.54	0.000561467458229349
Ld1S_060836000	60S ribosomal protein L23a, putative	2411	3357	4197	3890	2744	2548	2921	2315	3444	4783	6310	5449	1770	3569	4845	4878	4968	5294	3325	3161	2928	2908	3090	2580	4129	3942	4564	2630	2363	2703	3564.25	2565	4212	3138	2859	5047	1.767	0.821	5.42037593353473e-19	1.608	0.686	8.36919200484886e-14	0.91	-0.135	0.197077796046144	1.642	0.716	7.82279061134335e-15
Ld1S_060836100	hypothetical protein	544	770	933	1520	1142	1370	1269	891	1637	1280	1645	1415	848	1887	2403	1101	1139	1177	1299	1315	1574	1263	1189	1227	1105	1028	1185	1260	1249	1341	1230.22	1283	1106	1396	1226	1139	0.929	-0.106	0.226203335531071	0.818	-0.289	0.000369781036287886	0.88	-0.184	0.0291859474427915	0.861	-0.217	0.00688475955771942
Ld1S_060836200	hypothetical protein	399	585	642	1091	788	1051	858	649	1301	890	1346	1022	462	1186	1313	807	866	810	933	908	1208	854	866	975	768	841	856	687	785	733	859.71	735	822	1016	898	828	0.92	-0.12	0.277637736729485	0.817	-0.292	0.00455975159376801	0.887	-0.173	0.114801332517793	1.118	0.161	0.129273889460078
Ld1S_060836300	carbonic anhydrase family protein, putative	450	582	708	1349	976	1022	1176	788	1492	850	1133	837	716	1398	1688	910	861	893	1153	1124	1175	1171	1052	1118	734	708	701	1064	926	942	968.74	977	714	1151	1114	888	0.798	-0.325	3.48708513712111e-05	0.773	-0.372	1.69279686378473e-06	0.969	-0.046	0.610211141154813	0.735	-0.444	2.59616394829511e-09
Ld1S_060836400	Putative Phosphatase,Protein of unknown function DUF89, putative	493	632	775	1304	1000	1106	1186	878	1684	1627	2216	1739	647	1440	1783	997	935	977	1115	1152	1271	1181	1172	1262	1405	1384	1457	961	953	995	1147.83	970	1415	1179	1205	970	0.803	-0.316	2.53671513728245e-05	0.822	-0.283	0.000156411615366561	1.023	0.033	0.710252532648559	1.46	0.546	1.84782219587301e-15
Ld1S_060836500	hypothetical protein	1188	1682	1969	5327	4055	3858	3415	2540	5643	2384	3015	2397	1416	3320	3672	2404	2489	2483	4554	4671	4434	3400	3390	4228	2058	1883	2008	2104	2198	2049	2956.86	2117	1983	4553	3673	2459	0.67	-0.578	6.62213734169415e-11	0.54	-0.889	1.82384449612081e-24	0.806	-0.311	0.000613423981657697	0.936	-0.095	0.330940714053163
Ld1S_060836600	protein kinase, putative	1041	1255	1492	3340	2328	2802	2718	2174	5312	2790	3204	2617	1297	3133	3659	2106	1857	1882	2855	2682	3220	2706	2901	3980	2409	2002	2192	1927	2074	2041	2455.67	2014	2201	2919	3196	1948	0.613	-0.706	1.80280746015253e-09	0.669	-0.58	7.4734559830618e-07	1.092	0.127	0.348367555087613	1.09	0.125	0.332015618333851
Ld1S_060836700	lanosterol synthase, putative	957	1283	1551	2621	1862	2226	2274	1685	3379	1821	2275	1781	1240	2652	3224	1936	1899	1956	2240	2145	2558	2264	2249	2532	1572	1421	1492	1843	1756	1799	1977.44	1799	1495	2314	2348	1930	0.822	-0.282	0.000211867871511142	0.835	-0.259	0.000608994438440511	1.016	0.023	0.812751812771934	0.832	-0.266	0.000425031433393929
Ld1S_060836800	hypothetical protein	389	477	552	1084	844	880	619	551	982	887	1197	902	413	947	1190	787	706	696	927	972	1011	616	735	736	766	748	756	614	627	664	757.36	635	757	970	696	730	1.046	0.065	0.540600594180678	0.75	-0.416	8.14008458724026e-06	0.717	-0.481	2.12867368192438e-07	1.191	0.252	0.00678243339919465
Ld1S_060836900	hypothetical protein	726	939	1176	2842	1840	2339	2279	1509	2892	1555	1973	1600	1194	2597	3738	1469	1389	1483	2429	2120	2688	2269	2014	2167	1343	1233	1340	1774	1719	2085	1834.86	1859	1305	2412	2150	1447	0.673	-0.57	6.33390788011212e-13	0.602	-0.733	7.82553234950452e-21	0.893	-0.163	0.0500710046458558	0.702	-0.511	3.68345951866843e-11
Ld1S_060837000	hypothetical protein	240	316	350	415	284	282	383	299	519	597	827	519	267	557	724	486	468	441	355	327	324	381	399	389	515	517	435	397	369	404	413.74	390	489	335	390	465	1.19	0.252	0.0236509519016213	1.383	0.468	1.85580005641493e-05	1.162	0.217	0.0621227321482457	1.251	0.323	0.00159166210391725
Ld1S_060837100	hypothetical protein	370	465	511	1089	722	661	747	575	890	934	1309	842	550	1106	1384	749	688	645	931	832	760	744	767	667	806	818	705	817	732	772	762.17	774	776	841	726	694	0.956	-0.065	0.526773023491421	0.824	-0.279	0.0024354934713663	0.862	-0.214	0.0225254971551488	1.002	0.002	0.987600280057178
Ld1S_060837200	hypothetical protein	1023	1318	1660	4146	2962	3208	3907	2743	6309	3197	4059	3269	2377	4999	6717	2070	1950	2094	3544	3412	3687	3890	3661	4727	2760	2536	2738	3532	3310	3747	3177.19	3530	2678	3548	4093	2038	0.499	-1.003	7.24601390113742e-43	0.574	-0.801	7.97892023497016e-28	1.151	0.202	0.00790918984007094	0.759	-0.397	3.75902815092549e-08
Ld1S_060837300	C2 domain,Ankyrin repeats 3 copies, putative	657	785	1083	2677	1705	1568	1440	802	2516	1745	2047	1536	1125	2215	2902	1329	1162	1366	2288	1964	1802	1434	1070	1885	1507	1279	1287	1672	1466	1619	1541.98	1586	1358	2018	1463	1286	0.884	-0.178	0.220929989622461	0.635	-0.655	1.06500389770759e-06	0.718	-0.477	0.000611949949597861	0.857	-0.223	0.115860378627243
Ld1S_060837400_pseudogene	hypothetical protein	94	128	166	322	254	300	289	239	454	254	349	341	148	347	418	190	189	209	275	293	345	288	319	340	219	218	286	220	230	233	256.95	228	241	304	316	196	0.621	-0.686	1.08785817874907e-07	0.645	-0.633	9.59889167436613e-07	1.038	0.054	0.714700452759502	1.057	0.08	0.54557552982862
Ld1S_060837500	YEATS family, putative	682	944	1124	1147	735	764	1298	1198	2273	1924	2478	2026	1233	2735	2884	1380	1397	1418	980	847	878	1292	1599	1703	1661	1548	1697	1832	1811	1609	1443.47	1751	1635	902	1531	1398	0.913	-0.131	0.256873357199051	1.549	0.631	4.96503837097594e-09	1.696	0.762	2.11675184546675e-12	0.935	-0.098	0.4007084230467
Ld1S_060837600	threonine ammonia-lyase	338	489	556	1865	1116	1317	934	568	1096	829	1018	787	365	864	1169	684	724	701	1594	1286	1514	930	758	821	716	636	659	542	572	652	852.58	589	670	1465	836	703	0.844	-0.244	0.0215266609151415	0.482	-1.052	3.51393188085627e-26	0.571	-0.808	1.65566786462502e-16	1.128	0.174	0.101671873413928
Ld1S_060837700	hypothetical protein	304	421	544	308	210	179	251	238	386	963	1250	1011	171	459	467	615	623	686	263	242	206	250	318	289	831	781	847	254	304	261	451.3	273	820	237	286	641	2.257	1.175	3.66713438427208e-22	2.698	1.432	2.56562094982903e-31	1.195	0.257	0.066525371905388	2.996	1.583	3.3368703199381e-43
Ld1S_060837800	Haemolysin-III related, putative	178	281	302	475	335	394	411	383	672	475	644	543	304	647	820	360	416	381	406	386	453	409	511	503	410	402	455	452	428	457	428.69	446	422	415	474	386	0.815	-0.295	0.0100499188839691	0.929	-0.107	0.375913578084162	1.139	0.188	0.108441570872423	0.95	-0.074	0.530500467652892
Ld1S_060837900_pseudogene	hypothetical protein	358	495	543	404	286	322	435	394	723	947	1413	969	329	736	789	724	732	685	345	329	370	433	526	542	818	883	812	489	487	440	574.37	472	838	348	500	714	1.424	0.51	1.12655439618915e-06	2.044	1.031	2.31540531199142e-22	1.435	0.521	2.13642740765418e-06	1.783	0.834	2.17074597830142e-17
Ld1S_060838000_pseudogene	Double RNA binding domain protein 12	602	703	937	3430	2247	2593	2316	1489	3756	1257	1361	1232	1155	2629	3117	1218	1040	1182	2932	2588	2980	2306	1987	2814	1085	850	1032	1716	1741	1739	1814.07	1732	989	2833	2369	1147	0.485	-1.044	2.87317305410101e-27	0.404	-1.307	1.57950745751944e-42	0.833	-0.263	0.00833056119887004	0.567	-0.819	6.71436388135104e-18
Ld1S_060838100	hypothetical protein	1239	1520	1813	2248	1392	1884	2202	1172	3462	2414	2760	2367	1680	3568	4777	2507	2249	2287	1922	1603	2165	2192	1564	2594	2084	1724	1983	2497	2362	2665	2159.89	2508	1930	1897	2117	2348	1.124	0.168	0.147074257781004	1.248	0.319	0.00401615633530112	1.11	0.151	0.223033071439578	0.768	-0.382	0.000551610468462972
Ld1S_060838200	hypothetical protein	529	702	773	796	633	672	843	822	1524	1459	2029	1381	809	1773	2276	1070	1039	975	680	729	772	839	1097	1142	1260	1268	1157	1202	1174	1270	1044.93	1215	1228	727	1026	1028	1.003	0.005	0.978288650309247	1.413	0.499	4.45020511508689e-06	1.409	0.495	7.5496338517479e-06	1.012	0.017	0.894469894066683
Ld1S_060838300	hypothetical protein	530	579	717	2273	1691	1748	1373	1035	2445	1196	1632	1171	912	2101	2689	1072	857	904	1943	1948	2009	1367	1381	1832	1033	1020	981	1355	1391	1500	1372.86	1415	1011	1967	1527	944	0.617	-0.696	2.57732876634245e-10	0.478	-1.064	7.22832913230435e-23	0.775	-0.368	0.000942014222786931	0.715	-0.484	7.73874690408839e-06
Ld1S_060838400	hypothetical protein	1217	1541	1786	3648	2524	2785	3372	2501	6101	3171	3447	3055	1486	3464	3674	2462	2280	2253	3118	2907	3201	3357	3338	4571	2738	2153	2559	2208	2293	2050	2765.96	2184	2483	3075	3755	2332	0.623	-0.684	2.10244121658717e-09	0.759	-0.398	0.000530205084928132	1.219	0.285	0.0182976198022621	1.131	0.178	0.144165337981729
Ld1S_060838500	Qb-SNARE protein, putative	79	113	111	597	457	458	366	303	627	227	275	225	154	402	453	160	167	140	510	526	526	364	404	470	196	172	188	229	266	253	304.85	249	185	521	413	156	0.374	-1.42	4.93534697681919e-25	0.297	-1.754	1.98497518617782e-38	0.793	-0.334	0.00640094424889779	0.739	-0.436	0.000665998802784092
Ld1S_060838600	lipin, putative	601	729	866	2487	1778	2135	1970	1565	3121	1640	2078	1584	992	2214	2999	1216	1079	1092	2126	2048	2454	1961	2089	2338	1416	1298	1327	1474	1466	1673	1670.47	1538	1347	2209	2129	1129	0.529	-0.917	5.66619867940545e-25	0.511	-0.969	5.84682886787946e-28	0.965	-0.051	0.628214108784526	0.877	-0.19	0.0370807982202911
Ld1S_060838700	hypothetical protein	271	328	397	671	385	419	624	527	698	570	722	524	489	988	1328	548	485	501	574	443	482	621	703	523	492	451	439	727	654	741	558.96	707	461	500	616	511	0.834	-0.261	0.0343160389076176	1.024	0.034	0.803683160298596	1.227	0.296	0.0170669528611983	0.649	-0.624	4.30040191401544e-08
Ld1S_060838800	hypothetical protein	2072	2529	3093	3841	2786	3373	3541	2323	6260	5048	5800	4541	2033	4705	5957	4192	3742	3901	3283	3209	3876	3525	3100	4690	4358	3623	3804	3021	3115	3323	3651.04	3153	3928	3456	3772	3945	1.054	0.076	0.539054723371505	1.145	0.195	0.0869361476647122	1.086	0.119	0.352639685619331	1.245	0.316	0.00531417875316712
Ld1S_060838900	dihydrofolate reductase-thymidylate synthase	940	1271	1593	546	406	553	683	528	924	1510	2305	1582	261	690	771	1902	1881	2009	467	468	636	680	705	692	1304	1440	1325	388	457	430	985.49	425	1356	524	692	1931	2.789	1.48	1.87349615976609e-49	3.703	1.889	2.38657747819404e-77	1.328	0.409	0.000207404536921678	3.189	1.673	1.59646606954146e-61
Ld1S_060839000	protein arginine n-methyltransferase 7	212	340	393	587	459	483	582	451	772	584	872	648	515	1027	1415	429	503	496	502	529	555	579	602	578	504	545	543	765	680	789	573.3	745	531	529	586	476	0.815	-0.296	0.00396053561496079	0.904	-0.146	0.166677675836496	1.109	0.15	0.160839952515966	0.715	-0.484	1.33024376075485e-07
Ld1S_060839100	acyl-coenzyme a dehydrogenase, putative	1369	1792	2225	4035	2710	3068	3306	2318	4121	3088	4191	3000	3050	6179	8649	2770	2652	2806	3449	3122	3526	3291	3094	3088	2666	2618	2513	4532	4091	4825	3269.55	4483	2599	3366	3158	2743	0.869	-0.202	0.00610719101879244	0.816	-0.294	4.4969814890783e-05	0.939	-0.091	0.257341114710908	0.581	-0.784	7.64040419654425e-30
Ld1S_060839200	hypothetical protein	360	472	594	1097	743	805	903	725	1169	837	1137	891	646	1443	1788	728	698	749	938	856	925	899	968	876	723	710	746	960	955	998	848.63	971	726	906	914	725	0.796	-0.33	0.000120703413654071	0.8	-0.322	0.000155316337388219	1.005	0.008	0.947531030697052	0.747	-0.42	1.1278405435377e-07
Ld1S_060839300	protein phosphatase 2C, putative	667	822	944	984	719	803	1139	911	1672	1398	1925	1414	664	1617	2029	1350	1216	1191	841	828	923	1134	1216	1253	1207	1203	1184	987	1071	1132	1115.64	1063	1198	864	1201	1252	1.04	0.057	0.550603012218048	1.446	0.532	6.00090198738705e-10	1.39	0.475	4.28837811218133e-08	1.124	0.169	0.0512917615871865
Ld1S_060839400	peptidyl-tRNA hydrolase, putative	354	431	554	945	654	386	669	521	859	600	634	613	533	1451	1021	716	638	699	808	753	444	666	695	644	518	396	513	792	961	570	654.16	774	476	668	668	684	1.026	0.038	0.89883679315146	1.044	0.063	0.816326991847168	1.017	0.025	0.940219718756868	0.624	-0.679	0.00478273984664612
Ld1S_060839500	hypothetical protein	211	241	348	1018	775	630	710	497	970	560	850	670	322	732	831	427	357	439	870	893	724	707	663	727	483	531	561	479	485	464	587.26	476	525	829	699	408	0.582	-0.781	1.85818905064974e-11	0.491	-1.027	2.88740615853952e-19	0.843	-0.246	0.0350352670758512	1.105	0.145	0.227586650097784
Ld1S_060839600	2,4-dienoyl-coa reductase-like protein	372	533	628	813	573	494	668	553	1122	871	1194	973	714	1771	1673	753	789	792	695	660	568	665	738	841	752	746	815	1061	1173	933	798.65	1056	771	641	748	778	1.038	0.054	0.69022994951525	1.212	0.278	0.0217788474297263	1.167	0.223	0.0805768491784307	0.732	-0.451	8.65128485847445e-05
Ld1S_060839700	TLD, putative	216	302	366	667	466	492	527	393	637	480	650	491	282	709	860	437	447	462	570	537	565	525	525	477	414	406	411	419	469	480	476.29	456	410	557	509	449	0.885	-0.176	0.09650275288866	0.805	-0.313	0.00195178991386944	0.909	-0.137	0.198175666375238	0.893	-0.163	0.105019939739987
Ld1S_060839800	glucosamine-fructose-6-phosphate aminotransferase, putative	418	576	661	900	686	650	745	579	965	751	1090	796	547	1381	1670	846	852	834	769	790	747	742	773	723	648	681	667	813	914	932	782.05	886	665	769	746	844	1.132	0.178	0.0395363858043867	1.096	0.132	0.127864430136194	0.968	-0.047	0.643263347868802	0.747	-0.42	1.01455169233505e-07
Ld1S_060839900_pseudogene	cell cycle associated protein MOB1, putative	380	587	673	370	286	346	426	300	507	742	1136	759	271	567	641	769	869	849	316	329	398	424	400	380	641	710	636	403	375	358	523.72	379	662	348	401	829	2.068	1.048	2.56158403714842e-22	2.392	1.258	6.26043147528583e-31	1.157	0.21	0.0902742366616791	1.762	0.817	8.76248801943846e-15
Ld1S_060840000	Domain of unknown function DUF3883, putative	341	440	504	2577	2136	2106	2462	1885	4154	894	1268	1038	1281	2949	3151	690	651	636	2203	2461	2420	2451	2516	3112	772	792	869	1904	1952	1758	1679.14	1871	811	2361	2693	659	0.244	-2.033	7.04263235942267e-91	0.279	-1.844	4.95933284560908e-75	1.14	0.189	0.0692167570211258	0.433	-1.207	4.60931622259513e-36
Ld1S_060840100	Leucine Rich Repeat, putative	843	1155	1298	1356	1121	1344	1567	1102	2285	1800	2413	1769	876	1991	2496	1706	1709	1637	1159	1291	1545	1560	1471	1712	1554	1507	1482	1302	1318	1392	1489.7	1337	1514	1332	1581	1684	1.065	0.091	0.373745908386274	1.27	0.344	0.00026217693113452	1.192	0.253	0.0103258793816006	1.134	0.181	0.0614228806490022
Ld1S_060840200	WD domain, G-beta repeat, putative	403	538	625	1127	804	822	783	642	1290	1161	1498	1174	522	1320	1569	815	796	788	963	926	945	780	857	967	1002	936	983	776	874	875	885.56	842	974	945	868	800	0.92	-0.12	0.230398778490307	0.844	-0.244	0.00963672700750931	0.918	-0.124	0.22286508510298	1.153	0.206	0.0248979760041936
Ld1S_060840300	hypothetical protein	91	122	154	382	305	332	297	239	496	185	284	213	172	458	578	184	181	194	327	351	382	296	319	372	160	177	178	256	303	322	266.76	294	172	353	329	186	0.563	-0.829	3.21127246190652e-11	0.525	-0.931	5.04950616598529e-14	0.932	-0.102	0.427917093828583	0.584	-0.776	5.03109089582099e-12
Ld1S_060840400	SET domain containing protein, putative	178	271	293	356	269	204	319	310	419	491	689	515	215	545	651	360	401	370	304	310	234	318	414	314	424	430	431	320	361	363	356.92	348	428	283	349	377	1.092	0.126	0.355386644401823	1.331	0.412	0.00131474976427393	1.219	0.286	0.0317439853674484	1.225	0.293	0.0157608024891014
Ld1S_060840500	hypothetical protein	226	284	411	686	448	447	483	394	724	570	816	596	353	788	982	457	420	518	586	516	514	481	526	542	492	510	499	525	522	548	510.43	532	500	539	516	465	0.903	-0.147	0.193730376477256	0.862	-0.214	0.0493598518790665	0.955	-0.066	0.590875857745163	0.942	-0.086	0.436207095393206
Ld1S_060840600	G-patch domain containing protein, putative	347	456	522	1049	790	743	930	718	1316	813	1126	766	785	1670	1850	702	675	658	897	910	854	926	958	986	702	703	642	1167	1106	1032	861.15	1102	682	887	957	678	0.707	-0.5	3.61061533280762e-09	0.765	-0.387	5.55212746860335e-06	1.082	0.113	0.209379245856499	0.621	-0.686	1.06534489864186e-18
Ld1S_060840700	kinesin, putative	449	640	696	490	328	375	508	432	855	996	1305	1067	396	866	1000	908	947	878	419	378	431	506	577	641	860	815	894	588	573	558	664.84	573	856	409	575	911	1.585	0.665	2.57669534199976e-11	2.223	1.153	3.95825986179152e-30	1.403	0.488	4.11640410313348e-06	1.497	0.582	1.40281020084263e-09
Ld1S_060840800	hypothetical protein	430	596	718	1076	795	764	731	599	1095	1088	1498	1034	503	1215	1389	870	882	906	920	916	878	728	799	820	939	936	866	747	804	775	852.46	775	914	905	782	886	1.132	0.178	0.042471531278263	0.979	-0.03	0.749183601076383	0.865	-0.209	0.0168892559996403	1.177	0.235	0.00429329776459739
Ld1S_060840900	protein disulfide isomerase	1007	1369	1592	952	575	692	1113	795	1265	1593	2153	1334	882	1809	2687	2037	2026	2008	814	662	795	1108	1061	948	1375	1345	1117	1311	1198	1499	1286.98	1336	1279	757	1039	2024	1.953	0.966	1.08089968676986e-18	2.677	1.421	2.04053070974431e-38	1.371	0.455	9.62080568899638e-05	0.956	-0.065	0.603494290303941
Ld1S_060841000	2OG-FeII oxygenase superfamily, putative	301	388	451	275	190	218	356	303	547	596	871	684	315	809	845	609	574	569	235	219	251	354	404	410	515	544	573	468	536	471	448.79	492	544	235	389	584	1.495	0.581	4.68230058704008e-08	2.475	1.308	2.22540605910621e-32	1.655	0.727	1.6384943187656e-10	1.105	0.144	0.174751892760467
Ld1S_060841100	deoxyribose-phosphate aldolase, putative	460	610	758	398	277	326	497	418	745	896	1221	839	374	838	1072	931	903	956	340	319	375	495	558	558	774	763	703	556	555	598	625.47	570	747	345	537	930	1.733	0.793	2.94495889708262e-17	2.697	1.432	3.21873511845851e-49	1.556	0.638	3.09088198916256e-10	1.311	0.391	2.05206651254575e-05
Ld1S_060841200	Staphylococcal nuclease homologue, putative	309	455	582	630	550	401	889	694	1219	537	709	501	510	1315	1130	625	673	734	539	634	461	885	926	913	464	443	420	758	871	630	665.02	753	442	545	908	677	0.749	-0.418	0.000501169379391074	1.257	0.33	0.0070247484183369	1.679	0.748	3.2602904307264e-10	0.59	-0.761	7.12341683407847e-11
Ld1S_060841300	hypothetical protein	186	269	287	328	271	265	281	227	433	517	708	533	219	531	530	376	398	362	280	312	305	280	303	324	446	442	446	325	352	296	349.89	324	445	299	302	379	1.245	0.316	0.00697462379695651	1.266	0.341	0.00334054143245039	1.017	0.025	0.870878452796508	1.379	0.463	1.05546743541233e-05
Ld1S_060841400	peripherally associated ATOM36	216	308	410	213	188	175	236	271	436	584	891	558	222	476	623	437	456	517	182	217	201	235	362	327	504	557	467	330	315	348	363.59	331	509	200	308	470	1.541	0.623	3.10487190207889e-06	2.356	1.236	1.08614436182199e-19	1.529	0.613	1.71813163722866e-05	1.547	0.63	6.91231600013585e-07
Ld1S_060841500	hypothetical protein	594	690	982	3104	2291	2086	2396	1771	4018	1486	1934	1407	1176	2566	2894	1202	1021	1239	2653	2639	2397	2385	2364	3011	1283	1208	1179	1748	1699	1615	1842.76	1687	1223	2563	2587	1154	0.446	-1.166	4.08677949950357e-29	0.449	-1.155	8.70835603079935e-29	1.008	0.011	0.937373935305419	0.725	-0.463	9.59477681480259e-06
Ld1S_060841600	hypothetical protein	189	337	376	250	210	240	329	268	456	450	612	523	252	508	673	382	499	474	214	242	276	328	358	342	389	382	438	374	336	375	360.59	362	403	244	343	452	1.326	0.407	0.00061959493029582	1.866	0.9	5.98822188344921e-14	1.407	0.493	7.23261120636856e-05	1.119	0.162	0.173064910273126
Ld1S_060841700	WD domain, G-beta repeat, putative	247	342	501	774	593	421	493	437	781	462	659	529	491	1152	994	500	506	632	662	683	484	491	583	585	399	412	443	730	763	555	561.74	683	418	610	553	546	0.992	-0.012	0.95422158335807	0.901	-0.15	0.352107269309965	0.909	-0.138	0.434645169175305	0.616	-0.699	2.89123936610467e-06
Ld1S_060841800	hypothetical protein	327	429	528	573	435	452	581	458	888	739	1030	833	426	1026	1104	662	635	666	490	501	519	578	611	665	638	643	698	633	679	616	615.68	643	660	503	618	654	1.055	0.077	0.451025448634649	1.297	0.376	7.30628588910871e-05	1.229	0.298	0.0019380735651092	1.027	0.038	0.707900059471155
Ld1S_060841900	Domain of unknown function DUF4379, putative	199	278	349	695	500	614	545	533	769	510	737	645	351	791	1117	403	411	440	594	576	706	543	711	576	440	460	540	522	524	623	537.97	556	480	625	610	418	0.687	-0.541	6.10172668239121e-06	0.668	-0.581	9.03487728570476e-07	0.973	-0.04	0.782951702690281	0.863	-0.213	0.0721095637154241
Ld1S_060842000_pseudogene	hypothetical protein	406	488	628	835	570	657	859	760	1232	916	1210	950	697	1528	1792	821	722	792	714	657	755	855	1014	923	791	756	796	1036	1012	1000	842.89	1016	781	709	931	778	0.836	-0.258	0.00715774437970569	1.097	0.133	0.178413261073064	1.311	0.391	3.47549234019526e-05	0.769	-0.379	2.3584451544117e-05
Ld1S_060842100	mRNA transport regulator MTR2, putative	222	328	331	850	619	645	885	652	1045	506	863	537	590	1141	1498	449	485	417	727	713	741	881	870	783	437	539	450	877	755	836	664.06	823	475	727	845	450	0.534	-0.906	1.13480863844648e-16	0.619	-0.692	3.09466285199846e-10	1.16	0.214	0.0558426150173083	0.579	-0.787	1.91336956410573e-14
Ld1S_060842200	protein kinase, putative	601	706	868	2166	1528	1592	1327	994	1783	1173	1615	1073	724	1598	2129	1216	1045	1095	1851	1760	1830	1321	1327	1336	1013	1009	899	1076	1058	1188	1268.17	1107	974	1814	1328	1119	0.84	-0.252	0.004012042132434	0.615	-0.701	4.64092577261654e-17	0.732	-0.45	7.52251942978718e-08	0.877	-0.189	0.0296396431513235
Ld1S_060842300	thioredoxin, putative	450	583	754	793	728	523	438	304	604	591	874	706	457	1161	927	910	863	951	678	839	601	436	406	453	510	546	591	679	769	517	649.91	655	549	706	432	908	2.099	1.069	1.8267894510266e-14	1.295	0.373	0.00774872317712414	0.617	-0.696	1.22009335570108e-06	0.845	-0.243	0.0965383802370673
Ld1S_060842400	hypothetical protein	108	159	164	361	232	242	187	127	249	197	276	199	174	414	514	219	235	207	309	267	278	186	169	187	170	172	167	259	274	287	225.7	273	170	285	181	220	1.213	0.279	0.0471104805002322	0.772	-0.374	0.00434966065991506	0.636	-0.653	3.55285570430643e-07	0.618	-0.695	8.78273218041926e-09
Ld1S_060842500	hypothetical protein	67	63	99	286	145	173	156	133	183	126	187	125	99	304	331	136	93	125	244	167	199	155	178	137	109	117	105	147	201	185	153.15	178	110	203	157	118	0.755	-0.406	0.0454277782333751	0.576	-0.797	3.48069975730929e-05	0.763	-0.391	0.0431809167594277	0.611	-0.71	9.67175976318108e-05
Ld1S_060842600	hypothetical protein	105	94	123	121	100	84	100	94	137	212	328	242	53	133	133	212	139	155	103	115	97	100	125	103	183	205	203	79	88	74	132.08	80	197	105	109	169	1.538	0.621	0.000569575533225804	1.592	0.671	0.000185274014979664	1.035	0.05	0.833491386444789	2.449	1.292	1.15201361588657e-14
Ld1S_060842700	hypothetical protein	207	327	403	612	555	618	439	326	635	598	776	727	354	813	975	419	484	508	523	639	710	437	435	476	516	485	609	526	538	544	523.33	536	537	624	449	470	1.047	0.066	0.59416176813652	0.758	-0.4	0.000223574687105852	0.724	-0.466	1.47096840537514e-05	1	0.001	1
Ld1S_060842800	hypothetical protein	322	387	446	2601	1596	1847	1931	1352	3063	595	836	574	1008	2376	2369	651	573	563	2223	1838	2123	1923	1804	2295	514	522	481	1498	1573	1322	1326.83	1464	506	2061	2007	596	0.295	-1.759	6.34106277791371e-54	0.288	-1.794	2.36108172222697e-56	0.976	-0.035	0.805596148658987	0.346	-1.533	1.33051991628085e-43
Ld1S_060842900	Protein of unknown function DUF1637, putative	166	225	262	1163	863	692	790	735	1350	273	421	333	467	1141	1047	336	333	330	994	994	795	787	981	1011	236	263	279	694	755	584	624.86	678	259	928	926	333	0.359	-1.477	2.60403538501549e-29	0.359	-1.479	1.39859499264074e-29	0.999	-0.002	0.995901459697193	0.384	-1.381	2.22122627259525e-27
Ld1S_060843000	FAD binding domain containing protein, putative	451	655	758	442	342	336	695	490	946	971	1221	995	472	1040	1237	913	969	956	378	394	386	692	654	709	838	763	833	701	689	690	704.34	693	811	386	685	946	1.381	0.466	2.82180339612643e-08	2.457	1.297	7.45610212476168e-50	1.778	0.831	7.10232274332023e-21	1.17	0.227	0.00590151343240176
Ld1S_060843100_pseudogene	Transcription factor ey2, putative	125	182	210	219	176	179	218	209	338	238	349	255	183	373	430	253	269	265	187	203	206	217	279	253	205	218	214	272	247	240	235.19	253	212	199	250	262	1.055	0.077	0.593167971598523	1.323	0.404	0.0023394170459483	1.254	0.326	0.0151478950598736	0.849	-0.236	0.0598928641356816
Ld1S_060843200	hypothetical protein	250	380	442	467	364	442	444	389	614	474	835	582	315	683	754	506	562	557	399	419	508	442	519	460	409	522	488	468	452	421	475.51	447	473	442	474	542	1.147	0.198	0.0990508527298482	1.227	0.295	0.0112798957363499	1.07	0.097	0.467189428835558	1.064	0.089	0.469047920497496
Ld1S_060843300	hypothetical protein	232	363	410	314	272	243	305	220	436	390	521	421	299	623	769	469	537	517	268	313	279	304	294	327	337	325	353	444	412	429	373.95	428	338	287	308	508	1.647	0.72	2.78042153153823e-11	1.776	0.829	2.12445390123864e-14	1.079	0.109	0.399571526144024	0.792	-0.336	0.00120132502974492
Ld1S_060843400	folate,biopterin transporter, putative;biopterin transporter, putative;pteridine transporter, putative;folate,biopterin transporter, putative fragment	499	685	735	320	313	254	1065	813	828	3041	4649	3204	2007	3977	5764	1010	1014	927	274	361	292	1060	1085	620	2625	2904	2684	2983	2633	3216	1579.12	2944	2738	309	922	984	1.08	0.11	0.522639641340056	3.199	1.677	1.68711144169436e-26	2.963	1.567	7.55241741553574e-23	0.924	-0.113	0.504505929593858
Ld1S_060843500	coproporphyrinogen III oxidase	279	320	391	93	94	56	436	257	345	1055	1526	1130	517	1040	1292	564	474	493	79	108	64	434	343	258	911	953	947	768	689	721	520.48	726	937	84	345	510	1.495	0.581	0.000112716893193648	6.122	2.614	4.73611526030291e-55	4.094	2.033	5.14132887478468e-33	1.293	0.37	0.00979219574734448
Ld1S_060843600	protoporphyrinogen oxidase-like protein	60	82	117	64	38	34	84	61	103	396	623	387	149	344	339	121	121	148	55	44	39	84	81	77	342	389	324	221	228	189	164.24	213	352	46	81	130	1.629	0.704	8.42273246391484e-05	2.842	1.507	9.96096343162797e-15	1.744	0.802	9.43474765660478e-05	1.661	0.732	6.18657660988909e-08
Ld1S_060843700	Cytochrome b5-like Heme,Steroid binding domain containing protein, putative	11	29	41	12	8	9	25	33	27	186	267	190	47	100	113	22	43	52	10	9	10	25	44	20	161	167	159	70	66	63	61.43	66	162	10	30	39	1.415	0.501	0.117638306385452	4.004	2.001	9.96031675906184e-08	2.83	1.501	0.000113176061337933	2.471	1.305	7.04362106316054e-09
Ld1S_060843800	CLN3 protein, putative	120	162	200	144	90	102	217	104	183	226	318	191	203	400	576	243	240	252	123	104	117	216	139	137	195	199	160	302	265	321	200.82	296	185	115	164	245	1.515	0.6	0.000329366288084735	2.153	1.106	6.74361555022446e-11	1.421	0.506	0.00503153628445296	0.623	-0.683	8.69760965823053e-06
Ld1S_070843900	Ubiquitin-like modifier-activating enzyme ATG7, putative	214	298	379	1224	1056	787	595	464	957	561	797	597	351	805	878	433	441	478	1046	1216	904	592	619	717	484	498	500	522	533	490	631.64	515	494	1055	643	451	0.7	-0.515	1.96290170508373e-05	0.428	-1.224	3.81826485455306e-26	0.612	-0.71	3.85967700460242e-10	0.962	-0.056	0.676058529503693
Ld1S_070844000_pseudogene	Isy1-like splicing family, putative	305	378	461	1991	1371	1043	947	661	1122	483	686	565	404	1005	825	617	559	581	1702	1579	1199	943	882	841	417	429	473	600	665	460	796.55	575	440	1493	889	586	0.66	-0.598	4.37192583813412e-06	0.395	-1.339	2.40955939117652e-26	0.598	-0.741	4.18265381073027e-09	0.772	-0.374	0.0046214912360383
Ld1S_070844100	histone-lysine N-methyltransferase, putative	1941	2759	3277	2936	2374	1899	1374	1027	1857	3381	4917	3201	550	1601	1540	3927	4083	4133	2510	2735	2182	1368	1371	1391	2919	3072	2681	817	1060	859	2340.55	912	2891	2476	1377	4048	2.936	1.554	2.31070470726005e-70	1.641	0.714	1.94130175404669e-16	0.559	-0.84	8.34422189376687e-21	3.164	1.662	1.43483423107489e-79
Ld1S_070844200	Peptidase dimerisation domain containing protein, putative	1145	1604	2044	2177	1861	1351	1073	1012	1626	2193	3107	2141	527	1249	1338	2317	2374	2578	1861	2144	1553	1068	1351	1218	1893	1941	1793	783	827	746	1629.8	785	1876	1853	1212	2423	2.008	1.006	2.97557593916948e-23	1.316	0.396	9.70507668179276e-05	0.655	-0.61	4.49302302266284e-09	2.392	1.258	1.46689799484841e-35
Ld1S_070844300	hypothetical protein	484	742	753	211	192	145	179	135	212	957	1405	962	82	197	199	979	1098	950	180	221	167	178	180	159	826	878	806	122	130	111	465.7	121	837	189	172	1009	5.846	2.548	1.26125503606639e-130	5.349	2.419	2.25603780026165e-120	0.915	-0.128	0.359798287676911	6.94	2.795	1.60197280538162e-154
Ld1S_070844400	alpha-adaptin-like protein	558	758	886	1119	870	991	1003	728	1327	1406	2211	1600	598	1396	1632	1129	1122	1117	957	1002	1139	999	972	994	1214	1381	1340	889	924	910	1072.6	908	1312	1033	988	1123	1.134	0.181	0.0357156028607657	1.088	0.122	0.161044667592833	0.959	-0.06	0.543583876682014	1.446	0.532	1.77180773809887e-11
Ld1S_070844500	cytochrome c1, heme protein, mitochondrial, putative	1610	2424	2925	2790	2250	2340	2446	1760	3026	4345	6217	4690	1376	2981	4254	3257	3587	3689	2385	2592	2689	2435	2349	2267	3751	3884	3929	2045	1974	2373	2880.43	2131	3855	2555	2350	3511	1.492	0.578	2.69370197938373e-13	1.375	0.46	5.27832308681676e-09	0.921	-0.118	0.184980090588593	1.811	0.857	1.39788685469585e-28
Ld1S_070844600	hypothetical protein	550	673	822	537	452	403	458	380	641	1053	1639	1097	358	953	997	1113	996	1037	459	521	463	456	507	480	909	1024	919	532	631	556	706.85	573	951	481	481	1049	2.177	1.122	4.44667773464296e-34	2.181	1.125	2.97487344742767e-34	1.002	0.003	0.987947978342172	1.655	0.727	1.29915589106547e-16
Ld1S_070844700	Golgi,lysosome glycoprotein 1, putative	770	939	1032	1806	1028	1668	1103	769	1558	1249	1971	1344	715	1535	2027	1558	1389	1302	1544	1184	1917	1098	1026	1167	1078	1231	1126	1063	1016	1131	1255.39	1070	1145	1548	1097	1416	1.292	0.37	0.00516568538317675	0.922	-0.118	0.390649881201573	0.713	-0.488	0.000250025493871868	1.075	0.104	0.468362634105731
Ld1S_070844800	cobalamin-dependent methionine synthase, putative	2154	3016	3564	2976	2221	2423	2734	1888	3981	4255	6014	4194	1496	3497	3806	4358	4463	4495	2544	2558	2785	2722	2520	2983	3674	3757	3513	2223	2315	2123	3135.55	2220	3648	2629	2742	4439	1.618	0.694	2.1586588199965e-19	1.689	0.756	5.91293102824707e-23	1.044	0.062	0.504973197804209	1.644	0.717	7.43398023188635e-21
Ld1S_070844900	pitrilysin-like metalloprotease	615	873	1019	1183	783	871	1054	766	1217	1784	2502	1769	672	1505	1934	1244	1292	1285	1011	902	1001	1049	1022	912	1540	1563	1482	999	996	1079	1158.54	1025	1528	971	994	1274	1.286	0.362	2.83984445610478e-05	1.312	0.392	4.86211225089256e-06	1.021	0.03	0.7877474748282	1.488	0.574	2.07028397416314e-12
Ld1S_070845000	mitochondrial calcium uptake 1, putative	331	429	485	705	514	459	455	449	630	586	831	624	390	888	875	670	635	612	603	592	528	453	599	472	506	519	523	580	588	488	557.74	552	516	574	508	639	1.263	0.337	0.00215699252177806	1.111	0.152	0.173417973360384	0.88	-0.185	0.112473265276322	0.94	-0.089	0.440643691640436
Ld1S_070845100	Sec7 domain containing protein, putative	740	949	1118	1800	1277	1416	1657	1236	2494	1925	2447	2040	1059	2394	2966	1497	1404	1410	1539	1471	1627	1650	1650	1869	1662	1529	1709	1574	1585	1655	1588.63	1605	1633	1546	1723	1437	0.833	-0.264	0.000366808025290825	0.929	-0.107	0.163181820486014	1.115	0.157	0.0398463781140112	1.016	0.023	0.784985532586395
Ld1S_070845200	tRNA-methyl transferase, putative	123	188	203	219	172	139	227	210	355	339	479	322	169	377	384	249	278	256	187	198	160	226	280	266	293	299	270	251	250	214	245.14	238	287	182	257	261	1.014	0.02	0.900411500090914	1.439	0.525	8.94383004273509e-05	1.419	0.504	0.000146637416832045	1.214	0.28	0.0225257144787453
Ld1S_070845300	hypothetical protein	270	393	427	623	527	488	493	448	637	602	889	646	349	718	798	546	582	539	533	607	561	491	598	477	520	555	541	519	475	445	532.55	480	539	567	522	556	1.07	0.098	0.376945994455847	0.981	-0.027	0.815697921417615	0.917	-0.125	0.262958641939181	1.132	0.179	0.078183516339472
Ld1S_070845400	Eukaryotic membrane protein family, putative	361	478	534	657	561	490	677	566	1085	883	1252	894	417	977	1138	730	707	674	562	646	563	674	755	813	762	782	749	620	647	635	687.95	634	764	590	747	704	0.937	-0.094	0.364294128954343	1.19	0.251	0.00990321826547275	1.27	0.345	0.000349940285665658	1.207	0.271	0.00331421743077277
Ld1S_070845500	protein kinase, putative	244	323	418	1092	842	837	502	443	805	703	997	690	417	955	1293	494	478	527	933	970	962	500	591	603	607	623	578	620	632	721	655.96	658	603	955	565	500	0.885	-0.176	0.0977334309972618	0.522	-0.937	3.22651196764705e-22	0.59	-0.762	4.25982714965131e-16	0.917	-0.125	0.207704394913918
Ld1S_070845600	hypothetical protein	72	123	135	1218	929	941	572	460	1153	136	177	117	194	554	502	146	182	170	1041	1070	1081	569	614	864	117	111	98	288	367	280	466.61	312	109	1064	682	166	0.243	-2.038	6.29196342993964e-37	0.156	-2.681	2.86833008747914e-64	0.641	-0.643	1.24413951598345e-05	0.35	-1.517	1.67133924667709e-21
Ld1S_070845700	protein kinase, putative	460	550	777	6475	5225	4696	3435	2297	6663	741	999	724	1348	3434	3270	931	814	980	5535	6019	5397	3420	3066	4992	640	624	606	2003	2274	1824	2608.28	2034	623	5650	3826	908	0.238	-2.07	1.02028753987154e-47	0.16	-2.642	1.30060004890446e-77	0.673	-0.572	9.34852971646204e-05	0.306	-1.708	3.31349399898608e-33
Ld1S_070845800	hypothetical protein	117	171	177	832	604	683	642	409	960	393	482	422	183	457	435	237	253	223	711	696	785	639	546	719	339	301	353	272	303	243	441.35	273	331	731	635	238	0.373	-1.421	1.89037464228512e-26	0.325	-1.62	1.70391834391768e-34	0.871	-0.199	0.135949345222073	1.213	0.279	0.0373381582160693
Ld1S_070845900	protein phosphatase 2A, regulatory subunit B, putative	305	387	525	884	597	659	696	659	991	643	863	655	350	820	874	617	573	662	756	688	757	693	880	743	555	539	549	520	543	488	637.41	517	548	734	772	617	0.804	-0.315	0.00416776331916229	0.841	-0.249	0.0235682818898438	1.047	0.066	0.602870072758757	1.061	0.085	0.469576088408697
Ld1S_070846000	phosphatidylglycerolphosphate synthase, mitochondrial, putative	449	635	774	647	430	436	845	680	1290	1069	1533	1201	671	1592	1613	908	940	976	553	495	501	841	908	967	923	958	1006	997	1054	900	861.79	984	962	516	905	941	1.04	0.057	0.59942739786862	1.819	0.863	1.10635524936641e-18	1.749	0.806	1.66169065170394e-16	0.98	-0.03	0.787912310413448
Ld1S_070846100	hypothetical protein	153	184	246	317	207	254	300	260	401	254	371	275	255	612	603	310	272	310	271	238	292	299	347	300	219	232	230	379	405	336	296.1	373	227	267	315	297	0.946	-0.08	0.587637725882566	1.111	0.152	0.273262168681519	1.174	0.232	0.0943484780429429	0.61	-0.713	5.39669850211023e-09
Ld1S_070846200	hypothetical protein	860	1046	1470	1481	1167	990	1560	1386	2585	2338	2921	2515	1182	2556	2823	1740	1548	1854	1266	1344	1138	1553	1850	1937	2019	1825	2107	1757	1692	1575	1680.23	1675	1984	1249	1780	1714	0.963	-0.055	0.657940148355364	1.37	0.454	2.77850013415943e-05	1.423	0.508	3.98164405572414e-06	1.184	0.244	0.0267850408343576
Ld1S_070846300	Cytokine-induced anti-apoptosis inhibitor 1, Fe-S biogenesis, putative	219	262	319	1981	1348	1224	1193	1015	1492	423	564	441	827	1743	2353	443	388	402	1693	1553	1407	1188	1355	1118	365	352	369	1229	1154	1313	955.26	1232	362	1551	1220	411	0.337	-1.57	6.15019458043142e-48	0.265	-1.919	4.57215982770795e-72	0.785	-0.349	0.000725898998762858	0.293	-1.769	5.23151000587213e-68
Ld1S_070846400	hypothetical protein	348	442	516	471	414	337	556	431	775	791	1087	866	493	1075	1133	704	654	651	403	477	387	554	575	581	683	679	725	733	712	632	609.94	692	696	422	570	670	1.171	0.228	0.0299198521770322	1.587	0.666	9.91957065649568e-11	1.355	0.438	3.24680979701553e-05	1.01	0.014	0.90736045458656
Ld1S_070846500	protein kinase, putative	787	1052	1168	2459	1627	1770	1553	1102	2230	1850	1984	1807	959	2118	2686	1592	1557	1473	2102	1874	2034	1546	1471	1671	1597	1239	1514	1425	1402	1498	1599.76	1442	1450	2003	1563	1541	0.986	-0.02	0.852923931432116	0.77	-0.377	1.1600174184161e-05	0.78	-0.358	4.42803843812635e-05	1	-0.001	0.99996526258615
Ld1S_070846600	homoserine dehydrogenase-like protein	159	223	286	604	413	444	533	461	653	466	615	443	351	704	916	322	330	361	516	476	510	531	615	489	402	384	371	522	466	511	453.75	500	386	501	545	338	0.625	-0.677	4.70347403579093e-09	0.677	-0.563	1.18694753728322e-06	1.082	0.114	0.363588254227228	0.774	-0.37	0.000673157127115609
Ld1S_070846700	acetylornithine deacetylase-like protein	495	632	757	1696	1417	1192	1439	959	1813	814	1111	798	793	1701	1787	1002	935	955	1450	1632	1370	1433	1280	1358	703	694	668	1178	1126	997	1118.75	1100	688	1484	1357	964	0.709	-0.496	2.21037474597921e-08	0.651	-0.62	1.27961847067819e-12	0.917	-0.124	0.191407846857134	0.628	-0.672	6.60681205767178e-15
Ld1S_070846800_pseudogene	ubiquitin-protein ligase-like, putative	1627	1714	2084	6622	4114	5159	5921	3355	10450	4561	3845	3934	2220	5205	5446	3292	2536	2629	5660	4739	5929	5895	4478	7830	3938	2402	3295	3299	3446	3038	4160.4	3261	3212	5443	6068	2819	0.469	-1.093	1.59293508481495e-13	0.518	-0.948	1.30894117134982e-10	1.106	0.145	0.406466615504792	0.962	-0.056	0.750548699074923
Ld1S_070846900	Uncharacterised protein family UPF0172, putative	582	799	1015	875	636	651	738	652	1087	1287	1791	1200	651	1274	1418	1178	1182	1280	748	733	748	735	870	814	1111	1119	1005	967	843	791	941.69	867	1078	743	806	1213	1.509	0.593	1.41640696799808e-09	1.636	0.71	3.31204545591995e-13	1.084	0.117	0.302568167943572	1.251	0.323	0.000903276945110881
Ld1S_070847000	hypothetical protein	431	575	673	1374	1061	1145	808	649	1215	1088	1463	1117	588	1417	1949	872	851	849	1174	1222	1316	804	866	910	939	914	936	874	938	1087	970.23	966	930	1237	860	857	0.995	-0.007	0.954777369614439	0.692	-0.532	4.0321819848832e-10	0.695	-0.525	4.73607326526053e-10	0.961	-0.058	0.532403086504919
Ld1S_070847100	paraflagellar rod protein, putative	844	1075	1380	2329	1690	1822	1144	864	1656	1502	2182	1638	946	2178	2672	1708	1591	1741	1991	1947	2094	1139	1153	1241	1297	1363	1372	1406	1442	1491	1531.58	1446	1344	2011	1178	1680	1.424	0.51	7.79598631973957e-14	0.834	-0.261	9.54191686754242e-05	0.586	-0.771	2.14408095767799e-31	0.93	-0.105	0.132143656242682
Ld1S_070847200	hypothetical protein	581	824	1012	1466	1187	1040	672	542	963	1323	1976	1427	605	1547	1836	1176	1219	1276	1253	1367	1195	669	723	722	1142	1234	1195	899	1024	1024	1074.7	982	1190	1272	705	1224	1.737	0.796	3.37983455327685e-23	0.962	-0.056	0.509541498346467	0.554	-0.852	3.70026586451792e-27	1.209	0.274	0.000387446136282994
Ld1S_070847300	Protein of unknown function DUF3735,Abscisic acid G-protein coupled receptor, putative	561	704	889	2500	1596	1670	1704	1319	2334	1176	1519	1182	1139	2632	3291	1135	1042	1121	2137	1838	1919	1697	1760	1749	1015	949	990	1693	1743	1836	1508.26	1757	985	1965	1735	1099	0.633	-0.659	6.09817116323684e-17	0.559	-0.839	4.22781441404901e-27	0.883	-0.18	0.0254332688945061	0.559	-0.84	4.14663910283357e-29
Ld1S_070847400	NUDIX family hydrolase, putative	258	359	500	749	561	465	639	570	960	591	847	630	492	1165	1182	522	531	631	640	646	534	636	761	719	510	529	528	731	771	659	623.33	720	522	607	705	561	0.8	-0.322	0.00540552618444372	0.928	-0.108	0.3720841976846	1.159	0.213	0.0745649687577637	0.727	-0.46	2.54288857577622e-05
Ld1S_070847500	ATP-dependent DEAD H RNA helicase. RNA processing and modification	267	318	468	761	562	457	499	544	989	855	1159	899	365	828	887	540	471	590	651	647	525	497	726	741	738	724	753	542	548	495	612.58	528	738	608	655	534	0.818	-0.29	0.0531840030956994	0.877	-0.19	0.208690562320576	1.072	0.1	0.557064556893122	1.4	0.485	0.000651619043451349
Ld1S_070847600	ATP-dependent RNA helicase DBP2B, putative;ATP-dependent RNA helicase DBP2A, putative	1547	2032	2686	2900	1955	1666	2593	1795	3647	3983	5314	3919	1588	3493	4013	3130	3007	3388	2479	2252	1915	2582	2396	2733	3439	3320	3283	2360	2313	2239	2722.17	2304	3347	2215	2570	3175	1.236	0.305	0.000985326336496621	1.435	0.522	9.08482107152031e-09	1.162	0.216	0.0269693555120888	1.453	0.539	2.30852001423621e-09
Ld1S_070847700	hypothetical protein	480	705	797	839	594	736	847	683	1057	1279	1714	1338	581	1223	1678	971	1043	1005	717	684	846	843	912	792	1104	1071	1121	863	810	936	914.58	870	1099	749	849	1006	1.189	0.25	0.0128098972600726	1.347	0.429	1.21620638584675e-05	1.133	0.18	0.0912508409036519	1.264	0.338	0.000396440461927344
Ld1S_070847800_pseudogene	Protein of unknown function DUF1674, putative	211	314	335	547	435	416	460	342	533	405	604	346	248	533	609	427	465	423	468	501	478	458	456	399	350	377	290	369	353	340	410.17	354	339	482	438	438	1.004	0.006	0.97182998771176	0.911	-0.134	0.224910772958746	0.908	-0.14	0.221593010044032	0.959	-0.06	0.610072015733566
Ld1S_070847900	Zinc finger, C3HC4 type RING finger, putative	131	223	259	543	405	411	422	261	769	203	300	179	230	545	582	265	330	327	464	467	472	420	348	576	175	187	150	342	361	325	347.29	343	171	468	448	307	0.685	-0.546	0.00072622702248706	0.658	-0.604	0.0001472590476333	0.96	-0.059	0.766498472199371	0.502	-0.995	3.20093193457405e-10
Ld1S_070848000	RAVE protein 1 C terminal, putative	1070	1477	1592	3498	2505	2705	3230	2283	5582	2529	2847	2569	1474	3340	3788	2165	2186	2008	2990	2886	3109	3216	3047	4182	2183	1779	2152	2190	2211	2113	2561.12	2171	2038	2995	3482	2120	0.611	-0.71	2.42552438959566e-11	0.709	-0.496	3.16502848001899e-06	1.159	0.213	0.0626551768769161	0.935	-0.097	0.41062624116254
Ld1S_070848100	hypothetical protein	336	462	569	911	674	644	918	689	1251	732	952	802	656	1481	1717	680	684	718	779	776	740	914	920	937	632	595	672	975	981	958	797.26	971	633	765	924	694	0.752	-0.411	1.07564352347417e-06	0.907	-0.14	0.110757759933706	1.206	0.27	0.00123109305686692	0.651	-0.619	1.72912555651157e-15
Ld1S_070848200	EamA-like transporter family, putative	287	384	487	1588	1308	1172	957	785	1528	604	787	526	435	914	994	581	568	614	1357	1507	1347	953	1048	1145	521	492	441	646	605	555	825.29	602	485	1404	1049	588	0.56	-0.835	3.06585133932818e-15	0.42	-1.253	2.00744504148071e-33	0.749	-0.417	5.47658082602941e-05	0.809	-0.306	0.00455475778790706
Ld1S_070848300	hypothetical protein	254	317	350	1233	1036	956	769	482	1005	478	670	491	392	893	996	514	469	441	1054	1193	1099	766	643	753	413	419	411	583	591	556	660.29	577	414	1115	721	475	0.654	-0.614	2.9721296189709e-09	0.424	-1.237	3.4916289241129e-35	0.649	-0.624	8.46332859053411e-11	0.719	-0.476	1.68656970810966e-06
Ld1S_070848400	hypothetical protein	600	832	870	710	506	389	691	482	853	840	932	1100	450	1155	914	1214	1231	1097	607	583	447	688	643	639	725	582	921	669	765	510	754.79	648	743	546	657	1181	1.796	0.845	2.34504602992019e-07	2.169	1.117	5.4974858894949e-12	1.208	0.272	0.135867967438142	1.157	0.21	0.232605405774146
Ld1S_070848500	maoc family dehydratase-like protein	1048	1239	1624	1984	1521	1432	1759	1256	2171	1628	2404	1604	1343	2847	2977	2120	1833	2048	1696	1752	1646	1751	1676	1627	1406	1502	1344	1996	1885	1661	1729.5	1847	1417	1698	1685	2000	1.188	0.249	0.00321455362207412	1.179	0.238	0.00445599757629735	0.993	-0.011	0.925160293875453	0.77	-0.377	4.12885042624279e-06
Ld1S_070848600	maoc family dehydratase-like protein	247	358	365	107	83	66	155	103	187	584	879	577	117	304	313	500	530	460	91	96	76	154	137	140	504	549	483	174	201	175	284.74	183	512	88	144	497	3.418	1.773	1.32826746430304e-49	5.651	2.499	1.38520956652081e-78	1.654	0.726	1.26337891176282e-06	2.776	1.473	5.81376045702359e-43
Ld1S_070848700	hypothetical protein	309	462	592	466	385	299	463	383	604	617	864	732	381	846	730	625	684	747	398	443	344	461	511	453	533	540	613	566	560	407	525.65	511	562	395	475	685	1.451	0.537	7.06348890198471e-05	1.745	0.803	2.09959293446335e-09	1.202	0.266	0.0711331131337346	1.111	0.152	0.288498596080298
Ld1S_070848800	acyl-CoA dehydrogenase, mitochondrial precursor, putative	744	1045	1197	719	553	434	947	750	1282	1789	2666	1886	939	1865	1933	1505	1546	1510	615	637	499	943	1001	961	1545	1665	1580	1395	1235	1078	1180.97	1236	1597	584	968	1520	1.571	0.652	6.36706689054172e-12	2.615	1.387	4.1197192711939e-47	1.664	0.735	1.25470619676079e-13	1.301	0.379	4.67919070543471e-05
Ld1S_070848900_pseudogene	pre-rrna-processing protein tsr1 homolog	372	480	582	1508	1183	1081	1093	782	1512	970	1590	967	743	1771	2169	753	710	734	1289	1363	1242	1088	1044	1133	837	993	810	1104	1173	1210	1032.22	1162	880	1298	1088	732	0.671	-0.576	1.34526846640384e-09	0.564	-0.827	8.03480726198114e-19	0.84	-0.251	0.00856276308650168	0.756	-0.403	8.58563135142957e-06
Ld1S_070849000	hypothetical protein	0	0	0	0	0	0	0	0	0	0	0	0	0	0	0	0	0	0	0	0	0	0	0	0	0	0	0	0	0	0	0	0	0	0	0	0	NA	NA	NA	NA	NA	NA	NA	NA	NA	NA	NA	NA
Ld1S_070849100	hypothetical protein	177	205	293	603	473	337	238	148	311	182	255	192	151	384	310	358	303	370	515	545	387	237	198	233	157	159	161	224	254	173	285	217	159	482	223	344	1.539	0.622	0.00010952609373778	0.718	-0.478	0.001993286412126	0.466	-1.1	1.30329766325847e-12	0.737	-0.441	0.00719190120722838
Ld1S_070849200	Dynein heavy chain, N-terminal region 2, putative	2195	2787	3034	7582	6066	6455	5238	2955	8899	3831	3986	3764	2143	5174	5495	4441	4124	3827	6481	6988	7418	5215	3944	6668	3308	2490	3153	3185	3426	3066	4515.44	3226	2984	6962	5276	4131	0.791	-0.338	0.0181960142294342	0.594	-0.752	4.77280539825815e-08	0.751	-0.414	0.00453500586758378	0.917	-0.125	0.420752667209526
Ld1S_070849300	hypothetical protein	356	501	490	805	534	655	718	514	903	803	1152	818	515	984	1487	720	741	618	688	615	753	715	686	677	693	720	685	765	651	830	703.84	749	699	685	693	693	1.001	0.001	0.998965114793333	1.012	0.017	0.902487858162551	1.011	0.015	0.91991076633954	0.936	-0.095	0.432394485577895
Ld1S_070849400	60S ribosomal protein L7a, putative	457	610	942	1048	714	527	760	490	945	804	1036	816	438	963	778	925	903	1188	896	822	606	757	654	708	694	647	684	651	638	434	747.03	574	675	775	706	1005	1.434	0.52	0.00103989241598221	1.314	0.394	0.0126644806134102	0.917	-0.126	0.499625047249077	1.186	0.246	0.139722750034739
Ld1S_070849500	60S ribosomal protein L7a, putative	468	693	1064	1035	822	641	785	604	1081	874	1228	976	463	1027	1019	947	1025	1342	885	947	737	782	806	810	755	767	818	688	680	568	837.07	645	780	856	799	1105	1.386	0.47	0.000388615039984393	1.293	0.371	0.0050204767307434	0.933	-0.1	0.523826447744113	1.212	0.277	0.0422461123219012
Ld1S_070849600	QA-SNARE protein putative	372	521	659	834	612	538	746	509	971	806	1171	765	370	822	941	753	771	831	713	705	618	743	679	728	696	732	641	550	544	525	681.85	540	690	679	717	785	1.097	0.133	0.183194216883726	1.161	0.215	0.0256373760636229	1.058	0.082	0.456311260814315	1.279	0.355	0.000132919278313338
Ld1S_070849700	adp,ATP carrier-like protein	211	340	360	2367	1826	1550	1488	1112	2424	462	647	475	586	1333	1267	427	503	454	2023	2103	1781	1481	1484	1816	399	404	398	871	883	707	1049	820	400	1969	1594	461	0.289	-1.792	4.90198749296004e-52	0.235	-2.09	3.7612074184636e-71	0.813	-0.299	0.0113924953426882	0.49	-1.028	8.10967162733883e-19
Ld1S_070849800	hypothetical protein	318	430	471	475	312	356	347	304	587	853	1273	917	197	516	622	643	636	594	406	359	409	345	406	440	736	795	768	293	342	347	501.37	327	766	391	397	624	1.569	0.65	2.55260944760134e-09	1.586	0.665	8.95386733738323e-10	1.011	0.016	0.918752371892857	2.332	1.222	1.20343874233882e-32
Ld1S_070849900	cysteine peptidase B CPB	633	787	988	1806	1383	1179	1366	1135	2291	1276	1435	1353	737	1774	2247	1281	1165	1246	1544	1593	1355	1360	1515	1717	1102	896	1133	1095	1175	1254	1295.29	1175	1044	1497	1531	1231	0.804	-0.315	0.00573037147114795	0.819	-0.288	0.010684029172515	1.018	0.026	0.857261159082655	0.885	-0.176	0.13568606334643
Ld1S_070850000	ras-related protein rab-14, putative	385	430	498	1270	852	846	836	594	1033	696	1013	634	407	929	1013	779	636	628	1086	981	972	832	793	774	601	633	531	605	615	565	735.44	595	588	1013	800	681	0.846	-0.241	0.0104461399675688	0.669	-0.58	1.0348177342553e-10	0.79	-0.34	0.000153430901619271	0.987	-0.019	0.862132958607553
Ld1S_070850100	Nucleolar protein 54, putative	351	455	650	1346	789	994	1550	1222	2013	1273	1744	1100	1072	2228	3043	710	673	820	1151	909	1142	1543	1631	1508	1099	1089	921	1593	1475	1698	1197.54	1589	1036	1067	1561	734	0.471	-1.086	2.29204689362536e-22	0.69	-0.535	2.47093557033053e-06	1.465	0.551	8.35749431960514e-07	0.654	-0.612	1.55720456467665e-08
Ld1S_070850200	Molybdopterin guanine dinucleotide synthesis protein B, putative	774	934	1249	2532	1722	1892	3149	2460	4355	1978	2533	2001	3244	6127	7983	1566	1382	1575	2164	1984	2174	3135	3283	3263	1708	1582	1676	4821	4056	4454	2588.28	4444	1655	2107	3227	1508	0.467	-1.1	1.91419932460769e-51	0.715	-0.484	7.83728281670726e-11	1.533	0.616	9.15565808292617e-18	0.373	-1.421	7.18978957407443e-94
Ld1S_070850300	Sel1 repeat, putative	551	778	847	2420	1719	1883	1631	1132	2492	1422	1756	1564	834	2029	2290	1115	1151	1068	2069	1980	2164	1624	1511	1867	1228	1097	1310	1239	1343	1278	1469.6	1287	1212	2071	1667	1111	0.667	-0.585	1.73118753602053e-10	0.537	-0.897	1.78457366749738e-23	0.805	-0.313	0.00067181008937913	0.938	-0.092	0.347273527406543
Ld1S_070850400	electron transfer flavoprotein-ubiquinone oxidoreductase, putative	629	929	1154	2189	1857	1574	1798	1318	2473	1231	1779	1352	844	2017	2304	1273	1375	1456	1871	2139	1809	1790	1759	1853	1063	1111	1133	1254	1335	1285	1500.38	1291	1102	1940	1801	1368	0.759	-0.397	8.98463832755069e-07	0.706	-0.502	2.9797613221907e-10	0.93	-0.105	0.235898633927409	0.853	-0.229	0.00504583866041909
Ld1S_070850500	hypothetical protein	195	299	347	1155	814	709	1037	706	1187	534	773	556	632	1361	1536	395	442	438	987	938	815	1032	942	889	461	483	466	939	901	857	732.35	899	470	913	954	425	0.449	-1.156	1.79415819837861e-33	0.469	-1.092	4.85785155767797e-30	1.045	0.064	0.546535244172876	0.524	-0.933	2.35332028856236e-26
Ld1S_070850600	60S acidic ribosomal protein. Translation, ribosomal structure and biogenesis	327	455	609	1427	1103	844	1145	1071	1591	713	921	740	611	1525	1498	662	673	768	1220	1271	970	1140	1429	1192	616	575	620	908	1010	836	925.93	918	604	1154	1254	701	0.564	-0.828	1.36108637496517e-12	0.612	-0.71	1.17174665980413e-09	1.085	0.118	0.372782025922259	0.66	-0.601	2.02635506474844e-07
Ld1S_070850700	hypothetical protein	778	1165	1360	1706	1271	1062	1612	1183	2337	1993	2897	2052	917	2116	2522	1574	1724	1715	1458	1464	1221	1605	1579	1751	1721	1810	1719	1363	1401	1407	1567.4	1390	1750	1381	1645	1671	1.015	0.022	0.837306537413217	1.21	0.275	0.0017244635489248	1.192	0.254	0.00513178350156123	1.258	0.331	0.000117395927292312
Ld1S_070850800	vacuolar-type Ca2+-ATPase, putative fragment	404	547	735	1550	1265	1084	1354	1021	1958	888	1187	901	730	1608	1762	817	809	927	1325	1457	1246	1348	1363	1467	767	742	755	1085	1065	983	1076.99	1044	755	1343	1393	851	0.612	-0.708	1.44632402255995e-14	0.636	-0.654	1.09605769296666e-12	1.038	0.054	0.615571857083579	0.724	-0.466	2.52945827983765e-07
Ld1S_070850900	eukaryotic translation initiation factor 3 subunit h	1101	1577	1741	1374	1001	1061	1330	1070	1555	2680	4005	2341	877	1825	2497	2228	2334	2196	1174	1153	1219	1324	1428	1165	2314	2502	1961	1303	1208	1393	1660.17	1301	2259	1182	1306	2253	1.73	0.791	2.90437877537195e-15	1.904	0.929	1.27235153224039e-20	1.1	0.138	0.232284747160085	1.729	0.79	1.24055236645393e-15
Ld1S_070851000	vacuolar-type Ca2+-ATPase, putative fragment	157	224	227	462	374	454	574	326	999	426	579	384	234	642	636	318	331	286	395	431	522	571	435	749	368	362	322	348	425	355	414.45	376	351	449	585	312	0.533	-0.909	8.00242415877178e-08	0.696	-0.522	0.00236512854721058	1.307	0.387	0.0270640394729663	0.932	-0.101	0.592253431779504
Ld1S_070851100	hypothetical protein	452	575	701	936	741	774	973	741	1152	918	1306	921	628	1391	1753	915	851	884	800	854	890	969	989	863	793	816	771	933	921	978	881.71	944	793	848	940	883	0.941	-0.088	0.362145061106874	1.042	0.059	0.540478968208473	1.108	0.147	0.121872437787295	0.84	-0.252	0.00370957313458096
Ld1S_070851200	Qa-SNARE protein, putative	202	233	296	753	597	579	599	484	840	528	681	443	234	528	715	409	345	373	644	688	665	596	646	629	456	425	371	348	350	399	489.59	366	417	666	624	376	0.6	-0.737	8.60653000353466e-11	0.563	-0.83	1.50545293173904e-13	0.937	-0.093	0.455498498019265	1.136	0.184	0.111977690488941
Ld1S_070851300	40S ribosomal protein S9, putative	1088	1204	2077	3411	2831	2663	2302	2361	3822	4054	5770	3497	1483	3357	3895	2201	1782	2620	2916	3261	3060	2292	3151	2864	3500	3605	2929	2204	2223	2173	2718.65	2200	3345	3079	2769	2201	0.798	-0.326	0.0180287947748272	0.716	-0.482	0.000315513975105542	0.897	-0.157	0.304322756690022	1.522	0.606	5.84413131251863e-06
Ld1S_070851400	protein kinase, putative	546	733	822	2270	1629	1806	1538	1214	2656	1554	1794	1414	809	1978	2429	1105	1085	1037	1940	1876	2076	1531	1620	1990	1342	1121	1184	1202	1310	1355	1451.59	1289	1216	1964	1714	1076	0.628	-0.671	6.69424917179405e-11	0.548	-0.869	1.07914703067594e-17	0.872	-0.198	0.0691930564980867	0.942	-0.087	0.439641362403939
Ld1S_070851500	topoisomerase-related function protein-like protein	444	599	750	1125	867	764	1043	863	1613	1273	1761	1398	844	1835	2127	898	886	946	962	999	878	1038	1152	1209	1099	1100	1171	1254	1215	1187	1066.25	1219	1123	946	1133	910	0.804	-0.316	0.000423851665379267	0.961	-0.057	0.559397819552391	1.196	0.259	0.00417540017974677	0.923	-0.115	0.200075506173746
Ld1S_070851600	centrin, putative	407	495	589	999	732	701	775	505	996	608	977	533	597	1175	1438	823	732	743	854	843	806	772	674	746	525	610	446	887	778	802	736.17	822	527	834	731	766	1.045	0.063	0.608197005735717	0.918	-0.124	0.276375460065554	0.879	-0.187	0.109107708167882	0.643	-0.636	1.60665348212297e-09
Ld1S_070851700_pseudogene	hypothetical protein	697	844	1004	1161	1022	835	833	705	1511	1342	1691	1210	418	1039	1029	1410	1249	1266	992	1177	960	829	941	1132	1159	1056	1014	621	688	574	1004.59	628	1076	1043	967	1308	1.348	0.43	0.000576032034422908	1.256	0.329	0.0083762219690605	0.932	-0.102	0.487484298487064	1.717	0.78	2.11509362642584e-10
Ld1S_070851800	HEAT-like repeat, putative	569	702	910	1815	1338	1242	2199	1848	3542	1662	2080	1809	1627	3464	4209	1151	1039	1148	1551	1541	1427	2189	2466	2654	1435	1299	1515	2418	2293	2348	1765.1	2353	1416	1506	2436	1113	0.456	-1.132	1.07092536139528e-36	0.737	-0.441	1.4756406513118e-06	1.615	0.691	6.12982623383725e-15	0.601	-0.734	2.24772246581024e-17
Ld1S_070851900	malonyl-coa decarboxylase-like protein	148	222	273	762	587	665	582	466	866	407	529	486	363	847	969	299	329	344	651	676	764	579	622	649	351	330	407	539	561	541	509.6	547	363	697	617	324	0.527	-0.925	1.06077994152888e-18	0.466	-1.101	1.82592545559189e-26	0.885	-0.176	0.0850473350630195	0.663	-0.594	5.63492046907305e-10
Ld1S_070852000	hypothetical protein	1808	2143	2569	3267	2371	3008	2989	1865	4972	3691	4164	3545	1779	4481	5388	3658	3171	3240	2793	2731	3457	2976	2489	3725	3187	2601	2970	2644	2967	3006	3040.95	2872	2919	2994	3063	3356	1.105	0.143	0.245635954435488	1.127	0.172	0.149881125659063	1.02	0.029	0.851708975950395	1.012	0.017	0.906037861971751
Ld1S_070852100	protein phosphatase inhibitor, putative	190	261	292	1325	966	1060	897	650	1415	453	540	405	348	848	1034	384	386	368	1133	1113	1218	893	867	1060	391	337	339	517	561	577	676.43	552	356	1155	940	379	0.403	-1.312	1.05607441248146e-35	0.328	-1.606	7.87063470320031e-54	0.815	-0.294	0.00329568457849642	0.642	-0.639	3.18079148818445e-10
Ld1S_070852200	Protein kinase domain containing protein, putative	59	113	131	357	226	240	227	107	290	147	157	112	173	369	542	119	167	165	305	260	276	226	143	217	127	98	94	257	244	302	200.12	268	106	280	195	150	0.783	-0.352	0.0549336909872371	0.546	-0.873	3.79986418787882e-07	0.697	-0.521	0.00217503968079163	0.395	-1.342	2.99095319195214e-16
Ld1S_070852300	hypothetical protein	296	390	533	964	802	523	514	469	799	523	715	600	462	1094	1001	599	577	672	824	924	601	512	626	599	452	447	503	687	724	558	620.24	656	467	783	579	616	1.069	0.096	0.555939736766945	0.793	-0.335	0.0225320269346355	0.742	-0.431	0.00404369929215576	0.716	-0.483	0.000879636196006229
Ld1S_070852400	6-phosphofructo-2-kinase-like protein	608	793	927	1967	1287	1588	1615	1015	2190	1456	1813	1328	1074	2443	3431	1230	1173	1169	1681	1483	1825	1608	1355	1641	1257	1133	1112	1596	1617	1914	1452.98	1709	1167	1663	1535	1191	0.777	-0.364	0.000136285110844354	0.718	-0.478	3.1930727905855e-07	0.924	-0.115	0.273660520127896	0.683	-0.551	1.48680669009734e-09
Ld1S_070852500	DNAJ-domain transmembrane-like protein	357	464	525	871	495	663	1099	750	1272	896	1180	816	753	1515	2307	722	687	662	745	570	762	1094	1001	953	774	737	684	1119	1003	1287	853.29	1136	732	692	1016	690	0.68	-0.556	1.15450491577656e-06	1	0	1	1.47	0.556	1.1327033134998e-06	0.644	-0.634	6.38566268377669e-09
Ld1S_070852600	J domain-containing protein	262	346	417	905	785	657	585	526	818	577	732	556	340	800	938	530	512	526	774	904	755	582	702	613	498	457	466	505	530	523	591.85	519	474	811	632	523	0.829	-0.271	0.00996127990886733	0.646	-0.631	3.07893409243213e-10	0.779	-0.361	0.000310825273178502	0.91	-0.136	0.197546263558679
Ld1S_070852700	dihydrolipoamide branched chain transacylase. Energy production and conversion	197	250	330	674	548	386	402	277	615	483	593	461	149	361	338	399	370	416	576	631	444	400	370	461	417	370	386	221	239	189	392.6	216	391	550	410	395	0.959	-0.061	0.714573865655196	0.721	-0.473	0.000916644231631738	0.752	-0.412	0.00463988771739331	1.811	0.857	1.6649392693182e-09
Ld1S_070852800	flavoprotein subunit-like protein	1863	2313	2917	1144	776	953	1547	1119	2057	3610	4695	3402	2412	5077	7024	3769	3423	3679	978	894	1095	1540	1493	1541	3117	2933	2850	3584	3361	3919	2545.12	3621	2967	989	1525	3624	2.376	1.248	5.8127995497725e-61	3.669	1.875	2.11788389030195e-130	1.544	0.627	8.79936516741315e-15	0.82	-0.286	0.000158996957803827
Ld1S_070852900	tRNA-Arg	0	0	0	0	0	0	0	0	0	0	0	0	0	0	0	0	0	0	0	0	0	0	0	0	0	0	0	0	0	0	0	0	0	0	0	0	NA	NA	NA	NA	NA	NA	NA	NA	NA	NA	NA	NA
Ld1S_070853000	polyadenylate-binding protein 1. RNA processing and modification	384	579	671	2931	2691	1919	1469	1055	2089	646	1003	658	644	1676	1815	777	857	846	2505	3100	2205	1463	1408	1565	558	627	551	957	1110	1013	1302.74	1027	579	2603	1479	827	0.557	-0.844	1.60060113955747e-15	0.319	-1.647	4.60285589981865e-57	0.573	-0.803	3.59902160622556e-15	0.563	-0.828	2.74317559803041e-15
Ld1S_070853100	phosphoacetylglucosamine mutase-like protein	850	1223	1457	959	748	799	1265	786	1374	1797	2487	1930	1018	2161	2932	1720	1810	1838	820	862	918	1259	1049	1029	1551	1554	1617	1513	1431	1636	1373.72	1527	1574	867	1112	1789	1.61	0.687	5.43680177547694e-14	2.069	1.049	1.99574691863889e-30	1.285	0.362	0.000193349987770464	1.031	0.045	0.66851252501608
Ld1S_070853200	cytochrome b5-like protein	269	394	430	883	618	729	528	440	630	452	733	455	312	666	1024	544	583	542	755	712	838	526	587	472	390	458	381	464	441	571	550.95	492	410	768	528	556	1.056	0.079	0.585717418786236	0.724	-0.466	0.000248405179220848	0.685	-0.546	2.13795103483267e-05	0.832	-0.265	0.0441398395760105
Ld1S_070853300	hypothetical protein	502	680	749	574	396	430	431	273	656	1150	1174	1090	196	496	621	1016	1006	945	491	456	494	429	364	492	993	733	913	291	328	346	619.87	322	880	480	428	989	2.309	1.208	3.6030378177552e-25	2.062	1.044	1.68361680095948e-19	0.893	-0.164	0.229137666855959	2.691	1.428	1.55874318050894e-35
Ld1S_070853400	hypothetical protein	378	489	574	634	437	546	499	321	750	535	647	478	325	703	878	765	724	724	542	503	627	497	428	562	462	404	400	483	465	490	538.47	479	422	557	496	738	1.484	0.57	8.44896957554286e-08	1.326	0.407	0.000121113357487407	0.893	-0.163	0.166018612910903	0.88	-0.184	0.0970202894719866
Ld1S_070853500_pseudogene	hypothetical protein	435	574	747	800	465	668	519	299	722	840	1041	818	415	1069	1256	880	849	942	684	536	768	517	399	541	725	650	685	617	708	701	680.1	675	687	663	486	890	1.836	0.877	3.46117867134827e-14	1.352	0.435	0.000157553816451338	0.736	-0.442	0.000244422885206204	1.011	0.016	0.908959087166765
Ld1S_070853600	ubiquitin-conjugating enzyme E2, putative	445	622	792	1064	741	670	845	632	999	888	1266	969	630	1368	1695	900	920	999	910	854	770	841	843	749	767	791	812	936	906	946	862.85	929	790	845	811	940	1.165	0.221	0.0210096828626912	1.115	0.158	0.0994868013320999	0.957	-0.063	0.567980773596472	0.85	-0.235	0.0105053107098016
Ld1S_070853700	hypothetical protein	670	863	990	3149	2660	2309	2133	1914	3498	1439	1406	1415	912	2090	2517	1356	1277	1249	2692	3064	2654	2124	2554	2621	1242	878	1185	1355	1384	1404	1802.6	1381	1102	2803	2433	1294	0.532	-0.912	8.48927728136888e-14	0.461	-1.117	2.45472171887415e-20	0.867	-0.206	0.122488273739743	0.796	-0.329	0.00915457534892113
Ld1S_070853800	splicing factor ptsr1-like protein	584	811	973	1108	826	780	894	758	1576	1852	2406	1765	530	1217	1552	1182	1200	1227	947	951	896	890	1012	1181	1599	1503	1478	788	806	866	1101.74	820	1527	931	1028	1203	1.171	0.228	0.0242892635625123	1.289	0.366	0.000201519558132055	1.101	0.139	0.206118203037659	1.863	0.898	1.39906861480662e-21
Ld1S_070853900	protein kinase, putative	472	618	688	1504	1123	1120	1065	905	1567	1171	1339	1124	589	1351	1813	955	914	868	1286	1294	1287	1060	1208	1174	1011	836	942	875	894	1011	1041.07	927	930	1289	1147	912	0.794	-0.332	0.00080140146241396	0.707	-0.501	2.17744275563865e-07	0.889	-0.169	0.10234166613071	0.999	-0.002	0.991001056549114
Ld1S_070854000	hypothetical protein	664	916	1090	5424	4201	3981	4328	3070	6357	998	1136	948	1887	4554	5291	1343	1355	1375	4636	4839	4575	4309	4097	4763	862	710	794	2804	3015	2952	2828.68	2924	789	4683	4390	1358	0.309	-1.692	2.935698059429e-91	0.29	-1.787	3.32497138412021e-102	0.937	-0.094	0.313141740111529	0.269	-1.895	1.05570915267028e-115
Ld1S_070854100	serine,threonine kinase-like protein, putative;serine,threonine kinase, putative	664	931	972	630	414	530	628	382	811	1413	1886	1263	499	1017	1550	1343	1378	1226	539	477	609	625	510	608	1220	1178	1058	742	673	865	870	760	1152	542	581	1316	2.269	1.182	6.42204332027386e-25	2.439	1.287	3.02155340270292e-29	1.075	0.104	0.457842766364723	1.519	0.603	9.51030315603936e-08
Ld1S_070854200	Hypothetical protein, conserved. Function unknown	831	1040	1061	1631	1276	1483	1620	1230	2388	1734	2285	1731	1026	2259	2981	1681	1539	1338	1394	1470	1704	1613	1642	1789	1497	1427	1450	1525	1496	1663	1548.56	1561	1458	1523	1681	1519	0.903	-0.148	0.162973342615338	0.998	-0.003	0.986928943618011	1.106	0.145	0.189906214155709	0.934	-0.098	0.363890385694861
Ld1S_070854300	hypothetical protein	183	249	256	458	345	369	434	384	625	328	480	417	298	657	746	370	368	323	391	397	424	432	512	468	283	300	349	443	435	416	394.25	431	311	404	471	354	0.75	-0.416	0.000415287617587468	0.871	-0.2	0.0998128081071968	1.161	0.216	0.0723873379075194	0.722	-0.469	2.19986919844122e-05
Ld1S_070854400	Protein of unknown function DUF3608, putative	917	1290	1341	1944	1423	1704	1967	1526	3084	2194	2831	2369	1157	2631	3191	1855	1909	1691	1662	1639	1958	1958	2037	2311	1894	1769	1984	1719	1742	1780	1860.61	1747	1882	1753	2102	1818	0.866	-0.207	0.0227812137403229	1.04	0.056	0.561098268562239	1.2	0.263	0.00412049386753337	1.077	0.106	0.258588644832248
Ld1S_070854500_pseudogene	Radial spokehead-like protein, putative	495	662	719	1233	920	898	676	477	860	866	1317	915	406	944	1225	1002	980	907	1054	1060	1032	673	637	644	748	823	766	603	625	683	815.76	637	779	1049	651	963	1.473	0.559	2.38466669800519e-10	0.916	-0.127	0.156864517162139	0.622	-0.686	2.05590910218558e-15	1.217	0.284	0.00109092116168359
Ld1S_070854600	Domain of unknown function DUF3437, putative	795	1149	1282	2415	1662	1879	2682	1946	3974	2144	2727	2165	1352	3095	3553	1609	1700	1617	2064	1914	2159	2670	2597	2978	1851	1704	1814	2009	2049	1982	2047.83	2013	1790	2046	2748	1642	0.598	-0.742	1.26047226507656e-22	0.803	-0.316	4.44754089071256e-05	1.344	0.426	2.01922311936201e-08	0.888	-0.171	0.0276244117358875
Ld1S_070854700	hypothetical protein	615	827	980	2489	1670	1902	1590	1225	2330	1233	1548	1284	1016	2258	2825	1244	1224	1236	2128	1924	2186	1583	1635	1746	1065	967	1076	1510	1495	1576	1506.19	1527	1036	2079	1655	1235	0.746	-0.422	7.1763420392411e-09	0.594	-0.752	4.72257013356474e-26	0.796	-0.329	3.44159178452543e-06	0.677	-0.563	6.58242486735632e-16
Ld1S_070854800	KH domain containing 3-like, subcortical maternal complex member. Function unknown	421	570	584	1977	1445	1756	1124	926	2041	1148	1399	1142	655	1460	1784	852	843	737	1690	1665	2018	1119	1236	1529	991	874	957	973	967	995	1163.03	978	941	1791	1295	811	0.627	-0.673	2.74909771286368e-09	0.454	-1.141	6.94145224740716e-25	0.723	-0.468	3.19078426150868e-05	0.961	-0.057	0.65591610333173
Ld1S_070854900	hypothetical protein	451	600	754	793	619	690	906	703	1318	1202	1460	1094	682	1564	1788	913	888	951	678	713	793	902	938	988	1038	912	916	1013	1035	998	911.71	1015	955	728	943	917	0.973	-0.039	0.707945004641889	1.262	0.336	0.000291398708527954	1.297	0.376	5.48887498732654e-05	0.941	-0.088	0.355479367151249
Ld1S_070855000	RNA binding protein, putative	233	368	397	216	181	138	264	232	361	472	782	518	169	375	470	471	545	501	185	208	159	263	310	270	408	489	434	251	248	262	333.53	254	444	184	281	506	1.805	0.852	2.77605103736557e-14	2.746	1.457	1.58086115415731e-35	1.522	0.605	1.0371975234308e-06	1.747	0.805	5.07872558783932e-14
Ld1S_070855100	nucleolar RNA-binding protein, putative	2035	2535	3003	5696	3960	3998	6699	4591	9094	6353	9159	4875	6271	11351	16862	4117	3751	3788	4869	4562	4595	6670	6127	6814	5485	5722	4084	9319	7515	9407	5788.23	8747	5097	4675	6537	3885	0.594	-0.752	2.57669534199976e-11	0.831	-0.268	0.02048238422249	1.399	0.485	3.16810786969263e-05	0.583	-0.779	3.46599054717625e-12
Ld1S_070855200	RNA binding protein-like protein	800	1065	1120	2390	1603	1605	1878	1291	2421	1819	2591	1676	1295	2752	3328	1619	1576	1413	2043	1847	1845	1870	1723	1814	1570	1619	1404	1924	1822	1857	1729.6	1868	1531	1912	1802	1536	0.849	-0.235	0.00260678015397493	0.802	-0.318	3.306979887888e-05	0.945	-0.082	0.3396011988747	0.819	-0.288	0.000121440333085346
Ld1S_070855300	Domain of unknown function DUF59, putative	278	329	437	834	717	672	538	423	714	515	733	495	296	733	762	562	487	551	713	826	772	536	565	535	445	458	415	440	485	425	547.61	450	439	770	545	533	0.978	-0.032	0.795192897908298	0.693	-0.528	9.91323038303257e-08	0.709	-0.497	3.95451828696069e-07	0.976	-0.035	0.762752452611937
Ld1S_070855400	PIF1 helicase-like protein, putative	607	787	873	2471	2108	2070	1904	1568	3182	1401	2011	1421	995	2243	2520	1228	1165	1101	2112	2428	2379	1896	2093	2384	1210	1256	1190	1479	1485	1406	1654.09	1457	1219	2306	2124	1165	0.547	-0.87	7.35844629798149e-21	0.505	-0.987	9.04388222636603e-27	0.922	-0.117	0.256875903154707	0.838	-0.255	0.00701546653782722
Ld1S_070855500	peptidyl-prolyl cis-trans isomerase,rotamase, putative	678	820	1026	1375	1058	959	1505	1020	1683	1073	1379	838	1090	2153	2759	1372	1213	1294	1175	1219	1102	1498	1361	1261	926	861	702	1620	1425	1539	1238.03	1528	830	1165	1373	1293	0.944	-0.083	0.414000182990151	1.111	0.152	0.115210512344407	1.177	0.235	0.0156947199798359	0.541	-0.885	4.68512119408704e-23
Ld1S_070855600	hypothetical protein	120	192	234	250	184	205	309	278	449	285	431	331	225	501	609	243	284	295	214	212	236	308	371	336	246	269	277	334	332	340	286.45	335	264	221	338	274	0.816	-0.293	0.0155338814120887	1.245	0.316	0.0111599831536499	1.525	0.609	2.01122603166293e-07	0.792	-0.337	0.00217218822966371
Ld1S_070855700	hypothetical protein	276	381	511	638	550	510	567	499	858	472	683	459	513	1134	1114	558	564	645	545	634	586	565	666	643	408	427	384	762	751	621	583.89	711	406	588	625	589	0.947	-0.079	0.524967717376339	1.006	0.009	0.952855637669658	1.063	0.088	0.498898635451545	0.574	-0.8	8.09708413891525e-14
Ld1S_070855800	Sel1 repeat, putative	227	382	475	1112	891	657	528	452	791	504	698	536	438	991	1173	459	565	599	951	1026	755	526	603	593	435	436	449	651	656	654	623.92	654	440	911	574	541	0.947	-0.078	0.565485047016319	0.596	-0.746	2.69458551836117e-10	0.63	-0.667	1.51039652429214e-08	0.673	-0.57	1.14947935804278e-06
Ld1S_070855900	cation-transporting ATPase, putative	1817	2606	2902	2435	1989	2107	2683	1857	3753	4528	6365	4623	1758	3698	4765	3676	3856	3660	2081	2291	2421	2671	2478	2812	3909	3976	3873	2612	2448	2658	3028.37	2573	3919	2264	2654	3731	1.405	0.491	4.58354680793073e-11	1.65	0.722	1.63656364884582e-22	1.174	0.231	0.00343378366170263	1.525	0.609	7.36872195492363e-17
Ld1S_070856000	Dpy-30 motif containing protein, putative	312	338	499	1010	831	753	493	440	764	601	850	622	470	981	1139	631	500	629	863	957	865	491	587	572	519	531	521	698	649	635	643.44	661	524	895	550	587	1.066	0.093	0.453202671936688	0.655	-0.611	1.76955265079221e-08	0.614	-0.704	7.0059439613459e-11	0.795	-0.331	0.00231015624210356
Ld1S_070856100	lipoate-protein ligase-like	395	493	677	849	699	449	708	605	963	848	1112	937	595	1340	1259	799	730	854	726	805	516	705	807	722	732	695	785	884	887	702	756.59	824	737	682	745	794	1.072	0.1	0.514843712080807	1.175	0.233	0.103684404838159	1.096	0.133	0.409735229793934	0.9	-0.151	0.305487364801724
Ld1S_070856200	RNA-editing complex protein, putative	299	430	477	577	411	422	637	573	1029	808	1164	760	537	1061	1359	605	636	602	493	473	485	634	765	771	698	727	637	798	702	758	652.3	753	687	484	723	614	0.849	-0.236	0.0302070083440053	1.268	0.343	0.00158535898763322	1.493	0.578	4.5671237850023e-08	0.916	-0.127	0.240249642131812
Ld1S_070856300	hypothetical protein	1142	1633	1661	813	605	633	1179	866	1671	2134	3084	2067	465	1229	1205	2311	2416	2095	695	697	727	1174	1156	1252	1842	1927	1731	691	814	672	1346.69	726	1833	706	1194	2274	1.895	0.922	2.81757033129445e-27	3.212	1.684	2.33229120460326e-83	1.695	0.761	3.10290960907153e-17	2.525	1.336	1.63150329307563e-55
Ld1S_070856400	fatty acid desaturase, putative	452	746	832	607	496	550	778	591	964	1132	1741	1203	562	1204	1461	915	1104	1049	519	571	632	775	789	722	977	1088	1008	835	797	815	839.72	816	1024	574	762	1023	1.344	0.427	6.27951033948498e-06	1.787	0.837	7.59662188237103e-19	1.329	0.41	2.95557716433747e-05	1.259	0.332	0.000283198530521665
Ld1S_070856500_pseudogene	hypothetical protein	300	352	474	886	645	563	592	487	898	509	755	583	442	1039	1017	607	521	598	757	743	647	589	650	673	439	472	488	657	688	567	606.45	637	466	716	637	575	0.901	-0.151	0.215583218150636	0.803	-0.317	0.00563513276883883	0.891	-0.166	0.174592420420892	0.734	-0.446	5.85146524977269e-05
Ld1S_070856600	hypothetical protein	202	251	333	468	372	324	392	361	464	365	445	288	367	725	908	409	371	420	400	429	372	390	482	348	315	278	241	545	480	507	399.14	511	278	400	407	400	0.996	-0.006	0.976337720272699	1.005	0.007	0.967180286357657	1.009	0.013	0.941854145277844	0.543	-0.881	9.41298622214236e-13
Ld1S_070856700	ATPase subunit 9, putative	482	625	679	410	303	255	370	276	433	1148	1717	796	310	626	867	975	925	856	350	349	293	368	368	324	991	1073	667	461	414	484	593.3	453	910	331	353	919	2.599	1.378	5.97127960705835e-25	2.782	1.476	2.53532860771693e-28	1.071	0.098	0.56014157261031	1.976	0.983	3.43417529439469e-14
Ld1S_070856800	hypothetical protein	984	1322	1413	1461	1227	1154	1474	1078	1965	1815	2412	1761	906	1984	2200	1991	1956	1782	1249	1413	1326	1468	1439	1472	1567	1507	1475	1346	1314	1227	1502.17	1296	1516	1329	1460	1910	1.304	0.383	4.19295906089152e-07	1.436	0.522	3.76000539846585e-12	1.101	0.139	0.094212957758535	1.172	0.229	0.00256308590484201
Ld1S_070856900	proteasome regulatory non-ATP-ase subunit, putative	535	766	861	889	693	685	721	556	895	1175	1538	1149	511	1203	1116	1082	1133	1086	760	798	787	718	742	671	1014	961	962	759	796	623	859.6	726	979	782	710	1100	1.553	0.636	3.36921344743496e-12	1.41	0.496	4.6981223822851e-08	0.908	-0.14	0.172748517830561	1.356	0.439	7.85086819861333e-07
Ld1S_070857000	Mitochondrial GTPase involved in mitochondrial trafficking By similarity. Defense mechanisms	692	972	1157	993	787	634	943	710	1206	1487	1907	1749	677	1648	1669	1400	1438	1459	849	907	729	939	948	904	1284	1191	1465	1006	1091	931	1102.68	1009	1313	828	930	1432	1.542	0.625	2.27074711002609e-09	1.732	0.793	2.40291540492661e-14	1.123	0.168	0.152239095583267	1.303	0.382	0.000241002393860965
Ld1S_070857100	peptide methionine sulfoxide reductase-like	461	712	702	1641	930	1283	1314	819	1562	923	1425	954	619	1403	1798	933	1054	885	1403	1071	1474	1308	1093	1170	797	890	799	920	929	1003	1048.66	951	829	1316	1190	957	0.805	-0.312	0.0121701035616638	0.729	-0.455	0.000172788803907227	0.905	-0.143	0.293056635456016	0.872	-0.197	0.121775770290948
Ld1S_070857200	N-terminal region of Chorein, a TM vesicle-mediated sorter, putative	1227	1732	1820	2463	1962	2216	2685	1942	4213	2934	3980	3041	1648	3640	4105	2483	2563	2296	2105	2260	2547	2673	2592	3157	2533	2486	2547	2449	2410	2290	2492.71	2383	2522	2304	2807	2447	0.872	-0.197	0.0398846909265115	1.064	0.089	0.36574086685045	1.22	0.287	0.00298759212578536	1.059	0.083	0.417336091427915
Ld1S_070857300	amino acid transporter 19, putative	6069	9041	10706	25031	17104	23109	20232	10685	23979	13743	18696	13160	17916	34563	52173	12279	13378	13503	21396	19702	26558	20143	14260	17966	11865	11680	11024	26624	22883	29107	18157.99	26205	11523	22552	17456	13053	0.753	-0.409	0.000344146571525561	0.583	-0.778	2.79955906730117e-12	0.774	-0.369	0.00175631148833894	0.443	-1.175	3.81698233141822e-26
Ld1S_080857400	adaptor complex protein AP 3 delta subunit 1, putative	1704	2267	2547	1952	1677	1381	1404	950	1899	3240	4851	2939	671	1808	1676	3448	3355	3212	1669	1932	1587	1398	1268	1423	2797	3030	2462	997	1197	935	2047.3	1043	2763	1729	1363	3338	2.436	1.285	3.69206311966615e-42	1.936	0.953	3.28029959402957e-24	0.795	-0.331	0.0010337842962595	2.648	1.405	1.61242870739834e-50
Ld1S_080857500	hypothetical protein	354	495	580	141	122	117	230	156	297	839	1307	813	240	557	573	716	732	732	121	141	134	229	208	223	724	816	681	357	369	320	433.5	349	740	132	220	727	3.285	1.716	1.73282048389423e-56	5.547	2.472	1.35813536037062e-96	1.689	0.756	7.39660459885066e-09	2.135	1.094	4.93897157016294e-29
Ld1S_080857600	vesicle-associated membrane protein, putative	485	724	760	1503	1110	1263	904	598	1022	1013	1502	1119	373	835	1095	981	1071	959	1285	1279	1452	900	798	766	875	938	937	554	553	611	930.55	573	917	1339	821	1004	1.222	0.29	0.00372100635024445	0.751	-0.414	1.587552911109e-05	0.614	-0.704	1.91542065826992e-13	1.598	0.677	1.60999276684185e-12
Ld1S_080857700	hypothetical protein	884	1167	1355	1831	1539	1337	844	630	971	1593	2174	1725	616	1455	1431	1789	1727	1709	1565	1773	1537	840	841	728	1375	1358	1445	915	963	798	1290.87	892	1393	1625	803	1742	2.175	1.121	3.13564670019925e-37	1.074	0.103	0.260718204474643	0.494	-1.018	5.14494331950351e-31	1.567	0.648	5.89225976481466e-14
Ld1S_080857800	Translation elongation factor 1-beta. Translation, ribosomal structure and biogenesis	492	682	839	782	699	622	552	376	599	1127	1824	1192	358	798	881	995	1009	1058	668	805	715	550	502	449	973	1139	998	532	528	491	760.96	517	1037	729	500	1021	2.047	1.034	5.91933856033713e-25	1.406	0.492	6.53194561379551e-07	0.687	-0.542	1.59349954402999e-07	2.01	1.007	1.06097354700632e-25
Ld1S_080857900	phosphoglycerate mutase protein, putative	358	521	668	565	459	326	551	416	656	726	885	763	405	929	859	724	771	843	483	529	375	549	555	492	627	553	639	602	615	479	588.96	565	606	462	532	779	1.476	0.562	1.40985009337833e-05	1.701	0.767	2.3034007841597e-09	1.153	0.205	0.154898919070535	1.079	0.11	0.431417314815926
Ld1S_080858000	Putative zinc finger motif, C2HC5-type,ASCH domain containing protein, putative	573	782	887	1693	1365	1171	1319	1038	1709	1448	2040	1423	875	1845	2052	1159	1157	1119	1447	1572	1346	1313	1385	1280	1250	1274	1192	1300	1222	1145	1277.52	1222	1239	1455	1326	1145	0.864	-0.211	0.00562445573970634	0.788	-0.343	3.58690514226739e-06	0.913	-0.132	0.0911678970681337	1.017	0.024	0.772285231793168
Ld1S_080858100	ATP-dependent DEAD,H RNA helicase, putative	793	1029	1194	1268	1065	1012	1325	1019	1940	1750	2220	1725	958	2145	2431	1604	1523	1506	1084	1227	1163	1319	1360	1454	1511	1387	1445	1424	1420	1356	1385.48	1400	1448	1158	1378	1544	1.119	0.162	0.0543350246488785	1.334	0.416	2.79582592711603e-07	1.192	0.254	0.00257441298859099	1.034	0.049	0.584341928376331
Ld1S_080858200	adaptor complex protein AP 3 delta subunit 1, putative	739	1062	1247	2413	1878	1665	1814	1322	2581	1810	2708	1905	1119	2629	3001	1495	1571	1573	2063	2163	1914	1806	1764	1934	1563	1692	1596	1663	1741	1674	1747.4	1693	1617	2047	1835	1546	0.842	-0.249	0.00111154581682413	0.756	-0.403	5.63737280453982e-08	0.898	-0.155	0.0486219498406167	0.955	-0.066	0.413079264327127
Ld1S_080858300	dual-specificity protein phosphatase, putative	331	415	496	1203	761	806	879	710	1174	827	1168	822	509	1129	1489	670	614	626	1028	877	926	875	948	880	714	730	689	756	747	831	793.98	778	711	944	901	637	0.706	-0.502	1.3387306666933e-07	0.673	-0.572	1.16869816457486e-09	0.952	-0.07	0.511817977784375	0.911	-0.134	0.162250277456536
Ld1S_080858400	hypothetical protein	444	600	684	705	507	494	637	505	1004	1139	1636	1110	367	852	911	898	888	863	603	584	568	634	674	752	983	1022	930	545	564	508	734.44	539	978	585	687	883	1.28	0.356	0.000165247987942483	1.507	0.592	2.66820268333287e-10	1.178	0.236	0.0179216555606271	1.818	0.863	3.01088026275252e-22
Ld1S_080858500	hypothetical protein	414	592	768	983	695	678	926	786	1218	1059	1321	1232	688	1561	1787	838	876	969	840	801	779	922	1049	913	914	825	1032	1022	1033	997	920.68	1017	924	807	961	894	0.934	-0.099	0.377710750488511	1.109	0.149	0.167480857557783	1.187	0.248	0.0216808100228656	0.907	-0.141	0.183331826607261
Ld1S_080858600	hypothetical protein	656	801	981	659	514	599	688	470	1195	2018	2489	1841	466	1145	1484	1327	1185	1237	563	592	688	685	627	895	1742	1555	1542	693	758	828	994.6	760	1613	614	736	1250	1.701	0.766	2.31652631393543e-11	2.039	1.028	2.59251002727832e-19	1.198	0.261	0.037590619375548	2.125	1.087	8.33638319650868e-23
Ld1S_080858700	hypothetical protein	591	916	1053	3185	2195	2108	1833	1485	2252	1483	2070	1675	1226	2613	3463	1196	1355	1328	2723	2528	2423	1825	1982	1687	1280	1293	1403	1822	1730	1932	1767.17	1828	1325	2558	1831	1293	0.708	-0.498	7.69851425150606e-08	0.506	-0.983	1.24294858941301e-27	0.714	-0.485	9.89984996023268e-08	0.725	-0.464	2.59515736364602e-07
Ld1S_080858800	DNA repair protein, putative	619	804	963	699	517	399	798	583	1097	1466	1875	1652	746	1840	1698	1252	1190	1215	598	596	459	794	778	822	1266	1171	1384	1109	1218	947	986.52	1091	1274	551	798	1219	1.524	0.608	1.51385514005455e-07	2.217	1.148	3.2401805702952e-23	1.454	0.54	8.23612044121477e-06	1.17	0.227	0.0540121751866781
Ld1S_080858900	GPI-GlcNAc transferase complex, PIG-H component, putative	345	458	491	1323	987	1055	881	739	1289	941	1311	899	556	1244	1590	698	678	619	1131	1137	1212	877	986	966	812	819	753	826	824	887	881.73	846	795	1160	943	665	0.703	-0.508	2.59399363496014e-08	0.571	-0.808	1.3466267812279e-19	0.813	-0.3	0.000760014264909411	0.939	-0.09	0.336772484199943
Ld1S_080859000	hypothetical protein	904	1245	1576	2355	1653	1324	2481	1860	3041	1631	2321	1739	2649	5225	5643	1829	1842	1988	2013	1904	1522	2470	2482	2278	1408	1450	1457	3937	3459	3148	2212.51	3515	1438	1813	2410	1886	0.786	-0.347	0.000489104555909768	1.047	0.067	0.534997401113799	1.332	0.414	3.87644994217472e-05	0.411	-1.282	1.25894062076165e-41
Ld1S_080859100	hypothetical protein	67	93	109	544	391	315	302	245	506	178	218	203	125	284	349	136	138	137	465	450	362	301	327	379	154	136	170	186	188	195	248.22	190	153	426	336	137	0.407	-1.296	1.17646464569968e-16	0.32	-1.642	1.23307375806102e-26	0.787	-0.346	0.016435901640333	0.805	-0.313	0.0407916211214774
Ld1S_080859200	Bacterial transferase hexapeptide six repeats, putative	282	378	479	902	577	596	503	465	764	590	848	552	433	1020	1148	571	559	604	771	665	685	501	621	572	509	530	462	643	675	640	600.62	653	500	707	565	578	1.027	0.039	0.75880262002089	0.817	-0.291	0.00697340957003589	0.795	-0.33	0.00238469270165117	0.766	-0.384	0.000218993092964017
Ld1S_080859300	hypothetical protein	290	469	534	457	351	324	605	461	918	838	1196	925	480	1077	1329	587	694	674	391	404	372	602	615	688	723	747	775	713	713	741	629.35	722	748	389	635	652	1.026	0.037	0.732814303777562	1.674	0.743	4.33994541173337e-15	1.632	0.707	4.39974221078787e-14	1.037	0.053	0.58564973369279
Ld1S_080859400	Inositol phosphosphingolipids phospholipase C	342	506	607	1658	1173	1470	1159	915	1597	910	1250	866	596	1409	1865	692	749	766	1417	1351	1689	1154	1221	1197	786	781	725	886	933	1040	1025.78	953	764	1486	1191	736	0.618	-0.693	5.38137414531941e-13	0.496	-1.011	8.73797215331219e-27	0.802	-0.318	0.000827991173807079	0.803	-0.317	0.000802631986355812
Ld1S_080859500	Ubiquitin-protein ligase. Posttranslational modification, protein turnover, chaperones	273	349	383	415	339	326	420	314	557	569	746	592	235	540	652	552	516	483	355	391	375	418	419	417	491	466	496	349	358	364	430	357	484	374	418	517	1.232	0.3	0.00321455362207412	1.382	0.467	3.78227992871339e-06	1.122	0.167	0.128550978052244	1.352	0.435	4.75516600881047e-06
Ld1S_080859600	ubiquitin-activating enzyme-like protein	461	631	710	675	524	495	793	612	1063	1279	1665	1298	635	1511	1725	933	934	896	577	604	569	790	817	796	1104	1040	1087	944	1000	962	870.15	969	1077	583	801	921	1.149	0.2	0.0144848917195032	1.578	0.658	3.86662712156031e-16	1.374	0.458	1.84669873156615e-08	1.109	0.15	0.0510629849863885
Ld1S_080859700	ABC1 family, putative	580	833	921	799	631	674	867	663	1168	1284	1794	1348	635	1461	1596	1174	1233	1162	683	727	775	863	885	875	1109	1121	1129	944	967	890	969.01	934	1120	728	874	1190	1.359	0.443	1.98966286646973e-08	1.635	0.709	2.63910319634397e-19	1.203	0.267	0.00134638792126094	1.202	0.265	0.000515902266910206
Ld1S_080859800	Ribosomal protein L9, N-terminal domain containing protein, putative	276	314	479	508	429	443	472	443	640	603	960	660	262	628	804	558	465	604	434	494	509	470	591	480	521	600	553	389	416	449	502.15	418	558	479	514	542	1.061	0.086	0.520340361487022	1.134	0.181	0.147255904106659	1.068	0.095	0.496974154335233	1.335	0.416	0.00038587508536837
Ld1S_080859900_pseudogene	hypothetical protein	373	494	686	685	549	484	502	449	654	681	919	660	332	807	794	755	731	865	586	632	556	500	599	490	588	574	553	493	534	443	593.31	490	572	591	530	784	1.493	0.578	9.69243490292267e-08	1.332	0.414	0.000127762614351894	0.892	-0.165	0.171072206993143	1.17	0.226	0.0415725501301512
Ld1S_080860000	hypothetical protein	246	343	421	539	379	376	463	381	686	613	995	672	358	763	1104	498	508	531	461	437	432	461	508	514	529	622	563	532	505	616	514.4	551	571	443	494	512	1.036	0.052	0.67909062485681	1.152	0.204	0.0706751375915987	1.111	0.152	0.204148116872619	1.038	0.054	0.642458183084716
Ld1S_080860100	hypothetical protein	391	434	567	1424	1030	947	1012	657	1660	894	1212	921	546	1183	1449	791	642	715	1217	1186	1088	1008	877	1244	772	757	771	811	783	808	898.14	801	767	1164	1043	716	0.684	-0.547	1.21968133910928e-06	0.612	-0.709	1.72191448263114e-10	0.894	-0.161	0.183915979800885	0.958	-0.062	0.619729787491444
Ld1S_080860200	ribosomal protein L2, putative	304	483	570	440	384	355	413	335	504	834	1243	925	290	703	780	615	715	719	376	442	408	411	447	378	720	777	775	431	465	435	540.93	444	757	409	412	683	1.668	0.738	1.60236701658879e-14	1.678	0.747	7.39724536540746e-15	1.006	0.008	0.954018780235012	1.709	0.773	3.88044028256975e-18
Ld1S_080860300	iron superoxide dismutase A, mitochondrial	1284	1817	1934	1465	1083	1356	1424	941	1693	2326	3605	2222	940	1826	2537	2598	2689	2439	1252	1248	1558	1418	1256	1268	2008	2252	1861	1397	1209	1415	1724.6	1340	2040	1353	1314	2575	1.96	0.971	8.39064667064144e-19	1.906	0.931	1.51489988332763e-17	0.972	-0.041	0.778098999021731	1.526	0.61	2.96238153983925e-08
Ld1S_080860400	Isochorismatase family, putative	219	303	380	684	604	570	544	492	897	471	677	470	344	711	905	443	448	479	585	696	655	542	657	672	407	423	394	511	471	505	525.78	496	408	645	624	457	0.734	-0.447	2.96778465445754e-05	0.709	-0.495	2.75640234218638e-06	0.967	-0.049	0.699561606116349	0.828	-0.273	0.00904939374114298
Ld1S_080860500	Isochorismatase family, putative	249	375	495	947	723	593	753	605	1043	594	872	687	476	1173	1128	504	555	624	809	833	682	750	807	781	513	545	575	707	777	629	672.79	704	544	775	779	561	0.723	-0.468	3.83126695363984e-05	0.727	-0.46	4.58064104110646e-05	1.006	0.008	0.958063857827125	0.775	-0.368	0.000872332032393946
Ld1S_080860600	mitochondrial associated ribonuclease, putative	777	1039	1380	2419	1781	1946	2284	1737	2830	1235	1739	1301	856	1751	2159	1572	1537	1741	2068	2052	2236	2274	2318	2120	1066	1086	1090	1272	1159	1204	1653.11	1212	1081	2119	2237	1617	0.724	-0.466	2.5496142914512e-09	0.764	-0.388	6.96215636757926e-07	1.056	0.078	0.378504773856295	0.895	-0.161	0.0516848959087959
Ld1S_080860700	Tim10,DDP family zinc finger, putative	344	472	625	499	446	362	555	461	716	702	942	736	389	852	886	696	698	788	427	514	416	553	615	536	606	588	617	578	564	494	579.39	545	604	452	568	727	1.289	0.366	0.000781135672952082	1.619	0.695	1.18739046020122e-10	1.257	0.33	0.00374729160862112	1.113	0.154	0.166895531609283
Ld1S_080860800	hypothetical protein	1197	1549	1727	2300	1523	2040	3336	2329	5937	3552	3721	3348	1311	3065	3339	2422	2292	2178	1966	1754	2344	3321	3108	4448	3067	2325	2805	1948	2029	1863	2524.73	1947	2732	2021	3626	2297	0.638	-0.648	1.72913914499143e-07	1.144	0.194	0.132598778301357	1.792	0.842	1.48857930456754e-11	1.393	0.478	0.00013174581088907
Ld1S_080860900_pseudogene	hypothetical protein	372	483	560	457	315	337	557	401	957	964	1171	921	380	958	969	753	715	706	391	363	387	555	535	717	832	732	771	565	634	541	613.07	580	778	380	602	725	1.199	0.261	0.0339880179118306	1.903	0.928	1.39830980874311e-14	1.588	0.667	6.22050597950291e-08	1.338	0.42	0.000319523865170572
Ld1S_080861000_pseudogene	hypothetical protein	301	398	401	466	330	353	382	366	677	743	1059	800	295	717	799	609	589	506	398	380	406	380	488	507	641	662	670	438	475	446	506.39	453	658	395	458	568	1.233	0.303	0.0107638825030678	1.43	0.516	9.88385336665823e-06	1.159	0.213	0.0913666232042721	1.452	0.538	1.04980099648826e-06
Ld1S_080861100	hypothetical protein	370	488	564	873	638	713	676	573	926	719	1021	726	436	916	1122	749	722	711	746	735	819	673	765	694	621	638	608	648	606	626	690.75	627	622	767	711	727	1.025	0.035	0.738953604876798	0.947	-0.078	0.420605443986671	0.924	-0.113	0.256087392496609	0.996	-0.006	0.96154276321973
Ld1S_080861200	hypothetical protein	995	1285	1552	3859	2911	2715	1787	1412	2800	2218	2971	2277	1515	3760	4627	2013	1901	1958	3299	3353	3120	1779	1884	2098	1915	1856	1907	2251	2489	2581	2293.75	2440	1893	3257	1920	1957	1.018	0.026	0.786458838639471	0.6	-0.737	6.61810096645445e-21	0.589	-0.763	2.91006590622353e-22	0.775	-0.368	3.11454107558508e-06
Ld1S_080861300	hypothetical protein	644	865	1057	1480	1212	1306	1602	1287	2593	1861	2424	1860	940	2093	2761	1303	1280	1333	1265	1396	1501	1595	1718	1943	1607	1514	1558	1397	1386	1540	1489.05	1441	1560	1387	1752	1305	0.745	-0.424	1.93346374722191e-07	0.942	-0.086	0.319872621711912	1.264	0.338	3.74400255236616e-05	1.084	0.117	0.164476632744215
Ld1S_080861400	hypothetical protein	467	590	671	1265	870	1030	1073	891	1538	1344	1753	1330	822	1731	2288	945	873	846	1081	1002	1184	1068	1189	1152	1160	1095	1114	1222	1146	1276	1090.32	1215	1123	1089	1136	888	0.78	-0.358	6.75123813194475e-05	0.814	-0.297	0.000949935604403189	1.044	0.062	0.551640550169194	0.925	-0.112	0.215026981327728
Ld1S_080861500	WD domain, G-beta repeat, putative	1151	1585	1899	1793	1149	1624	1875	1080	2734	2889	3774	3002	1009	2071	2809	2329	2345	2395	1533	1324	1866	1867	1441	2048	2494	2358	2515	1499	1371	1567	1930.19	1479	2456	1574	1785	2356	1.33	0.411	2.88249842629614e-05	1.51	0.595	8.1492894782457e-10	1.136	0.184	0.0852100371602326	1.664	0.735	1.57891629137343e-14
Ld1S_080861600	hypothetical protein	881	1065	1296	1663	1122	1309	1613	1187	2502	2625	3201	2565	1221	2863	3399	1783	1576	1635	1422	1292	1504	1606	1584	1875	2266	2000	2149	1814	1895	1896	1753.13	1868	2138	1406	1688	1665	0.984	-0.023	0.82092448442036	1.183	0.242	0.00457940847956118	1.202	0.265	0.00237577156781038	1.141	0.19	0.0238319579129741
Ld1S_080861700_pseudogene	hypothetical protein	490	573	739	1592	1231	1141	1199	1041	1902	1606	2231	1427	810	1770	2202	991	848	932	1361	1418	1311	1194	1389	1425	1387	1394	1195	1204	1172	1228	1229.96	1201	1325	1363	1336	924	0.69	-0.535	8.67823808005036e-08	0.677	-0.563	1.29234551328595e-08	0.981	-0.028	0.823842060617806	1.103	0.141	0.169575700546974
Ld1S_080861800	hypothetical protein	786	1057	1238	1841	1248	1417	2442	1897	3700	2628	3287	2727	1528	3303	4123	1590	1564	1561	1574	1438	1628	2431	2532	2772	2269	2053	2284	2271	2187	2300	2030.35	2253	2202	1547	2578	1572	0.61	-0.714	1.00523782097838e-23	1.016	0.024	0.778711843219993	1.667	0.738	8.48217293370048e-26	0.977	-0.034	0.675394007713674
Ld1S_080861900	signal peptidase type I, putative	280	379	431	479	365	433	487	349	567	544	795	601	299	681	827	567	561	544	409	420	498	485	466	425	470	497	503	444	451	461	480.02	452	490	442	459	557	1.216	0.282	0.00883765877899285	1.26	0.333	0.00173029559340532	1.036	0.051	0.694546344987397	1.083	0.115	0.289643651284778
Ld1S_080862000	hypothetical protein	545	823	873	882	654	799	923	568	1142	1114	1605	1207	611	1222	1715	1103	1218	1101	754	753	918	919	758	856	962	1003	1011	908	809	957	935.27	891	992	808	844	1141	1.353	0.436	2.36363047752376e-05	1.417	0.503	8.41146000700678e-07	1.047	0.067	0.591141005426274	1.116	0.159	0.135240448826485
Ld1S_080862100	small ubiquitin protein, putative	280	377	414	274	233	238	236	155	333	471	720	469	86	265	306	567	558	522	234	268	274	235	207	250	407	450	393	128	175	171	322.49	158	417	259	231	549	2.356	1.236	1.01718760460713e-23	2.122	1.085	5.68623550186347e-19	0.901	-0.151	0.305984587296021	2.594	1.375	3.32205208589157e-29
Ld1S_080862200	hypothetical protein	288	415	492	1049	739	785	919	692	1144	641	999	657	587	1162	1682	583	614	621	897	851	902	915	924	857	553	624	550	872	769	938	764.73	860	576	883	899	606	0.676	-0.565	3.02293680970387e-08	0.687	-0.543	8.84086694595736e-08	1.016	0.022	0.863736048802301	0.672	-0.574	3.19551377830230e-09
Ld1S_080862300	hypothetical protein	162	268	342	450	385	318	390	308	518	511	663	543	329	680	790	328	397	431	385	443	365	388	411	388	441	414	455	489	450	441	415.12	460	437	398	396	385	0.981	-0.027	0.852924316095727	0.976	-0.035	0.798212631367803	0.994	-0.008	0.962666417733296	0.954	-0.068	0.588158888006584
Ld1S_080862400	NA. Cytoskeleton	156	204	273	859	629	625	675	625	1040	346	509	433	425	932	1159	316	302	344	734	725	718	672	834	779	299	318	363	632	617	647	553.26	632	327	726	762	321	0.422	-1.245	6.38924610081021e-31	0.44	-1.183	4.42735052621975e-28	1.044	0.062	0.60065535684005	0.517	-0.952	1.19381919544937e-21
Ld1S_080862500	ribose-phosphate pyrophosphokinase, putative	832	1193	1337	3830	2675	3209	2952	2140	3862	1951	2819	2230	1785	3534	5104	1683	1765	1686	3274	3081	3688	2939	2856	2894	1684	1761	1868	2653	2340	2847	2468.02	2613	1771	3348	2896	1711	0.591	-0.758	1.12487014252688e-20	0.513	-0.964	4.13165684556346e-33	0.867	-0.206	0.0147469225056163	0.679	-0.558	2.51874677089017e-12
Ld1S_080862600	protein kinase EC. Signal transduction mechanisms	790	957	1223	2164	1719	1970	1837	1546	3252	2109	2582	2143	917	2216	2693	1598	1416	1543	1850	1980	2264	1829	2063	2437	1821	1613	1795	1363	1467	1502	1769.4	1444	1743	2031	2110	1519	0.722	-0.471	9.88033953878171e-07	0.749	-0.417	1.32988134353392e-05	1.038	0.054	0.643290385013415	1.206	0.271	0.0052700359116461
Ld1S_080862700	protein kinase , putative	543	687	904	923	751	850	884	853	1532	1483	1963	1531	753	1609	2114	1099	1017	1140	789	865	977	880	1138	1148	1280	1226	1282	1119	1065	1179	1080.37	1121	1263	877	1055	1085	1.03	0.043	0.705279316610692	1.239	0.31	0.00200378939136709	1.203	0.266	0.0101806826183756	1.13	0.176	0.0799468944646317
Ld1S_080862800	hypothetical protein	545	721	821	708	591	581	739	597	1013	986	1273	995	547	1245	1539	1103	1067	1036	605	681	668	736	797	759	851	795	833	813	824	859	828.4	832	826	651	764	1069	1.398	0.484	8.97590481795993e-09	1.641	0.714	2.09550230198516e-17	1.174	0.231	0.0103258793816006	0.992	-0.012	0.909396397542409
Ld1S_080862900	cyclopropane-fatty-acyl-phospholipid syntahse	192	293	312	680	439	490	432	299	523	408	655	442	268	608	729	388	434	394	581	506	563	430	399	392	352	409	370	398	403	407	428.39	403	377	550	407	405	0.997	-0.005	0.978288650309247	0.736	-0.441	4.89919151960603e-05	0.739	-0.437	4.88825912359267e-05	0.938	-0.093	0.421668629066562
Ld1S_080863000	translation initiation factor-like protein	1326	1602	2071	1949	1293	1283	2147	1696	3220	3773	5413	3477	1581	3303	4083	2683	2371	2612	1666	1489	1474	2138	2263	2413	3257	3382	2913	2349	2187	2278	2364.99	2271	3184	1543	2271	2555	1.123	0.167	0.0660696666839709	1.655	0.727	6.18576875733395e-17	1.473	0.559	3.00336006390387e-10	1.403	0.489	1.12768476226536e-08
Ld1S_080863100	hypothetical protein	361	421	592	912	642	633	826	715	1227	949	1234	888	521	1162	1483	730	623	747	780	740	727	822	954	919	819	771	744	774	769	827	783.17	790	778	749	898	700	0.779	-0.36	0.000288149647425019	0.933	-0.1	0.341565427524452	1.198	0.26	0.00978579601188673	0.983	-0.024	0.831374521153798
Ld1S_080863200	hypothetical protein	159	212	213	1179	814	1071	774	576	998	210	287	222	353	818	1073	322	314	269	1008	938	1231	771	769	748	181	179	186	525	542	599	571.92	555	182	1059	763	302	0.393	-1.346	5.82823136262715e-30	0.284	-1.817	6.97733504858598e-55	0.721	-0.471	1.73286712775254e-05	0.328	-1.609	5.39015760327196e-44
Ld1S_080863300	hypothetical protein	72	118	131	99	93	88	148	112	155	175	236	213	122	269	317	146	175	165	85	107	101	147	149	116	151	147	178	181	178	177	146.97	179	159	98	137	162	1.189	0.25	0.158042131292268	1.673	0.743	1.95012768593478e-05	1.407	0.493	0.00587191265251766	0.891	-0.167	0.309448196188948
Ld1S_080863400	hypothetical protein	231	332	391	1582	951	1291	1180	484	1357	345	394	376	591	1373	2001	467	491	493	1352	1095	1484	1175	646	1017	298	246	315	878	909	1116	798.89	968	286	1310	946	484	0.521	-0.94	2.99992244838273e-11	0.374	-1.42	1.49716609943696e-24	0.717	-0.48	0.00070488694710121	0.294	-1.767	1.22288560906027e-37
Ld1S_080863500	hypothetical protein	74	113	106	515	285	357	328	149	451	120	131	99	178	391	544	150	167	134	440	328	410	327	199	338	104	82	83	265	259	303	239.2	276	90	393	288	150	0.527	-0.925	7.63175198819046e-08	0.386	-1.373	2.45824950683554e-16	0.733	-0.449	0.00600714290853086	0.322	-1.636	3.79231386216435e-23
Ld1S_080863600	hypothetical protein	143	194	226	1029	760	771	387	256	596	328	446	307	283	593	731	289	287	285	880	875	886	385	342	447	283	279	257	421	393	408	447.74	407	273	880	391	287	0.73	-0.455	0.00011101687268896	0.326	-1.617	3.26456133538604e-49	0.447	-1.162	3.25689912532398e-30	0.674	-0.57	9.23624934015818e-08
Ld1S_080863700	hypothetical protein	1318	1611	1836	2847	1742	2499	3081	1458	4189	3285	3235	3157	1782	3694	5211	2667	2384	2316	2434	2007	2872	3067	1946	3139	2836	2021	2645	2648	2446	2907	2555.53	2667	2501	2438	2717	2456	0.921	-0.118	0.357883518021887	1.02	0.028	0.835933629970506	1.107	0.147	0.274842122004657	0.929	-0.107	0.412905535245518
Ld1S_080863800	hypothetical protein	1208	1635	2040	4689	3563	3410	3278	2171	5807	2852	3567	2863	1926	4655	5443	2444	2419	2573	4008	4104	3919	3264	2897	4351	2462	2228	2398	2862	3082	3037	3069.96	2994	2363	4010	3504	2479	0.711	-0.493	5.85355344200625e-06	0.617	-0.697	6.75275878530854e-11	0.868	-0.204	0.080376015124188	0.788	-0.343	0.00179892831176726
Ld1S_080863900	Amastin surface glycoprotein, putative	3588	5379	6070	18026	11756	13873	10818	6403	12615	8141	10980	9000	6659	14027	20201	7260	7960	7656	15409	13542	15944	10770	8545	9452	7029	6859	7539	9896	9287	11270	9894.42	10151	7142	14965	9589	7625	0.798	-0.325	0.000290980793756361	0.512	-0.967	9.49204657925832e-29	0.641	-0.641	5.73323077780202e-13	0.705	-0.505	1.12372286383981e-08
Ld1S_080864000	DnaJ domain containing protein, putative	338	454	549	1346	860	1060	904	708	1343	729	968	775	519	1120	1410	684	672	692	1151	991	1218	900	945	1006	629	605	649	771	742	787	829.43	767	628	1120	950	683	0.718	-0.477	4.2533871124827e-08	0.61	-0.713	5.4763014917287e-17	0.849	-0.236	0.00573889120989929	0.82	-0.287	0.00067622808343293
Ld1S_080864100	protein kinase, putative	355	479	492	1597	1038	1536	2214	1288	2967	634	869	645	1199	2922	3931	718	709	621	1365	1196	1765	2204	1719	2223	547	543	540	1782	1935	2193	1337.33	1970	543	1442	2049	683	0.334	-1.58	7.46882214128865e-37	0.477	-1.067	1.71213918216844e-17	1.427	0.513	4.82953648112721e-05	0.277	-1.855	1.38346957473835e-52
Ld1S_080864200	amastin-like protein	0	0	0	0	0	0	0	0	0	0	0	0	0	0	0	0	0	0	0	0	0	0	0	0	0	0	0	0	0	0	0	0	0	0	0	0	NA	NA	NA	NA	NA	NA	NA	NA	NA	NA	NA	NA
Ld1S_080864300	amastin-like protein	0	0	0	0	0	0	0	0	0	0	0	0	0	0	0	0	0	0	0	0	0	0	0	0	0	0	0	0	0	0	0	0	0	0	0	0	NA	NA	NA	NA	NA	NA	NA	NA	NA	NA	NA	NA
Ld1S_080864400	amastin-like protein	0	0	0	0	0	0	0	0	0	0	0	0	0	0	0	0	0	0	0	0	0	0	0	0	0	0	0	0	0	0	0	0	0	0	0	0	NA	NA	NA	NA	NA	NA	NA	NA	NA	NA	NA	NA
Ld1S_080864500_pseudogene	Amastin surface glycoprotein, putative	179	214	216	502	353	379	660	434	605	296	470	300	271	512	823	362	317	272	429	407	436	657	579	453	256	294	251	403	339	459	394.23	400	267	424	563	317	0.563	-0.829	5.16707048841368e-08	0.743	-0.428	0.0058991410543123	1.32	0.401	0.00971647483956816	0.665	-0.588	8.98883940328837e-05
Ld1S_080864600	amastin-like protein	67	88	112	251	167	190	326	224	475	125	192	124	146	291	368	136	130	141	215	192	218	325	299	356	108	120	104	217	193	205	197.23	205	111	208	327	136	0.415	-1.269	5.53699294113649e-19	0.651	-0.618	3.25039295706242e-05	1.57	0.65	4.98654865254535e-07	0.547	-0.871	9.3489908399253e-11
Ld1S_080864700	amastin-like protein	101	140	153	347	255	271	375	280	535	182	321	177	182	377	519	204	207	193	297	294	311	373	374	401	157	201	148	270	250	290	264.65	270	169	301	383	201	0.524	-0.932	1.1404139342069e-11	0.668	-0.582	3.29877562447223e-05	1.275	0.35	0.00873506897153092	0.629	-0.669	3.57050293625209e-07
Ld1S_080864800	amastin-like protein	231	322	356	902	576	770	1768	988	2282	420	634	432	447	1027	1209	467	476	449	771	664	885	1760	1319	1710	363	396	362	664	680	674	776.01	673	374	773	1596	464	0.292	-1.778	5.93746371707922e-51	0.602	-0.731	1.8952927340054e-09	2.067	1.047	6.22725076125929e-20	0.556	-0.846	7.94901364624732e-13
Ld1S_080864900_pseudogene	tuzin-like protein;tuzin, putative	293	430	491	712	568	513	599	486	808	638	980	678	519	1166	1213	593	636	619	609	654	590	596	649	605	551	612	568	771	772	677	633.48	740	577	618	617	616	1.001	0.001	0.99887347134398	1	0	1	0.999	-0.001	0.999658102253122	0.784	-0.351	2.57686972866833e-05
Ld1S_080865000	tuzin-like protein;tuzin, putative	408	537	659	1452	1022	830	1131	829	1295	750	1091	772	782	1848	1851	826	795	831	1241	1177	954	1126	1106	970	648	682	647	1162	1224	1033	961.35	1140	659	1124	1067	817	0.77	-0.378	6.23903853007305e-05	0.731	-0.452	1.17163341634903e-06	0.95	-0.074	0.48897945212744	0.579	-0.788	7.84336912324994e-19
Ld1S_080865100	tuzin, putative fragment	440	658	745	416	303	305	466	327	702	787	1061	918	361	810	882	890	974	940	356	349	351	464	436	526	679	663	769	536	536	492	597.41	521	704	352	475	935	1.961	0.971	1.23559561151484e-22	2.656	1.409	6.44395440156941e-44	1.355	0.438	5.66773418715328e-05	1.351	0.435	8.41302009218905e-06
Ld1S_080865200	amastin-like protein	151	168	198	319	221	256	310	212	393	220	361	225	164	319	408	306	249	250	273	255	294	309	283	294	190	226	188	244	211	228	253.19	228	201	274	295	268	0.9	-0.152	0.28736884726774	0.972	-0.04	0.790770795043059	1.08	0.112	0.456994037820259	0.894	-0.162	0.243109753320718
Ld1S_080865300_pseudogene	amastin-like protein	81	153	136	342	243	240	226	159	314	253	350	251	185	393	441	164	226	172	292	280	276	225	212	235	218	219	210	275	260	246	234.06	260	216	283	224	187	0.834	-0.262	0.070217793062082	0.665	-0.589	1.53551344723461e-05	0.797	-0.327	0.0145924670380988	0.833	-0.264	0.0387900653254752
Ld1S_080865400_pseudogene	amastin-like protein	91	135	161	410	285	333	560	364	731	180	285	212	150	274	379	184	200	203	350	328	383	558	486	548	155	178	178	223	181	211	291.08	205	170	354	531	196	0.37	-1.434	6.48201073198801e-31	0.556	-0.848	2.95703242446946e-11	1.501	0.586	2.04678837074292e-07	0.843	-0.246	0.0560222981042396
Ld1S_080865500_pseudogene	amastin-like protein	0	0	0	0	0	0	0	0	0	0	0	0	0	0	0	0	0	0	0	0	0	0	0	0	0	0	0	0	0	0	0	0	0	0	0	0	NA	NA	NA	NA	NA	NA	NA	NA	NA	NA	NA	NA
Ld1S_080865600_pseudogene	amastin-like protein	0	0	0	0	0	0	0	0	0	0	0	0	0	0	0	0	0	0	0	0	0	0	0	0	0	0	0	0	0	0	0	0	0	0	0	0	NA	NA	NA	NA	NA	NA	NA	NA	NA	NA	NA	NA
Ld1S_080865700	hypothetical protein	807	1112	1439	3600	2350	2779	3047	1899	3345	1774	2435	1598	1733	3715	5310	1633	1645	1815	3077	2707	3194	3034	2534	2506	1532	1521	1339	2575	2460	2962	2302.28	2666	1464	2993	2691	1698	0.632	-0.661	7.7874912705595e-11	0.569	-0.814	5.45071486598871e-16	0.9	-0.153	0.171920369219116	0.55	-0.862	4.76736842440425e-18
Ld1S_080865800	hypothetical protein	372	487	544	1307	863	1062	1014	688	1233	977	1249	896	719	1512	2139	753	721	686	1117	994	1221	1010	918	924	843	780	751	1068	1001	1193	932	1087	791	1111	951	720	0.757	-0.401	5.08151808879839e-05	0.649	-0.625	9.4962250912204e-11	0.856	-0.224	0.0250056059229521	0.727	-0.46	7.34538771557793e-07
Ld1S_080865900_pseudogene	SET domain containing protein, putative	179	263	302	616	330	460	436	385	615	527	722	583	275	640	773	362	389	381	527	380	529	434	514	461	455	451	488	409	424	431	442.29	421	465	479	470	377	0.807	-0.31	0.0180020751060583	0.789	-0.342	0.00784871782805996	0.978	-0.033	0.839987194651512	1.102	0.14	0.2854211995932
Ld1S_080866000	mitochondrial DNA polymerase beta	468	641	725	143	132	127	246	177	304	1009	1399	887	133	309	336	947	949	914	122	152	146	245	236	228	871	874	743	198	205	187	467.79	197	829	140	236	937	3.957	1.984	9.92894395853243e-81	6.743	2.753	6.40499297862461e-128	1.704	0.769	1.46623468356223e-09	4.216	2.076	7.77485129407878e-93
Ld1S_080866100	mitochondrial DNA polymerase beta-PAK, putative	306	435	488	476	384	360	528	378	710	803	1069	790	224	568	605	619	644	616	407	442	414	526	504	532	693	668	662	333	376	338	518.18	349	674	421	521	626	1.199	0.261	0.00622328316427197	1.489	0.574	1.27697953928284e-09	1.242	0.313	0.00134644615944015	1.926	0.945	1.45704038049829e-26
Ld1S_080866200	Beta-lactamase superfamily domain containing protein, putative	413	520	584	966	809	704	909	686	1388	1201	1560	1261	734	1579	1952	836	769	737	826	932	809	905	916	1040	1037	975	1056	1091	1045	1089	937.45	1075	1023	856	954	781	0.815	-0.296	0.00237358793292437	0.91	-0.136	0.172970879171595	1.117	0.159	0.118395418794762	0.951	-0.072	0.473088068455951
Ld1S_080866300	hypothetical protein	319	371	501	524	393	462	494	379	657	635	857	678	330	742	873	645	549	632	448	453	531	492	506	492	548	535	568	490	491	487	524.54	489	550	477	497	609	1.225	0.293	0.00355345679313026	1.275	0.351	0.000407970991186467	1.041	0.058	0.625356263831572	1.125	0.17	0.0838113034590423
Ld1S_080866400	hypothetical protein	150	165	225	810	514	600	585	455	774	277	359	258	382	879	987	303	244	284	692	592	690	582	607	580	239	224	216	568	582	551	463.66	567	226	658	590	277	0.469	-1.093	7.02464250409282e-23	0.42	-1.252	4.43898678961578e-30	0.896	-0.159	0.144301247428517	0.399	-1.326	1.83128549416122e-38
Ld1S_080866500	protein kinase, putative	487	639	812	5631	3819	4274	2502	1632	3998	870	1163	941	1007	2384	2729	985	946	1024	4813	4399	4912	2491	2178	2996	751	727	788	1496	1578	1522	2107.16	1532	755	4708	2555	985	0.386	-1.372	3.06813455045285e-51	0.209	-2.257	1.81598293831288e-139	0.541	-0.885	2.82196379698141e-24	0.492	-1.024	4.87145468768156e-30
Ld1S_080866600	hypothetical protein	159	186	298	489	355	300	366	294	490	392	538	472	307	723	737	322	275	376	418	409	345	364	392	367	338	336	395	456	479	411	378.96	449	356	391	374	324	0.869	-0.202	0.162554985428033	0.831	-0.267	0.0557168633961303	0.956	-0.065	0.691888846153914	0.795	-0.331	0.0115795353042884
Ld1S_080866700_pseudogene	hypothetical protein	314	453	509	658	496	429	758	523	950	549	657	529	593	1250	1280	635	670	642	562	571	493	755	698	712	474	410	443	881	828	714	632.63	808	442	542	722	649	0.902	-0.149	0.148025056308479	1.203	0.267	0.00806355549323372	1.334	0.416	2.53119850864358e-05	0.549	-0.864	1.11812035180149e-20
Ld1S_080866800	Dpy-30 motif containing protein, putative	734	938	1227	11137	8781	7732	5551	4444	9326	1342	1856	1261	2041	5014	5073	1485	1388	1548	9520	10115	8886	5527	5931	6988	1159	1159	1056	3033	3320	2830	4262.93	3061	1125	9507	6149	1474	0.24	-2.061	2.20124693134975e-95	0.155	-2.689	5.94539612719091e-163	0.647	-0.628	2.81978455490677e-10	0.368	-1.443	3.18241785857046e-48
Ld1S_080866900	Protein of unknown function DUF2453, putative	310	410	457	585	377	404	650	523	952	791	1024	817	341	790	898	627	607	576	500	434	464	647	698	713	683	640	684	507	523	501	587.01	510	669	466	686	603	0.877	-0.189	0.0554529423411349	1.289	0.367	0.000174811851373742	1.47	0.555	4.6550696741293e-09	1.308	0.387	1.92913635029878e-05
Ld1S_080867000	hypothetical protein	46	63	83	109	66	82	127	66	158	83	89	76	76	144	209	93	93	105	93	76	94	126	88	118	72	56	64	113	95	117	93.54	108	64	88	111	97	0.881	-0.182	0.360989513129825	1.116	0.159	0.433202898201532	1.267	0.341	0.0736111048932543	0.585	-0.773	8.84148580635769e-06
Ld1S_080867100	hypothetical protein	301	373	477	650	457	446	794	367	954	417	561	410	543	1169	1506	609	552	602	556	526	513	791	490	715	360	350	343	807	774	840	588.49	807	351	532	665	588	0.886	-0.174	0.178688988291401	1.105	0.144	0.263914575984184	1.247	0.318	0.012143138171361	0.435	-1.2	1.14642015308292e-24
Ld1S_080867200	DnaJ domain containing protein, putative	337	393	530	597	447	367	531	431	757	645	888	600	410	1069	1021	682	582	668	510	515	422	529	575	567	557	555	503	609	708	570	570.05	629	538	482	557	644	1.155	0.208	0.0732925429080121	1.338	0.42	0.000193572035110414	1.158	0.211	0.0799656602355397	0.855	-0.226	0.0429492454736862
Ld1S_080867300	AAA domain dynein-related subfamily,von Willebrand factor type A domain containing protein, putative	1093	1565	1761	5629	4192	4046	4739	3431	7260	2888	3454	2796	1719	4109	4759	2211	2316	2221	4812	4829	4650	4718	4579	5440	2493	2158	2342	2555	2720	2655	3379.92	2643	2331	4764	4912	2249	0.458	-1.126	2.32472305617788e-43	0.472	-1.082	2.21875515148296e-40	1.031	0.044	0.666072039098612	0.88	-0.184	0.0321468477185201
Ld1S_080867400	cathepsin L-like protease fragment	104	154	164	139	125	117	165	132	219	209	291	195	203	367	529	210	228	207	119	144	134	164	176	164	180	182	163	302	243	295	194.15	280	175	132	168	215	1.282	0.358	0.0195008817155759	1.632	0.707	3.84286028125011e-06	1.273	0.349	0.0309291161518773	0.629	-0.668	6.82983102895999e-07
Ld1S_080867500	cathepsin L-like protease fragment	0	0	0	0	0	0	0	0	0	0	0	0	0	0	0	0	0	0	0	0	0	0	0	0	0	0	0	0	0	0	0	0	0	0	0	0	NA	NA	NA	NA	NA	NA	NA	NA	NA	NA	NA	NA
Ld1S_080867600	cathepsin L-like protease fragment	11	10	16	61	51	38	30	23	29	25	29	22	17	28	22	22	15	20	52	59	44	30	31	22	22	18	18	25	19	12	27.22	19	19	52	28	19	0.709	-0.496	0.207948574776187	0.375	-1.416	5.52885465097336e-05	0.528	-0.92	0.00372108941755144	1.087	0.121	0.763093834515347
Ld1S_080867700	cathepsin L-like protease fragment	0	0	0	0	0	0	0	0	0	0	0	0	0	0	0	0	0	0	0	0	0	0	0	0	0	0	0	0	0	0	0	0	0	0	0	0	NA	NA	NA	NA	NA	NA	NA	NA	NA	NA	NA	NA
Ld1S_080867800	cathepsin L-like protease fragment	25	43	58	154	114	119	79	40	111	78	130	66	41	74	76	51	64	73	132	131	137	79	53	83	67	81	55	61	49	42	77.23	51	68	133	72	63	0.872	-0.198	0.460627144039858	0.477	-1.067	4.18365028905916e-06	0.547	-0.87	9.53661624924276e-05	1.385	0.47	0.0476273918851501
Ld1S_080867900	cathepsin L-like protease fragment	60	114	104	288	193	154	158	112	180	119	191	117	52	132	165	121	169	131	246	222	177	157	149	135	103	119	98	77	87	92	139.01	85	107	215	147	140	0.958	-0.062	0.75880262002089	0.655	-0.61	0.000275907398049027	0.684	-0.548	0.000879629097742382	1.224	0.291	0.106578042311509
Ld1S_080868000	cathepsin L-like protease fragment	8	4	12	33	25	32	30	19	31	28	33	14	12	30	39	16	6	15	28	29	37	30	25	23	24	21	12	18	20	22	21.7	20	19	31	26	12	0.473	-1.08	0.0170405287504914	0.395	-1.342	0.00224758463103427	0.834	-0.261	0.539336578239859	0.929	-0.106	0.810242516695212
Ld1S_080868100	histone deacetylase, putative	324	413	489	763	561	629	651	495	898	744	1159	762	500	1073	1299	656	611	617	652	646	723	648	661	673	642	724	638	743	710	725	671.28	726	668	674	661	628	0.948	-0.077	0.459739433776255	0.93	-0.104	0.295658970162268	0.981	-0.027	0.821646722425453	0.924	-0.114	0.230385013961889
Ld1S_080868200	Ring finger domain containing protein, putative	325	477	574	1393	1000	852	520	420	656	534	832	603	312	727	801	658	706	724	1191	1152	979	518	561	492	461	520	505	464	481	447	657.11	464	495	1107	524	696	1.337	0.419	3.36336065455675e-05	0.63	-0.666	2.94906568211754e-12	0.471	-1.086	3.1448838529081e-30	1.069	0.096	0.373865784555434
Ld1S_080868300	hypothetical protein	4156	5522	6508	3425	2301	2248	3903	2689	4520	8538	11740	8531	2681	5697	6602	8409	8171	8208	2928	2651	2584	3886	3589	3387	7371	7334	7146	3984	3772	3683	5140.13	3813	7284	2721	3621	8263	2.287	1.193	1.22599337949448e-93	3.041	1.604	1.79617560328746e-165	1.33	0.411	2.15069983830522e-11	1.912	0.935	1.3557225234791e-59
Ld1S_080868400	stress-induced protein sti1	3235	4363	4973	5197	3579	4215	4896	3036	5266	6763	9599	6211	2500	5399	7471	6545	6456	6272	4442	4123	4844	4874	4052	3946	5839	5997	5203	3715	3575	4168	4936.72	3819	5680	4470	4291	6424	1.5	0.585	1.76895868591519e-09	1.438	0.524	5.88431389087213e-08	0.959	-0.061	0.610211141154813	1.487	0.572	3.82658607929377e-09
Ld1S_080868500	Repeat of unknown function DUF1126, putative	658	851	993	1307	1177	1066	909	711	1349	1473	2113	1556	625	1629	1863	1331	1259	1252	1117	1356	1225	905	949	1011	1272	1320	1303	929	1079	1039	1156.51	1016	1298	1233	955	1281	1.337	0.419	9.41206904332396e-07	1.04	0.056	0.537594982577434	0.778	-0.363	2.6109093961802e-05	1.277	0.352	1.95980750089292e-05
Ld1S_080868600	phosphoribosylpyrophosphate synthetase	795	1111	1259	3616	2460	2450	3009	2256	3820	1840	2647	1699	1338	2746	3544	1609	1644	1588	3091	2834	2816	2996	3011	2862	1589	1654	1423	1988	1818	1977	2193.23	1928	1555	2914	2956	1614	0.546	-0.872	3.77498816523706e-31	0.554	-0.851	6.49460124765326e-30	1.015	0.021	0.83039436360359	0.806	-0.31	3.91182760698751e-05
Ld1S_080868700	suppressive immunomodulating factor, putative	493	641	661	500	360	457	496	357	701	1013	1459	982	228	568	669	997	949	834	427	415	525	494	476	525	875	911	823	339	376	373	622.62	363	870	456	498	927	1.851	0.888	8.94234796752313e-16	2.032	1.023	2.14201963107582e-20	1.098	0.135	0.302117089524665	2.389	1.256	3.63591568023763e-31
Ld1S_080868800	Exocyst complex component Sec3, putative	402	534	565	1218	848	1005	860	575	1154	892	1335	1031	484	1144	1247	813	790	713	1041	977	1155	856	767	865	770	834	864	719	757	696	841.17	724	823	1058	829	772	0.927	-0.109	0.311414243328869	0.729	-0.457	3.31369360274441e-06	0.786	-0.348	0.000478982801873101	1.136	0.184	0.0670717981562516
Ld1S_080868900	Thiopurine S-methyltransferase TPMT, putative	361	521	613	951	788	720	704	544	962	811	1160	941	514	1226	1424	730	771	773	813	908	827	701	726	721	700	725	788	764	812	794	770.22	790	738	849	716	758	1.059	0.083	0.369628983878893	0.893	-0.163	0.056399036426932	0.843	-0.246	0.00372992891088019	0.933	-0.1	0.24090883920183
Ld1S_080869000	MRB1 complex subunit MRB3010	216	322	348	368	274	261	352	274	446	598	925	584	263	531	728	437	476	439	315	316	300	350	366	334	516	578	489	391	352	406	404.32	383	528	310	350	451	1.291	0.368	0.00125091553506862	1.454	0.54	1.88688347742801e-06	1.127	0.172	0.169829865467266	1.379	0.463	8.74047856566628e-06
Ld1S_080869100	SLU7 splicing factor homolog S. cerevisiae. RNA processing and modification	191	265	312	505	422	375	416	302	494	389	679	495	274	663	690	386	392	394	432	486	431	414	403	370	336	424	415	407	439	385	407.6	410	392	450	396	391	0.987	-0.019	0.893456661496305	0.87	-0.201	0.0831444217109388	0.882	-0.182	0.126645129201396	0.957	-0.063	0.599816380305324
Ld1S_080869200	intraflagellar transport protein 122B, putative	1089	1416	1662	2660	2125	2164	1502	1173	2094	2574	3647	2640	1175	2611	3141	2203	2095	2096	2274	2448	2487	1495	1565	1569	2222	2278	2211	1746	1729	1752	2011.5	1742	2237	2403	1543	2131	1.38	0.464	4.08620246979719e-12	0.887	-0.173	0.00960028211528054	0.643	-0.638	2.77841795488936e-22	1.285	0.362	1.91811638761402e-08
Ld1S_080869300	MIX protein	211	271	348	464	335	286	417	349	552	459	715	471	263	572	658	427	401	439	397	386	329	415	466	414	396	447	395	391	379	367	403.11	379	413	371	432	422	0.983	-0.025	0.852924316095727	1.141	0.191	0.0944133942571813	1.161	0.215	0.0613385154497431	1.092	0.127	0.255114846065651
Ld1S_080869400	hypothetical protein	258	361	448	1175	778	821	929	760	1311	547	812	587	470	1037	1237	522	534	565	1004	896	944	925	1014	982	472	507	492	698	687	690	728.88	692	490	948	974	540	0.557	-0.845	4.45690145249755e-21	0.57	-0.811	1.46188468501549e-19	1.024	0.035	0.744954596861615	0.711	-0.493	1.14332481164572e-08
Ld1S_080869500	Zinc finger, C3HC4 type RING finger, putative	4	4	1	5	3	2	5	1	10	5	11	4	4	7	2	8	6	1	4	3	2	5	1	7	4	7	3	6	5	1	4.36	4	5	3	4	5	0.878	-0.188	0.859240491818062	1.41	0.496	0.625076443228263	1.607	0.684	0.507463425995511	1.401	0.487	0.601894368265001
Ld1S_080869600	hypothetical protein	0	0	0	0	0	0	0	0	0	0	0	0	0	0	0	0	0	0	0	0	0	0	0	0	0	0	0	0	0	0	0	0	0	0	0	0	NA	NA	NA	NA	NA	NA	NA	NA	NA	NA	NA	NA
Ld1S_080869700	hypothetical protein	0	0	0	0	0	0	0	0	0	0	0	0	0	0	0	0	0	0	0	0	0	0	0	0	0	0	0	0	0	0	0	0	0	0	0	0	NA	NA	NA	NA	NA	NA	NA	NA	NA	NA	NA	NA
Ld1S_080869800_pseudogene	hypothetical protein	0	0	0	0	0	0	0	0	0	0	0	0	0	0	0	0	0	0	0	0	0	0	0	0	0	0	0	0	0	0	0	0	0	0	0	0	NA	NA	NA	NA	NA	NA	NA	NA	NA	NA	NA	NA
Ld1S_080869900	amidinotransferase, putative	0	0	0	0	0	0	0	0	0	0	0	0	0	0	0	0	0	0	0	0	0	0	0	0	0	0	0	0	0	0	0	0	0	0	0	0	NA	NA	NA	NA	NA	NA	NA	NA	NA	NA	NA	NA
Ld1S_080870000_pseudogene	Zinc finger, C3HC4 type RING finger, putative	0	0	0	0	1	0	0	0	0	0	0	0	0	0	0	0	0	0	0	1	0	0	0	0	0	0	0	0	0	0	0.08	0	0	0	0	0	1	0	1	0.767	-0.382	0.953537526618981	0.492	-1.023	0.880284909085419	1	0	1
Ld1S_080870100_pseudogene	hypothetical protein	0	0	0	0	0	0	0	0	0	0	0	0	0	0	0	0	0	0	0	0	0	0	0	0	0	0	0	0	0	0	0	0	0	0	0	0	NA	NA	NA	NA	NA	NA	NA	NA	NA	NA	NA	NA
Ld1S_080870200_pseudogene	hypothetical protein	0	0	0	0	0	0	0	0	0	0	0	0	0	0	0	0	0	0	0	0	0	0	0	0	0	0	0	0	0	0	0	0	0	0	0	0	NA	NA	NA	NA	NA	NA	NA	NA	NA	NA	NA	NA
Ld1S_080870300_pseudogene	hypothetical protein	0	0	0	0	0	0	0	0	0	0	0	0	0	0	0	0	0	0	0	0	0	0	0	0	0	0	0	0	0	0	0	0	0	0	0	0	NA	NA	NA	NA	NA	NA	NA	NA	NA	NA	NA	NA
Ld1S_080870400_pseudogene	amidinotransferase, putative	0	0	0	0	0	0	0	0	0	0	0	0	0	0	0	0	0	0	0	0	0	0	0	0	0	0	0	0	0	0	0	0	0	0	0	0	NA	NA	NA	NA	NA	NA	NA	NA	NA	NA	NA	NA
Ld1S_080870500	Zinc finger, C3HC4 type RING finger, putative	0	0	0	0	0	0	1	0	0	2	0	1	0	0	0	0	0	0	0	0	0	1	0	0	2	0	1	0	0	0	0.24	0	1	0	0	0	0.842	-0.248	0.968065523203393	1	0	1	1.775	0.828	0.885644670603033	4.42	2.144	0.66239879176782
Ld1S_080870600	hypothetical protein	0	0	0	0	0	0	0	0	0	0	0	0	0	0	0	0	0	0	0	0	0	0	0	0	0	0	0	0	0	0	0	0	0	0	0	0	NA	NA	NA	NA	NA	NA	NA	NA	NA	NA	NA	NA
Ld1S_080870700	hypothetical protein	0	0	0	0	0	0	0	0	0	0	0	0	0	0	0	0	0	0	0	0	0	0	0	0	0	0	0	0	0	0	0	0	0	0	0	0	NA	NA	NA	NA	NA	NA	NA	NA	NA	NA	NA	NA
Ld1S_080870800_pseudogene	hypothetical protein	28	35	41	64	58	60	56	47	65	75	98	82	41	88	127	57	52	52	55	67	69	56	63	49	65	61	69	61	58	71	60.17	63	65	64	56	54	0.964	-0.053	0.856959513321408	0.84	-0.252	0.321842191009802	0.872	-0.198	0.451741134992996	1.019	0.027	0.915897395160196
Ld1S_080870900	amidinotransferase, putative	182	279	308	3796	2266	2851	1739	1059	2245	385	549	417	259	735	870	368	413	388	3245	2610	3277	1731	1413	1682	332	343	349	385	487	485	1167.3	452	341	3044	1609	390	0.243	-2.042	5.3404697229646e-66	0.129	-2.96	4.37009459025538e-140	0.529	-0.918	7.64182987862552e-17	0.749	-0.416	0.000683457407166684
Ld1S_080871000	protein kinase, putative	803	1057	1127	1940	1333	1586	3551	2548	4354	1219	1579	1214	2257	4668	6590	1625	1564	1421	1658	1536	1823	3535	3401	3262	1052	986	1017	3354	3091	3676	2200.12	3374	1018	1672	3399	1537	0.452	-1.147	3.8261005687557e-40	0.919	-0.122	0.19230742108911	2.035	1.025	6.75111684019265e-33	0.302	-1.727	2.0939570170004e-92
Ld1S_080871100	beta tubulin fragment	1214	1714	2221	5130	3228	3797	3279	2559	4478	1753	2877	1768	1260	2784	3437	2456	2536	2801	4385	3718	4364	3265	3415	3355	1513	1797	1481	1872	1843	1917	2714.73	1877	1597	4156	3345	2598	0.777	-0.364	0.000142849552118962	0.625	-0.678	3.62261442107142e-13	0.804	-0.314	0.00130428683254407	0.852	-0.231	0.0191534625976281
Ld1S_080871200	Protein of unknown function DUF1498, putative	46	44	77	111	108	84	107	73	114	102	120	83	67	155	193	93	65	97	95	124	97	107	97	85	88	75	70	100	103	108	93.53	104	78	105	96	85	0.889	-0.17	0.459739433776255	0.813	-0.298	0.168171942403124	0.915	-0.128	0.588540657584747	0.742	-0.431	0.0287575816625331
Ld1S_090871300	hypothetical protein	122	158	203	294	285	223	172	138	231	157	249	179	127	334	330	247	234	256	251	328	256	171	184	173	136	156	150	189	221	184	209.07	198	147	278	176	246	1.392	0.478	0.00066460637118603	0.886	-0.175	0.209288620996837	0.636	-0.652	1.22662148414301e-06	0.744	-0.426	0.00155061651173713
Ld1S_090871400	WD repeat domain 74. Function unknown	500	611	748	1450	1090	946	1075	803	1214	890	1345	928	1155	2473	2408	1012	904	943	1239	1256	1087	1070	1072	910	768	840	777	1716	1637	1343	1105.07	1565	795	1194	1017	953	0.941	-0.088	0.379463712327617	0.8	-0.321	0.000426664486795167	0.851	-0.233	0.0129133218063881	0.511	-0.967	1.22278981710683e-29
Ld1S_090871500	hypothetical protein	1633	2244	2881	4334	3168	2874	3281	2209	3660	3354	4093	3724	2465	5024	5737	3304	3321	3634	3705	3649	3303	3267	2948	2742	2896	2557	3119	3663	3326	3201	3242.29	3397	2857	3552	2986	3420	1.149	0.2	0.0374303264499684	0.964	-0.052	0.605127956868621	0.839	-0.253	0.00978997996767878	0.842	-0.248	0.00894341954296296
Ld1S_090871600	hypothetical protein	585	817	913	481	455	429	688	497	886	1362	1982	1331	519	1233	1322	1184	1209	1152	411	524	493	685	663	664	1176	1238	1115	771	816	738	855.91	775	1176	476	671	1182	1.756	0.812	3.20270339872388e-20	2.493	1.318	2.00335752369521e-48	1.419	0.505	9.49364857199749e-08	1.52	0.604	7.96821836852147e-13
Ld1S_090871700	Peroxisomal biogenesis factor 11 PEX11, putative	455	601	708	1784	1319	1217	999	762	1142	928	1294	999	499	1236	1262	921	889	893	1525	1519	1399	995	1017	856	801	808	837	742	818	704	981.56	755	815	1481	956	901	0.946	-0.079	0.407042651504903	0.609	-0.716	2.01564536706496e-17	0.643	-0.636	2.02364614226633e-14	1.08	0.111	0.222782577994644
Ld1S_090871800	N-acetyl-D-glucosaminylphosphatidylinositol de-N-acetylase	431	557	858	570	519	553	662	503	845	922	1294	990	486	1039	1197	872	824	1082	487	598	636	659	671	633	796	808	829	722	688	668	731.61	693	811	574	654	926	1.415	0.501	8.14807926975138e-06	1.621	0.697	3.94193462081776e-10	1.145	0.196	0.112960404580643	1.175	0.232	0.0406829119376839
Ld1S_090871900	endonuclease III, putative	605	838	972	759	657	611	708	651	1007	1219	1852	1227	613	1292	1469	1224	1240	1226	649	757	702	705	869	754	1052	1157	1028	911	855	820	929.95	862	1079	703	776	1230	1.591	0.67	2.05161075974863e-14	1.755	0.811	1.96738261754358e-20	1.103	0.142	0.153091422387317	1.257	0.33	0.000125411858961096
Ld1S_090872000	RNA-binding protein 5, putative	1315	1824	2474	3188	2287	2321	3789	2655	4320	2181	3508	1929	2355	5147	6177	2661	2699	3120	2725	2634	2667	3772	3543	3237	1883	2191	1616	3500	3408	3446	2873.55	3451	1897	2675	3517	2827	0.806	-0.311	0.00351744447723407	1.059	0.082	0.464159726314565	1.313	0.393	0.000267252914880808	0.549	-0.866	3.99798604565078e-17
Ld1S_090872100	RNA helicase, putative	311	453	488	568	405	437	770	549	948	1391	1942	1462	754	1661	1956	629	670	616	486	467	502	767	733	710	1201	1213	1225	1120	1100	1091	835.28	1104	1213	485	737	638	0.868	-0.205	0.0185382906209628	1.318	0.398	5.5206328261188e-06	1.519	0.603	7.27482490592106e-13	1.1	0.137	0.0774692177915392
Ld1S_090872200	RNA-binding protein 5-like protein	131	144	142	886	441	759	468	125	664	289	371	266	197	437	602	265	213	179	757	508	872	466	167	498	250	232	223	293	289	336	369.81	306	235	712	377	219	0.611	-0.711	0.0378484526043175	0.315	-1.668	3.27875476527058e-07	0.515	-0.957	0.00514482002693302	0.769	-0.379	0.289176424324945
Ld1S_090872300	RNA-binding protein 5-like protein	255	287	349	432	198	395	544	132	668	273	339	272	351	669	1020	516	425	440	369	228	454	542	176	501	236	212	228	522	443	569	390.62	511	225	350	406	460	1.207	0.272	0.403968636147827	1.362	0.446	0.148549327472375	1.128	0.174	0.633641586044232	0.445	-1.169	9.52895060578107e-05
Ld1S_090872400	flagellar pocket cytoskeletal protein bilbo1	946	1234	1479	431	331	417	560	421	767	2371	3293	2122	366	842	1076	1914	1826	1865	368	381	479	558	562	575	2047	2057	1778	544	557	600	1074.12	567	1961	409	565	1868	3.308	1.726	5.44208194418748e-66	4.576	2.194	4.33780009038925e-101	1.383	0.468	3.03620966944918e-05	3.456	1.789	1.40032936807874e-74
Ld1S_090872500	hypothetical protein	116	170	197	283	189	151	261	242	305	321	452	382	166	320	420	235	252	248	242	218	174	260	323	229	277	282	320	247	212	234	250.11	231	293	211	271	245	0.917	-0.124	0.466993348663509	1.163	0.217	0.185987358986201	1.267	0.342	0.0355749872077499	1.273	0.349	0.0211681817915448
Ld1S_090872600	hypothetical protein	644	781	926	1171	813	664	975	805	1542	1393	1723	1359	688	1828	1687	1303	1156	1168	1001	937	763	971	1074	1155	1203	1076	1138	1022	1210	941	1074.59	1058	1139	900	1067	1209	1.128	0.174	0.163925916156299	1.343	0.426	0.000330181911460881	1.191	0.252	0.0468113081130223	1.077	0.107	0.405227888924871
Ld1S_090872700	kinesin, putative	190	275	287	745	521	620	1049	610	1269	468	617	440	311	669	741	384	407	362	637	600	713	1044	814	951	404	385	369	462	443	413	559.25	439	386	650	936	384	0.411	-1.283	5.53008749754201e-31	0.593	-0.754	2.43560647397713e-11	1.442	0.529	7.18114135047603e-07	0.88	-0.184	0.111281880333006
Ld1S_090872800	FHA domain,Ring finger domain containing protein, putative	342	500	551	725	526	632	793	670	1108	887	1275	894	570	1241	1692	692	740	695	620	606	726	790	894	830	766	797	749	847	822	944	767.76	871	771	651	838	709	0.847	-0.239	0.0166759095803433	1.09	0.124	0.22967171282112	1.287	0.364	0.000222553332123172	0.886	-0.175	0.0706184099104605
Ld1S_090872900	microtubule associated protein-like protein	0	0	0	0	0	0	0	0	0	0	0	0	0	0	0	0	0	0	0	0	0	0	0	0	0	0	0	0	0	0	0	0	0	0	0	0	NA	NA	NA	NA	NA	NA	NA	NA	NA	NA	NA	NA
Ld1S_090873000	ATG8,AUT7,APG8,PAZ2, putative	0	0	0	0	0	0	0	0	0	0	0	0	0	0	0	0	0	0	0	0	0	0	0	0	0	0	0	0	0	0	0	0	0	0	0	0	NA	NA	NA	NA	NA	NA	NA	NA	NA	NA	NA	NA
Ld1S_090873100	ATG8,AUT7,APG8,PAZ2, putative	1	0	0	0	1	0	0	0	0	0	0	0	0	0	0	2	0	0	0	1	0	0	0	0	0	0	0	0	0	0	0.21	0	0	0	0	1	3.038	1.603	0.788950279754727	1.382	0.467	0.941741770034294	0.455	-1.136	0.866607188561593	1	0	1
Ld1S_090873200	microtubule associated protein-like protein	0	0	0	1	0	0	0	0	0	0	0	0	0	0	0	0	0	0	1	0	0	0	0	0	0	0	0	0	0	0	0.06	0	0	0	0	0	1	0	1	0.808	-0.307	0.962987096138466	0.518	-0.948	0.888086592818941	1	0	1
Ld1S_090873300_pseudogene	ATG8,AUT7,APG8,PAZ2, putative	0	0	0	0	0	0	0	0	0	0	0	0	0	0	0	0	0	0	0	0	0	0	0	0	0	0	0	0	0	0	0	0	0	0	0	0	NA	NA	NA	NA	NA	NA	NA	NA	NA	NA	NA	NA
Ld1S_090873400	microtubule associated protein-like protein	0	0	0	0	0	0	0	0	0	0	0	0	0	0	0	0	0	0	0	0	0	0	0	0	0	0	0	0	0	0	0	0	0	0	0	0	NA	NA	NA	NA	NA	NA	NA	NA	NA	NA	NA	NA
Ld1S_090873500	ATG8,AUT7,APG8,PAZ2, putative	0	0	0	0	0	0	0	0	0	0	0	0	0	0	0	0	0	0	0	0	0	0	0	0	0	0	0	0	0	0	0	0	0	0	0	0	NA	NA	NA	NA	NA	NA	NA	NA	NA	NA	NA	NA
Ld1S_090873600	ATG8,AUT7,APG8,PAZ2, putative	0	0	0	0	0	0	0	0	0	0	0	0	0	0	0	0	0	0	0	0	0	0	0	0	0	0	0	0	0	0	0	0	0	0	0	0	NA	NA	NA	NA	NA	NA	NA	NA	NA	NA	NA	NA
Ld1S_090873700	microtubule associated protein-like protein	3	4	1	9	9	17	10	12	6	0	3	4	5	9	28	6	6	1	8	10	20	10	16	4	0	2	3	7	6	16	7.7	10	2	13	10	4	0.419	-1.254	0.138613432930888	0.348	-1.524	0.0614203790896708	0.829	-0.271	0.748740287299243	0.178	-2.494	0.0036766032263676
Ld1S_090873800	ATG8,AUT7,APG8,PAZ2, putative	0	0	0	0	0	0	0	0	0	0	0	0	0	0	0	0	0	0	0	0	0	0	0	0	0	0	0	0	0	0	0	0	0	0	0	0	NA	NA	NA	NA	NA	NA	NA	NA	NA	NA	NA	NA
Ld1S_090873900	microtubule associated protein-like protein	0	0	0	2	0	0	0	0	0	0	0	0	1	1	1	0	0	0	2	0	0	0	0	0	0	0	0	1	1	1	0.29	1	0	1	0	0	1	0	1	0.58	-0.787	0.845954041021949	0.372	-1.428	0.751387465029028	0.172	-2.537	0.51566772926803
Ld1S_090874000	ATG8,AUT7,APG8,PAZ2, putative	12	13	10	59	45	46	20	30	53	28	43	9	12	27	39	24	19	13	50	52	53	20	40	40	24	27	8	18	18	22	28.46	19	20	52	33	19	0.543	-0.881	0.045376726756511	0.35	-1.515	0.000267336560120899	0.644	-0.635	0.111216897804902	0.995	-0.007	0.992666940065525
Ld1S_090874100	hypothetical protein	134	195	287	372	310	246	327	248	460	220	313	278	203	480	472	271	289	362	318	357	283	326	331	345	190	196	233	302	318	263	292.12	294	206	319	334	307	0.924	-0.114	0.466243872334235	0.966	-0.05	0.754832758038383	1.045	0.064	0.713302457224054	0.702	-0.51	0.000276243019330949
Ld1S_090874200_pseudogene	NRDE protein, putative	378	649	728	846	633	589	788	611	1101	1004	1242	1126	586	1404	1441	765	960	918	723	729	677	785	815	825	867	776	943	871	930	804	825.85	868	862	710	808	881	1.092	0.127	0.270055390115471	1.243	0.313	0.00391754744385763	1.138	0.186	0.109623179373914	0.994	-0.009	0.946177188851779
Ld1S_090874300	Domain of unknown function DUF4586, putative	464	626	775	2025	1628	1462	1270	873	1982	744	1079	846	765	1836	1787	939	926	977	1731	1875	1680	1264	1165	1485	642	674	709	1137	1216	997	1161.2	1117	675	1762	1305	947	0.725	-0.465	1.91970964501684e-05	0.538	-0.895	2.35387151079737e-17	0.742	-0.431	6.4694592025645e-05	0.605	-0.725	7.55823116284209e-12
Ld1S_090874400	catalytic subunit of the vacuolar transporter chaperone 4, putative	1112	1628	1745	1574	1128	1198	1825	1288	2111	2410	3485	2424	1086	2470	3167	2250	2409	2201	1345	1299	1377	1817	1719	1582	2081	2177	2030	1614	1635	1767	1820.23	1672	2096	1340	1706	2287	1.342	0.424	1.02416693088398e-07	1.705	0.77	2.16199659475088e-22	1.271	0.346	2.8528569492131e-05	1.251	0.323	4.12838508429624e-05
Ld1S_090874500	ATP-dependent protease ATPase subunit HslU2	825	1085	1287	2054	1414	1487	1759	1245	1858	1881	2570	1799	909	1846	2404	1669	1606	1623	1756	1629	1709	1751	1662	1392	1624	1605	1507	1351	1222	1341	1563.14	1305	1579	1698	1602	1633	1.024	0.034	0.732721356083532	0.962	-0.055	0.551002559635918	0.94	-0.089	0.361041909667565	1.209	0.274	0.00130598827419417
Ld1S_090874600	cysteine peptidase, Clan CA, family C19, putative	640	894	1042	1245	803	927	1103	840	1361	1584	2184	1748	748	1778	2388	1295	1323	1314	1064	925	1065	1098	1121	1020	1368	1364	1464	1112	1177	1332	1202.85	1207	1399	1018	1080	1311	1.216	0.282	0.00210769955310831	1.287	0.364	5.63241132805105e-05	1.058	0.082	0.439574781654729	1.156	0.209	0.0201850493765309
Ld1S_090874700	DNA replication licensing factor MCM4	453	565	705	369	267	228	453	414	741	1217	1605	1384	369	934	735	917	836	889	315	308	262	451	553	555	1051	1003	1159	548	618	410	658.33	525	1071	295	520	881	1.694	0.76	5.32808891078824e-08	2.985	1.578	5.6712623344283e-29	1.762	0.817	2.73313815663205e-08	2.053	1.038	1.77143221839504e-14
Ld1S_090874800	G10 protein, putative	304	368	563	854	661	549	821	715	1230	693	994	698	610	1420	1282	615	545	710	730	761	631	817	954	922	598	621	585	906	940	715	736.74	854	601	707	898	623	0.697	-0.52	4.282067459886e-05	0.886	-0.175	0.18673253149152	1.27	0.345	0.00808045687553029	0.707	-0.499	5.48180964155798e-05
Ld1S_090874900	integral membrane transport protein, putative	244	279	406	374	259	295	378	297	580	734	1034	736	311	668	929	494	413	512	320	298	339	376	396	435	634	646	617	462	442	518	460.12	474	632	319	402	473	1.172	0.229	0.0392608116729782	1.478	0.563	2.49583107681024e-07	1.26	0.334	0.00308270814763859	1.336	0.418	2.07434104419832e-05
Ld1S_090875000	hypothetical protein	240	335	492	538	427	462	603	533	875	758	1103	771	508	1066	1472	486	496	621	460	492	531	600	711	656	654	689	646	755	706	821	621.54	761	663	494	656	534	0.818	-0.29	0.00792970741646061	1.083	0.115	0.316336738055585	1.325	0.406	0.000169230124919409	0.876	-0.192	0.0668105419695416
Ld1S_090875100	kinesin, putative	470	577	663	552	405	355	492	407	788	984	1277	1019	352	810	819	951	854	836	472	467	408	490	543	590	850	798	854	523	536	457	641.86	505	834	449	541	880	1.617	0.693	8.25574607636233e-11	1.956	0.968	1.55818406703927e-19	1.21	0.275	0.0182913254508939	1.653	0.725	2.17126969597135e-12
Ld1S_090875200	hypothetical protein	290	421	484	753	557	601	625	550	842	614	764	645	376	842	1061	587	623	610	644	642	691	622	734	631	530	477	540	559	557	592	602.61	569	516	659	662	607	0.92	-0.12	0.258955997658112	0.922	-0.118	0.258410726717329	1.002	0.002	0.990708936680805	0.904	-0.145	0.154447046539286
Ld1S_090875300_pseudogene	cdc2-related kinase 12	500	624	715	1199	879	1022	1042	797	1444	1145	1455	1109	687	1510	1952	1012	923	902	1025	1013	1175	1037	1064	1082	989	909	929	1021	1000	1089	1011.2	1037	942	1071	1061	946	0.889	-0.17	0.0589934015477508	0.882	-0.181	0.039806271359327	0.992	-0.012	0.920159655159869	0.908	-0.14	0.110092036197329
Ld1S_090875400	CHASE domain-containing protein	427	623	691	6770	3915	5407	3689	2308	4337	801	1153	757	1091	2745	3552	864	922	872	5787	4510	6214	3673	3080	3250	692	720	634	1621	1817	1982	2442.46	1807	682	5504	3334	886	0.266	-1.91	5.02340768108872e-60	0.162	-2.629	5.74867473121619e-114	0.607	-0.72	5.2086994025593e-10	0.378	-1.405	8.5094913144289e-34
Ld1S_090875500	CHASE domain-containing protein	272	391	463	1133	779	894	1071	655	1393	766	1021	793	350	735	1150	550	579	584	968	897	1027	1066	874	1044	661	638	664	520	487	642	746.8	550	654	964	995	571	0.575	-0.797	6.54770729683346e-16	0.594	-0.752	2.08784830448263e-14	1.032	0.045	0.704468070422225	1.191	0.252	0.0108345278755806
Ld1S_090875600_pseudogene	hypothetical protein	695	1010	1079	3832	2705	2941	2681	1646	3285	1435	2005	1574	1506	3692	4646	1406	1495	1361	3276	3116	3380	2669	2197	2461	1239	1253	1318	2238	2444	2592	2162.98	2425	1270	3257	2442	1421	0.582	-0.782	5.03591575737113e-19	0.436	-1.196	1.31155150400821e-43	0.75	-0.415	2.15906843545152e-06	0.523	-0.935	4.28215992686017e-28
Ld1S_090875700	hypothetical protein	94	132	218	923	611	426	586	405	803	244	335	274	404	990	744	190	195	275	789	704	490	583	541	602	211	209	230	600	655	415	445.92	557	217	661	575	220	0.387	-1.37	4.34933347223471e-13	0.339	-1.56	7.97408919538941e-17	0.877	-0.19	0.364570443654638	0.392	-1.352	1.17703247941068e-13
Ld1S_090875800	Ring finger domain containing protein, putative	363	528	578	1200	842	966	990	754	1256	919	1210	931	573	1377	1954	734	781	729	1026	970	1110	986	1006	941	793	756	780	852	912	1090	897.74	951	776	1035	978	748	0.766	-0.385	0.000134782430831003	0.723	-0.468	2.35615355180002e-06	0.944	-0.083	0.463652984337819	0.814	-0.297	0.00237935424410305
Ld1S_090875900	DNA photolyase, putative	425	568	677	955	729	637	952	768	1209	1071	1320	1105	716	1580	1892	860	840	854	816	840	732	948	1025	906	925	825	926	1064	1046	1056	910.77	1055	892	796	960	851	0.89	-0.168	0.0728533160031712	1.07	0.098	0.306625805121287	1.203	0.266	0.00389847173182098	0.844	-0.245	0.0049170081037209
Ld1S_090876000	Ankyrin repeats 3 copies, putative	199	270	285	772	573	503	583	452	733	429	641	454	330	767	836	403	400	359	660	660	578	580	603	549	370	400	380	490	508	466	493.88	488	383	633	577	387	0.669	-0.58	1.86573922738722e-09	0.61	-0.713	7.25907882956326e-14	0.912	-0.132	0.176217151089908	0.786	-0.348	0.000115073432133265
Ld1S_090876100	hypothetical protein	123	140	197	348	268	224	333	284	425	210	295	273	166	430	438	249	207	248	297	309	257	332	379	318	181	184	229	247	285	244	264.47	259	198	288	343	235	0.687	-0.542	0.000184152081282148	0.814	-0.297	0.0455700598140806	1.185	0.245	0.0988992510610493	0.764	-0.389	0.00598220394438477
Ld1S_090876200	hypothetical protein	127	177	234	267	223	190	252	210	320	284	345	258	187	467	469	257	262	295	228	257	218	251	280	240	245	216	216	278	309	262	254.26	283	226	234	257	271	1.067	0.094	0.519578739694233	1.167	0.223	0.1020160645909	1.094	0.129	0.384151134176691	0.796	-0.329	0.00845379751621607
Ld1S_090876300	Haemolysin-III related. Signal transduction mechanisms	411	462	592	857	652	527	786	649	1026	806	1039	790	605	1343	1489	832	684	747	733	751	606	783	866	769	696	649	662	899	889	831	759.61	873	669	697	806	754	0.935	-0.097	0.36681407191482	1.082	0.114	0.27232609832323	1.157	0.211	0.0411625903351087	0.766	-0.385	4.65837012628041e-05
Ld1S_090876400	hypothetical protein	351	521	620	954	675	830	899	613	1329	1051	1409	1176	457	1165	1421	710	771	782	815	778	954	895	818	996	907	880	985	679	771	793	835.66	748	924	849	903	754	0.835	-0.26	0.00462306400020592	0.89	-0.167	0.0711436356716697	1.066	0.092	0.357180823345478	1.231	0.3	0.000503393536025627
Ld1S_090876500_pseudogene	kinetoplastid kinetochore protein 10, putative fragment;kinetoplastid kinetochore protein 19, putative fragment	232	322	365	71	53	60	103	91	133	468	633	450	57	135	176	469	476	460	61	61	69	103	121	100	404	395	377	85	89	98	224.62	91	392	64	108	468	4.388	2.134	2.60349414075036e-57	7.387	2.885	1.46755521300272e-81	1.683	0.751	1.46691417370158e-05	4.271	2.095	1.42832611926444e-59
Ld1S_090876600_pseudogene	kinetoplastid kinetochore protein 10, putative fragment;kinetoplastid kinetochore protein 19, putative fragment	205	231	250	90	62	68	102	62	151	366	565	294	80	150	172	415	342	315	77	71	78	102	83	113	316	353	246	119	99	96	188.35	105	305	75	99	357	3.518	1.815	4.93228834992866e-27	4.712	2.236	3.97650635263892e-37	1.339	0.421	0.0399385840114846	2.942	1.557	3.61651034360076e-22
Ld1S_090876700	tyrosine phosphatase, putative	213	329	323	476	387	371	392	295	677	705	927	782	364	840	1037	431	487	407	407	446	426	390	394	507	609	579	655	541	556	579	494.26	559	614	426	430	442	1.021	0.031	0.828045051191997	1.034	0.049	0.711185570168079	1.013	0.018	0.906544538943457	1.099	0.137	0.238032272468817
Ld1S_090876800	Zinc finger, C3HC4 type RING finger, putative	444	642	702	1111	794	971	930	715	1174	952	1339	977	540	1184	1640	898	950	885	950	915	1116	926	954	880	822	836	818	802	784	915	896.79	834	825	994	920	911	0.992	-0.012	0.92059896565056	0.918	-0.123	0.224681866656528	0.926	-0.111	0.307853906166673	0.99	-0.014	0.905640088927379
Ld1S_090876900	Bardet-Biedl syndrome 8 protein	199	292	342	573	476	405	433	390	664	592	692	503	373	885	1011	403	432	431	490	548	465	431	520	498	511	432	421	554	586	564	485.85	568	455	501	483	422	0.876	-0.191	0.116036427236283	0.845	-0.243	0.038915197001434	0.964	-0.052	0.707339370399546	0.799	-0.323	0.00322939248917548
Ld1S_090877000	hypothetical protein	351	484	597	653	449	453	647	584	990	919	1253	930	404	971	1148	710	716	753	558	517	521	644	779	742	793	783	779	600	643	640	678.64	628	785	532	722	726	1.009	0.013	0.911232047526897	1.362	0.446	2.42523491894788e-06	1.35	0.433	4.72663001394335e-06	1.248	0.32	0.000350312687153465
Ld1S_090877100	hypothetical protein	928	1206	1509	2386	1754	2024	2342	1627	3788	2232	2816	2469	1244	3016	3363	1878	1785	1903	2040	2020	2326	2332	2171	2838	1927	1759	2068	1849	1997	1876	2051.26	1907	1918	2129	2447	1855	0.76	-0.397	8.5329929060802e-06	0.872	-0.197	0.0298074071999435	1.148	0.2	0.032729014709768	1.002	0.002	0.985632611440985
Ld1S_090877200	serine,threonine protein phosphatase, putative	641	917	968	2388	1634	1884	3001	2040	3616	1256	1814	1269	1466	2930	4098	1297	1357	1221	2041	1882	2165	2988	2723	2709	1084	1133	1063	2179	1940	2286	1871.23	2135	1093	2029	2807	1292	0.461	-1.119	9.72683906774511e-38	0.637	-0.651	1.44662982378249e-13	1.383	0.468	8.60812080601941e-08	0.513	-0.962	1.85809407149085e-29
Ld1S_090877300	hypothetical protein	546	738	889	1403	1130	1017	1191	983	1624	1198	1637	1211	819	1711	2206	1105	1092	1121	1199	1302	1169	1186	1312	1217	1034	1023	1014	1217	1133	1231	1156.95	1194	1024	1223	1238	1106	0.895	-0.16	0.055839128659013	0.905	-0.144	0.0823176937286088	1.011	0.016	0.880138000860098	0.858	-0.22	0.0055564653195109
Ld1S_090877400	hypothetical protein	414	589	723	604	466	381	520	478	844	798	1099	857	533	1205	1124	838	872	912	516	537	438	518	638	632	689	687	718	792	798	627	680.69	739	698	497	596	874	1.468	0.554	2.54223568406934e-06	1.761	0.817	3.05460915474466e-12	1.2	0.263	0.0389933618813301	0.95	-0.074	0.568309041520503
Ld1S_090877500	hypothetical protein	582	734	918	2232	1645	1767	1171	897	1736	1407	1921	1452	784	1691	2408	1178	1086	1158	1908	1895	2031	1166	1197	1301	1215	1200	1216	1165	1120	1343	1345.19	1209	1210	1945	1221	1141	0.933	-0.101	0.2298742766526	0.585	-0.772	1.39555601110552e-24	0.628	-0.672	1.59566169942777e-19	1.002	0.003	0.98146355953538
Ld1S_090877600	hypothetical protein	390	580	634	910	723	644	892	684	1283	762	1139	820	687	1483	1511	789	858	800	778	833	740	888	913	961	658	712	687	1021	982	843	830.81	949	686	784	921	816	0.884	-0.178	0.064749954318985	1.042	0.06	0.557157032446174	1.179	0.238	0.0129862020952419	0.727	-0.46	2.28352438307943e-07
Ld1S_090877700	Flagellum attachment zone protein 3	756	1033	1143	946	753	1128	1112	633	1531	1723	2251	1623	774	1732	2336	1530	1529	1442	809	867	1296	1107	845	1147	1488	1406	1360	1150	1147	1303	1228.31	1200	1418	991	1033	1500	1.46	0.546	6.68358104556016e-05	1.534	0.617	5.13998613457775e-06	1.05	0.071	0.677794070697895	1.186	0.247	0.0816204427798055
Ld1S_090877800	leucine-rich repeat protein, putative	1136	1525	1697	3594	2764	2985	2404	1607	3218	1816	2431	1918	2018	4588	6486	2298	2257	2140	3072	3184	3431	2393	2145	2411	1568	1519	1607	2999	3038	3618	2511.96	3218	1565	3229	2316	2232	0.964	-0.054	0.559494878840099	0.692	-0.532	3.48664222678633e-11	0.718	-0.478	4.12175553642039e-09	0.486	-1.04	6.47724590842904e-40
Ld1S_090877900	hypothetical protein	610	872	871	2132	1639	1747	1251	900	1638	1392	1928	1507	873	1939	2575	1234	1290	1099	1822	1888	2008	1245	1201	1227	1202	1204	1262	1297	1284	1437	1380.1	1339	1223	1906	1224	1208	0.984	-0.023	0.826678114222824	0.633	-0.66	2.23106305711975e-15	0.643	-0.637	1.54255882724153e-14	0.912	-0.133	0.130309900998938
Ld1S_090878000	Dual specificity phosphatase, catalytic domain containing protein, putative	514	771	866	607	514	503	609	550	936	1177	1724	1241	506	1117	1373	1040	1141	1092	519	592	578	606	734	701	1016	1077	1040	752	740	766	826.26	753	1044	563	680	1091	1.606	0.683	1.26539117596515e-16	1.94	0.956	1.87998701635566e-30	1.208	0.273	0.00228289985296242	1.392	0.477	1.26635543959302e-09
Ld1S_090878100	Histidine phosphatase superfamily branch 1, putative	450	671	763	1352	1029	1047	803	650	1131	773	1134	843	554	1214	1514	910	993	962	1156	1185	1203	799	867	847	667	708	706	823	804	845	898.53	824	694	1181	838	955	1.141	0.191	0.0161036791848445	0.809	-0.306	4.82361267966749e-05	0.708	-0.497	2.07820128287326e-11	0.844	-0.244	0.00118953474166925
Ld1S_090878200	hypothetical protein	232	356	424	934	712	748	920	635	1300	570	857	662	476	1089	1255	469	527	535	798	820	860	916	847	974	492	535	555	707	721	700	697.14	709	527	826	912	510	0.559	-0.838	1.75367469942373e-20	0.619	-0.692	2.63316327313745e-14	1.107	0.147	0.112031549385552	0.745	-0.425	7.35104219336017e-07
Ld1S_090878300	surface antigen-like protein	166	248	225	412	253	312	467	302	569	425	518	370	764	1511	2278	336	367	284	352	291	359	465	403	426	367	324	310	1135	1000	1271	512.68	1135	334	334	431	329	0.763	-0.39	0.00320324214410978	0.986	-0.02	0.898356487099023	1.292	0.37	0.00506591648529638	0.293	-1.769	3.97925055268623e-53
Ld1S_090878400	ATP-dependent DNA helicase, putative	678	913	1060	1750	1249	1420	1527	1124	1976	1376	1829	1377	966	2173	3002	1372	1351	1337	1496	1439	1632	1520	1500	1481	1188	1143	1153	1436	1439	1675	1410.68	1517	1161	1522	1500	1353	0.902	-0.149	0.0764656055290575	0.889	-0.169	0.0390426920603974	0.986	-0.021	0.843590439281619	0.765	-0.386	7.29050220453421e-07
Ld1S_090878500	cyclin 1	2028	2852	3355	2442	1887	1950	3368	2479	3787	2566	3466	2629	2175	4886	5682	4103	4220	4232	2087	2174	2241	3353	3308	2837	2215	2165	2202	3232	3235	3170	2985.07	3212	2194	2167	3166	4185	1.325	0.405	4.0585267806967e-08	1.932	0.95	1.41263194274583e-38	1.459	0.545	4.02156617992981e-13	0.683	-0.55	5.57493042434346e-14
Ld1S_090878600	Glucosidase II beta subunit-like, putative	1431	2055	2447	4390	3168	3252	2653	2057	3518	2716	3584	2953	1932	4360	5405	2895	3041	3086	3753	3649	3737	2641	2745	2636	2345	2239	2474	2871	2887	3015	2934.32	2924	2353	3713	2674	3007	1.126	0.171	0.00835522521759375	0.81	-0.304	1.15728949573065e-06	0.719	-0.475	2.76468080646965e-14	0.804	-0.315	3.88288875708078e-07
Ld1S_090878700	hypothetical protein	216	300	334	528	363	475	560	384	810	458	634	582	299	722	912	437	444	421	451	418	546	558	512	607	395	396	488	444	478	509	473.64	477	426	472	559	434	0.775	-0.368	0.000740710664325276	0.921	-0.119	0.301204315760567	1.188	0.249	0.0231667777022012	0.889	-0.17	0.115364064618474
Ld1S_090878800	PH domain containing protein, putative	457	676	761	1149	862	1005	1190	921	1679	991	1360	1019	617	1487	1834	925	1000	960	982	993	1155	1185	1229	1258	856	850	854	917	984	1023	1011.34	975	853	1043	1224	962	0.786	-0.348	1.7490195359916e-05	0.923	-0.116	0.169969841112849	1.175	0.232	0.00453967706068708	0.874	-0.194	0.0158780825564451
Ld1S_090878900	palmitoyl acyltransferase 5, putative	974	1399	1527	2299	1597	1829	2043	1519	2527	1800	2613	1872	1213	2632	3505	1971	2070	1926	1965	1840	2102	2034	2027	1893	1554	1632	1568	1803	1743	1955	1872.22	1834	1585	1969	1985	1989	1.003	0.004	0.97478777284036	1.01	0.015	0.875682811218437	1.008	0.011	0.920224477794819	0.864	-0.21	0.00983444056301584
Ld1S_090879000	Zeta toxin, putative	286	449	546	1677	1317	1038	1134	831	1639	606	989	691	759	1854	1836	579	664	689	1433	1517	1193	1129	1109	1228	523	618	579	1128	1227	1024	976.06	1126	573	1381	1155	644	0.557	-0.844	1.13237369743552e-14	0.468	-1.096	2.90846995475625e-24	0.84	-0.252	0.0241182677328878	0.51	-0.972	2.29174195932619e-20
Ld1S_090879100	Methyltransferase TYW3, putative	387	577	697	2632	2061	1377	1572	1241	2127	767	1030	806	1098	2496	2495	783	854	879	2250	2374	1583	1565	1656	1594	662	643	675	1632	1653	1392	1346.29	1559	660	2069	1605	839	0.524	-0.932	4.24956992490717e-15	0.409	-1.288	3.87580015387356e-28	0.781	-0.357	0.00335175271899097	0.425	-1.234	1.74377832736666e-26
Ld1S_090879200	prefoldin subunit 2, putative	411	536	619	344	251	270	400	301	437	774	1155	757	264	626	707	832	793	781	294	289	310	398	402	327	668	722	634	392	414	394	510.09	400	675	298	376	802	2.145	1.101	6.03476914752891e-29	2.692	1.429	1.76391471660397e-45	1.255	0.327	0.00328424824977456	1.679	0.748	2.02950354156095e-15
Ld1S_090879300	hypothetical protein	291	363	456	877	765	523	857	637	1230	543	613	622	756	1816	1396	589	537	575	750	881	601	853	850	922	469	383	521	1123	1202	779	735.69	1035	458	744	875	567	0.647	-0.628	0.000118487168731992	0.766	-0.385	0.0196697254608537	1.184	0.244	0.168906663211965	0.446	-1.165	1.49127821671253e-13
Ld1S_090879400	hypothetical protein	10	20	19	39	26	22	15	7	13	27	34	32	8	8	12	20	30	24	33	30	25	15	9	10	23	21	27	12	5	7	19.44	8	24	29	11	25	2.225	1.154	0.00776598063144827	0.852	-0.231	0.572006357237714	0.383	-1.384	0.000906596582346054	3.238	1.695	5.96206369993017e-05
Ld1S_090879500	5SMS ribosomal RNA	0	3	3	7	6	1	0	1	4	0	4	0	1	0	0	0	4	4	6	7	1	0	1	3	0	2	0	1	0	0	2.04	0	1	5	1	3	1.717	0.78	0.623716434458507	0.571	-0.809	0.563185030145535	0.332	-1.589	0.28596045734812	2.421	1.275	0.524666448468815
Ld1S_090879600	tRNA-Met	0	0	0	0	0	0	0	0	0	0	0	0	0	0	0	0	0	0	0	0	0	0	0	0	0	0	0	0	0	0	0	0	0	0	0	0	NA	NA	NA	NA	NA	NA	NA	NA	NA	NA	NA	NA
Ld1S_090879700	tRNA-Leu	0	1	0	0	1	0	0	0	0	0	0	1	0	0	1	0	1	0	0	1	0	0	0	0	0	0	1	0	0	1	0.27	0	0	0	0	0	3.025	1.597	0.707945004641889	1.488	0.573	0.896380447914377	0.492	-1.023	0.834343305825686	0.983	-0.025	0.999833145661734
Ld1S_090879800	hypothetical protein	258	325	341	1267	762	1052	619	475	841	569	796	560	503	1041	1534	522	481	430	1083	878	1209	616	634	630	491	497	469	747	689	856	682.22	764	486	1057	627	478	0.76	-0.396	0.00144346077399457	0.452	-1.146	3.13454979649145e-22	0.595	-0.75	1.21308396541557e-10	0.637	-0.65	1.88014423096347e-08
Ld1S_090879900	hypothetical protein	315	429	538	934	758	667	1099	900	1535	766	1014	812	411	946	1088	637	635	679	798	873	767	1094	1201	1150	661	633	680	611	626	607	776.88	615	658	813	1148	650	0.567	-0.818	2.64280953821288e-21	0.801	-0.32	0.000338981698221769	1.412	0.498	2.81716480303584e-09	1.071	0.099	0.283338390069709
Ld1S_090880000	cleavage and polyadenylation specificity factor 30 kDa subunit, putative	283	319	452	391	301	348	408	356	588	654	864	658	349	758	896	573	472	570	334	347	400	406	475	441	565	540	551	519	502	500	479.56	507	552	360	441	538	1.222	0.29	0.00959023659251968	1.494	0.579	1.51828354110003e-07	1.222	0.29	0.0124057154014107	1.092	0.126	0.254013891830974
Ld1S_090880100	hypothetical protein	230	329	374	468	368	304	380	353	534	595	903	648	293	701	800	465	487	472	400	424	349	378	471	400	514	564	543	435	464	446	454.22	448	540	391	416	475	1.145	0.195	0.0694306963246032	1.212	0.277	0.00831664388377279	1.059	0.082	0.494930922858392	1.203	0.267	0.00581880692072529
Ld1S_090880200	ubiquitin ligase, putative	822	1137	1253	1784	1174	1559	1661	1128	2313	2166	2921	2248	1057	2630	3130	1663	1682	1580	1525	1352	1792	1654	1505	1733	1870	1825	1883	1571	1741	1746	1674.88	1686	1859	1556	1631	1642	1.007	0.011	0.929293635769321	1.058	0.082	0.415241287819369	1.05	0.071	0.522439180141716	1.101	0.139	0.155069072797521
Ld1S_090880300	acyl-CoA binding protein, putative	390	516	625	1015	741	860	912	692	1141	1050	1416	1095	629	1368	1656	789	764	788	868	854	988	908	924	855	907	885	917	935	906	924	880.64	922	903	903	896	780	0.873	-0.196	0.0265340107104971	0.865	-0.21	0.0161123129550971	0.991	-0.013	0.903935183414714	0.981	-0.028	0.766696491493841
Ld1S_090880400	hypothetical protein	1821	2039	2423	6487	4672	5522	6242	3535	11613	4571	4714	4525	2718	6041	6980	3684	3017	3056	5545	5382	6346	6215	4718	8701	3946	2945	3790	4039	4000	3894	4618.57	3978	3560	5758	6545	3252	0.505	-0.986	9.70101643941949e-13	0.566	-0.822	2.42392587076662e-09	1.12	0.164	0.302676032165432	0.885	-0.176	0.243560277831054
Ld1S_090880500	oligopeptidase b	1719	2389	2783	2409	1682	1928	2483	1652	3157	4202	5623	4225	1424	3031	4168	3478	3535	3510	2059	1938	2216	2472	2205	2365	3628	3513	3539	2116	2007	2325	2727.06	2149	3560	2071	2347	3508	1.496	0.581	1.37542964051268e-16	1.697	0.763	1.1509362544551e-27	1.134	0.182	0.0166481230409	1.657	0.729	2.62919405983714e-26
Ld1S_090880600	Domain of unknown function DUF4464, putative	269	385	436	802	664	684	327	224	423	565	892	641	330	770	1053	544	570	550	686	765	786	326	299	317	488	557	537	490	510	587	534.1	529	527	746	314	555	1.761	0.816	4.24956992490717e-15	0.744	-0.427	1.34947096458659e-05	0.423	-1.243	4.04567847558959e-36	0.995	-0.007	0.957259060657647
Ld1S_090880700	Mitogen-activated protein kinase kinase 5. Signal transduction mechanisms	712	933	1107	1255	997	931	1253	1045	1734	1719	2205	1821	790	1910	2443	1441	1381	1396	1073	1148	1070	1247	1395	1299	1484	1377	1525	1174	1265	1363	1309.23	1267	1462	1097	1314	1406	1.071	0.098	0.27506340443397	1.28	0.356	2.36670965427116e-05	1.196	0.258	0.00312726344596678	1.151	0.203	0.0154332606138567
Ld1S_090880800	kinetoplast-associated protein-like protein	879	1135	1261	1835	1495	1333	1540	1204	2364	2114	2762	2043	998	2306	2718	1778	1680	1590	1569	1722	1532	1533	1607	1771	1825	1725	1711	1483	1527	1516	1638.03	1509	1754	1608	1637	1683	1.024	0.035	0.720804103980096	1.046	0.064	0.478454598130414	1.021	0.029	0.784383245727235	1.162	0.216	0.0105743255101752
Ld1S_090880900	prefoldin subunit, putative	171	188	305	372	302	242	336	305	492	393	436	380	252	578	638	346	278	385	318	348	278	335	407	369	339	272	318	374	383	356	340.41	371	310	315	370	336	0.912	-0.133	0.391980123963491	1.07	0.097	0.534178009472577	1.173	0.231	0.133519019338726	0.833	-0.263	0.065496333157131
Ld1S_090881000	ATPase family associated with various cellular activities AAA, putative	528	647	907	630	464	471	730	620	1017	1112	1436	989	608	1408	1704	1068	957	1144	539	534	541	727	827	762	960	897	828	904	932	951	838.14	929	895	538	772	1056	1.372	0.456	2.22316524661085e-06	1.964	0.974	7.04368134675415e-24	1.432	0.518	2.15303071927131e-07	0.963	-0.055	0.601894368265001
Ld1S_090881100	DEAD,DEAH box helicase-like protein	539	782	966	1132	709	854	1403	1072	1936	1602	2167	1699	1284	2434	3107	1091	1157	1218	968	817	981	1397	1431	1451	1383	1354	1423	1908	1611	1733	1328.2	1751	1387	922	1426	1155	0.813	-0.299	0.000575339857700658	1.257	0.33	0.000164565021377483	1.547	0.63	1.83023371742718e-13	0.795	-0.331	5.87673425392922e-05
Ld1S_090881200	Uncharacterised protein family UPF0160, putative	938	1305	1588	1502	1024	1033	1551	1254	2030	2229	3131	2301	1228	2696	2822	1898	1931	2003	1284	1180	1187	1544	1674	1521	1924	1956	1927	1825	1785	1574	1680.88	1728	1936	1217	1580	1944	1.234	0.304	0.000116112686120807	1.599	0.677	3.18721762255665e-18	1.296	0.374	3.35002234108046e-06	1.124	0.168	0.032820646602041
Ld1S_090881300	ras family protein-like protein	231	315	429	214	162	147	192	160	304	606	794	550	117	347	288	467	466	541	183	187	169	191	214	228	523	496	461	174	230	161	312.65	188	493	180	211	491	2.33	1.22	2.13502711786346e-18	2.744	1.456	5.80833404535374e-25	1.178	0.236	0.151047883295674	2.623	1.391	3.71302826221854e-25
Ld1S_090881400	hypothetical protein	288	342	495	1007	881	701	640	485	911	424	566	433	378	1021	1023	583	506	624	861	1015	806	637	647	683	366	354	363	562	676	571	616.81	603	361	894	656	571	0.871	-0.2	0.102870113518198	0.641	-0.643	2.00296729553011e-08	0.736	-0.443	0.00013048882514129	0.598	-0.743	7.92109301692031e-11
Ld1S_090881500	Translation initiation factor IF-2. Translation, ribosomal structure and biogenesis	250	317	374	636	540	500	360	346	595	726	1030	723	363	791	1073	506	469	472	544	622	575	358	462	446	627	643	606	539	524	599	532.7	554	625	580	422	482	1.142	0.192	0.102926386890127	0.829	-0.27	0.0155987528473582	0.726	-0.462	2.91283187894889e-05	1.13	0.176	0.105675011234425
Ld1S_090881600	histone h1-like protein	2015	2400	2704	4214	2512	3177	4847	3710	5896	4029	4939	3686	3381	7423	10368	4077	3551	3411	3602	2894	3651	4826	4951	4418	3478	3085	3088	5024	4915	5784	4050.33	5241	3217	3382	4732	3680	0.776	-0.367	0.000294045139253597	1.088	0.122	0.245970783393017	1.403	0.489	1.70585691752715e-06	0.613	-0.707	7.90309646755983e-13
Ld1S_090881700	phospholipid transporting ATPase-like protein, putative	1722	2201	2605	7620	5592	5771	6042	3704	8305	3678	4403	3709	2268	5040	6131	3484	3257	3286	6514	6442	6632	6015	4943	6223	3175	2751	3107	3370	3337	3420	4397.07	3376	3011	6529	5727	3342	0.585	-0.774	6.79307368086109e-25	0.512	-0.967	1.64264525701715e-38	0.875	-0.193	0.0153833344949164	0.889	-0.169	0.0323011092682095
Ld1S_090881800	ubiquitin-fusion protein	287	348	417	629	492	447	418	358	575	445	636	509	294	675	802	581	515	526	538	567	514	416	478	431	384	397	426	437	447	447	473.57	444	402	540	442	541	1.223	0.291	0.00509144301871984	0.998	-0.002	0.988571589023422	0.816	-0.293	0.00453103375298122	0.906	-0.142	0.171805419049436
Ld1S_090881900	ef-hand protein 5, putative	435	573	644	804	634	608	616	465	721	1010	1530	921	349	871	1047	880	848	812	687	730	699	613	621	540	872	956	771	519	577	584	713.96	560	866	705	591	847	1.433	0.519	6.99658196025254e-08	1.199	0.262	0.00653890678492164	0.837	-0.257	0.0107521128561886	1.535	0.619	1.38805349479644e-11
Ld1S_090882000	calmodulin, putative	294	446	486	689	463	395	279	179	332	415	534	423	203	459	566	595	660	613	589	533	454	278	239	249	358	334	354	302	304	316	411.8	307	349	525	255	623	2.444	1.29	9.43818975954866e-30	1.189	0.249	0.0248205829160334	0.486	-1.04	8.05982540431921e-20	1.127	0.173	0.144892887487965
Ld1S_090882100	calmodulin, putative	995	1233	1462	2291	1740	1590	1230	927	1742	1847	3431	1613	770	1758	1887	2013	1825	1844	1958	2004	1827	1225	1237	1305	1595	2143	1351	1144	1164	1053	1579.25	1120	1696	1930	1256	1894	1.504	0.589	7.03706729867154e-07	0.983	-0.025	0.852645311521705	0.653	-0.614	3.20490749993496e-07	1.506	0.591	5.55808335905041e-07
Ld1S_090882200	calmodulin, putative	360	625	694	315	226	228	193	172	272	612	974	789	145	323	386	728	925	875	269	260	262	192	230	204	528	608	661	215	214	215	425.87	215	599	264	209	843	4.065	2.023	1.41996525266099e-72	3.177	1.668	1.32021901064781e-52	0.782	-0.356	0.00546213103354523	2.806	1.488	2.6192483547297e-43
Ld1S_090882300	translation-associated element 2, putative	768	901	1117	2255	1765	1600	1597	1283	2604	2221	2935	2209	1084	2418	2803	1554	1333	1409	1928	2033	1839	1590	1712	1951	1918	1834	1850	1611	1601	1564	1715.05	1592	1867	1933	1751	1432	0.815	-0.295	0.00160828396468792	0.739	-0.436	1.73967035822867e-06	0.907	-0.142	0.156319086771251	1.173	0.23	0.0124426435043214
Ld1S_090882400	O-phosphoseryl-tRNASec selenium transferase, putative	292	330	383	795	584	581	608	534	897	713	834	774	517	1087	1192	591	488	483	680	673	668	605	713	672	616	521	648	768	720	665	634.01	718	595	674	663	521	0.781	-0.357	0.00247270300112197	0.769	-0.379	0.00114815166295197	0.985	-0.022	0.885644670603033	0.829	-0.27	0.0172939279898629
Ld1S_090882500	hypothetical protein	414	552	793	552	439	379	548	474	847	1213	1780	1441	428	1033	1047	838	817	1000	472	506	436	546	633	635	1047	1112	1207	636	684	584	743.4	635	1122	471	605	885	1.468	0.553	3.82526080749006e-07	1.877	0.909	7.44677116037261e-17	1.279	0.355	0.00215669533001991	1.771	0.825	1.42076855990884e-15
Ld1S_090882600	elongation factor-1 gamma	333	429	511	262	191	192	655	475	652	787	1043	663	368	680	1024	674	635	645	224	220	221	652	634	489	679	652	555	547	450	571	523.14	523	629	222	592	651	1.109	0.149	0.263579904242865	2.945	1.558	3.67071186757123e-33	2.657	1.41	2.7175915414614e-27	1.198	0.261	0.0378321479338342
Ld1S_090882700	elongation factor-1 gamma	0	0	0	0	0	0	0	0	0	0	0	0	0	0	0	0	0	0	0	0	0	0	0	0	0	0	0	0	0	0	0	0	0	0	0	0	NA	NA	NA	NA	NA	NA	NA	NA	NA	NA	NA	NA
Ld1S_090882800	elongation factor-1 gamma	14	21	24	5	8	4	9	7	7	44	59	63	11	19	24	28	31	30	4	9	5	9	9	5	38	37	53	16	13	13	20.08	14	43	6	8	30	3.955	1.984	1.41798281819809e-05	5.077	2.344	1.53295274962721e-06	1.284	0.361	0.588540657584747	3.089	1.627	6.86186669656552e-06
Ld1S_090882900	hypothetical protein	1981	2540	2843	3827	2393	3021	4066	2691	4894	4728	6090	4771	2843	5939	9186	4008	3759	3586	3271	2757	3472	4048	3591	3667	4082	3804	3996	4225	3932	5125	3821.55	4427	3961	3167	3769	3784	1.005	0.008	0.953617762523619	1.199	0.262	0.00582170858641695	1.193	0.255	0.0102904982141236	0.896	-0.158	0.110295480518048
Ld1S_090883000	N-terminal region of Chorein, a TM vesicle-mediated sorter, putative	2460	2955	3343	5721	4179	5120	6953	3491	10756	4967	5011	4737	2530	5540	6190	4977	4373	4216	4890	4814	5884	6922	4659	8059	4288	3130	3968	3760	3668	3453	4737.53	3627	3795	5196	6547	4522	0.701	-0.513	0.000161253022014213	0.873	-0.197	0.159717131582508	1.245	0.316	0.0278947115151926	1.035	0.049	0.758067150708981
Ld1S_090883100	PUB domain containing protein, putative	411	517	695	2220	1709	1315	879	679	1105	570	873	663	570	1384	1410	832	765	877	1898	1969	1511	875	906	828	492	545	555	847	916	787	973.52	850	531	1793	870	825	0.951	-0.072	0.552273932600578	0.462	-1.114	1.44815988098583e-26	0.486	-1.041	9.7539413433343e-24	0.626	-0.676	1.95854019832553e-10
Ld1S_090883200	5SM5 ribosomal RNA	0	0	0	0	0	0	0	0	0	0	0	0	0	0	0	0	0	0	0	0	0	0	0	0	0	0	0	0	0	0	0	0	0	0	0	0	NA	NA	NA	NA	NA	NA	NA	NA	NA	NA	NA	NA
Ld1S_090883300	5SMS ribosomal RNA	0	0	0	0	0	0	0	0	0	0	0	0	0	0	0	0	0	0	0	0	0	0	0	0	0	0	0	0	0	0	0	0	0	0	0	0	NA	NA	NA	NA	NA	NA	NA	NA	NA	NA	NA	NA
Ld1S_090883400	tRNA-His	0	0	0	0	0	0	0	0	0	1	1	1	0	0	0	0	0	0	0	0	0	0	0	0	1	1	1	0	0	0	0.16	0	1	0	0	0	1	0	1	1	0	1	1	0	1	5.16	2.367	0.683272933152583
Ld1S_090883500	tRNA-Phe	0	0	0	0	0	0	0	0	0	0	0	1	0	0	0	0	0	0	0	0	0	0	0	0	0	0	1	0	0	0	0.06	0	0	0	0	0	1	0	1	1	0	1	1	0	1	1.825	0.868	0.891615600397203
Ld1S_090883600	UEV domain,Zinc finger, C3HC4 type RING finger containing protein, putative	241	343	377	543	465	429	325	264	418	495	727	539	234	527	523	488	508	476	464	536	493	324	352	313	427	454	452	348	349	292	418.27	330	444	498	330	491	1.489	0.574	5.15475218349601e-08	0.987	-0.019	0.87254150365543	0.663	-0.593	9.34479948302667e-09	1.362	0.446	7.47219627959983e-06
Ld1S_090883700	Present in the outer mitochondrial membrane proteome 10	1277	1533	1933	863	626	813	1569	806	1775	3103	4185	2856	1199	2438	3381	2584	2268	2438	738	721	934	1562	1076	1330	2679	2614	2392	1782	1614	1886	1774.6	1761	2562	798	1323	2430	1.844	0.883	2.30119541154305e-15	3.052	1.61	4.3271913920271e-47	1.655	0.727	3.99851900698406e-10	1.46	0.546	8.68811426423861e-07
Ld1S_090883800	hypothetical protein	151	257	282	1945	1256	1585	1036	667	1112	313	409	307	707	1547	2163	306	380	356	1663	1447	1822	1031	890	833	270	256	257	1051	1024	1207	852.78	1094	261	1644	918	347	0.381	-1.393	1.84115102061596e-30	0.213	-2.232	1.71240690015006e-78	0.559	-0.839	7.11266333091506e-14	0.239	-2.068	3.91961725151093e-72
Ld1S_090883900	tRNA-Glu	0	0	0	0	0	0	0	0	0	0	0	0	0	0	0	0	0	0	0	0	0	0	0	0	0	0	0	0	0	0	0	0	0	0	0	0	NA	NA	NA	NA	NA	NA	NA	NA	NA	NA	NA	NA
Ld1S_090884000	5SMS ribosomal RNA	0	0	0	0	0	0	0	0	0	0	1	0	0	0	0	0	0	0	0	0	0	0	0	0	0	1	0	0	0	0	0.04	0	0	0	0	0	1	0	1	1	0	1	1	0	1	1.781	0.833	0.895597116591391
Ld1S_090884100	5SM5 ribosomal RNA	0	0	0	0	0	0	0	0	1	0	0	0	0	0	0	0	0	0	0	0	0	0	0	1	0	0	0	0	0	0	0.05	0	0	0	0	0	0.814	-0.297	0.967650961824875	1	0	1	1.836	0.877	0.897280630280094	1	0	1
Ld1S_090884200	tRNA-Arg	0	0	0	0	0	0	0	0	0	0	1	0	0	0	0	0	0	0	0	0	0	0	0	0	0	1	0	0	0	0	0.04	0	0	0	0	0	1	0	1	1	0	1	1	0	1	1.781	0.833	0.895597116591391
Ld1S_090884300	tRNA-His	0	0	0	0	0	0	0	0	0	0	0	0	0	0	0	0	0	0	0	0	0	0	0	0	0	0	0	0	0	0	0	0	0	0	0	0	NA	NA	NA	NA	NA	NA	NA	NA	NA	NA	NA	NA
Ld1S_090884400_pseudogene	LEM3 ligand-effect modulator 3 family , CDC50 family, putative	514	716	829	4490	2902	3230	2317	1648	2838	1033	1474	970	925	1961	2641	1040	1059	1046	3838	3343	3712	2307	2199	2126	892	921	813	1375	1298	1473	1829.48	1382	875	3631	2211	1048	0.475	-1.074	4.6246629145781e-37	0.289	-1.79	3.92231741186e-103	0.609	-0.716	7.2031208532895e-19	0.633	-0.659	2.59843459989283e-15
Ld1S_090884500	lectin, mannose-binding 1. Intracellular trafficking, secretion, and vesicular transport	260	343	458	931	721	511	695	646	1061	559	723	628	550	1222	1399	526	508	578	796	831	587	692	862	795	483	452	526	817	809	780	669.41	802	487	738	783	537	0.688	-0.539	4.4359186874946e-05	0.729	-0.455	0.000542897940134293	1.06	0.084	0.587309063448951	0.607	-0.72	1.32354662977143e-08
Ld1S_090884600	phospholipid:diacylglycerol acyltransferase, putative	0	0	0	0	0	0	0	0	0	0	0	0	0	0	0	0	0	0	0	0	0	0	0	0	0	0	0	0	0	0	0	0	0	0	0	0	NA	NA	NA	NA	NA	NA	NA	NA	NA	NA	NA	NA
Ld1S_090884700	phospholipid:diacylglycerol acyltransferase, putative	0	0	0	0	0	0	0	0	0	0	0	0	0	0	0	0	0	0	0	0	0	0	0	0	0	0	0	0	0	0	0	0	0	0	0	0	NA	NA	NA	NA	NA	NA	NA	NA	NA	NA	NA	NA
Ld1S_090884800	MSP Major sperm protein domain containing protein, putative	445	602	665	548	436	426	508	376	613	1013	1399	819	378	824	1014	900	891	839	468	502	490	506	502	459	875	874	686	562	546	566	644.31	558	812	487	489	877	1.794	0.843	2.58094370642148e-17	1.803	0.85	1.18535710373492e-17	1.005	0.007	0.962832058123658	1.448	0.534	2.35023506347273e-08
Ld1S_090884900	DNA-directed RNA polymerase III subunit, putative	233	326	439	701	530	455	643	450	855	548	754	568	431	939	1144	471	482	554	599	611	523	640	601	641	473	471	476	640	622	638	562.79	633	473	578	627	502	0.804	-0.314	0.00204875534097999	0.873	-0.196	0.0587536465735776	1.086	0.119	0.27539472776783	0.748	-0.42	9.06989870027021e-06
Ld1S_090885000	eukaryotic translation initiation factor 2 subunit, putative fragment	1719	2528	2857	1531	1043	1150	2011	1323	2265	4992	6968	4597	1348	2698	3621	3478	3741	3603	1309	1201	1322	2002	1766	1697	4310	4353	3851	2003	1786	2020	2562.81	1936	4171	1277	1822	3607	1.986	0.99	3.16008182098718e-31	2.829	1.5	8.22876297953215e-69	1.424	0.51	1.29026678630149e-08	2.154	1.107	4.03142509644269e-40
Ld1S_090885100	translation initiation factor EIF-2B gamma subunit, putative	128	203	232	371	238	283	266	220	347	410	538	361	216	436	520	259	300	293	317	274	325	265	294	260	354	336	302	321	289	290	298.61	300	331	305	273	284	1.052	0.073	0.60870326153909	0.935	-0.097	0.475623565455825	0.889	-0.17	0.211356700118833	1.108	0.148	0.231951660822262
Ld1S_090885200	hypothetical protein	478	693	746	230	227	184	324	260	395	1049	1542	1048	191	491	534	967	1025	941	197	261	211	323	347	296	906	963	878	284	325	298	548.15	302	916	223	322	978	3.044	1.606	1.89245579029469e-65	4.409	2.141	6.78720859233252e-103	1.449	0.535	1.14790565432666e-06	3.018	1.594	8.54486940331361e-71
Ld1S_090885300	whole genome shotgun sequence. Signal transduction mechanisms	208	250	335	1133	738	997	735	541	963	521	724	479	378	921	1136	421	370	423	968	850	1146	732	722	722	450	452	401	562	610	634	630.78	602	434	988	725	405	0.557	-0.844	3.01866167136531e-13	0.409	-1.288	6.02364936657987e-30	0.735	-0.444	6.40891784317237e-05	0.722	-0.471	2.25802386661659e-05
Ld1S_090885400	mitochondrial RNA binding protein 2	757	1183	1293	1073	679	784	935	665	1132	1866	2847	1901	739	1574	1852	1532	1751	1631	917	782	901	931	888	848	1611	1779	1592	1098	1042	1033	1222.36	1058	1661	867	889	1638	1.846	0.885	7.55637437638049e-23	1.89	0.918	1.35441381182957e-24	1.024	0.034	0.77824456952695	1.573	0.653	6.99276984399598e-14
Ld1S_090885500	mitochondrial import inner membrane translocase subunit TIM17, putative	267	386	410	393	278	281	478	364	583	713	959	594	432	869	1092	540	571	517	336	320	323	476	486	437	616	599	498	642	575	609	502.99	609	571	326	466	543	1.168	0.225	0.0343799254824926	1.666	0.737	2.22613077604432e-12	1.426	0.512	1.47164235498083e-06	0.936	-0.095	0.360811927627116
Ld1S_090885600	heat shock protein family B small, member 11. Function unknown	424	567	665	852	740	617	474	403	686	796	1154	787	452	971	1180	858	839	839	728	852	709	472	538	514	687	721	659	672	643	658	692.63	658	689	763	508	845	1.663	0.734	2.49241805474951e-15	1.109	0.149	0.113285164293145	0.667	-0.585	3.12604217326187e-10	1.05	0.07	0.480440483625585
Ld1S_090885700	hypothetical protein	237	267	318	448	290	257	359	317	463	522	664	464	389	783	848	480	395	401	383	334	295	357	423	347	451	415	389	578	518	473	415.95	523	418	337	376	425	1.132	0.179	0.131925838662282	1.258	0.331	0.00392975124973162	1.111	0.152	0.222960812335431	0.801	-0.32	0.00232423087589109
Ld1S_090885800	hypothetical protein	431	528	683	1341	1049	904	899	663	1144	1218	1472	1216	591	1451	1546	872	781	861	1146	1208	1039	895	885	857	1052	920	1019	878	961	862	949.1	900	997	1131	879	838	0.954	-0.068	0.519832683075412	0.742	-0.431	3.66283344994346e-06	0.777	-0.364	0.000109778503980251	1.103	0.142	0.138818655508656
Ld1S_090885900	Skp1 domain-containing protein	390	511	591	921	691	813	719	490	884	933	1303	769	413	985	1367	789	756	745	787	796	934	716	654	662	806	814	644	614	652	763	742.17	676	755	839	677	763	1.126	0.171	0.182227056007426	0.91	-0.136	0.280591884212008	0.808	-0.307	0.0144835591327953	1.113	0.155	0.221930447546382
Ld1S_090886000	hypothetical protein	385	526	570	989	694	688	691	567	995	903	1213	972	446	1093	1279	779	778	719	845	799	791	688	757	746	780	758	814	663	724	714	756.9	700	784	812	730	759	1.037	0.053	0.597684089009946	0.931	-0.103	0.267124721505131	0.897	-0.156	0.0964527668002746	1.115	0.157	0.0745133916547852
Ld1S_090886100	hypothetical protein	150	224	264	432	310	293	317	244	530	473	618	467	222	622	567	303	331	333	369	357	337	316	326	397	408	386	391	330	412	316	354.2	353	395	354	346	322	0.929	-0.107	0.47113909362377	0.91	-0.136	0.339288815903191	0.98	-0.029	0.866800800909167	1.12	0.163	0.22670615855291
Ld1S_090886200	Ankyrin Repeat Protein. Cell wall,membrane,envelope biogenesis	356	522	542	511	340	310	382	295	640	974	1266	1025	270	632	653	720	772	684	437	392	356	380	394	480	841	791	859	401	418	364	552.6	394	830	395	418	725	1.726	0.787	2.28503322188607e-11	1.832	0.874	1.03382266154962e-13	1.062	0.086	0.551136114107783	2.106	1.074	1.22866369762008e-21
Ld1S_090886300	Zinc finger, C3HC4 type RING finger, putative	493	738	818	1453	939	1070	1310	944	1721	966	1339	1084	653	1418	1687	997	1092	1032	1242	1082	1230	1304	1260	1289	834	836	908	970	939	941	1063.81	950	859	1185	1284	1040	0.811	-0.301	0.000281719859215685	0.88	-0.185	0.0274000070254436	1.084	0.116	0.191444202830776	0.905	-0.143	0.0908816136079303
Ld1S_090886400	AAA family ATPase, putative	648	919	1050	866	581	669	1332	980	1543	2057	2724	2041	1227	2473	3441	1311	1360	1324	740	669	769	1326	1308	1156	1776	1702	1710	1823	1637	1920	1368.77	1793	1729	726	1263	1332	1.057	0.081	0.409523737834933	1.837	0.877	1.59942850446084e-22	1.737	0.797	9.80434661852015e-19	0.964	-0.052	0.589294500331364
Ld1S_090886500	hypothetical protein	227	252	357	473	347	306	488	425	644	629	839	635	335	810	1033	459	373	450	404	400	352	486	567	483	543	524	532	498	536	576	478.88	537	533	385	512	427	0.837	-0.257	0.0333693277904923	1.106	0.146	0.242972153342384	1.322	0.403	0.000678681257901337	0.988	-0.018	0.895467925683434
Ld1S_090886600	ATP-dependent helicase, putative fragment	665	814	1031	1022	730	907	1321	996	2142	2036	2507	2090	861	2005	2301	1345	1205	1300	874	841	1042	1315	1329	1605	1758	1566	1751	1279	1327	1284	1321.46	1297	1692	919	1416	1283	0.906	-0.143	0.141586975016707	1.399	0.484	1.88873704000595e-07	1.544	0.627	1.27884048284987e-11	1.301	0.38	2.20508646589899e-05
Ld1S_090886700	NA. Defense mechanisms	384	544	664	613	446	439	619	540	834	943	1355	1008	504	1010	1265	777	805	837	524	514	505	616	721	625	814	846	844	749	669	706	703.46	708	835	514	654	806	1.24	0.311	0.000931903034474844	1.57	0.651	2.90952240292398e-12	1.266	0.34	0.000435430007061945	1.185	0.245	0.00639625780368979
Ld1S_090886800	Bromodomain, putative	304	358	457	712	475	460	528	456	758	834	1081	786	417	1011	1281	615	530	576	609	547	529	526	609	568	720	675	658	620	669	715	611.02	668	684	562	568	574	1.01	0.015	0.910719781976993	1.018	0.026	0.833733544505743	1.007	0.011	0.942483611421041	1.019	0.027	0.823339362864057
Ld1S_090886900	mitochondrial carrier protein, putative	548	747	919	1472	1032	997	1090	858	1579	934	1295	912	777	1689	1798	1109	1105	1159	1258	1189	1146	1085	1145	1183	806	809	764	1155	1118	1003	1068.99	1092	793	1198	1138	1124	0.989	-0.017	0.872528677340689	0.94	-0.089	0.316648760891788	0.951	-0.072	0.455847352742918	0.729	-0.456	2.7005099142815e-08
Ld1S_090887000	hypothetical protein	296	414	509	1092	964	785	584	474	919	564	844	625	392	941	1027	599	613	642	933	1110	902	581	633	689	487	527	524	583	623	573	667.89	593	513	982	634	618	0.972	-0.041	0.723833614055168	0.63	-0.666	5.37737243303921e-12	0.648	-0.625	5.40791555505143e-11	0.866	-0.207	0.038595537672933
Ld1S_090887100	hypothetical protein	219	295	334	698	454	443	374	318	647	580	789	558	368	769	924	443	437	421	597	523	509	372	424	485	501	493	467	547	509	515	482.91	524	487	543	427	434	1.011	0.015	0.919208400811343	0.797	-0.328	0.0051222558428353	0.789	-0.343	0.00359383748093094	0.932	-0.101	0.400155443112971
Ld1S_090887200	PPPDE putative peptidase domain containing protein, putative	150	213	258	421	319	323	247	186	285	397	531	488	137	337	393	303	315	325	360	367	371	246	248	214	343	332	409	204	223	219	298.64	215	361	366	236	314	1.343	0.425	0.000985619508260051	0.86	-0.218	0.0853720536394528	0.64	-0.643	1.91168373665744e-07	1.667	0.737	3.20866300918322e-10
Ld1S_090887300	PPPDE putative peptidase domain containing protein, putative	133	177	207	533	340	284	241	184	335	213	307	225	135	430	448	269	262	261	456	392	326	240	246	251	184	192	188	201	285	250	266.78	245	188	391	246	264	1.072	0.1	0.544928571031698	0.673	-0.571	7.83957213981591e-05	0.628	-0.672	2.91576690647094e-06	0.757	-0.401	0.00624518992875914
Ld1S_090887400	hypothetical protein	593	841	1071	1052	802	690	969	776	1341	1181	1602	1292	852	1987	2023	1200	1244	1351	899	924	793	965	1036	1005	1020	1001	1082	1266	1316	1129	1081.95	1237	1034	872	1002	1265	1.266	0.34	0.000297196484001247	1.453	0.539	6.0271684302648e-09	1.148	0.199	0.0466897808969546	0.838	-0.255	0.00583009864224069
Ld1S_090887500	paraflagellar rod component, putative	775	1007	1238	2116	1602	1510	878	588	1155	1416	1995	1493	610	1662	2014	1568	1490	1561	1809	1845	1735	874	785	865	1223	1246	1251	906	1100	1124	1292.22	1043	1240	1796	841	1540	1.826	0.868	1.02143749256884e-22	0.856	-0.224	0.0110013816717561	0.469	-1.092	5.26157887960751e-36	1.182	0.241	0.00681489062556097
Ld1S_090887600	hypothetical protein	402	577	669	1843	1285	1559	1336	858	1733	880	1179	880	630	1491	1920	813	854	844	1575	1480	1792	1330	1145	1298	760	737	737	936	987	1071	1090.66	998	745	1616	1258	837	0.666	-0.587	4.67849874433569e-11	0.519	-0.945	2.50547446747591e-27	0.78	-0.358	3.97031525400787e-05	0.745	-0.425	9.91716281804892e-07
Ld1S_090887700	histone H2B	6235	8191	11587	1129	1050	1296	3250	2834	3394	16820	23226	15229	4069	9412	12469	12615	12121	14615	965	1210	1489	3236	3782	2543	14522	14509	12757	6047	6231	6956	7573.18	6411	13929	1221	3187	13117	4.113	2.04	1.14095186594514e-46	10.793	3.432	4.47388575288621e-128	2.624	1.392	2.66388638723736e-21	2.178	1.123	4.76245121502502e-15
Ld1S_090887800	hypothetical protein	109	174	188	114	100	114	163	128	163	296	468	287	142	275	333	221	257	237	97	115	131	162	171	122	256	292	240	211	182	186	192.08	193	263	114	152	238	1.592	0.671	2.47153011599742e-05	2.098	1.069	3.950964656935e-11	1.318	0.398	0.0233712682501992	1.371	0.456	0.00198643954496349
Ld1S_090887900_pseudogene	Exonuclease. Replication, recombination and repair	127	161	168	155	93	97	178	142	238	253	436	258	184	353	454	257	238	212	132	107	111	177	190	178	218	272	216	273	234	253	204.71	253	235	117	182	236	1.29	0.368	0.0159003545449298	1.995	0.997	1.2137600344132e-10	1.546	0.629	7.88025122043519e-05	0.935	-0.097	0.524770017942806
Ld1S_090888000	hypothetical protein	250	292	322	328	225	228	311	259	375	519	794	438	231	507	760	506	432	406	280	259	262	310	346	281	448	496	367	343	336	424	366.39	368	437	267	312	448	1.435	0.521	0.000325762338156457	1.668	0.738	3.00869294403715e-07	1.162	0.217	0.180614313166642	1.176	0.234	0.107183180757916
Ld1S_090888100_pseudogene	hypothetical protein	250	432	504	581	448	453	541	466	806	824	1052	759	438	893	1049	506	639	636	497	516	521	539	622	604	711	657	636	651	591	585	594.02	609	668	511	588	594	1.015	0.021	0.872213331619354	1.167	0.223	0.0461570973291094	1.15	0.201	0.0827131761863271	1.102	0.141	0.20154463724711
Ld1S_090888200	hypothetical protein	550	735	810	854	667	753	821	657	1243	1222	1782	1317	578	1388	1823	1113	1088	1022	730	768	865	817	877	931	1055	1113	1103	859	919	1017	951.85	932	1090	788	875	1074	1.225	0.293	0.00099284814211807	1.363	0.447	3.58100654175221e-07	1.112	0.154	0.108786568227173	1.17	0.226	0.00865595302183853
Ld1S_090888300	Glycosyl hydrolase family 47, putative	529	785	912	938	669	702	1080	889	1537	1108	1429	1255	838	1889	2112	1070	1162	1150	802	771	807	1075	1186	1152	957	893	1051	1245	1251	1178	1049.97	1225	967	793	1138	1127	0.993	-0.01	0.925566157604853	1.422	0.508	5.41614401679423e-09	1.432	0.518	2.7342192940364e-09	0.789	-0.341	4.60080879786375e-05
Ld1S_090888400	SET domain containing protein, putative	185	254	292	278	203	198	251	231	381	516	730	568	210	527	636	374	376	368	238	234	228	250	308	285	445	456	476	312	349	355	336.95	339	459	233	281	373	1.328	0.409	0.000332462701870396	1.59	0.669	4.853600863872e-09	1.198	0.26	0.0326049601989881	1.35	0.433	1.87947392148992e-05
Ld1S_090888500	Bacterial trigger factor protein TF C-terminus, putative	701	850	952	993	695	656	1070	760	1180	1649	2293	1253	1020	1904	2524	1418	1258	1201	849	801	754	1065	1014	884	1424	1432	1050	1516	1261	1408	1155.6	1395	1302	801	988	1292	1.31	0.389	0.000157434962270118	1.612	0.689	1.24265860981667e-11	1.231	0.3	0.00549910306031085	0.928	-0.107	0.320539035761476
Ld1S_090888600	ubiquinone biosynthesis protein-like protein, putative	228	341	412	369	235	223	278	255	372	539	874	531	205	511	578	461	505	520	315	271	256	277	340	279	465	546	445	305	338	322	376.36	322	485	281	299	495	1.674	0.743	6.47324136907684e-10	1.759	0.815	1.1946164313441e-11	1.051	0.072	0.633803342832285	1.502	0.587	2.5851593030763e-07
Ld1S_090888700	DnaJ domain containing protein, putative	251	338	407	636	526	444	553	440	733	684	1052	755	601	1215	1335	508	500	513	544	606	510	551	587	549	591	657	632	893	804	745	612.71	814	627	553	562	507	0.903	-0.147	0.175457821131	0.919	-0.121	0.257782052292157	1.018	0.025	0.84550382534066	0.775	-0.368	8.16638909122637e-05
Ld1S_090888800	Rhodanese-like domain containing protein, putative	324	465	541	650	508	461	472	374	572	694	968	703	330	810	919	656	688	682	556	585	530	470	499	429	599	605	589	490	536	513	561.76	513	598	557	466	675	1.458	0.544	2.34492684261614e-09	1.215	0.281	0.00196748506217133	0.833	-0.263	0.00538830876686322	1.16	0.214	0.0149682740482429
Ld1S_090888900	Rhodanese-like domain containing protein, putative	668	801	1044	1125	941	841	893	794	1083	1110	1688	1214	696	1452	1620	1352	1185	1317	962	1084	967	889	1060	811	958	1055	1017	1034	961	904	1037.01	966	1010	1004	920	1285	1.405	0.491	1.63428845402524e-06	1.283	0.359	0.000437188642350671	0.913	-0.132	0.25396524553133	1.048	0.068	0.548147649627418
Ld1S_090889000	Rhodanese-like domain containing protein, putative	411	615	700	818	616	530	502	418	628	803	1109	864	385	962	1100	832	910	883	699	710	609	500	558	471	693	693	724	572	637	614	673.54	608	703	673	510	875	1.727	0.788	4.66238883716463e-17	1.301	0.38	4.46584166815252e-05	0.753	-0.409	2.45980368179479e-05	1.154	0.206	0.0279134386445206
Ld1S_090889100	J-binding protein	1208	1780	2084	1344	1032	1150	1429	916	1865	2312	3353	2349	1013	2340	2574	2444	2634	2629	1149	1189	1322	1423	1223	1397	1996	2095	1968	1505	1549	1436	1730.5	1497	2020	1220	1348	2569	1.904	0.929	1.19670395004573e-28	2.109	1.077	5.6200402798088e-38	1.108	0.148	0.118530436700305	1.351	0.434	2.10955360146851e-07
Ld1S_090889200	cytochrome b5-like, putative	503	679	812	1371	981	806	874	559	997	784	1049	736	485	1151	1076	1018	1005	1024	1172	1130	926	870	746	747	677	655	617	721	762	600	844.66	694	650	1076	788	1016	1.293	0.371	0.000137810821736684	0.95	-0.074	0.470316134095179	0.735	-0.445	4.21318496895832e-06	0.937	-0.094	0.372747407099962
Ld1S_090889300	cytochrome b5-like protein	215	249	333	804	585	622	520	419	569	430	583	494	399	819	1088	435	368	420	687	674	715	518	559	426	371	364	414	593	542	607	512.94	581	383	692	501	408	0.817	-0.292	0.0181478873274534	0.588	-0.765	6.54827727400533e-11	0.72	-0.473	4.94296530398025e-05	0.66	-0.6	1.09507021641344e-07
Ld1S_090889400	hypothetical protein	361	418	487	396	374	305	305	292	432	644	974	572	223	506	582	730	619	614	339	431	351	304	390	324	556	608	479	331	335	325	448.98	330	548	374	339	654	1.934	0.952	1.01650477677547e-15	1.758	0.814	4.64941310233282e-12	0.909	-0.138	0.324803355525089	1.654	0.726	2.97183285524263e-10
Ld1S_090889500	hypothetical protein	1108	1601	1793	1595	1571	1490	1177	788	1620	3006	4107	3142	1163	2700	3052	2242	2369	2261	1363	1810	1712	1172	1052	1214	2595	2566	2632	1728	1788	1703	1880.43	1740	2598	1628	1146	2291	1.994	0.995	1.0034408676747e-25	1.411	0.497	1.49527412216172e-07	0.708	-0.498	3.91818892667637e-07	1.495	0.58	4.92204295909545e-10
Ld1S_090889600	Leucine Rich repeat, putative	341	553	633	1098	1071	829	593	512	753	769	1147	820	423	1028	1164	690	818	798	939	1234	953	590	683	564	664	717	687	629	681	649	753.03	653	689	1042	612	769	1.262	0.335	0.000642011721095062	0.743	-0.428	5.22452945673454e-06	0.589	-0.764	2.75992792042926e-16	1.056	0.079	0.444264375695377
Ld1S_090889700	Radial spoke protein 11	446	595	628	708	716	587	316	246	373	615	843	656	251	608	676	902	880	792	605	825	675	315	328	279	531	527	550	373	403	377	557.44	384	536	702	307	858	2.793	1.482	1.4519051056016e-40	1.227	0.295	0.00642928286858413	0.439	-1.187	2.42151264318786e-26	1.393	0.479	1.22326619756336e-05
Ld1S_090889800	hypothetical protein	402	550	589	1115	878	790	940	756	1453	736	1092	699	358	886	810	813	814	743	953	1011	908	936	1009	1089	635	682	586	532	587	452	783.31	524	634	957	1011	790	0.776	-0.365	0.000332159107523892	0.824	-0.279	0.00623144226030724	1.062	0.086	0.454333516265375	1.217	0.284	0.00597746505521163
Ld1S_090889900	hypothetical protein	384	406	511	1170	983	682	452	386	570	569	878	527	298	675	655	777	601	645	1000	1132	784	450	515	427	491	548	441	443	447	365	604.47	418	493	972	464	674	1.455	0.541	5.16515800232299e-06	0.698	-0.518	5.62728706380903e-06	0.48	-1.059	1.93576627740585e-20	1.183	0.243	0.0449231703330067
Ld1S_100013600	fatty acid desaturase, putative	3	3	7	15	10	9	4	5	8	3	15	9	9	20	16	6	4	9	13	12	10	4	7	6	3	9	8	13	13	9	8.38	12	7	12	6	6	1.184	0.243	0.763029530597732	0.555	-0.849	0.199214347799681	0.469	-1.092	0.0972850932155531	0.567	-0.819	0.165535493588749
Ld1S_100013700	pteridine transporter, putative fragment	54	64	74	78	65	65	86	75	104	109	143	70	196	348	553	109	95	93	67	75	75	86	100	78	94	89	59	291	230	309	123.3	277	81	72	88	99	1.133	0.18	0.443098474601618	1.375	0.459	0.0391103365517782	1.214	0.279	0.243283709356213	0.291	-1.782	2.27617415857533e-22
Ld1S_100013800	phosphate-Repressible Phosphate Permease-like protein;phosphate-repressible phosphate permease	528	704	797	1343	825	1130	1081	587	1369	1155	1888	1052	684	1234	1884	1068	1042	1005	1148	950	1299	1076	783	1026	997	1179	881	1016	817	1051	1022.67	961	1019	1132	962	1038	1.084	0.117	0.451698289955574	0.922	-0.118	0.431666903014992	0.85	-0.235	0.126288852838587	1.072	0.101	0.521337452453683
Ld1S_100013900_pseudogene	FAD binding domain containing protein, putative	497	664	912	2416	2008	1505	862	719	1328	600	862	607	303	737	784	1006	983	1150	2065	2313	1730	858	960	995	518	538	508	450	488	437	999.98	458	521	2036	938	1046	1.118	0.16	0.172421325554427	0.516	-0.955	3.90174949411878e-19	0.462	-1.115	1.82880342328065e-25	1.139	0.188	0.119990313163286
Ld1S_100014000_pseudogene	Gryzun, putative trafficking through Golgi, putative	657	1014	1117	2279	1750	1688	1571	1068	2031	1499	2145	1615	829	1905	1935	1329	1500	1409	1948	2016	1940	1564	1425	1522	1294	1340	1353	1232	1261	1080	1480.89	1191	1329	1968	1504	1413	0.939	-0.091	0.310500206496612	0.719	-0.476	4.98882434118004e-09	0.766	-0.385	2.90480128133229e-06	1.119	0.163	0.0552652290181336
Ld1S_100014100	Dos2-interacting transcription regulator of RNA-Pol-II, putative	497	710	805	1670	1242	1071	1358	954	1850	1175	1639	1197	623	1629	1635	1006	1051	1015	1428	1431	1231	1352	1273	1386	1014	1024	1003	926	1079	912	1141.96	972	1014	1363	1337	1024	0.764	-0.388	1.62830813096739e-05	0.752	-0.411	3.95745730130158e-06	0.984	-0.023	0.841516377885878	1.042	0.059	0.55417956474599
Ld1S_100014200	thymidylate kinase-like protein	533	835	908	674	528	476	666	482	949	1110	1505	1046	335	753	826	1078	1236	1145	576	608	547	663	643	711	958	940	876	498	499	461	762.66	486	925	577	672	1153	1.709	0.774	1.49239557428887e-18	2.002	1.001	1.21518687498803e-29	1.171	0.228	0.018848276606456	1.91	0.933	4.82162942967618e-27
Ld1S_100014300	ribosomal protein l35a, putative	2676	2796	4763	5149	4294	2351	3594	2860	4560	4666	5411	3967	2351	5981	4876	5414	4137	6008	4401	4946	2702	3578	3817	3417	4028	3380	3323	3494	3960	2720	3955.07	3391	3577	4016	3604	5186	1.454	0.54	0.0181478873274534	1.323	0.404	0.0766995906375796	0.91	-0.136	0.617921354086207	1.061	0.085	0.746604492810284
[truncated: 9,268 more rows]
[truncated: 6 more columns]
