# Supplementary material for: Experimental evolution links post-transcriptional regulation to Leishmania fitness gain
Source: PLoS Pathog. 2022 Mar 16;18(3):e1010375. doi: 10.1371/journal.ppat.1010375 (PMC8959184; doi:10.1371/journal.ppat.1010375)
Supplement: S2 Table — Index. Detailed information on samples and analyses presented in the table. a Sheet in S2 Table. EP log vs EP stat. RNAseq data analysis for genes with adjusted p-values < 0.01. b Sheet in S2 Table. EP log vs EP meta. RNAseq data analysis for genes with adjusted p-values < 0.01. c Sheet in S2 Table. EP stat vs EP meta. RNAseq data analysis for genes with adjusted p-values < 0.01. d Sheet in S2 Table. LP log vs LP stat. RNAseq data analysis for genes with adjusted p-values < 0.01. e Sheet in S2 Table. EP log vs LP log. RNAseq data analysis for genes with adjusted p-values < 0.01. f Sheet in S2 Table. EP stat vs LP stat. RNAseq data analysis for genes with adjusted p-values < 0.01. g Sheet in S2 Table. LP log up. Transcripts more abundant in LP.1 log compared to EP.1 log. h Sheet in S2 Table. LP log down. Transcripts more abundant in EP.1 log compared to LP.1 log. i Sheet in S2 Table. LP log up Category. List of genes more abundant in LP.1 log manually assigned to a category. j Sheet in S2 Table. LP log down Category. List of genes more abundant in EP.1 log manually assigned to a category. k Sheet in S2 Table. LP stat up. Transcripts more abundant in LP.1 stat compared to EP.1 stat. l Sheet in S2 Table. LP stat down. Transcripts more abundant in EP.1 stat compared to LP.1 stat. m Sheet in S2 Table. LP stat up Category. List of genes more abundant in LP.1 stat manually assigned to a category. n Sheet in S2 Table. LP stat down Category. List of genes more abundant in EP.1 stat manually assigned to a category. o Sheet in S2 Table. GO biological process. GO term enrichment analysis for the category ’biological process’ for genes with FC LP.1 log/EP.1 log > 1.5, genes with FC LP.1 stat/EP.1 stat > 1.5 and genes with FC EP.1 stat/LP.1 stat > 1.5. p Sheet in S2 Table. Flagellum-Mvt EPlog_stat_meta. List of genes manually assigned to the category flagellum and movement during the transition from EP log to stat and EP stat to meta. (XLSX) [file ppat.1010375.s012.xlsx]

## Sheet: index
EP versus LP comparative transcript profiling.
Samples:
EP.1log = early passage promastigotes (<5) collected during exponential growth phase for RNA preparation; three independant preparations EP.1 log1, log2, log3.
EP.1stat = early passage promastigotes (<5) collected during stationary growth phase for RNA preparation; three independant preparations EP.1 stat1, stat2, stat3.
EP.1meta = early passage promastigotes (<5) enriched in metacyclic forms from day 3 stationary growth phase cultur for RNA preparation; three independant preparations EP.1 meta1, stat2, stat3.
LP.1log = late passage promastigotes (>20) collected during exponential growth phase for RNA preparation; three independant preparations LP.1 log1, log2, log3.
LP.1stat = late passage promastigotes (>20) collected during stationary growth phase for RNA preparation; three independant preparations LP.1 stat1, stat2, stat3.
Tables for the transcriptomic analyses of all EP.1 and LP.1 parasites
a- EP log vs EP stat = RNAseq data analysis for genes with adjusted p-values < 0.01
b- EP log vs EP meta = RNAseq data analysis for genes with adjusted p-values < 0.01
c- EP stat vs EP meta = RNAseq data analysis for genes with adjusted p-values < 0.01
d- LP log vs LP stat = RNAseq data analysis for genes with adjusted p-values < 0.01
e- EP log vs LP log = RNAseq data analysis for genes with adjusted p-values < 0.01
f- EP stat vs LP stat = RNAseq data analysis for genes with adjusted p-values < 0.01
g- LP log up = Transcripts more abundant in LP.1 log compared to EP.1 log (FC LP.1 log/EP.1 log > 1.5 and adjusted p-value <0.01)
h- LP log down = Transcripts more abundant in EP.1 log compared to LP.1 log (FC EP.1 log/LP.1 log > 1.5 and adjusted p-value <0.01)
i- LP log _up_Category = list of of genes more abundant in LP.1 log (FC LP.1 log/EP.1 log > 1.5 and adjusted p-value <0.01) manually assigned to a category
j- LP log _down_Category = list of genes more abundant in EP.1 log (FC EP.1 log/LP.1 log > 1.5 and adjusted p-value <0.01) manually assigned to a category
k- LP stat up = Transcripts more abundant in LP.1 stat compared to EP.1 stat (FC LP.1 stat/EP.1 stat > 1.5 and adjusted p-value <0.01)
l- LP stat down = Transcripts more abundant in EP.1 stat compared to LP.1 stat (FC EP.1 stat/LP.1 stat > 1.5 and adjusted p-value <0.01)
m- LP stat _up_Category = list of genes more abundant in LP.1 stat (FC LP.1 stat/EP.1 stat > 1.5 and adjusted p-value <0.01) manually assigned to a category
n- LP stat _down_Category = list of genes more abundant in EP.1 stat (FC EP.1 stat/LP.1 stat > 1.5 and adjusted p-value <0.01) manually assigned to a category
o- GO_biolprocessp = GO term enrichment analysis for the category 'biological process' for genes with FC LP.1 log/EP.1 log > 1.5, genes with FC LP.1 stat/EP.1 stat > 1.5 and genes with FC EP.1 stat/LP.1 stat > 1.5
p-Flagellum-Mvt_EPlog_stat_meta = list of genes manually assigned to the category flagellum and movement during the transition from EP log to stat and EP stat to meta

## Sheet: a-EP log vs EP stat
Id	combinedAnnotation	EPstat	EPlog	FC EPlog/EPstat	log2FoldChange EPlog/EPstat	padj	GO ID	GO description
LD11Cs2H1_c2	snoRNA	186	429	2.287	1.194	8.43617e-18	9302	#N/A
LD14Cs1C2_c7	snoRNA	117	81	0.68	-0.556	0.00622831	9302	#N/A
LD14Cs1C3_c5	snoRNA	44	19	0.447	-1.16	0.000834321	9302	#N/A
LD14Cs1H3_c3	snoRNA	197	126	0.646	-0.629	7.7766e-05	9302	#N/A
LD15Cs1H1_c12	snoRNA	22	6	0.273	-1.872	0.00301687	9302	#N/A
LD18Cs1C1_c25	snoRNA	27	9	0.343	-1.542	0.00142647	9302	#N/A
LD18Cs1C2_c64	snoRNA	114	69	0.598	-0.743	0.000977945	9302	#N/A
LD18Cs1C3_c31	snoRNA	19	4	0.244	-2.037	0.00154587	9302	#N/A
Ld1S_010005000	Protein of unknown function DUF2946, putative	1654	971	0.592	-0.756	4.74306e-11	#N/A	#N/A
Ld1S_010005200	Kinesin-13 1, putative	412	969	2.354	1.235	2.84836e-23	7052	mitotic spindle organization
Ld1S_010005400	carboxylase, putative	2758	1151	0.418	-1.26	2.76226e-39	#N/A	#N/A
Ld1S_010005500	hypothetical protein	458	665	1.432	0.518	0.000111249	#N/A	#N/A
Ld1S_010005700	hypothetical protein	282	352	1.254	0.327	0.00344059	#N/A	#N/A
Ld1S_010005900	Glycosyl transferase family 11, putative	265	187	0.705	-0.505	0.000160798	5975	carbohydrate metabolic process
Ld1S_010006000	glutaredoxin-like protein	313	513	1.628	0.703	5.56383e-10	22900	electron transport chain
Ld1S_010006300	hypothetical protein	480	196	0.404	-1.307	1.95814e-21	#N/A	#N/A
Ld1S_010006400	hypothetical protein	275	178	0.653	-0.615	3.0532e-06	#N/A	#N/A
Ld1S_010006600	hypothetical protein	2068	986	0.478	-1.066	2.66182e-40	#N/A	#N/A
Ld1S_010006700	CLC-type chloride channel, putative	1065	1295	1.22	0.287	0.0031699	6811	ion transport
Ld1S_010007000	CUE domain,Domain of unknown function DUF1771,Smr domain containing protein, putative	2878	957	0.332	-1.59	1.89189e-56	#N/A	#N/A
Ld1S_010007100	cyclophilin type peptidyl-prolyl cis-trans isomerase, putative	762	1042	1.366	0.45	9.93537e-07	413	protein peptidyl-prolyl isomerization
Ld1S_010007300	DNA excision,repair protein SNF2, putative	1515	978	0.644	-0.635	4.2555e-11	#N/A	#N/A
Ld1S_010007700	pseudouridylate synthase-like protein	1101	934	0.848	-0.238	0.00582529	1522	pseudouridine synthesis
Ld1S_010007800	Cytochrome c oxidase biogenesis protein Cmc1 like, putative	1244	1464	1.177	0.235	0.00326426	#N/A	#N/A
Ld1S_010007900	4F5 protein family, putative	2983	3762	1.262	0.336	0.00519269	#N/A	#N/A
Ld1S_010008000_pseudogene	acidocalcisomal exopolyphosphatase, putative	1407	2350	1.678	0.747	1.0213e-21	6797	#N/A
Ld1S_010008100	hypothetical protein	315	483	1.528	0.612	1.20408e-07	#N/A	#N/A
Ld1S_010008200	polyA export protein, putative	435	1024	2.347	1.231	3.42751e-20	6406	mRNA export from nucleus
Ld1S_010008400	Mitochondrial pyruvate carrier 1	590	1456	2.481	1.311	3.90694e-42	1902361	#N/A
Ld1S_010008600	hypothetical protein	521	1021	1.96	0.971	6.30914e-29	7059	chromosome segregation
Ld1S_010008700	hypothetical protein	605	415	0.69	-0.535	1.17742e-07	#N/A	#N/A
Ld1S_010008800	Protein of unknown function DUF788, putative	547	396	0.724	-0.466	9.10853e-06	#N/A	#N/A
Ld1S_010008900	Dyggve-Melchior-Clausen syndrome protein, putative	1757	1060	0.603	-0.729	1.21287e-18	#N/A	#N/A
Ld1S_010009000	hypothetical protein	1062	719	0.675	-0.567	8.22528e-08	#N/A	#N/A
Ld1S_010009100	hypothetical protein	447	211	0.467	-1.1	2.66703e-12	#N/A	#N/A
Ld1S_010009300	ribosomal protein S7, putative;ribosomal protein S7, putative fragment	1458	2216	1.519	0.603	4.09271e-06	6412	translation
Ld1S_010009500	Protein of unknown function DUF791, putative	1980	907	0.458	-1.128	3.64953e-28	15689	molybdate ion transport
Ld1S_010009600	alpha,beta-hydrolase-like protein	669	832	1.243	0.314	0.0039988	9435	NAD biosynthetic process
Ld1S_010009900	beta eliminating lyase,putative	1618	804	0.497	-1.01	8.89083e-25	6520	cellular amino acid metabolic process
Ld1S_010010000	fatty acyl CoA synthetase 2, putative;long chain fatty acid CoA ligase, putative;fatty acyl CoA syntetase 1, putative;long chain fatty Acyl CoA synthetase, putative	1026	1261	1.228	0.296	0.000463188	6631	fatty acid metabolic process
Ld1S_010010100	fatty acyl CoA synthetase 2, putative;long chain fatty acid CoA ligase, putative;fatty acyl CoA syntetase 1, putative;long chain fatty Acyl CoA synthetase, putative	2331	1680	0.721	-0.472	2.3799e-07	8152	metabolic process
Ld1S_010010300	fatty acyl CoA synthetase 2, putative;long chain fatty acid CoA ligase, putative;fatty acyl CoA syntetase 1, putative;long chain fatty Acyl CoA synthetase, putative	5603	2518	0.451	-1.15	1.18588e-40	8152	metabolic process
Ld1S_010010500	RING, Posttranslational modification, protein turnover, chaperones	1185	992	0.837	-0.257	0.00946112	#N/A	#N/A
Ld1S_010010600	hypothetical protein	922	468	0.509	-0.975	2.71434e-16	#N/A	#N/A
Ld1S_010010700	pre-mRNA processing factor 3 PRP3,Protein of unknown function DUF1115, putative	1226	788	0.643	-0.636	5.80054e-09	398	mRNA splicing, via spliceosome
Ld1S_010010800	tricarboxylate carrier, putative	722	1109	1.539	0.622	5.78901e-08	6811	ion transport
Ld1S_010010900	hypothetical protein	768	607	0.792	-0.337	0.000934007	#N/A	#N/A
Ld1S_010011000	mitochondrial RNA editing ligase 1	2062	1407	0.684	-0.549	1.35135e-13	9451	RNA modification
Ld1S_010011100	Rab-GTPase-TBC domain containing protein, putative	1125	809	0.719	-0.475	4.06036e-07	#N/A	#N/A
Ld1S_010011200	DNA-damage inducible protein DDI1-like protein	667	456	0.684	-0.549	1.30177e-07	6508	proteolysis
Ld1S_010011300	hypothetical protein	940	1497	1.596	0.675	1.40403e-11	#N/A	#N/A
Ld1S_010011400	hypothetical protein	1077	899	0.835	-0.26	0.0058434	#N/A	#N/A
Ld1S_010011600	mitochondrial-processing peptidase subunit beta, putative	2976	1792	0.602	-0.732	4.18737e-20	30150	protein import into mitochondrial matrix
Ld1S_010011700	hypothetical protein	2298	979	0.427	-1.227	1.11059e-17	#N/A	#N/A
Ld1S_010011800	PolyA-binding protein, RNA processing and modification;Translation, ribosomal structure and biogenesis	669	282	0.421	-1.248	8.37926e-26	#N/A	#N/A
Ld1S_010011900_pseudogene	hypothetical protein	974	666	0.681	-0.553	2.34433e-08	#N/A	#N/A
Ld1S_010012000	PLAC8 family, putative	1061	525	0.494	-1.017	9.15219e-33	#N/A	#N/A
Ld1S_010012100	PLAC8 family, putative	715	387	0.54	-0.889	1.93707e-17	#N/A	#N/A
Ld1S_010012200	ubiquitin activating enzyme, putative	916	641	0.698	-0.518	3.73379e-09	45116	protein neddylation
Ld1S_010012300	hypothetical protein	1179	628	0.531	-0.913	1.72926e-19	#N/A	#N/A
Ld1S_010012500	hypothetical protein	901	575	0.632	-0.662	1.92047e-06	#N/A	#N/A
Ld1S_010012600	protein kinase, putative	1375	817	0.592	-0.756	9.51105e-18	6468	protein phosphorylation
Ld1S_010012700	hypothetical protein	635	918	1.438	0.524	0.000587539	#N/A	#N/A
Ld1S_010012900	Eukaryotic initiation factor 4A-1	165	265	1.603	0.681	2.65689e-05	6412	translation
Ld1S_010013100_pseudogene	C2H2-type domain-containing protein	664	501	0.756	-0.404	0.000448919	#N/A	#N/A
Ld1S_010013200	calcium,potassium channel CAKC, putative	1493	840	0.562	-0.832	7.49177e-29	6813	potassium ion transport
Ld1S_010013300	potassium channel subunit-like protein	1245	742	0.597	-0.745	3.41135e-16	6813	potassium ion transport
Ld1S_010013400	Peptidase family M3, putative	221	151	0.674	-0.568	0.000236444	#N/A	#N/A
Ld1S_020182300_pseudogene	phosphoglycan beta 1,3 galactosyltransferase 4 fragment	42	20	0.492	-1.023	0.00450566	#N/A	#N/A
Ld1S_020182400	histone H4	127	1366	10.772	3.429	4.8763e-37	#N/A	#N/A
Ld1S_020182500	tagatose-6-phosphate kinase-like protein	60	10	0.168	-2.572	7.05245e-10	5975	carbohydrate metabolic process
Ld1S_020182600	Xaa-Pro aminopeptidase, putative fragment	752	523	0.702	-0.511	8.60673e-08	6508	proteolysis
Ld1S_020182700	cytochrome b-domain protein, putative	377	537	1.423	0.509	5.63917e-05	#N/A	#N/A
Ld1S_020183000	hypothetical protein	828	568	0.687	-0.541	1.76412e-08	#N/A	#N/A
Ld1S_020183200	hypothetical protein	672	1038	1.547	0.629	7.04027e-15	#N/A	#N/A
Ld1S_020183400	exportin-T, putative	1652	656	0.397	-1.333	5.71214e-36	6409	tRNA export from nucleus
Ld1S_020183500	phosphatidylinositol 3-kinase-like protein	3009	1909	0.638	-0.648	1.8486e-07	77	DNA damage checkpoint
Ld1S_020183800	Vps51,Vps67, putative	1190	917	0.771	-0.375	0.000142932	6891	intra-Golgi vesicle-mediated transport
Ld1S_020184000	phosphoglycan beta 1,3 galactosyltransferase, putative fragment;phosphoglycan beta 1,3 galactosyltransferase	530	301	0.571	-0.809	2.10682e-09	6486	protein glycosylation
Ld1S_020184100	phosphoglycan beta 1,3 galactosyltransferase, putative fragment;phosphoglycan beta 1,3 galactosyltransferase	357	223	0.631	-0.665	1.18771e-07	6486	protein glycosylation
Ld1S_020184300	hypothetical protein	546	145	0.268	-1.9	6.73276e-39	#N/A	#N/A
Ld1S_020184400	phosphoglycan beta 1,3 galactosyltransferase, putative fragment;phosphoglycan beta 1,3 galactosyltransferase	1987	628	0.316	-1.664	7.63764e-56	6486	protein glycosylation
Ld1S_020184500	phosphoglycan beta 1,3 galactosyltransferase, putative fragment;phosphoglycan beta 1,3 galactosyltransferase	728	260	0.357	-1.484	1.71218e-26	6486	protein glycosylation
Ld1S_020184600	phosphoglycan beta 1,2 arabinosyltransferase	274	376	1.377	0.461	0.00011887	6012	galactose metabolic process
Ld1S_020184800	glycosyltransferase GlcNAc, putative	1195	731	0.611	-0.711	5.08769e-16	#N/A	#N/A
Ld1S_020185000	small GTP binding protein rab6-like protein	503	377	0.748	-0.42	0.000294911	16191	synaptic vesicle uncoating
Ld1S_020185100	hypothetical protein	311	637	2.038	1.027	1.17978e-20	#N/A	#N/A
Ld1S_020185400	ATP-binding cassette protein subfamily A, member 9, putative;ATP-binding cassette protein subfamily A, member 6, putative;ATP-binding cassette protein subfamily A, member 3, putative fragment;ATP-binding cassette protein subfamily A, member 7, putative;ATP-binding cassette protein subfamily A, member 5, putative;ATP-binding cassette protein subfamily A, member 10, putative;ABC1 transporter, putat…	10546	1609	0.155	-2.687	9.35377e-88	55085	transmembrane transport
Ld1S_020185500	Soluble NSF attachment protein, SNAP, putative	1678	1432	0.853	-0.229	0.00543959	6886	intracellular protein transport
Ld1S_020185800	UAA transporter family, putative	871	539	0.618	-0.693	2.72692e-14	55085	transmembrane transport
Ld1S_020185900	hypothetical protein	1352	924	0.684	-0.548	4.22991e-08	#N/A	#N/A
Ld1S_020186100	proteasome regulatory non-ATPase subunit 6, putative	1074	1454	1.354	0.437	7.80506e-08	6511	ubiquitin-dependent protein catabolic process
Ld1S_020186200	FtsJ-like methyltransferase, putative	698	551	0.792	-0.337	0.00124797	1510	RNA methylation
Ld1S_020186500	Kinetoplastid RNA editing protein 1, putative fragment	798	505	0.632	-0.661	2.13366e-11	70706	#N/A
Ld1S_020186600	hypothetical protein	2034	920	0.451	-1.149	6.04602e-25	#N/A	#N/A
Ld1S_020186700	rhomboid-like protein	462	358	0.779	-0.36	0.0078932	6071	glycerol metabolic process
Ld1S_020186800_pseudogene	Transmembrane amino acid transporter protein, putative	279	399	1.431	0.517	1.2144e-05	#N/A	#N/A
Ld1S_020186900	hypothetical protein	122	218	1.777	0.829	5.90467e-07	#N/A	#N/A
Ld1S_020187000	voltage-dependent anion-selective channel, putative	2004	2398	1.201	0.265	0.00631855	15698	inorganic anion transport
Ld1S_020187100	Mitochondrial outer membrane protein porin, putative	1706	4269	2.513	1.329	1.27278e-34	6811	ion transport
Ld1S_020187200	hypothetical protein	11539	2292	0.2	-2.32	8.09347e-75	#N/A	#N/A
Ld1S_020187400	hypothetical protein	950	526	0.554	-0.852	1.26756e-22	#N/A	#N/A
Ld1S_020187500	glycerate kinase, putative	857	584	0.682	-0.552	3.36788e-10	31388	#N/A
Ld1S_020187600	hypothetical protein	420	114	0.27	-1.89	3.29192e-41	#N/A	#N/A
Ld1S_020187900	hypothetical protein	1613	1196	0.742	-0.431	2.79541e-06	#N/A	#N/A
Ld1S_020188000	hypothetical protein	1235	541	0.441	-1.182	1.03171e-39	#N/A	#N/A
Ld1S_020188100	function, Function unknown	1197	3189	2.663	1.413	2.51386e-58	#N/A	#N/A
Ld1S_020188200	hypothetical protein	981	764	0.781	-0.357	2.68186e-05	#N/A	#N/A
Ld1S_020188400	hypothetical protein	2684	1679	0.631	-0.664	1.1444e-08	#N/A	#N/A
Ld1S_020188500	TPR repeat,Tetratricopeptide repeat, putative	1444	578	0.399	-1.324	6.64334e-31	#N/A	#N/A
Ld1S_020188600_pseudogene	ARP2,3 complex subunit, putative	682	271	0.398	-1.328	1.2827e-23	30041	actin filament polymerization
Ld1S_020188700	hypothetical protein	161	584	3.659	1.872	6.28177e-34	7059	chromosome segregation
Ld1S_020188900	gamma-glutamyl phosphate reductase-like protein	471	357	0.762	-0.393	0.00141557	55114	oxidation-reduction process
Ld1S_020189200	Nop14-like family, putative	715	400	0.556	-0.847	3.32251e-14	#N/A	#N/A
Ld1S_020189300	mitochondrial carrier protein, putative	941	1159	1.231	0.3	0.00142935	#N/A	#N/A
Ld1S_020189400_pseudogene	hypothetical protein	533	355	0.669	-0.581	0.000211868	#N/A	#N/A
Ld1S_030444900	Leucine rich repeat,Leucine Rich Repeat, putative	730	586	0.803	-0.317	0.00267416	#N/A	#N/A
Ld1S_030445100	D-3-phosphoglycerate dehydrogenase-like protein	761	1297	1.701	0.766	1.20217e-13	6564	L-serine biosynthetic process
Ld1S_030445200	2-aminoethylphosphonate:pyruvateaminotransferas e-like protein	683	1159	1.699	0.764	3.72372e-15	19700	#N/A
Ld1S_030445300	Met-10+ like-protein, putative	684	523	0.767	-0.383	0.000801211	8033	tRNA processing
Ld1S_030445600	DNA primase large subunit, putative	393	891	2.248	1.169	1.09555e-31	6269	DNA replication, synthesis of RNA primer
Ld1S_030445800_pseudogene	hypothetical protein	676	939	1.382	0.467	2.03504e-07	#N/A	#N/A
Ld1S_030445900	Leucine Rich Repeat, putative	470	915	1.937	0.954	1.22837e-23	10608	posttranscriptional regulation of gene expression
Ld1S_030446000	acetyltransferase, putative	365	693	1.904	0.929	4.95419e-18	#N/A	#N/A
Ld1S_030446100	hypothetical protein	248	421	1.695	0.762	3.10096e-10	#N/A	#N/A
Ld1S_030446200	hypothetical protein	1349	1854	1.374	0.458	2.16339e-05	#N/A	#N/A
Ld1S_030446500	zinc-finger of acetyl-transferase ESCO, putative	212	618	2.872	1.522	1.40383e-29	#N/A	#N/A
Ld1S_030446600	U2 splicing auxiliary factor, putative	578	1028	1.787	0.838	7.79536e-20	398	mRNA splicing, via spliceosome
Ld1S_030446700	delta-1-pyrroline-5-carboxylate dehydrogenase, putative	2441	6606	2.708	1.437	9.32755e-66	6560	proline metabolic process
Ld1S_030446800	protein kinase, putative	790	933	1.182	0.241	0.00424012	6468	protein phosphorylation
Ld1S_030446900	hypothetical protein	630	756	1.2	0.264	0.00319037	#N/A	#N/A
Ld1S_030447000	fatty acyl CoA synthetase 2, putative;long chain fatty acid CoA ligase, putative;fatty acyl CoA syntetase 1, putative;long chain fatty Acyl CoA synthetase, putative	4677	3693	0.794	-0.332	0.000770691	30497	fatty acid elongation
Ld1S_030447100	hypothetical protein	707	563	0.798	-0.325	0.00609328	#N/A	#N/A
Ld1S_030447200	ribosomal protein L38, putative	4873	7895	1.624	0.699	3.34837e-21	6412	translation
Ld1S_030447300	hypothetical protein	506	319	0.63	-0.667	4.23973e-10	#N/A	#N/A
Ld1S_030447400	FYVE zinc finger,Apolipoprotein A1,A4,E domain containing protein, putative	1873	1030	0.549	-0.864	9.41848e-16	6869	lipid transport
Ld1S_030447500	hypothetical protein	1375	882	0.642	-0.639	1.97948e-10	#N/A	#N/A
Ld1S_030447700	hypothetical protein	2443	824	0.338	-1.564	3.08849e-33	#N/A	#N/A
Ld1S_030448000	DDRGK domain containing protein, putative	618	307	0.498	-1.005	1.3528e-12	#N/A	#N/A
Ld1S_030448100	protein kinase, putative	969	809	0.834	-0.262	0.00816905	6468	protein phosphorylation
Ld1S_030448200	ATP-dependent DEAD H RNA helicase, RNA processing and modification	585	965	1.651	0.723	2.73432e-14	#N/A	#N/A
Ld1S_030448300	GPR1,FUN34,yaaH family, putative	785	396	0.504	-0.988	2.05182e-14	#N/A	#N/A
Ld1S_030448400	GPR1,FUN34,yaaH family, putative	948	303	0.319	-1.647	5.17616e-40	#N/A	#N/A
Ld1S_030448500_pseudogene	GPR1,FUN34,yaaH family, putative	405	266	0.659	-0.602	4.19263e-06	#N/A	#N/A
Ld1S_030448600	GPR1,FUN34,yaaH family, putative	1734	780	0.453	-1.143	1.33071e-20	#N/A	#N/A
Ld1S_030448800	PTP1-interacting protein, 39 kDa, putative	1560	1283	0.823	-0.281	0.00172082	6470	protein dephosphorylation
Ld1S_030448900	60S acidic ribosomal protein P2, putative	338	596	1.755	0.812	9.68346e-07	6412	translation
Ld1S_030449000	60S acidic ribosomal protein P2, putative	536	767	1.443	0.529	0.000756569	6412	translation
Ld1S_030449100	TLD domain protein, conserved	1174	865	0.736	-0.441	1.55906e-07	#N/A	#N/A
Ld1S_030449200	hypothetical protein	614	402	0.654	-0.612	9.49466e-05	#N/A	#N/A
Ld1S_030449300	hypothetical protein	342	149	0.434	-1.203	2.98883e-16	#N/A	#N/A
Ld1S_030449400	hypothetical protein	1205	851	0.705	-0.504	3.41676e-07	#N/A	#N/A
Ld1S_030449500	Ankyrin repeats 3 copies,DHHC palmitoyltransferase, putative	796	1005	1.263	0.337	6.37421e-05	#N/A	#N/A
Ld1S_030449600	hypothetical protein	1765	991	0.56	-0.838	1.25719e-25	#N/A	#N/A
Ld1S_030449700	phosphate-Repressible Phosphate Permease-like protein;phosphate-repressible phosphate permease	1086	596	0.55	-0.864	9.14751e-15	6817	phosphate ion transport
Ld1S_030449800	hypothetical protein	1738	1122	0.647	-0.628	2.61054e-11	#N/A	#N/A
Ld1S_030449900	RNA recognition motif, a,k,a, RRM, RBD, or RNP domain, putative	1417	935	0.661	-0.598	5.08969e-10	398	mRNA splicing, via spliceosome
Ld1S_030450000	hypothetical protein	2317	1352	0.583	-0.78	3.95204e-21	1522	pseudouridine synthesis
Ld1S_030450200	hypothetical protein	1781	1153	0.647	-0.627	8.53324e-17	#N/A	#N/A
Ld1S_030450300	exosome subunit rrp6p homologue, Translation, ribosomal structure and biogenesis	1156	496	0.428	-1.224	3.14949e-44	#N/A	#N/A
Ld1S_030450800	kinase-like protein	769	1143	1.488	0.573	2.04696e-11	16310	phosphorylation
Ld1S_030450900	mitochondrial protein 99, putative	415	524	1.26	0.333	0.00295956	9451	RNA modification
Ld1S_030451000	hypothetical protein	1461	733	0.504	-0.989	1.47839e-27	#N/A	#N/A
Ld1S_030451100	hypothetical protein	622	920	1.476	0.562	2.51066e-10	#N/A	#N/A
Ld1S_030451400	hypothetical protein	376	238	0.631	-0.665	6.56651e-07	#N/A	#N/A
Ld1S_030451500	Uroporphyrinogen-III synthase HemD, putative	523	365	0.698	-0.518	0.000146013	33014	tetrapyrrole biosynthetic process
Ld1S_030451700	DEAD,DEAH box helicase, putative	2809	3963	1.411	0.496	8.05533e-13	#N/A	#N/A
Ld1S_030451800	hypothetical protein	2174	1142	0.526	-0.926	1.00292e-20	#N/A	#N/A
Ld1S_030451900	Aminoacyl-tRNA editing domain containing protein, putative	539	414	0.761	-0.394	0.00659754	106074	aminoacyl-tRNA metabolism involved in translational fidelity
Ld1S_030452000	hypothetical protein	884	689	0.782	-0.355	0.000174582	#N/A	#N/A
Ld1S_030452300	TatD related DNase, putative	924	767	0.828	-0.272	0.00682117	#N/A	#N/A
Ld1S_030452400	hypothetical protein	326	232	0.706	-0.501	0.000305456	#N/A	#N/A
Ld1S_030452600	serine,threonine-protein kinase, putative	3234	2428	0.753	-0.409	1.85787e-05	6468	protein phosphorylation
Ld1S_030452800_pseudogene	6-phosphofructo-2-kinase 1	2134	1446	0.679	-0.559	8.24814e-10	6000	fructose metabolic process
Ld1S_030453000_pseudogene	hypothetical protein	1951	1137	0.589	-0.764	1.12484e-08	#N/A	#N/A
Ld1S_030453100	choline,ethanolamine phosphotransferase, putative	845	506	0.598	-0.742	7.24676e-13	8654	phospholipid biosynthetic process
Ld1S_030453200	hypothetical protein	233	170	0.724	-0.465	0.00518068	#N/A	#N/A
Ld1S_030453300	hypothetical protein	431	263	0.609	-0.716	1.0173e-06	#N/A	#N/A
Ld1S_030453400	hypothetical protein	1356	1651	1.22	0.287	0.00354182	#N/A	#N/A
Ld1S_030453500	hypothetical protein	897	704	0.784	-0.352	7.79924e-05	#N/A	#N/A
Ld1S_030453600	hypothetical protein	576	789	1.359	0.442	0.000385276	#N/A	#N/A
Ld1S_030453700	hypothetical protein	1455	928	0.639	-0.646	4.56412e-10	#N/A	#N/A
Ld1S_030454000	inorganic pyrophosphatase, putative	1160	1361	1.175	0.232	0.00647626	6796	phosphate-containing compound metabolic process
Ld1S_030454100	Got1,Sft2-like family, putative	863	594	0.691	-0.534	4.07691e-09	15031	protein transport
Ld1S_030454200	Amidohydrolase family, putative	1557	840	0.541	-0.887	1.32862e-15	#N/A	#N/A
Ld1S_030454300	hypothetical protein	1022	601	0.588	-0.767	1.31964e-09	#N/A	#N/A
Ld1S_030454500	hypothetical protein	1136	3573	3.161	1.66	1.44131e-96	#N/A	#N/A
Ld1S_030454600_pseudogene	MORN repeat, putative	846	1504	1.781	0.832	4.61641e-20	#N/A	#N/A
Ld1S_030454700_pseudogene	eukaryotic translation initiation factor 2 subunit alpha	3348	7214	2.161	1.112	9.0439e-43	9267	cellular response to starvation
Ld1S_040797100	calcium-translocating P-type ATPase	1491	2778	1.862	0.897	1.94144e-25	6811	ion transport
Ld1S_040797300	cAMP-specific phosphodiesterase, putative	3403	1369	0.402	-1.314	8.73999e-42	7165	signal transduction
Ld1S_040797400	hypothetical protein	698	480	0.689	-0.538	6.82763e-08	#N/A	#N/A
Ld1S_040797600	hypothetical protein	334	450	1.344	0.426	0.00545826	#N/A	#N/A
Ld1S_040797700	hypothetical protein	1114	1972	1.771	0.824	1.53536e-18	#N/A	#N/A
Ld1S_040797800	DNA topoisomerase type IB small subunit	549	413	0.752	-0.411	2.39211e-05	6265	DNA topological change
Ld1S_040798400	exosome complex exonuclease RRP40, putative	725	564	0.78	-0.358	0.00320868	6364	rRNA processing
Ld1S_040798500	hypothetical protein	400	560	1.404	0.49	4.85999e-06	#N/A	#N/A
Ld1S_040798600	hypothetical protein	727	1065	1.465	0.55	7.19096e-08	#N/A	#N/A
Ld1S_040798900	surface antigen-like protein fragment	610	425	0.694	-0.528	1.49959e-05	#N/A	#N/A
Ld1S_040799000	surface antigen-like protein fragment	1181	825	0.698	-0.52	7.03991e-07	#N/A	#N/A
Ld1S_040799100	surface antigen-like protein	1869	982	0.524	-0.931	1.81415e-21	#N/A	#N/A
Ld1S_040799200	surface antigen-like protein	1196	535	0.449	-1.156	9.51788e-20	#N/A	#N/A
Ld1S_040799500	GRAM domain containing protein, putative	1906	1269	0.668	-0.583	6.52181e-11	10608	posttranscriptional regulation of gene expression
Ld1S_040799600_pseudogene	RNA pseudouridylate synthase-like protein	794	638	0.803	-0.316	0.00278241	1522	pseudouridine synthesis
Ld1S_040799700	Tetratricopeptide repeat, putative	705	567	0.803	-0.316	0.00842161	#N/A	#N/A
Ld1S_040800200	beta-fructofuranosidase-like protein;beta-fructofuranosidase, putative;beta-fructofuranosidase, putative fragment	1477	511	0.347	-1.525	2.65346e-43	5987	#N/A
Ld1S_040800400	mitochondrial exoribonuclease DSS-1, putative	1011	814	0.803	-0.316	0.000355274	964	mitochondrial RNA 5'-end processing
Ld1S_040800600	hypothetical protein	3548	2504	0.71	-0.494	6.24472e-07	#N/A	#N/A
Ld1S_040800900	hypothetical protein	635	469	0.739	-0.436	3.09348e-05	#N/A	#N/A
Ld1S_040801300	C-type lectin domain-containing protein	3341	4118	1.247	0.318	0.00337616	#N/A	#N/A
Ld1S_040801400	serine,threonine protein kinase-like protein	756	920	1.216	0.282	0.00460103	6468	protein phosphorylation
Ld1S_040801600	adenylosuccinate lyase, putative	1586	2107	1.328	0.41	4.34278e-10	6164	purine nucleotide biosynthetic process
Ld1S_040801700	60S ribosomal protein L11 L5, L16	3581	5592	1.558	0.64	1.70578e-05	6412	translation
Ld1S_040801900	hypothetical protein	975	683	0.7	-0.514	2.66369e-05	#N/A	#N/A
Ld1S_040802000	Nucleotidyltransferase domain containing protein, putative	2485	1609	0.65	-0.621	5.90707e-08	10608	posttranscriptional regulation of gene expression
Ld1S_040802100	hypothetical protein	3180	1511	0.478	-1.065	2.6328e-26	#N/A	#N/A
Ld1S_040802200	huntingtin interacting protein HIP, putative	1963	1506	0.767	-0.382	1.27333e-06	6897	endocytosis
Ld1S_040802600	tyrosine phosphatase, putative	781	521	0.667	-0.585	1.00809e-09	16311	dephosphorylation
Ld1S_040802800	spermidine synthase, putative	1007	1241	1.234	0.303	0.000162628	6596	polyamine biosynthetic process
Ld1S_040802900	Topoisomerase-related function protein-like protein, Replication, recombination and repair	317	498	1.561	0.643	2.44092e-08	#N/A	#N/A
Ld1S_040803000	Ankyrin repeat, putative	3055	1753	0.575	-0.798	1.00764e-14	#N/A	#N/A
Ld1S_040803100	hypothetical protein	271	191	0.704	-0.506	0.00107844	#N/A	#N/A
Ld1S_040803200_pseudogene	hypothetical protein	1262	915	0.722	-0.469	5.14017e-06	#N/A	#N/A
Ld1S_040803300	hypothetical protein	819	510	0.626	-0.677	2.17429e-09	#N/A	#N/A
Ld1S_040803400	hypothetical protein	3072	1983	0.645	-0.632	2.16254e-13	#N/A	#N/A
Ld1S_040803800	hypothetical protein	499	147	0.293	-1.77	4.18341e-40	#N/A	#N/A
Ld1S_040803900	hypothetical protein	438	558	1.278	0.354	0.00310089	#N/A	#N/A
Ld1S_040804000	ubiquitin-conjugating enzyme E2, putative	649	1180	1.821	0.865	3.56314e-21	6464	cellular protein modification process
Ld1S_040804100	axonemal dynein light chain, putative	1169	937	0.801	-0.319	0.00159435	#N/A	#N/A
Ld1S_040804200	hypothetical protein	403	303	0.75	-0.415	0.000888274	#N/A	#N/A
Ld1S_040804300	Tir chaperone protein CesT family,PDZ domain containing protein, putative	330	623	1.887	0.916	3.31143e-16	50708	regulation of protein secretion
Ld1S_040804400	hypothetical protein	818	320	0.393	-1.347	1.26758e-21	#N/A	#N/A
Ld1S_040804500	Protein of unknown function DUF974, putative	732	572	0.782	-0.355	7.97472e-05	#N/A	#N/A
Ld1S_040804700	60S ribosomal protein L10, putative	1599	3318	2.082	1.058	6.80238e-38	6412	translation
Ld1S_040804800	nascent polypeptide associated complex subunit- like protein, copy 1	1021	1299	1.275	0.351	0.000724319	#N/A	#N/A
Ld1S_040804900	nascent polypeptide associated complex subunit- like protein, copy 1	333	670	2.017	1.012	2.22587e-20	#N/A	#N/A
Ld1S_040805100	hypothetical protein	4323	964	0.223	-2.166	3.07471e-62	#N/A	#N/A
Ld1S_040805300	Pescadillo N-terminus,BRCA1 C Terminus BRCT domain containing protein, putative	2147	1346	0.626	-0.676	1.26134e-14	6364	rRNA processing
Ld1S_040805500	hypothetical protein	1446	974	0.674	-0.569	7.49623e-07	#N/A	#N/A
Ld1S_040805600	tyrosine phospatase-like protein	1151	869	0.755	-0.406	2.7525e-05	#N/A	#N/A
Ld1S_040805700	rhomboid-like protein	600	1014	1.692	0.759	2.66385e-20	30150	protein import into mitochondrial matrix
Ld1S_040805900	hypothetical protein	1314	668	0.514	-0.959	2.24514e-10	#N/A	#N/A
Ld1S_040806300	F-box and WD repeat domain containing 11, Function unknown	511	314	0.615	-0.702	9.48111e-09	6511	ubiquitin-dependent protein catabolic process
Ld1S_040806400	hypothetical protein	727	548	0.754	-0.407	4.48549e-05	#N/A	#N/A
Ld1S_040806500	Cytochrome c oxidase biogenesis protein Cmc1 like, putative	528	841	1.592	0.671	2.02529e-13	#N/A	#N/A
Ld1S_040806600	chaperone protein DnaJ, putative	449	593	1.324	0.405	0.000392466	6457	protein folding
Ld1S_040806700	60S ribosomal protein L10, putative	1336	1851	1.395	0.48	1.7683e-05	6412	translation
Ld1S_040806800	adenylate kinase, putative	1408	1663	1.185	0.245	0.00362452	15949	#N/A
Ld1S_040807000	hypothetical protein	358	516	1.448	0.534	3.81881e-05	#N/A	#N/A
Ld1S_040807200_pseudogene	hypothetical protein	1782	2239	1.257	0.33	0.000481751	#N/A	#N/A
Ld1S_040807700	acyltransferase-like protein, copy 1	817	1111	1.354	0.437	3.17761e-07	8152	metabolic process
Ld1S_040807800	acyltransferase-like protein, copy 2	2489	1225	0.492	-1.022	1.1721e-48	8152	metabolic process
Ld1S_040807900	hypothetical protein	605	455	0.756	-0.403	0.000133816	#N/A	#N/A
Ld1S_040808100	Transcriptional repressor TCF25, putative	1211	959	0.79	-0.34	0.000246328	#N/A	#N/A
Ld1S_040808200	hypothetical protein	665	1200	1.8	0.848	7.25785e-18	#N/A	#N/A
Ld1S_040808400	proton motive ATPase, putative	1839	1386	0.754	-0.408	0.000174208	#N/A	#N/A
Ld1S_040808500	hypothetical protein	1049	1246	1.183	0.243	0.0072552	#N/A	#N/A
Ld1S_040808600	cytochrome c oxidase assembly factor, putative	755	570	0.755	-0.406	4.80763e-05	6825	copper ion transport
Ld1S_040808700	zinc carboxypeptidase, Amino acid transport and metabolism	424	298	0.7	-0.515	5.42344e-06	#N/A	#N/A
Ld1S_040808800	hypothetical protein	769	563	0.729	-0.457	7.11908e-05	#N/A	#N/A
Ld1S_040808900	fructose-1,6-bisphosphatase, cytosolic, putative	1002	1382	1.385	0.47	3.0338e-05	5975	carbohydrate metabolic process
Ld1S_040809100	Double RNA binding domain protein 3	623	1045	1.734	0.794	0.000711817	48255	mRNA stabilization
Ld1S_040809300	tRNA nucleotidyltransferase, putative	813	1076	1.327	0.408	4.0912e-07	6396	RNA processing
Ld1S_040809500	casein kinase I, putative	2259	911	0.409	-1.289	4.99726e-19	6468	protein phosphorylation
Ld1S_040809600	S-phase cyclin A-associated protein in the ER, Function unknown	866	1278	1.468	0.553	1.20628e-09	#N/A	#N/A
Ld1S_040809700	actin	4333	7398	1.712	0.775	4.85382e-23	6338	chromatin remodeling
Ld1S_050809900	hypothetical protein	531	682	1.287	0.364	0.000280264	#N/A	#N/A
Ld1S_050810000	ras-like small GTPases, putative	3050	3823	1.259	0.332	9.29731e-06	6886	intracellular protein transport
Ld1S_050810100	paraflagellar rod component par4, putative	1434	3863	2.691	1.428	3.21137e-79	43064	#N/A
Ld1S_050810200	Receptor-type adenylate cyclase, Signal transduction mechanisms	678	1808	2.645	1.403	9.04476e-46	#N/A	#N/A
Ld1S_050810300	major vault protein, putative	8520	3027	0.356	-1.492	1.98564e-59	#N/A	#N/A
Ld1S_050810400	dynein light chain, putative	442	1018	2.316	1.212	3.30854e-24	7017	microtubule-based process
Ld1S_050810600	Nudix hydrolase 2, putative	709	472	0.662	-0.595	9.40802e-09	31087	deadenylation-independent decapping of nuclear-transcribed mRNA
Ld1S_050810700	phosphoprotein phosphatase, putative	1569	2228	1.424	0.51	6.22083e-10	6470	protein dephosphorylation
Ld1S_050810800	hypothetical protein	317	510	1.619	0.695	2.76607e-10	#N/A	#N/A
Ld1S_050811000	protein kinase, putative	473	619	1.309	0.388	0.000725403	6468	protein phosphorylation
Ld1S_050811200	Leucine Rich repeat,Leucine rich repeat,Leucine Rich Repeat, putative	531	1175	2.211	1.145	5.31591e-36	#N/A	#N/A
Ld1S_050811300	Kinesin family member, Cytoskeleton	291	583	2.016	1.011	3.89865e-19	#N/A	#N/A
Ld1S_050811400	basal body component, putative	405	714	1.76	0.816	2.87494e-15	#N/A	#N/A
Ld1S_050811500	dihydrolipoamide branched chain transacylase, putative	464	664	1.442	0.528	2.78822e-08	10608	posttranscriptional regulation of gene expression
Ld1S_050811600	Fip1 motif,Zinc finger C-x8-C-x5-C-x3-H type and similar, putative	643	802	1.244	0.315	0.00235624	365	#N/A
Ld1S_050811900	dual specificity phosphatase-like protein	1117	826	0.743	-0.428	0.000272028	6470	protein dephosphorylation
Ld1S_050812000	hydrogenase, putative	5035	2178	0.434	-1.206	7.47714e-18	#N/A	#N/A
Ld1S_050812100	viscerotropic leishmaniasis antigen, putative	473	923	1.94	0.956	2.20996e-19	#N/A	#N/A
Ld1S_050812200	hypothetical protein	362	620	1.721	0.783	4.84684e-11	#N/A	#N/A
Ld1S_050812300	Ankyrin repeat, putative	694	1101	1.581	0.661	2.19555e-07	#N/A	#N/A
Ld1S_050812400	hypothetical protein	673	938	1.402	0.487	2.19879e-06	#N/A	#N/A
Ld1S_050812500	protein tyrosine phosphatase, putative	2390	3312	1.387	0.472	2.55475e-06	#N/A	#N/A
Ld1S_050812600	ARP2,3 complex 16kDa subunit, putative	1013	549	0.546	-0.874	8.22352e-23	30833	regulation of actin filament polymerization
Ld1S_050813300	trypanothione reductase	5956	7829	1.318	0.398	0.000320105	22900	electron transport chain
Ld1S_050813400	ATP-dependent RNA helicase, putative	629	379	0.604	-0.727	2.65359e-06	#N/A	#N/A
Ld1S_050813500	hypothetical protein	415	654	1.572	0.653	2.7707e-10	#N/A	#N/A
Ld1S_050813600	microtubule-associated protein, putative fragment	1734	2615	1.527	0.611	4.19386e-09	#N/A	#N/A
Ld1S_050813700	protein kinase, putative	2415	1675	0.696	-0.523	3.55587e-08	6468	protein phosphorylation
Ld1S_050813800	structural maintenance of chromosome SMC, putative	1050	2028	1.925	0.945	1.6403e-22	51276	chromosome organization
Ld1S_050813900	TPR repeat, putative	299	722	2.415	1.272	5.2441e-35	7049	cell cycle
Ld1S_050814000	dynein-light chain-protein, putative	221	319	1.45	0.536	0.00015154	7017	microtubule-based process
Ld1S_050814100	hypothetical protein	1198	715	0.595	-0.748	8.5243e-12	#N/A	#N/A
Ld1S_050814200	hypothetical protein	837	674	0.807	-0.31	0.00340826	#N/A	#N/A
Ld1S_050814300	hypothetical protein	4200	9339	2.226	1.154	9.06005e-55	#N/A	#N/A
Ld1S_050814400	GTPase, putative	1108	368	0.33	-1.599	9.37831e-48	#N/A	#N/A
Ld1S_050814500_pseudogene	hypothetical protein	355	466	1.309	0.388	0.000460911	#N/A	#N/A
Ld1S_050814700	hypothetical protein	397	1095	2.753	1.461	5.8353e-54	#N/A	#N/A
Ld1S_050815000	ATP synthase F1, alpha subunit, putative	122	307	2.488	1.315	1.42967e-17	15986	ATP synthesis coupled proton transport
Ld1S_050815100	nuclear receptor binding factor-like protein	668	516	0.768	-0.381	0.00356882	55114	oxidation-reduction process
Ld1S_050815300	u6 snrna-associated sm-like protein lsm3	330	444	1.345	0.428	3.28049e-05	45291	#N/A
Ld1S_050815400	protein kinase, putative	296	665	2.256	1.174	2.78675e-29	6468	protein phosphorylation
Ld1S_050815700	hypothetical protein	1498	2143	1.432	0.518	1.16711e-11	#N/A	#N/A
Ld1S_050815900	COG4 transport protein, putative	744	619	0.831	-0.268	0.00706036	#N/A	#N/A
Ld1S_050816000	Surp module, putative	1348	622	0.463	-1.112	1.22133e-34	6396	RNA processing
Ld1S_050816100	hypothetical protein	566	907	1.6	0.678	5.3619e-09	#N/A	#N/A
Ld1S_050816200	kinesin, putative	1719	2273	1.322	0.403	2.54182e-06	48870	cell motility
Ld1S_050816400	hypothetical protein	1742	854	0.491	-1.027	8.57656e-25	#N/A	#N/A
Ld1S_050816600	hypothetical protein	2164	1744	0.81	-0.304	0.00637432	#N/A	#N/A
Ld1S_050816900	hypothetical protein	1634	867	0.532	-0.91	3.6817e-14	10608	posttranscriptional regulation of gene expression
Ld1S_050817000	CYC2-like cyclin, putative	4924	3063	0.623	-0.682	1.14457e-17	79	regulation of cyclin-dependent protein serine/threonine kinase activity
Ld1S_050817200	hypothetical protein	1489	839	0.565	-0.824	1.66788e-14	#N/A	#N/A
Ld1S_050817400	Flavodoxin,Radical SAM superfamily,Wyosine base formation, putative	1133	886	0.783	-0.352	2.93535e-05	8033	tRNA processing
Ld1S_050817500	kinesin-like protein	5717	2821	0.494	-1.016	5.55184e-28	7018	microtubule-based movement
Ld1S_050817600	hypothetical protein	498	809	1.622	0.698	7.41697e-11	#N/A	#N/A
Ld1S_050817700	hypothetical protein	835	1135	1.363	0.446	9.6478e-08	#N/A	#N/A
Ld1S_050817800	Mitochondrial glycoprotein, putative	780	938	1.208	0.272	0.00510822	#N/A	#N/A
Ld1S_050817900	MYND zinc finger ZnF domain-like protein	1015	485	0.481	-1.055	7.40354e-26	#N/A	#N/A
Ld1S_050818000	Got1,Sft2-like family, putative	763	550	0.723	-0.468	1.06904e-06	15031	protein transport
Ld1S_050818100	hypothetical protein	541	440	0.818	-0.291	0.00764507	#N/A	#N/A
Ld1S_050818200	methylthioadenosine phosphorylase, putative	1111	2520	2.265	1.179	3.35618e-46	6166	purine ribonucleoside salvage
Ld1S_050818400	zinc-finger of a C2HC-type, putative	628	743	1.183	0.242	0.00975674	#N/A	#N/A
Ld1S_050818600	hypothetical protein	844	1287	1.523	0.607	1.13021e-10	#N/A	#N/A
Ld1S_050818700	hypothetical protein	1166	826	0.709	-0.496	2.87264e-07	#N/A	#N/A
Ld1S_050818900	surface antigen-like protein	2728	1095	0.401	-1.318	4.91985e-44	#N/A	#N/A
Ld1S_050819000	hypothetical protein	1150	789	0.684	-0.547	5.28895e-13	#N/A	#N/A
Ld1S_050819100	paraflagellar rod protein, putative	1228	1600	1.301	0.379	2.65903e-05	43064	#N/A
Ld1S_050819200	ubiquitin-conjugating enzyme E2, putative	644	472	0.73	-0.454	2.47987e-06	6512	#N/A
Ld1S_050819300	syndrome nuclear autoantigen 1, Function unknown	1760	1450	0.823	-0.281	0.000415266	#N/A	#N/A
Ld1S_050819500	dipeptidyl-peptidase III, putative	2252	3362	1.489	0.575	2.70295e-09	6508	proteolysis
Ld1S_050819800	3-mercaptopyruvate sulfurtransferase	452	607	1.35	0.433	3.59647e-05	19499	#N/A
Ld1S_050819900	NADH-ubiquinone oxidoreductase, mitochondrial, putative	857	1332	1.555	0.637	7.27201e-14	55114	oxidation-reduction process
Ld1S_050820000	hypothetical protein	65	123	1.903	0.929	1.12469e-06	#N/A	#N/A
Ld1S_050820300	Coiled-coil domain containing 135, Function unknown	994	1352	1.354	0.438	4.53231e-06	#N/A	#N/A
Ld1S_050820400	hypothetical protein	791	1213	1.533	0.617	7.70652e-11	#N/A	#N/A
Ld1S_050820500	stomatin-like protein	1306	1989	1.533	0.616	3.67223e-10	#N/A	#N/A
Ld1S_050820600	hypothetical protein	403	673	1.671	0.74	2.67212e-10	#N/A	#N/A
Ld1S_050820800	Legume-like lectin family, putative	720	1554	2.162	1.112	1.99533e-38	#N/A	#N/A
Ld1S_050820900	Phosphatidylinositol 4-phosphate 5-kinase, putative	1685	1410	0.837	-0.256	0.00709808	#N/A	#N/A
Ld1S_050821000	double-strand-break repair protein rad21 homolog, putative	492	858	1.729	0.79	4.48744e-10	51301	cell division
Ld1S_050821100	methyltransferase domain containing protein, putative	854	1175	1.376	0.46	1.4302e-05	#N/A	#N/A
Ld1S_050821300	hypothetical protein	261	172	0.655	-0.61	0.000116299	#N/A	#N/A
Ld1S_050821500	V-type proton ATPase subunit D, putative	344	512	1.485	0.571	5.01816e-09	6811	ion transport
Ld1S_050821600	hypothetical protein	570	388	0.682	-0.552	1.98301e-07	#N/A	#N/A
Ld1S_050821700	DNA topoisomerase type IB small subunit, Replication, recombination and repair	199	274	1.392	0.477	0.000249589	#N/A	#N/A
Ld1S_050821800	elongation of very long chain fatty acids protein, putative	358	679	1.912	0.935	2.67022e-21	6629	lipid metabolic process
Ld1S_050821900	hypothetical protein	624	515	0.825	-0.277	0.00796935	#N/A	#N/A
Ld1S_050822000	hypothetical protein	1263	1029	0.814	-0.297	0.00174677	#N/A	#N/A
Ld1S_050822100	prefoldin subunit, putative	269	798	2.96	1.566	2.24336e-34	6457	protein folding
Ld1S_050822200	protein phosphatase type 1 regulator-like protein	516	416	0.804	-0.315	0.00274264	#N/A	#N/A
Ld1S_060829900	histone H4	4555	13733	3.007	1.588	4.36681e-37	#N/A	#N/A
Ld1S_060830000	Leucine-rich repeat protein, Function unknown	944	539	0.573	-0.803	1.1434e-10	#N/A	#N/A
Ld1S_060830200	39S mitochondrial ribosomal protein L46, putative	610	897	1.47	0.556	1.53004e-09	#N/A	#N/A
Ld1S_060830300	pumilio,PUF RNA binding protein 5, putative	742	1148	1.558	0.639	1.33641e-09	10608	posttranscriptional regulation of gene expression
Ld1S_060830600	ATP-binding cassette protein subfamily G, member 2 fragment;ATP-binding cassette protein subfamily G, member 3, putative;ATP-binding cassette protein subfamily G, member 1, putative fragment	232	103	0.446	-1.165	9.99535e-11	35690	cellular response to drug
Ld1S_060830700	ATP-binding cassette protein subfamily G, member 2 fragment;ATP-binding cassette protein subfamily G, member 3, putative;ATP-binding cassette protein subfamily G, member 1, putative fragment	172	282	1.641	0.715	6.60819e-07	35690	cellular response to drug
Ld1S_060830900	hypothetical protein	1540	1211	0.785	-0.349	0.000269031	#N/A	#N/A
Ld1S_060831000	cyclophilin	1379	2672	1.942	0.957	2.32894e-20	413	protein peptidyl-prolyl isomerization
Ld1S_060831100	Domain of unknown function DUF1768, putative	411	596	1.454	0.54	4.36365e-08	#N/A	#N/A
Ld1S_060831200	proteasome beta 6 subunit, putative	1021	1581	1.551	0.633	5.18677e-14	6508	proteolysis
Ld1S_060831500	Trm112p-like protein, putative	227	131	0.587	-0.768	1.01779e-07	#N/A	#N/A
Ld1S_060831600	kinesin-like protein	1599	1056	0.663	-0.592	3.95442e-06	7018	microtubule-based movement
Ld1S_060831800	hypothetical protein	1027	744	0.723	-0.467	0.000171898	#N/A	#N/A
Ld1S_060832100_pseudogene	FHA domain containing protein, putative	325	492	1.512	0.596	2.85327e-07	7059	chromosome segregation
Ld1S_060832200	calcium-dependent protein kinase, Signal transduction mechanisms	523	770	1.475	0.561	1.80395e-07	#N/A	#N/A
Ld1S_060832300	hypothetical protein	319	444	1.387	0.472	2.55025e-05	#N/A	#N/A
Ld1S_060832400	Present in the outer mitochondrial membrane proteome 34	2112	1446	0.685	-0.547	1.88973e-11	#N/A	#N/A
Ld1S_060832500	hypothetical protein	1243	975	0.782	-0.355	0.000341446	#N/A	#N/A
Ld1S_060832600	5p-3p exoribonuclease A, putative	1150	1458	1.265	0.339	8.92693e-05	6402	mRNA catabolic process
Ld1S_060832700	hypothetical protein	1487	712	0.478	-1.064	2.22036e-23	#N/A	#N/A
Ld1S_060832800	FHA domain-containing protein	396	605	1.524	0.608	5.54886e-07	6302	double-strand break repair
Ld1S_060833000	MYND finger domain-like protein	349	568	1.627	0.702	2.36944e-07	#N/A	#N/A
Ld1S_060833300	hypothetical protein	636	848	1.332	0.414	0.000471953	#N/A	#N/A
Ld1S_060833400	oligopeptidase B-like protein	759	1588	2.096	1.068	2.05129e-39	6508	proteolysis
Ld1S_060833500	NADP-dependent steroid dehydrogenase protein, putative	1203	2153	1.798	0.846	1.49043e-17	6694	steroid biosynthetic process
Ld1S_060833800	Present in the outer mitochondrial membrane proteome 35	1032	788	0.766	-0.385	7.07055e-05	#N/A	#N/A
Ld1S_060834000	Fructose-bisphosphate aldolase class-I, putative	350	171	0.481	-1.056	5.90705e-12	#N/A	#N/A
Ld1S_060834200	hypothetical protein	427	621	1.457	0.543	3.99314e-08	#N/A	#N/A
Ld1S_060834700	Zinc finger protein, Signal transduction mechanisms	2519	1700	0.674	-0.569	3.19505e-13	#N/A	#N/A
Ld1S_060834800	ATP-NAD kinase-like protein	1631	1043	0.64	-0.645	2.32096e-14	6741	NADP biosynthetic process
Ld1S_060834900	condensin complex subunit 2, putative	837	1380	1.647	0.72	9.68207e-16	7076	mitotic chromosome condensation
Ld1S_060835000	hypothetical protein	1098	746	0.679	-0.558	7.58745e-09	#N/A	#N/A
Ld1S_060835100	hypothetical protein	1569	1075	0.685	-0.546	7.99351e-09	#N/A	#N/A
Ld1S_060835200	SpoU rRNA Methylase family, putative	429	305	0.711	-0.492	8.15006e-05	1510	RNA methylation
Ld1S_060835300	U-box domain containing protein, putative	2203	514	0.234	-2.095	3.09134e-111	16567	protein ubiquitination
Ld1S_060835400	Leucine-rich repeat protein, Function unknown	2196	1087	0.495	-1.014	4.59461e-40	#N/A	#N/A
Ld1S_060835600	basic, immunoglobulin-like variable motif containing, Function unknown	1014	762	0.752	-0.41	5.13674e-06	#N/A	#N/A
Ld1S_060835800	deoxyuridine triphosphatase, putative	3209	6749	2.105	1.074	7.46208e-49	46080	#N/A
Ld1S_060835900	60S ribosomal protein L23a, putative	1034	1598	1.547	0.629	5.29859e-05	6412	translation
Ld1S_060836000	60S ribosomal protein L23a, putative	2859	5047	1.767	0.821	5.42038e-19	6412	translation
Ld1S_060836300	carbonic anhydrase family protein, putative	1114	888	0.798	-0.325	3.48709e-05	15976	#N/A
Ld1S_060836400	Putative Phosphatase,Protein of unknown function DUF89, putative	1205	970	0.803	-0.316	2.53672e-05	16311	dephosphorylation
Ld1S_060836500	hypothetical protein	3673	2459	0.67	-0.578	6.62214e-11	#N/A	#N/A
Ld1S_060836600	protein kinase, putative	3196	1948	0.613	-0.706	1.80281e-09	6468	protein phosphorylation
Ld1S_060836700	lanosterol synthase, putative	2348	1930	0.822	-0.282	0.000211868	16126	sterol biosynthetic process
Ld1S_060836900	hypothetical protein	2150	1447	0.673	-0.57	6.33391e-13	#N/A	#N/A
Ld1S_060837200	hypothetical protein	4093	2038	0.499	-1.003	7.24601e-43	#N/A	#N/A
Ld1S_060837400_pseudogene	hypothetical protein	316	196	0.621	-0.686	1.08786e-07	#N/A	#N/A
Ld1S_060837700	hypothetical protein	286	641	2.257	1.175	3.66713e-22	#N/A	#N/A
Ld1S_060837900_pseudogene	hypothetical protein	500	714	1.424	0.51	1.12655e-06	#N/A	#N/A
Ld1S_060838000_pseudogene	Double RNA binding domain protein 12	2369	1147	0.485	-1.044	2.87317e-27	10608	posttranscriptional regulation of gene expression
Ld1S_060838300	hypothetical protein	1527	944	0.617	-0.696	2.57733e-10	#N/A	#N/A
Ld1S_060838400	hypothetical protein	3755	2332	0.623	-0.684	2.10244e-09	#N/A	#N/A
Ld1S_060838500	Qb-SNARE protein, putative	413	156	0.374	-1.42	4.93535e-25	10608	posttranscriptional regulation of gene expression
Ld1S_060838600	lipin, putative	2129	1129	0.529	-0.917	5.6662e-25	902	cell morphogenesis
Ld1S_060838900	dihydrofolate reductase-thymidylate synthase	692	1931	2.789	1.48	1.8735e-49	10608	posttranscriptional regulation of gene expression
Ld1S_060839000	protein arginine n-methyltransferase 7	586	476	0.815	-0.296	0.00396054	34969	histone arginine methylation
Ld1S_060839100	acyl-coenzyme a dehydrogenase, putative	3158	2743	0.869	-0.202	0.00610719	55114	oxidation-reduction process
Ld1S_060839200	hypothetical protein	914	725	0.796	-0.33	0.000120703	#N/A	#N/A
Ld1S_060839500	hypothetical protein	699	408	0.582	-0.781	1.85819e-11	#N/A	#N/A
Ld1S_060839900_pseudogene	cell cycle associated protein MOB1, putative	401	829	2.068	1.048	2.56158e-22	51301	cell division
Ld1S_060840000	Domain of unknown function DUF3883, putative	2693	659	0.244	-2.033	7.04263e-91	#N/A	#N/A
Ld1S_060840300	hypothetical protein	329	186	0.563	-0.829	3.21127e-11	#N/A	#N/A
Ld1S_060840600	G-patch domain containing protein, putative	957	678	0.707	-0.5	3.61062e-09	#N/A	#N/A
Ld1S_060840700	kinesin, putative	575	911	1.585	0.665	2.5767e-11	7018	microtubule-based movement
Ld1S_060840900	protein disulfide isomerase	1039	2024	1.953	0.966	1.0809e-18	45454	cell redox homeostasis
Ld1S_060841000	2OG-FeII oxygenase superfamily, putative	389	584	1.495	0.581	4.6823e-08	55114	oxidation-reduction process
Ld1S_060841100	deoxyribose-phosphate aldolase, putative	537	930	1.733	0.793	2.94496e-17	10608	posttranscriptional regulation of gene expression
Ld1S_060841200	Staphylococcal nuclease homologue, putative	908	677	0.749	-0.418	0.000501169	#N/A	#N/A
Ld1S_060841300	hypothetical protein	302	379	1.245	0.316	0.00697462	#N/A	#N/A
Ld1S_060841400	peripherally associated ATOM36	308	470	1.541	0.623	3.10487e-06	33955	mitochondrial DNA inheritance
Ld1S_060841500	hypothetical protein	2587	1154	0.446	-1.166	4.08678e-29	#N/A	#N/A
Ld1S_060841600	hypothetical protein	343	452	1.326	0.407	0.000619595	6506	GPI anchor biosynthetic process
Ld1S_060841900	Domain of unknown function DUF4379, putative	610	418	0.687	-0.541	6.10173e-06	#N/A	#N/A
Ld1S_060842000_pseudogene	hypothetical protein	931	778	0.836	-0.258	0.00715774	7049	cell cycle
Ld1S_060842100	mRNA transport regulator MTR2, putative	845	450	0.534	-0.906	1.13481e-16	6406	mRNA export from nucleus
Ld1S_060842200	protein kinase, putative	1328	1119	0.84	-0.252	0.00401204	8283	cell population proliferation
Ld1S_060842300	thioredoxin, putative	432	908	2.099	1.069	1.82679e-14	45454	cell redox homeostasis
Ld1S_060842600	hypothetical protein	109	169	1.538	0.621	0.000569576	#N/A	#N/A
Ld1S_060842800	hypothetical protein	2007	596	0.295	-1.759	6.34106e-54	#N/A	#N/A
Ld1S_060842900	Protein of unknown function DUF1637, putative	926	333	0.359	-1.477	2.60404e-29	55114	oxidation-reduction process
Ld1S_060843000	FAD binding domain containing protein, putative	685	946	1.381	0.466	2.8218e-08	55114	oxidation-reduction process
Ld1S_060843300	hypothetical protein	308	508	1.647	0.72	2.78042e-11	#N/A	#N/A
Ld1S_060843500	coproporphyrinogen III oxidase	345	510	1.495	0.581	0.000112717	6779	porphyrin-containing compound biosynthetic process
Ld1S_060843600	protoporphyrinogen oxidase-like protein	81	130	1.629	0.704	8.42273e-05	#N/A	#N/A
Ld1S_060843800	CLN3 protein, putative	164	245	1.515	0.6	0.000329366	#N/A	#N/A
Ld1S_070843900	Ubiquitin-like modifier-activating enzyme ATG7, putative	643	451	0.7	-0.515	1.9629e-05	6914	autophagy
Ld1S_070844000_pseudogene	Isy1-like splicing family, putative	889	586	0.66	-0.598	4.37193e-06	350	generation of catalytic spliceosome for second transesterification step
Ld1S_070844100	histone-lysine N-methyltransferase, putative	1377	4048	2.936	1.554	2.3107e-70	6325	chromatin organization
Ld1S_070844200	Peptidase dimerisation domain containing protein, putative	1212	2423	2.008	1.006	2.97558e-23	#N/A	#N/A
Ld1S_070844300	hypothetical protein	172	1009	5.846	2.548	1.26126e-130	#N/A	#N/A
Ld1S_070844500	cytochrome c1, heme protein, mitochondrial, putative	2350	3511	1.492	0.578	2.6937e-13	22900	electron transport chain
Ld1S_070844600	hypothetical protein	481	1049	2.177	1.122	4.44668e-34	#N/A	#N/A
Ld1S_070844700	Golgi,lysosome glycoprotein 1, putative	1097	1416	1.292	0.37	0.00516569	#N/A	#N/A
Ld1S_070844800	cobalamin-dependent methionine synthase, putative	2742	4439	1.618	0.694	2.15866e-19	8652	cellular amino acid biosynthetic process
Ld1S_070844900	pitrilysin-like metalloprotease	994	1274	1.286	0.362	2.83984e-05	6508	proteolysis
Ld1S_070845000	mitochondrial calcium uptake 1, putative	508	639	1.263	0.337	0.00215699	6851	mitochondrial calcium ion transmembrane transport
Ld1S_070845100	Sec7 domain containing protein, putative	1723	1437	0.833	-0.264	0.000366808	32012	regulation of ARF protein signal transduction
Ld1S_070845600	hypothetical protein	682	166	0.243	-2.038	6.29196e-37	#N/A	#N/A
Ld1S_070845700	protein kinase, putative	3826	908	0.238	-2.07	1.02029e-47	6468	protein phosphorylation
Ld1S_070845800	hypothetical protein	635	238	0.373	-1.421	1.89037e-26	#N/A	#N/A
Ld1S_070845900	protein phosphatase 2A, regulatory subunit B, putative	772	617	0.804	-0.315	0.00416776	413	protein peptidyl-prolyl isomerization
Ld1S_070846300	Cytokine-induced anti-apoptosis inhibitor 1, Fe-S biogenesis, putative	1220	411	0.337	-1.57	6.15019e-48	16226	iron-sulfur cluster assembly
Ld1S_070846600	homoserine dehydrogenase-like protein	545	338	0.625	-0.677	4.70347e-09	6520	cellular amino acid metabolic process
Ld1S_070846700	acetylornithine deacetylase-like protein	1357	964	0.709	-0.496	2.21037e-08	6508	proteolysis
Ld1S_070846800_pseudogene	ubiquitin-protein ligase-like, putative	6068	2819	0.469	-1.093	1.59294e-13	16567	protein ubiquitination
Ld1S_070846900	Uncharacterised protein family UPF0172, putative	806	1213	1.509	0.593	1.41641e-09	#N/A	#N/A
Ld1S_070847100	paraflagellar rod protein, putative	1178	1680	1.424	0.51	7.79599e-14	#N/A	#N/A
Ld1S_070847200	hypothetical protein	705	1224	1.737	0.796	3.37983e-23	#N/A	#N/A
Ld1S_070847300	Protein of unknown function DUF3735,Abscisic acid G-protein coupled receptor, putative	1735	1099	0.633	-0.659	6.09817e-17	6857	oligopeptide transport
Ld1S_070847400	NUDIX family hydrolase, putative	705	561	0.8	-0.322	0.00540553	#N/A	#N/A
Ld1S_070847600	ATP-dependent RNA helicase DBP2B, putative;ATP-dependent RNA helicase DBP2A, putative	2570	3175	1.236	0.305	0.000985326	#N/A	#N/A
Ld1S_070847900	Zinc finger, C3HC4 type RING finger, putative	448	307	0.685	-0.546	0.000726227	#N/A	#N/A
Ld1S_070848000	RAVE protein 1 C terminal, putative	3482	2120	0.611	-0.71	2.42552e-11	#N/A	#N/A
Ld1S_070848100	hypothetical protein	924	694	0.752	-0.411	1.07564e-06	#N/A	#N/A
Ld1S_070848200	EamA-like transporter family, putative	1049	588	0.56	-0.835	3.06585e-15	10608	posttranscriptional regulation of gene expression
Ld1S_070848300	hypothetical protein	721	475	0.654	-0.614	2.97213e-09	#N/A	#N/A
Ld1S_070848400	hypothetical protein	657	1181	1.796	0.845	2.34505e-07	10608	posttranscriptional regulation of gene expression
Ld1S_070848500	maoc family dehydratase-like protein	1685	2000	1.188	0.249	0.00321455	6633	fatty acid biosynthetic process
Ld1S_070848600	maoc family dehydratase-like protein	144	497	3.418	1.773	1.32827e-49	6633	fatty acid biosynthetic process
Ld1S_070848700	hypothetical protein	475	685	1.451	0.537	7.06349e-05	#N/A	#N/A
Ld1S_070848800	acyl-CoA dehydrogenase, mitochondrial precursor, putative	968	1520	1.571	0.652	6.36707e-12	55114	oxidation-reduction process
Ld1S_070848900_pseudogene	pre-rrna-processing protein tsr1 homolog	1088	732	0.671	-0.576	1.34527e-09	42254	ribosome biogenesis
Ld1S_070849100	hypothetical protein	223	344	1.539	0.622	0.000109526	#N/A	#N/A
Ld1S_070849400	60S ribosomal protein L7a, putative	706	1005	1.434	0.52	0.00103989	#N/A	#N/A
Ld1S_070849500	60S ribosomal protein L7a, putative	799	1105	1.386	0.47	0.000388615	#N/A	#N/A
Ld1S_070849700	adp,ATP carrier-like protein	1594	461	0.289	-1.792	4.90199e-52	55085	transmembrane transport
Ld1S_070849800	hypothetical protein	397	624	1.569	0.65	2.55261e-09	#N/A	#N/A
Ld1S_070849900	cysteine peptidase B CPB	1531	1231	0.804	-0.315	0.00573037	6508	proteolysis
Ld1S_070850100	Nucleolar protein 54, putative	1561	734	0.471	-1.086	2.29205e-22	#N/A	#N/A
Ld1S_070850200	Molybdopterin guanine dinucleotide synthesis protein B, putative	3227	1508	0.467	-1.1	1.9142e-51	#N/A	#N/A
Ld1S_070850300	Sel1 repeat, putative	1667	1111	0.667	-0.585	1.73119e-10	#N/A	#N/A
Ld1S_070850400	electron transfer flavoprotein-ubiquinone oxidoreductase, putative	1801	1368	0.759	-0.397	8.98464e-07	22900	electron transport chain
Ld1S_070850500	hypothetical protein	954	425	0.449	-1.156	1.79416e-33	#N/A	#N/A
Ld1S_070850600	60S acidic ribosomal protein, Translation, ribosomal structure and biogenesis	1254	701	0.564	-0.828	1.36109e-12	#N/A	#N/A
Ld1S_070850800	vacuolar-type Ca2+-ATPase, putative fragment	1393	851	0.612	-0.708	1.44632e-14	70588	calcium ion transmembrane transport
Ld1S_070850900	eukaryotic translation initiation factor 3 subunit h	1306	2253	1.73	0.791	2.90438e-15	6413	translational initiation
Ld1S_070851000	vacuolar-type Ca2+-ATPase, putative fragment	585	312	0.533	-0.909	8.00242e-08	70588	calcium ion transmembrane transport
Ld1S_070851200	Qa-SNARE protein, putative	624	376	0.6	-0.737	8.60653e-11	#N/A	#N/A
Ld1S_070851400	protein kinase, putative	1714	1076	0.628	-0.671	6.69425e-11	6468	protein phosphorylation
Ld1S_070851500	topoisomerase-related function protein-like protein	1133	910	0.804	-0.316	0.000423852	6259	DNA metabolic process
Ld1S_070851700_pseudogene	hypothetical protein	967	1308	1.348	0.43	0.000576032	#N/A	#N/A
Ld1S_070851800	HEAT-like repeat, putative	2436	1113	0.456	-1.132	1.07093e-36	6606	protein import into nucleus
Ld1S_070851900	malonyl-coa decarboxylase-like protein	617	324	0.527	-0.925	1.06078e-18	6633	fatty acid biosynthetic process
Ld1S_070852100	protein phosphatase inhibitor, putative	940	379	0.403	-1.312	1.05607e-35	32515	negative regulation of phosphoprotein phosphatase activity
Ld1S_070852400	6-phosphofructo-2-kinase-like protein	1535	1191	0.777	-0.364	0.000136285	6000	fructose metabolic process
Ld1S_070852500	DNAJ-domain transmembrane-like protein	1016	690	0.68	-0.556	1.1545e-06	#N/A	#N/A
Ld1S_070852600	J domain-containing protein	632	523	0.829	-0.271	0.00996128	6457	protein folding
Ld1S_070852800	flavoprotein subunit-like protein	1525	3624	2.376	1.248	5.8128e-61	55114	oxidation-reduction process
Ld1S_070853000	polyadenylate-binding protein 1, RNA processing and modification	1479	827	0.557	-0.844	1.6006e-15	6396	RNA processing
Ld1S_070853100	phosphoacetylglucosamine mutase-like protein	1112	1789	1.61	0.687	5.4368e-14	6041	glucosamine metabolic process
Ld1S_070853300	hypothetical protein	428	989	2.309	1.208	3.60304e-25	#N/A	#N/A
Ld1S_070853400	hypothetical protein	496	738	1.484	0.57	8.44897e-08	#N/A	#N/A
Ld1S_070853500_pseudogene	hypothetical protein	486	890	1.836	0.877	3.46118e-14	#N/A	#N/A
Ld1S_070853700	hypothetical protein	2433	1294	0.532	-0.912	8.48928e-14	#N/A	#N/A
Ld1S_070853900	protein kinase, putative	1147	912	0.794	-0.332	0.000801401	6468	protein phosphorylation
Ld1S_070854000	hypothetical protein	4390	1358	0.309	-1.692	2.9357e-91	#N/A	#N/A
Ld1S_070854100	serine,threonine kinase-like protein, putative;serine,threonine kinase, putative	581	1316	2.269	1.182	6.42204e-25	6468	protein phosphorylation
Ld1S_070854300	hypothetical protein	471	354	0.75	-0.416	0.000415288	#N/A	#N/A
Ld1S_070854500_pseudogene	Radial spokehead-like protein, putative	651	963	1.473	0.559	2.38467e-10	#N/A	#N/A
Ld1S_070854600	Domain of unknown function DUF3437, putative	2748	1642	0.598	-0.742	1.26047e-22	10952	positive regulation of peptidase activity
Ld1S_070854700	hypothetical protein	1655	1235	0.746	-0.422	7.17634e-09	#N/A	#N/A
Ld1S_070854800	KH domain containing 3-like, subcortical maternal complex member, Function unknown	1295	811	0.627	-0.673	2.7491e-09	#N/A	#N/A
Ld1S_070855000	RNA binding protein, putative	281	506	1.805	0.852	2.77605e-14	16070	RNA metabolic process
Ld1S_070855100	nucleolar RNA-binding protein, putative	6537	3885	0.594	-0.752	2.5767e-11	16070	RNA metabolic process
Ld1S_070855200	RNA binding protein-like protein	1802	1536	0.849	-0.235	0.00260678	16070	RNA metabolic process
Ld1S_070855400	PIF1 helicase-like protein, putative	2124	1165	0.547	-0.87	7.35845e-21	723	telomere maintenance
Ld1S_070855900	cation-transporting ATPase, putative	2654	3731	1.405	0.491	4.58355e-11	6812	cation transport
Ld1S_070856300	hypothetical protein	1194	2274	1.895	0.922	2.81757e-27	#N/A	#N/A
Ld1S_070856400	fatty acid desaturase, putative	762	1023	1.344	0.427	6.27951e-06	6629	lipid metabolic process
Ld1S_070856700	ATPase subunit 9, putative	353	919	2.599	1.378	5.97128e-25	6811	ion transport
Ld1S_070856800	hypothetical protein	1460	1910	1.304	0.383	4.19296e-07	#N/A	#N/A
Ld1S_070856900	proteasome regulatory non-ATP-ase subunit, putative	710	1100	1.553	0.636	3.36921e-12	16049	cell growth
Ld1S_070857000	Mitochondrial GTPase involved in mitochondrial trafficking By similarity, Defense mechanisms	930	1432	1.542	0.625	2.27075e-09	#N/A	#N/A
Ld1S_070857300	amino acid transporter 19, putative	17456	13053	0.753	-0.409	0.000344147	#N/A	#N/A
Ld1S_080857400	adaptor complex protein AP 3 delta subunit 1, putative	1363	3338	2.436	1.285	3.69206e-42	51276	chromosome organization
Ld1S_080857500	hypothetical protein	220	727	3.285	1.716	1.73282e-56	#N/A	#N/A
Ld1S_080857600	vesicle-associated membrane protein, putative	821	1004	1.222	0.29	0.00372101	16192	vesicle-mediated transport
Ld1S_080857700	hypothetical protein	803	1742	2.175	1.121	3.13565e-37	#N/A	#N/A
Ld1S_080857800	Translation elongation factor 1-beta, Translation, ribosomal structure and biogenesis	500	1021	2.047	1.034	5.91934e-25	#N/A	#N/A
Ld1S_080857900	phosphoglycerate mutase protein, putative	532	779	1.476	0.562	1.40985e-05	#N/A	#N/A
Ld1S_080858000	Putative zinc finger motif, C2HC5-type,ASCH domain containing protein, putative	1326	1145	0.864	-0.211	0.00562446	6355	regulation of transcription, DNA-templated
Ld1S_080858200	adaptor complex protein AP 3 delta subunit 1, putative	1835	1546	0.842	-0.249	0.00111155	6886	intracellular protein transport
Ld1S_080858300	dual-specificity protein phosphatase, putative	901	637	0.706	-0.502	1.33873e-07	6470	protein dephosphorylation
Ld1S_080858400	hypothetical protein	687	883	1.28	0.356	0.000165248	#N/A	#N/A
Ld1S_080858600	hypothetical protein	736	1250	1.701	0.766	2.31653e-11	#N/A	#N/A
Ld1S_080858700	hypothetical protein	1831	1293	0.708	-0.498	7.69851e-08	#N/A	#N/A
Ld1S_080858800	DNA repair protein, putative	798	1219	1.524	0.608	1.51386e-07	90305	nucleic acid phosphodiester bond hydrolysis
Ld1S_080858900	GPI-GlcNAc transferase complex, PIG-H component, putative	943	665	0.703	-0.508	2.59399e-08	#N/A	#N/A
Ld1S_080859000	hypothetical protein	2410	1886	0.786	-0.347	0.000489105	#N/A	#N/A
Ld1S_080859100	hypothetical protein	336	137	0.407	-1.296	1.17646e-16	#N/A	#N/A
Ld1S_080859400	Inositol phosphosphingolipids phospholipase C	1191	736	0.618	-0.693	5.38137e-13	71468	cellular response to acidic pH
Ld1S_080859500	Ubiquitin-protein ligase, Posttranslational modification, protein turnover, chaperones	418	517	1.232	0.3	0.00321455	#N/A	#N/A
Ld1S_080859700	ABC1 family, putative	874	1190	1.359	0.443	1.98966e-08	#N/A	#N/A
Ld1S_080859900_pseudogene	hypothetical protein	530	784	1.493	0.578	9.69243e-08	#N/A	#N/A
Ld1S_080860100	hypothetical protein	1043	716	0.684	-0.547	1.21968e-06	#N/A	#N/A
Ld1S_080860200	ribosomal protein L2, putative	412	683	1.668	0.738	1.60237e-14	6412	translation
Ld1S_080860300	iron superoxide dismutase A, mitochondrial	1314	2575	1.96	0.971	8.39065e-19	6801	superoxide metabolic process
Ld1S_080860400	Isochorismatase family, putative	624	457	0.734	-0.447	2.96778e-05	8152	metabolic process
Ld1S_080860500	Isochorismatase family, putative	779	561	0.723	-0.468	3.83127e-05	8152	metabolic process
Ld1S_080860600	mitochondrial associated ribonuclease, putative	2237	1617	0.724	-0.466	2.54961e-09	8152	metabolic process
Ld1S_080860700	Tim10,DDP family zinc finger, putative	568	727	1.289	0.366	0.000781136	15031	protein transport
Ld1S_080860800	hypothetical protein	3626	2297	0.638	-0.648	1.72914e-07	#N/A	#N/A
Ld1S_080861300	hypothetical protein	1752	1305	0.745	-0.424	1.93346e-07	#N/A	#N/A
Ld1S_080861400	hypothetical protein	1136	888	0.78	-0.358	6.75124e-05	6914	autophagy
Ld1S_080861500	WD domain, G-beta repeat, putative	1785	2356	1.33	0.411	2.8825e-05	#N/A	#N/A
Ld1S_080861700_pseudogene	hypothetical protein	1336	924	0.69	-0.535	8.67824e-08	#N/A	#N/A
Ld1S_080861800	hypothetical protein	2578	1572	0.61	-0.714	1.00524e-23	#N/A	#N/A
Ld1S_080861900	signal peptidase type I, putative	459	557	1.216	0.282	0.00883766	6465	signal peptide processing
Ld1S_080862000	hypothetical protein	844	1141	1.353	0.436	2.36363e-05	#N/A	#N/A
Ld1S_080862100	small ubiquitin protein, putative	231	549	2.356	1.236	1.01719e-23	6464	cellular protein modification process
Ld1S_080862200	hypothetical protein	899	606	0.676	-0.565	3.02294e-08	#N/A	#N/A
Ld1S_080862400	NA, Cytoskeleton	762	321	0.422	-1.245	6.38925e-31	#N/A	#N/A
Ld1S_080862500	ribose-phosphate pyrophosphokinase, putative	2896	1711	0.591	-0.758	1.12487e-20	9116	nucleoside metabolic process
Ld1S_080862600	protein kinase EC, Signal transduction mechanisms	2110	1519	0.722	-0.471	9.88034e-07	#N/A	#N/A
Ld1S_080862800	hypothetical protein	764	1069	1.398	0.484	8.9759e-09	#N/A	#N/A
Ld1S_080863100	hypothetical protein	898	700	0.779	-0.36	0.00028815	#N/A	#N/A
Ld1S_080863200	hypothetical protein	763	302	0.393	-1.346	5.82823e-30	#N/A	#N/A
Ld1S_080863400	hypothetical protein	946	484	0.521	-0.94	2.99992e-11	#N/A	#N/A
Ld1S_080863500	hypothetical protein	288	150	0.527	-0.925	7.63175e-08	#N/A	#N/A
Ld1S_080863600	hypothetical protein	391	287	0.73	-0.455	0.000111017	#N/A	#N/A
Ld1S_080863800	hypothetical protein	3504	2479	0.711	-0.493	5.85355e-06	#N/A	#N/A
Ld1S_080863900	Amastin surface glycoprotein, putative	9589	7625	0.798	-0.325	0.000290981	#N/A	#N/A
Ld1S_080864000	DnaJ domain containing protein, putative	950	683	0.718	-0.477	4.25339e-08	#N/A	#N/A
Ld1S_080864100	protein kinase, putative	2049	683	0.334	-1.58	7.46882e-37	6468	protein phosphorylation
Ld1S_080864500_pseudogene	Amastin surface glycoprotein, putative	563	317	0.563	-0.829	5.16707e-08	#N/A	#N/A
Ld1S_080864600	amastin-like protein	327	136	0.415	-1.269	5.53699e-19	#N/A	#N/A
Ld1S_080864700	amastin-like protein	383	201	0.524	-0.932	1.14041e-11	#N/A	#N/A
Ld1S_080864800	amastin-like protein	1596	464	0.292	-1.778	5.93746e-51	#N/A	#N/A
Ld1S_080865000	tuzin-like protein;tuzin, putative	1067	817	0.77	-0.378	6.23904e-05	#N/A	#N/A
Ld1S_080865100	tuzin, putative fragment	475	935	1.961	0.971	1.2356e-22	#N/A	#N/A
Ld1S_080865400_pseudogene	amastin-like protein	531	196	0.37	-1.434	6.48201e-31	#N/A	#N/A
Ld1S_080865700	hypothetical protein	2691	1698	0.632	-0.661	7.78749e-11	#N/A	#N/A
Ld1S_080865800	hypothetical protein	951	720	0.757	-0.401	5.08152e-05	#N/A	#N/A
Ld1S_080866000	mitochondrial DNA polymerase beta	236	937	3.957	1.984	9.92894e-81	6281	DNA repair
Ld1S_080866100	mitochondrial DNA polymerase beta-PAK, putative	521	626	1.199	0.261	0.00622328	6281	DNA repair
Ld1S_080866200	Beta-lactamase superfamily domain containing protein, putative	954	781	0.815	-0.296	0.00237359	#N/A	#N/A
Ld1S_080866300	hypothetical protein	497	609	1.225	0.293	0.00355346	#N/A	#N/A
Ld1S_080866400	hypothetical protein	590	277	0.469	-1.093	7.02464e-23	#N/A	#N/A
Ld1S_080866500	protein kinase, putative	2555	985	0.386	-1.372	3.06813e-51	16310	phosphorylation
Ld1S_080866800	Dpy-30 motif containing protein, putative	6149	1474	0.24	-2.061	2.20125e-95	#N/A	#N/A
Ld1S_080867300	AAA domain dynein-related subfamily,von Willebrand factor type A domain containing protein, putative	4912	2249	0.458	-1.126	2.32472e-43	#N/A	#N/A
Ld1S_080868200	Ring finger domain containing protein, putative	524	696	1.337	0.419	3.36336e-05	16567	protein ubiquitination
Ld1S_080868300	hypothetical protein	3621	8263	2.287	1.193	1.22599e-93	#N/A	#N/A
Ld1S_080868400	stress-induced protein sti1	4291	6424	1.5	0.585	1.76896e-09	10608	posttranscriptional regulation of gene expression
Ld1S_080868500	Repeat of unknown function DUF1126, putative	955	1281	1.337	0.419	9.41207e-07	#N/A	#N/A
Ld1S_080868600	phosphoribosylpyrophosphate synthetase	2956	1614	0.546	-0.872	3.77499e-31	9116	nucleoside metabolic process
Ld1S_080868700	suppressive immunomodulating factor, putative	498	927	1.851	0.888	8.94235e-16	42116	macrophage activation
Ld1S_080869000	MRB1 complex subunit MRB3010	350	451	1.291	0.368	0.00125092	6396	RNA processing
Ld1S_080869200	intraflagellar transport protein 122B, putative	1543	2131	1.38	0.464	4.0862e-12	35721	intraciliary retrograde transport
Ld1S_080869400	hypothetical protein	974	540	0.557	-0.845	4.4569e-21	#N/A	#N/A
Ld1S_080870900	amidinotransferase, putative	1609	390	0.243	-2.042	5.34047e-66	#N/A	#N/A
Ld1S_080871000	protein kinase, putative	3399	1537	0.452	-1.147	3.8261e-40	6468	protein phosphorylation
Ld1S_080871100	beta tubulin fragment	3345	2598	0.777	-0.364	0.00014285	7010	cytoskeleton organization
Ld1S_090871300	hypothetical protein	176	246	1.392	0.478	0.000664606	#N/A	#N/A
Ld1S_090871600	hypothetical protein	671	1182	1.756	0.812	3.2027e-20	#N/A	#N/A
Ld1S_090871800	N-acetyl-D-glucosaminylphosphatidylinositol de-N-acetylase	654	926	1.415	0.501	8.14808e-06	6506	GPI anchor biosynthetic process
Ld1S_090871900	endonuclease III, putative	776	1230	1.591	0.67	2.05161e-14	6281	DNA repair
Ld1S_090872000	RNA-binding protein 5, putative	3517	2827	0.806	-0.311	0.00351744	6396	RNA processing
Ld1S_090872400	flagellar pocket cytoskeletal protein bilbo1	565	1868	3.308	1.726	5.44208e-66	44782	cilium organization
Ld1S_090872700	kinesin, putative	936	384	0.411	-1.283	5.53009e-31	7018	microtubule-based movement
Ld1S_090874300	Domain of unknown function DUF4586, putative	1305	947	0.725	-0.465	1.91971e-05	#N/A	#N/A
Ld1S_090874400	catalytic subunit of the vacuolar transporter chaperone 4, putative	1706	2287	1.342	0.424	1.02417e-07	6799	#N/A
Ld1S_090874600	cysteine peptidase, Clan CA, family C19, putative	1080	1311	1.216	0.282	0.0021077	6511	ubiquitin-dependent protein catabolic process
Ld1S_090874700	DNA replication licensing factor MCM4	520	881	1.694	0.76	5.32809e-08	6270	DNA replication initiation
Ld1S_090874800	G10 protein, putative	898	623	0.697	-0.52	4.28207e-05	#N/A	#N/A
Ld1S_090875000	hypothetical protein	656	534	0.818	-0.29	0.00792971	#N/A	#N/A
Ld1S_090875100	kinesin, putative	541	880	1.617	0.693	8.25575e-11	7018	microtubule-based movement
Ld1S_090875400	CHASE domain-containing protein	3334	886	0.266	-1.91	5.02341e-60	#N/A	#N/A
Ld1S_090875500	CHASE domain-containing protein	995	571	0.575	-0.797	6.54771e-16	#N/A	#N/A
Ld1S_090875600_pseudogene	hypothetical protein	2442	1421	0.582	-0.782	5.03592e-19	#N/A	#N/A
Ld1S_090875700	hypothetical protein	575	220	0.387	-1.37	4.34933e-13	#N/A	#N/A
Ld1S_090875800	Ring finger domain containing protein, putative	978	748	0.766	-0.385	0.000134782	#N/A	#N/A
Ld1S_090876000	Ankyrin repeats 3 copies, putative	577	387	0.669	-0.58	1.86574e-09	#N/A	#N/A
Ld1S_090876100	hypothetical protein	343	235	0.687	-0.542	0.000184152	#N/A	#N/A
Ld1S_090876400	hypothetical protein	903	754	0.835	-0.26	0.00462306	#N/A	#N/A
Ld1S_090876500_pseudogene	kinetoplastid kinetochore protein 10, putative fragment;kinetoplastid kinetochore protein 19, putative fragment	108	468	4.388	2.134	2.60349e-57	8283	cell population proliferation
Ld1S_090876600_pseudogene	kinetoplastid kinetochore protein 10, putative fragment;kinetoplastid kinetochore protein 19, putative fragment	99	357	3.518	1.815	4.93229e-27	8283	cell population proliferation
Ld1S_090877100	hypothetical protein	2447	1855	0.76	-0.397	8.53299e-06	#N/A	#N/A
Ld1S_090877200	serine,threonine protein phosphatase, putative	2807	1292	0.461	-1.119	9.72684e-38	6470	protein dephosphorylation
Ld1S_090877400	hypothetical protein	596	874	1.468	0.554	2.54224e-06	#N/A	#N/A
Ld1S_090877700	Flagellum attachment zone protein 3	1033	1500	1.46	0.546	6.68358e-05	#N/A	#N/A
Ld1S_090878000	Dual specificity phosphatase, catalytic domain containing protein, putative	680	1091	1.606	0.683	1.26539e-16	6470	protein dephosphorylation
Ld1S_090878200	hypothetical protein	912	510	0.559	-0.838	1.75367e-20	#N/A	#N/A
Ld1S_090878300	surface antigen-like protein	431	329	0.763	-0.39	0.00320324	#N/A	#N/A
Ld1S_090878500	cyclin 1	3166	4185	1.325	0.405	4.05853e-08	6508	proteolysis
Ld1S_090878600	Glucosidase II beta subunit-like, putative	2674	3007	1.126	0.171	0.00835523	6491	N-glycan processing
Ld1S_090878700	hypothetical protein	559	434	0.775	-0.368	0.000740711	#N/A	#N/A
Ld1S_090878800	PH domain containing protein, putative	1224	962	0.786	-0.348	1.74902e-05	10608	posttranscriptional regulation of gene expression
Ld1S_090879000	Zeta toxin, putative	1155	644	0.557	-0.844	1.13237e-14	16310	phosphorylation
Ld1S_090879100	Methyltransferase TYW3, putative	1605	839	0.524	-0.932	4.24957e-15	10608	posttranscriptional regulation of gene expression
Ld1S_090879200	prefoldin subunit 2, putative	376	802	2.145	1.101	6.03477e-29	6457	protein folding
Ld1S_090879300	hypothetical protein	875	567	0.647	-0.628	0.000118487	#N/A	#N/A
Ld1S_090879400	hypothetical protein	11	25	2.225	1.154	0.00776598	#N/A	#N/A
Ld1S_090879800	hypothetical protein	627	478	0.76	-0.396	0.00144346	#N/A	#N/A
Ld1S_090879900	hypothetical protein	1148	650	0.567	-0.818	2.64281e-21	#N/A	#N/A
Ld1S_090880000	cleavage and polyadenylation specificity factor 30 kDa subunit, putative	441	538	1.222	0.29	0.00959024	6396	RNA processing
Ld1S_090880400	hypothetical protein	6545	3252	0.505	-0.986	9.70102e-13	#N/A	#N/A
Ld1S_090880500	oligopeptidase b	2347	3508	1.496	0.581	1.37543e-16	6508	proteolysis
Ld1S_090880600	Domain of unknown function DUF4464, putative	314	555	1.761	0.816	4.24957e-15	#N/A	#N/A
Ld1S_090881000	ATPase family associated with various cellular activities AAA, putative	772	1056	1.372	0.456	2.22317e-06	#N/A	#N/A
Ld1S_090881100	DEAD,DEAH box helicase-like protein	1426	1155	0.813	-0.299	0.00057534	#N/A	#N/A
Ld1S_090881200	Uncharacterised protein family UPF0160, putative	1580	1944	1.234	0.304	0.000116113	#N/A	#N/A
Ld1S_090881300	ras family protein-like protein	211	491	2.33	1.22	2.13503e-18	7264	small GTPase mediated signal transduction
Ld1S_090881600	histone h1-like protein	4732	3680	0.776	-0.367	0.000294045	#N/A	#N/A
Ld1S_090881700	phospholipid transporting ATPase-like protein, putative	5727	3342	0.585	-0.774	6.79307e-25	15914	phospholipid transport
Ld1S_090881800	ubiquitin-fusion protein	442	541	1.223	0.291	0.00509144	6412	translation
Ld1S_090881900	ef-hand protein 5, putative	591	847	1.433	0.519	6.99658e-08	#N/A	#N/A
Ld1S_090882000	calmodulin, putative	255	623	2.444	1.29	9.43819e-30	19722	calcium-mediated signaling
Ld1S_090882100	calmodulin, putative	1256	1894	1.504	0.589	7.03707e-07	19722	calcium-mediated signaling
Ld1S_090882200	calmodulin, putative	209	843	4.065	2.023	1.41997e-72	19722	calcium-mediated signaling
Ld1S_090882300	translation-associated element 2, putative	1751	1432	0.815	-0.295	0.00160828	6412	translation
Ld1S_090882400	O-phosphoseryl-tRNASec selenium transferase, putative	663	521	0.781	-0.357	0.0024727	6412	translation
Ld1S_090882500	hypothetical protein	605	885	1.468	0.553	3.82526e-07	#N/A	#N/A
Ld1S_090882800	elongation factor-1 gamma	8	30	3.955	1.984	1.41798e-05	6412	translation
Ld1S_090883000	N-terminal region of Chorein, a TM vesicle-mediated sorter, putative	6547	4522	0.701	-0.513	0.000161253	#N/A	#N/A
Ld1S_090883600	UEV domain,Zinc finger, C3HC4 type RING finger containing protein, putative	330	491	1.489	0.574	5.15475e-08	6464	cellular protein modification process
Ld1S_090883700	Present in the outer mitochondrial membrane proteome 10	1323	2430	1.844	0.883	2.3012e-15	#N/A	#N/A
Ld1S_090883800	hypothetical protein	918	347	0.381	-1.393	1.84115e-30	#N/A	#N/A
Ld1S_090884400_pseudogene	LEM3 ligand-effect modulator 3 family , CDC50 family, putative	2211	1048	0.475	-1.074	4.62466e-37	#N/A	#N/A
Ld1S_090884500	lectin, mannose-binding 1, Intracellular trafficking, secretion, and vesicular transport	783	537	0.688	-0.539	4.43592e-05	#N/A	#N/A
Ld1S_090884800	MSP Major sperm protein domain containing protein, putative	489	877	1.794	0.843	2.58094e-17	#N/A	#N/A
Ld1S_090884900	DNA-directed RNA polymerase III subunit, putative	627	502	0.804	-0.314	0.00204876	6351	transcription, DNA-templated
Ld1S_090885000	eukaryotic translation initiation factor 2 subunit, putative fragment	1822	3607	1.986	0.99	3.16008e-31	6413	translational initiation
Ld1S_090885200	hypothetical protein	322	978	3.044	1.606	1.89246e-65	#N/A	#N/A
Ld1S_090885300	whole genome shotgun sequence, Signal transduction mechanisms	725	405	0.557	-0.844	3.01866e-13	#N/A	#N/A
Ld1S_090885400	mitochondrial RNA binding protein 2	889	1638	1.846	0.885	7.55637e-23	6355	regulation of transcription, DNA-templated
Ld1S_090885600	heat shock protein family B small, member 11, Function unknown	508	845	1.663	0.734	2.49242e-15	42073	intraciliary transport
Ld1S_090886200	Ankyrin Repeat Protein, Cell wall,membrane,envelope biogenesis	418	725	1.726	0.787	2.28503e-11	#N/A	#N/A
Ld1S_090886300	Zinc finger, C3HC4 type RING finger, putative	1284	1040	0.811	-0.301	0.00028172	#N/A	#N/A
Ld1S_090886700	NA, Defense mechanisms	654	806	1.24	0.311	0.000931903	#N/A	#N/A
Ld1S_090887200	PPPDE putative peptidase domain containing protein, putative	236	314	1.343	0.425	0.00098562	#N/A	#N/A
Ld1S_090887400	hypothetical protein	1002	1265	1.266	0.34	0.000297196	#N/A	#N/A
Ld1S_090887500	paraflagellar rod component, putative	841	1540	1.826	0.868	1.02144e-22	44782	cilium organization
Ld1S_090887600	hypothetical protein	1258	837	0.666	-0.587	4.6785e-11	#N/A	#N/A
Ld1S_090887700	histone H2B	3187	13117	4.113	2.04	1.14095e-46	#N/A	#N/A
Ld1S_090887800	hypothetical protein	152	238	1.592	0.671	2.47153e-05	#N/A	#N/A
Ld1S_090888000	hypothetical protein	312	448	1.435	0.521	0.000325762	#N/A	#N/A
Ld1S_090888200	hypothetical protein	875	1074	1.225	0.293	0.000992848	#N/A	#N/A
Ld1S_090888400	SET domain containing protein, putative	281	373	1.328	0.409	0.000332463	#N/A	#N/A
Ld1S_090888500	Bacterial trigger factor protein TF C-terminus, putative	988	1292	1.31	0.389	0.000157435	#N/A	#N/A
Ld1S_090888600	ubiquinone biosynthesis protein-like protein, putative	299	495	1.674	0.743	6.47324e-10	6744	ubiquinone biosynthetic process
Ld1S_090888800	Rhodanese-like domain containing protein, putative	466	675	1.458	0.544	2.34493e-09	#N/A	#N/A
Ld1S_090888900	Rhodanese-like domain containing protein, putative	920	1285	1.405	0.491	1.63429e-06	#N/A	#N/A
Ld1S_090889000	Rhodanese-like domain containing protein, putative	510	875	1.727	0.788	4.66239e-17	#N/A	#N/A
Ld1S_090889100	J-binding protein	1348	2569	1.904	0.929	1.1967e-28	70580	#N/A
Ld1S_090889200	cytochrome b5-like, putative	788	1016	1.293	0.371	0.000137811	55114	oxidation-reduction process
Ld1S_090889400	hypothetical protein	339	654	1.934	0.952	1.0165e-15	#N/A	#N/A
Ld1S_090889500	hypothetical protein	1146	2291	1.994	0.995	1.00344e-25	#N/A	#N/A
Ld1S_090889600	Leucine Rich repeat, putative	612	769	1.262	0.335	0.000642012	#N/A	#N/A
Ld1S_090889700	Radial spoke protein 11	307	858	2.793	1.482	1.45191e-40	#N/A	#N/A
Ld1S_090889800	hypothetical protein	1011	790	0.776	-0.365	0.000332159	#N/A	#N/A
Ld1S_090889900	hypothetical protein	464	674	1.455	0.541	5.16516e-06	#N/A	#N/A
Ld1S_100014100	Dos2-interacting transcription regulator of RNA-Pol-II, putative	1337	1024	0.764	-0.388	1.62831e-05	97428	protein maturation by iron-sulfur cluster transfer
Ld1S_100014200	thymidylate kinase-like protein	672	1153	1.709	0.774	1.4924e-18	16310	phosphorylation
Ld1S_100014500	dehydrogenase-like protein	4406	3325	0.755	-0.405	6.28657e-05	#N/A	#N/A
Ld1S_100015000	DEAD,DEAH box helicase, putative	1152	838	0.726	-0.461	5.70663e-08	#N/A	#N/A
Ld1S_100015100	conserved protein, unknown function	2403	1776	0.743	-0.428	2.23254e-05	#N/A	#N/A
Ld1S_100015200	hypothetical protein	634	411	0.647	-0.629	1.56276e-07	#N/A	#N/A
Ld1S_100015400	leucine-rich repeat protein, putative	226	556	2.448	1.292	8.11424e-30	#N/A	#N/A
Ld1S_100015500_pseudogene	hypothetical protein	142	222	1.567	0.648	1.03173e-05	#N/A	#N/A
Ld1S_100015600	hypothetical protein	609	412	0.673	-0.572	1.39851e-05	#N/A	#N/A
Ld1S_100015900	hypothetical protein	480	342	0.711	-0.492	0.000241981	#N/A	#N/A
Ld1S_100016300	Amastin surface glycoprotein, putative	667	847	1.28	0.357	0.00226881	#N/A	#N/A
Ld1S_100016400	Amastin surface glycoprotein, putative	1592	657	0.413	-1.277	2.77585e-25	#N/A	#N/A
Ld1S_100016500	hypothetical protein	1346	986	0.734	-0.446	8.07505e-08	#N/A	#N/A
Ld1S_100016600	pterin 4 alpha carbinolamine dehydratase, putative	899	583	0.65	-0.621	3.85562e-10	6729	tetrahydrobiopterin biosynthetic process
Ld1S_100016800	exonuclease, putative	1282	899	0.7	-0.515	4.20531e-09	34472	snRNA 3'-end processing
Ld1S_100017000	isocitrate dehydrogenase [NADP], mitochondrial precursor, putative	1927	5544	2.882	1.527	5.79725e-60	6099	tricarboxylic acid cycle
Ld1S_100017100	kinetoplastid kinetochore protein 4, putative	399	745	1.858	0.893	2.81546e-15	7059	chromosome segregation
Ld1S_100017300	hypothetical protein	1834	1516	0.826	-0.276	0.00353189	#N/A	#N/A
Ld1S_100017400	zinc finger, Function unknown	1321	695	0.527	-0.924	3.6122e-21	#N/A	#N/A
Ld1S_100017500	folate,biopterin transporter, putative;biopterin transporter, putative;pteridine transporter, putative;folate,biopterin transporter, putative fragment	1641	779	0.476	-1.07	1.13738e-26	#N/A	#N/A
Ld1S_100017700_pseudogene	pteridine transporter truncated, putative	383	604	1.585	0.665	2.38489e-08	#N/A	#N/A
Ld1S_100017800	pteridine transporter truncated, putative	149	286	1.924	0.944	6.32117e-11	#N/A	#N/A
Ld1S_100017900	pteridine transporter truncated, putative	481	715	1.482	0.567	1.77243e-07	#N/A	#N/A
Ld1S_100018000	pteridine transporter truncated, putative	387	304	0.784	-0.351	0.00478781	#N/A	#N/A
Ld1S_100018300	Eukaryotic translation initiation factor 4 gamma, Translation, ribosomal structure and biogenesis	929	488	0.526	-0.926	4.56707e-17	#N/A	#N/A
Ld1S_100018400	Zinc finger, C3HC4 type RING finger, putative	577	397	0.688	-0.54	2.67068e-06	#N/A	#N/A
Ld1S_100018500	Zinc finger, C3HC4 type RING finger, putative	513	309	0.604	-0.728	2.01947e-08	#N/A	#N/A
Ld1S_100018600	hypothetical protein	403	322	0.802	-0.318	0.00462243	#N/A	#N/A
Ld1S_100018800	GP63, leishmanolysin fragment	2410	481	0.2	-2.323	1.69212e-88	6508	proteolysis
Ld1S_100018900	GP63, leishmanolysin fragment	461	157	0.345	-1.537	1.96214e-27	6508	proteolysis
Ld1S_100019900	GP63, leishmanolysin fragment	1127	839	0.744	-0.427	8.46851e-06	6508	proteolysis
Ld1S_100020000	GP63, leishmanolysin fragment	764	214	0.281	-1.832	7.66617e-44	6508	proteolysis
Ld1S_100020200	GP63, leishmanolysin fragment	412	190	0.466	-1.101	1.17948e-14	6508	proteolysis
Ld1S_100020600	mitogen-activated protein kinase 3, putative	1689	1257	0.748	-0.418	1.25503e-05	165	MAPK cascade
Ld1S_100020700	hypothetical protein	4750	7905	1.721	0.783	0.000443652	#N/A	#N/A
Ld1S_100020800	glycerol-3-phosphate dehydrogenase [NAD+], glycosomal	1260	1041	0.828	-0.273	0.0058666	6072	glycerol-3-phosphate metabolic process
Ld1S_100021200	hypothetical protein	1133	1451	1.281	0.358	0.000689951	#N/A	#N/A
Ld1S_100021300	hypothetical protein	2178	620	0.286	-1.805	2.80594e-73	#N/A	#N/A
Ld1S_100021400	zinc binding dehydrogenase-like protein	1855	693	0.375	-1.415	2.07849e-55	55114	oxidation-reduction process
Ld1S_100021500	zinc-binding dehydrogenase-like protein	652	365	0.562	-0.832	1.75729e-17	55114	oxidation-reduction process
Ld1S_100021700	hypothetical protein	830	620	0.747	-0.421	4.74504e-06	#N/A	#N/A
Ld1S_100022500	hypothetical protein	1479	2044	1.383	0.468	1.08087e-08	30150	protein import into mitochondrial matrix
Ld1S_100022600	hypothetical protein	709	530	0.747	-0.421	7.29363e-06	#N/A	#N/A
Ld1S_100023200	deaminase, putative	622	329	0.532	-0.912	6.50637e-16	2100	tRNA wobble adenosine to inosine editing
Ld1S_100023400	hypothetical protein	1704	1283	0.758	-0.4	0.000349958	10608	posttranscriptional regulation of gene expression
Ld1S_100023500	hypothetical protein	1048	619	0.59	-0.76	3.20892e-15	#N/A	#N/A
Ld1S_100023900	hypothetical protein	663	1270	1.917	0.939	8.60834e-18	#N/A	#N/A
Ld1S_100024000	hypothetical protein	3430	1276	0.372	-1.428	1.67695e-29	#N/A	#N/A
Ld1S_100024200	serine,threonine-protein kinase, putative	1971	1441	0.731	-0.452	1.90396e-10	6468	protein phosphorylation
Ld1S_100024300	adenosine deaminase, Nucleotide transport and metabolism	1153	601	0.522	-0.938	4.95399e-16	#N/A	#N/A
Ld1S_100024400	nuclear transport factor 2, putative	799	1556	1.955	0.967	3.60464e-32	6606	protein import into nucleus
Ld1S_100024600	histone H3	121	1488	12.469	3.64	7.79598e-121	#N/A	#N/A
Ld1S_100024800	FKBP-type peptidyl-prolyl cis-trans isomerase, putative	1016	2437	2.411	1.269	5.02822e-45	413	protein peptidyl-prolyl isomerization
Ld1S_100025000	small GTP-binding protein Rab11, putative	1038	1331	1.281	0.358	9.3344e-06	16197	endosomal transport
Ld1S_100025100	hypothetical protein	1023	830	0.813	-0.298	0.000495355	10608	posttranscriptional regulation of gene expression
Ld1S_100025600	hypothetical protein	2246	1386	0.617	-0.696	1.12934e-19	10608	posttranscriptional regulation of gene expression
Ld1S_100025800	translation initiation factor eif-2b beta subunit, putative	694	948	1.362	0.446	3.28175e-06	6413	translational initiation
Ld1S_100025900	hypothetical protein	875	1103	1.256	0.329	0.000679783	3341	cilium movement
Ld1S_100026000	histone H3	1391	7610	5.496	2.458	3.05503e-13	#N/A	#N/A
Ld1S_100026100_pseudogene	hypothetical protein	2404	619	0.258	-1.954	1.37568e-120	#N/A	#N/A
Ld1S_100026200	histone H3	317	3710	11.803	3.561	5.40357e-200	#N/A	#N/A
Ld1S_100026400	nucleoside phosphorylase-like protein	517	650	1.255	0.327	0.00260998	9116	nucleoside metabolic process
Ld1S_100026500	carrier protein, putative	1012	567	0.562	-0.832	2.01029e-17	#N/A	#N/A
Ld1S_100026600	RNA-binding protein-like protein	804	538	0.67	-0.578	8.79204e-10	6396	RNA processing
Ld1S_100026700	Domain of Unknown Function DUF1042, putative	631	955	1.509	0.593	9.00805e-09	#N/A	#N/A
Ld1S_100026800	DnaJ domain containing protein, putative	826	532	0.643	-0.638	2.89895e-11	6457	protein folding
Ld1S_100026900	hypothetical protein	480	360	0.753	-0.409	0.000304839	#N/A	#N/A
Ld1S_100027100	Eukaryotic translation initiation factor 4 gamma 5	808	1108	1.369	0.454	5.14897e-06	10608	posttranscriptional regulation of gene expression
Ld1S_100027300	hypothetical protein	1436	1017	0.711	-0.492	6.39566e-06	#N/A	#N/A
Ld1S_100027400	hypothetical protein	943	757	0.804	-0.315	0.00533627	#N/A	#N/A
Ld1S_100027500	hypothetical protein	208	337	1.624	0.7	1.4137e-07	#N/A	#N/A
Ld1S_100027600	PAB1-binding protein , putative	885	1718	1.94	0.956	1.78621e-30	45727	positive regulation of translation
Ld1S_100027900	Zinc finger, C3HC4 type RING finger, putative	727	986	1.358	0.442	1.51499e-06	#N/A	#N/A
Ld1S_100028000	Tumour suppressor, Mitostatin, putative	1870	1524	0.815	-0.295	0.00123912	#N/A	#N/A
Ld1S_100028100	Ras-related protein RabX1, putative	699	866	1.239	0.309	0.00418131	7264	small GTPase mediated signal transduction
Ld1S_100028200	small GTP-binding protein Rab7, putative	1823	976	0.535	-0.901	4.04042e-16	7264	small GTPase mediated signal transduction
Ld1S_100028300	hypothetical protein	102	303	2.992	1.581	7.70663e-20	#N/A	#N/A
Ld1S_100028500	Zn-finger in Ran binding protein and others, putative	563	382	0.679	-0.559	1.35866e-07	10608	posttranscriptional regulation of gene expression
Ld1S_100028600	ran binding protein, Intracellular trafficking, secretion, and vesicular transport;Nuclear structure	920	1248	1.351	0.434	8.13053e-08	#N/A	#N/A
Ld1S_100028800	Spinocerebellar ataxia type 10 protein domain containing protein, putative	1726	1397	0.811	-0.302	0.00128974	#N/A	#N/A
Ld1S_100029000	kinetoplastid kinetochore protein 20	291	543	1.882	0.912	1.1572e-13	#N/A	#N/A
Ld1S_100029600	Protein of unknown function DUF1861, putative	2289	1907	0.832	-0.266	0.00432509	#N/A	#N/A
Ld1S_100029900	Protein of unknown function DUF1861, putative	766	590	0.769	-0.379	0.00297845	#N/A	#N/A
Ld1S_100030000	Protein of unknown function DUF1861, putative	1393	958	0.687	-0.541	3.29592e-09	#N/A	#N/A
Ld1S_100030100	Protein of unknown function DUF1861, putative	1155	608	0.527	-0.924	8.27566e-22	#N/A	#N/A
Ld1S_110030600	Endoplasmic Reticulum-Golgi Intermediate Compartment ERGIC,Endoplasmic reticulum vesicle transporter, putative	584	812	1.391	0.476	3.44963e-07	#N/A	#N/A
Ld1S_110030700	Bacterial transferase hexapeptide six repeats, putative	734	1162	1.594	0.673	6.54061e-15	#N/A	#N/A
Ld1S_110030800	ATP-binding cassette protein subfamily H, member 1, putative	2261	1191	0.528	-0.923	3.67036e-30	#N/A	#N/A
Ld1S_110030900	SNF2,RAD54 related DNA helicase, putative	3194	2095	0.656	-0.607	5.77361e-19	90305	nucleic acid phosphodiester bond hydrolysis
Ld1S_110031000	protein kinase, putative	3649	1416	0.39	-1.358	3.53337e-46	6468	protein phosphorylation
Ld1S_110031100	GRIP domain containing protein, putative	781	546	0.714	-0.486	0.00678068	#N/A	#N/A
Ld1S_110031200	RNA recognition motif, a,k,a, RRM, RBD, or RNP domain, putative	496	392	0.799	-0.324	0.00923431	#N/A	#N/A
Ld1S_110031300	MORN repeat, putative	596	833	1.398	0.484	8.58656e-06	#N/A	#N/A
Ld1S_110031400	seryl-tRNA synthetase	1687	3291	1.955	0.967	4.00997e-36	6434	seryl-tRNA aminoacylation
Ld1S_110031500	cdc2-related kinase 8, putative	569	394	0.696	-0.523	1.08073e-06	6468	protein phosphorylation
Ld1S_110031600	hypothetical protein	370	285	0.773	-0.371	0.00469569	#N/A	#N/A
Ld1S_110031700	NGG1 interacting factor 3-like protein	265	426	1.607	0.684	3.14787e-07	#N/A	#N/A
Ld1S_110031800	cell cycle sequence binding phosphoprotein RBP45, putative	482	602	1.256	0.328	0.00194365	10608	posttranscriptional regulation of gene expression
Ld1S_110031900	listerin E3 ubiquitin protein ligase 1, Posttranslational modification, protein turnover, chaperones	454	819	1.8	0.848	4.99981e-19	#N/A	#N/A
Ld1S_110032100	myotubularin-associated protein, putative	455	639	1.405	0.491	5.34085e-07	#N/A	#N/A
Ld1S_110032200	cytoplasmic translation machinery associated protein, putative	365	741	2.026	1.019	1.21353e-21	42254	ribosome biogenesis
Ld1S_110032400	hypothetical protein	262	359	1.378	0.463	0.000295777	#N/A	#N/A
Ld1S_110032500	acidocalcisomal pyrophosphatase	877	1453	1.658	0.73	1.22774e-11	6796	phosphate-containing compound metabolic process
Ld1S_110032600	pterin-4-alpha-carbinolamine dehydratase, putative	384	684	1.775	0.828	5.04365e-08	6729	tetrahydrobiopterin biosynthetic process
Ld1S_110032800	proteasome alpha 7 subunit, putative	1011	2743	2.717	1.442	1.09695e-71	6508	proteolysis
Ld1S_110033000	hypothetical protein	720	1161	1.617	0.694	1.57506e-10	6094	gluconeogenesis
Ld1S_110033400	hypothetical protein	395	1342	3.38	1.757	1.39781e-70	#N/A	#N/A
Ld1S_110033600	hypothetical protein	842	1207	1.428	0.514	2.16621e-08	#N/A	#N/A
Ld1S_110033700	PIF1 helicase-like protein, putative	4662	1481	0.317	-1.656	2.34825e-85	6264	mitochondrial DNA replication
Ld1S_110033800	PIF1 helicase-like protein, putative	390	1129	2.888	1.53	3.88024e-51	723	telomere maintenance
Ld1S_110033900	hypothetical protein	341	195	0.577	-0.794	3.16706e-10	#N/A	#N/A
Ld1S_110034000	14-3-3 protein 2, putative	2489	4525	1.822	0.866	9.07593e-18	6897	endocytosis
Ld1S_110034300	Domain of unknown functionDUF2779, putative	602	1662	2.756	1.463	9.83676e-75	#N/A	#N/A
Ld1S_110034500	tubulin-tyrsoine ligase-like protein	1991	1371	0.691	-0.534	4.90067e-09	6464	cellular protein modification process
Ld1S_110034600	Nucleolar protein 89, putative	1405	893	0.636	-0.653	2.72724e-08	463	maturation of LSU-rRNA from tricistronic rRNA transcript (SSU-rRNA, 5.8S rRNA, LSU-rRNA)
Ld1S_110034700	regulator of chromatin condensation, putative	434	551	1.277	0.352	0.000705963	51276	chromosome organization
Ld1S_110034800	hypothetical protein	390	573	1.474	0.559	7.55427e-07	#N/A	#N/A
Ld1S_110034900	hypothetical protein	276	549	1.989	0.992	3.58755e-17	#N/A	#N/A
Ld1S_110035000	DNA ligase, putative	615	985	1.593	0.672	2.0399e-12	6281	DNA repair
Ld1S_110035100	hypothetical protein	731	1007	1.385	0.47	1.20043e-07	#N/A	#N/A
Ld1S_110036100	tetratricopeptide repeat TPR protein	271	591	2.197	1.136	6.83911e-22	#N/A	#N/A
Ld1S_110036200	hypothetical protein	606	795	1.322	0.403	4.78729e-05	#N/A	#N/A
Ld1S_110036300	protein kinase, putative	2130	1575	0.74	-0.434	0.00011702	6468	protein phosphorylation
Ld1S_110036500	Pseudouridylate synthase 10, Translation, ribosomal structure and biogenesis	374	239	0.639	-0.646	1.07291e-06	1522	pseudouridine synthesis
Ld1S_110036600	Protein of unknown function DUF563, putative	1397	2063	1.475	0.561	2.77308e-13	#N/A	#N/A
Ld1S_110036900	transcription modulator,accessory protein, putative	1879	1535	0.819	-0.289	7.81215e-05	6139	nucleobase-containing compound metabolic process
Ld1S_110037000	hypothetical protein	477	239	0.499	-1.004	2.76709e-17	#N/A	#N/A
Ld1S_110037100	cytochrome b5, putative	240	531	2.203	1.14	1.21535e-22	55114	oxidation-reduction process
Ld1S_110037200	3-methylcrotonoyl-CoA carboxylase beta subunit, putative	1432	1674	1.176	0.234	0.00795131	#N/A	#N/A
Ld1S_110037300	Nucleolar protein 47, putative	903	735	0.815	-0.296	0.000553442	#N/A	#N/A
Ld1S_110037400_pseudogene	conserved protein, unknown function	416	284	0.68	-0.557	0.000147539	44145	#N/A
Ld1S_110037600	metallo-peptidase, Clan MF, Family M17 fragment	458	959	2.106	1.075	3.71423e-21	6508	proteolysis
Ld1S_110037900	Protein Associated with Differentiation, putative;major facilitator superfamily, putative	2194	1117	0.511	-0.97	5.64633e-29	15746	citrate transport
Ld1S_110038400	Nodulin-like,Major Facilitator Superfamily, putative	116	63	0.539	-0.892	1.70151e-05	#N/A	#N/A
Ld1S_110038700	hypothetical protein	477	625	1.31	0.39	0.000421424	#N/A	#N/A
Ld1S_110038800	PUF nine target 1	1911	4597	2.41	1.269	6.65039e-38	#N/A	#N/A
Ld1S_110038900	Heat shock protein HslVU, ATPase subunit, Posttranslational modification, protein turnover, chaperones	1386	1016	0.734	-0.447	2.54348e-08	#N/A	#N/A
Ld1S_110039100	hypothetical protein	838	531	0.634	-0.658	1.87066e-10	#N/A	#N/A
Ld1S_110039300	40S ribosomal protein S21, putative fragment	1109	2263	2.038	1.027	2.86077e-33	6412	translation
Ld1S_110039400	hypothetical protein	624	811	1.293	0.371	0.000134901	#N/A	#N/A
Ld1S_110039500	hypothetical protein	395	630	1.594	0.673	4.98316e-05	#N/A	#N/A
Ld1S_110039700	hypothetical protein	770	1041	1.359	0.443	6.76049e-05	10608	posttranscriptional regulation of gene expression
Ld1S_110039800	hypothetical protein	2301	1747	0.762	-0.392	0.000532412	10608	posttranscriptional regulation of gene expression
Ld1S_110039900	Alpha,beta hydrolase family, putative	531	388	0.726	-0.462	3.0218e-05	#N/A	#N/A
Ld1S_110040000_pseudogene	Alpha,beta hydrolase family, putative	1336	1111	0.832	-0.265	0.000623618	#N/A	#N/A
Ld1S_110040100	PDS5, regulator of cohesion maintenance, homolog, Function unknown	531	1006	1.889	0.918	4.55296e-15	7064	mitotic sister chromatid cohesion
Ld1S_110040300	START domain containing protein, putative	1064	1656	1.558	0.64	6.76612e-12	#N/A	#N/A
Ld1S_110040400	hypothetical protein	1876	3564	1.901	0.926	3.97186e-16	#N/A	#N/A
Ld1S_110040500	Leucine Rich repeat, putative	1344	1856	1.378	0.463	1.51216e-09	#N/A	#N/A
Ld1S_110040600	60S ribosomal protein L24, putative	548	690	1.267	0.341	0.00265303	6412	translation
Ld1S_110040700	ATPase, putative	1213	917	0.754	-0.407	4.68452e-07	#N/A	#N/A
Ld1S_110041200	hypothetical protein	543	781	1.447	0.533	2.18807e-07	#N/A	#N/A
Ld1S_110041300	hypothetical protein	1775	1149	0.648	-0.627	9.5246e-15	#N/A	#N/A
Ld1S_110041400	hypothetical protein	1597	1159	0.728	-0.458	1.56457e-08	#N/A	#N/A
Ld1S_110041600	40S ribosomal protein S5 fragment	4430	7130	1.616	0.693	1.45722e-06	6412	translation
Ld1S_110041700	HIT zinc finger, putative	1768	961	0.544	-0.878	7.37171e-30	6338	chromatin remodeling
Ld1S_110041800	adaptin-related protein-like protein	1000	564	0.563	-0.829	5.42038e-19	6886	intracellular protein transport
Ld1S_110042200_pseudogene	hypothetical protein	824	1548	1.876	0.907	5.2927e-36	#N/A	#N/A
Ld1S_110042400	protein transport protein SEC61 subunit alpha, putative	2079	2522	1.216	0.282	0.000144131	15031	protein transport
Ld1S_110042700	hypothetical protein	696	445	0.638	-0.648	7.08312e-10	#N/A	#N/A
Ld1S_110042800	hypothetical protein	339	242	0.706	-0.502	0.000187362	#N/A	#N/A
Ld1S_110042900	hypothetical protein	533	343	0.641	-0.641	3.25531e-07	#N/A	#N/A
Ld1S_110043100	zinc finger domain protein, putative	347	224	0.645	-0.632	4.38187e-06	6897	endocytosis
Ld1S_110043200	Lanosterol 14-alpha demethylase	1231	2320	1.88	0.911	3.60293e-32	44091	membrane biogenesis
Ld1S_110043800	60Kd inner membrane protein, putative	770	1362	1.769	0.823	3.73233e-15	90150	establishment of protein localization to membrane
Ld1S_110043900	40S ribosomal protein S15A, putative	2172	3457	1.59	0.669	5.04798e-10	6412	translation
Ld1S_110044000	Organic solute transporter Ostalpha, putative	1379	1205	0.874	-0.194	0.00835006	#N/A	#N/A
Ld1S_110044100	SKP1-like protein	2236	1700	0.762	-0.393	5.85095e-05	10608	posttranscriptional regulation of gene expression
Ld1S_110044200_pseudogene	ATP-binding cassette subfamily A, member 1, putative	3187	894	0.283	-1.823	6.57977e-59	#N/A	#N/A
Ld1S_110044800	ATP-binding cassette subfamily A, member 1, putative	3782	1823	0.482	-1.053	9.16656e-45	#N/A	#N/A
Ld1S_110044900_pseudogene	ATP-binding cassette subfamily A, member 1, putative	9732	2087	0.216	-2.209	1.61946e-105	#N/A	#N/A
Ld1S_110045100	ATP-binding cassette protein subfamily A, member 9, putative;ATP-binding cassette protein subfamily A, member 6, putative;ATP-binding cassette protein subfamily A, member 3, putative fragment;ATP-binding cassette protein subfamily A, member 7, putative;ATP-binding cassette protein subfamily A, member 5, putative;ATP-binding cassette protein subfamily A, member 10, putative;ABC1 transporter, putat…	1912	913	0.481	-1.055	1.609e-13	55085	transmembrane transport
Ld1S_110045200	tatD related deoxyribonuclease, putative	1588	1325	0.837	-0.257	0.00176069	6259	DNA metabolic process
Ld1S_110045500	hypothetical protein	658	1066	1.625	0.701	5.9595e-10	#N/A	#N/A
Ld1S_110045600	hypothetical protein	407	657	1.629	0.704	1.82735e-11	55085	transmembrane transport
Ld1S_110045700	Flagellar-associated PapD-like, putative	1266	1743	1.375	0.46	6.52804e-08	#N/A	#N/A
Ld1S_110045800	Nodulin-like,Major Facilitator Superfamily, putative	2498	619	0.248	-2.011	3.39071e-100	55085	transmembrane transport
Ld1S_110045900	hypothetical protein	1234	1027	0.833	-0.263	0.00571273	#N/A	#N/A
Ld1S_110046000	ribosomal protein L4,L1 family, putative	562	853	1.522	0.606	2.11975e-09	6412	translation
Ld1S_110046300	Variant SH3 domain containing protein, putative	256	987	3.851	1.945	1.81093e-69	#N/A	#N/A
Ld1S_120046400	translation initiation factor EIF-2b alpha subunit, putative	1140	907	0.798	-0.325	0.00037846	44237	cellular metabolic process
Ld1S_120046600	proteasome beta-1 subunit, putative	2217	3065	1.389	0.474	3.50987e-05	6508	proteolysis
Ld1S_120046700	Mitochondrial SSU ribosomal protein 29, putative	1000	1416	1.418	0.504	4.3495e-09	#N/A	#N/A
Ld1S_120046800	hypothetical protein	373	665	1.789	0.839	5.32809e-08	#N/A	#N/A
Ld1S_120046900	kinetoplastid-specific phospho-protein phosphatase	771	1122	1.459	0.545	2.59399e-08	#N/A	#N/A
Ld1S_120047000	ribonuclease mar1	1161	1626	1.403	0.488	4.75538e-08	8152	metabolic process
Ld1S_120047200	hypothetical protein	279	105	0.383	-1.384	5.39966e-19	#N/A	#N/A
Ld1S_120047300	kinetoplastid kinetochore protein 6, putative	282	920	3.255	1.703	2.32726e-59	7059	chromosome segregation
Ld1S_120047400	hypothetical protein	757	950	1.247	0.319	0.00136412	6397	mRNA processing
Ld1S_120047500	ornithine decarboxylase, putative	568	411	0.719	-0.476	7.05907e-05	#N/A	#N/A
Ld1S_120047800	Cell division protein kinase, putative	1018	1397	1.367	0.451	3.70674e-06	6468	protein phosphorylation
Ld1S_120047900_pseudogene	hypothetical protein	665	888	1.338	0.42	5.35225e-06	43085	positive regulation of catalytic activity
Ld1S_120048200	hypothetical protein	576	438	0.764	-0.388	0.00043976	#N/A	#N/A
Ld1S_120048300	hypothetical protein	676	561	0.828	-0.273	0.00775533	#N/A	#N/A
Ld1S_120048500	hypothetical protein	1604	985	0.616	-0.7	6.89452e-18	#N/A	#N/A
Ld1S_120048600	proteasome regulatory ATPase subunittcc1l8,3, putative	830	1220	1.475	0.561	1.35265e-09	30163	protein catabolic process
Ld1S_120048700	glyoxalase II, putative	730	1009	1.375	0.459	1.85787e-05	19243	methylglyoxal catabolic process to D-lactate via S-lactoyl-glutathione
Ld1S_120048800	hypothetical protein	1097	837	0.763	-0.39	0.000178032	#N/A	#N/A
Ld1S_120048900_pseudogene	function, Function unknown	1700	987	0.58	-0.787	2.31976e-17	#N/A	#N/A
Ld1S_120049000	cysteinyl-tRNA synthetase, putative	1414	3472	2.456	1.297	1.29503e-51	6418	tRNA aminoacylation for protein translation
Ld1S_120049200	hypothetical protein	565	411	0.728	-0.459	9.54928e-05	#N/A	#N/A
Ld1S_120049400	hypothetical protein	1744	1148	0.656	-0.608	2.70156e-14	#N/A	#N/A
Ld1S_120049500	hypothetical protein	1580	1070	0.677	-0.563	1.59517e-14	#N/A	#N/A
Ld1S_120049600	hypothetical protein	644	518	0.803	-0.316	0.00198133	#N/A	#N/A
Ld1S_120049700	Myotubularin-related protein, putative	3340	1763	0.533	-0.908	4.36198e-14	#N/A	#N/A
Ld1S_120049800	hypothetical protein	755	553	0.732	-0.449	0.000553303	#N/A	#N/A
Ld1S_120049900	hypothetical protein	1458	1186	0.818	-0.291	0.00993524	#N/A	#N/A
Ld1S_120050100	Glutathione S-transferase, N-terminal domain containing protein, putative	804	503	0.622	-0.685	2.99594e-12	#N/A	#N/A
Ld1S_120050400	HIV-1 Tat interactive protein 2, 30kDa, Signal transduction mechanisms	1868	1185	0.634	-0.658	5.92555e-16	#N/A	#N/A
Ld1S_120050500_pseudogene	3p-nucleotidase,nuclease, putative	3796	2823	0.744	-0.426	0.000397383	6308	DNA catabolic process
Ld1S_120050600	hypothetical protein	453	237	0.519	-0.946	3.74013e-12	#N/A	#N/A
Ld1S_120050700_pseudogene	Eukaryotic protein of unknown function DUF866, putative	855	1360	1.595	0.673	1.38455e-16	#N/A	#N/A
Ld1S_120050800	hypothetical protein	454	651	1.424	0.51	5.90123e-06	55114	oxidation-reduction process
Ld1S_120050900	hypothetical protein	331	452	1.37	0.454	4.72392e-05	#N/A	#N/A
Ld1S_120051300	hypothetical protein	225	96	0.428	-1.226	3.04809e-10	#N/A	#N/A
Ld1S_120051400	hypothetical protein	137	20	0.149	-2.747	2.55592e-21	#N/A	#N/A
Ld1S_120051500	hypothetical protein	66	26	0.386	-1.375	2.13924e-06	#N/A	#N/A
Ld1S_120051600	hypothetical protein	505	625	1.245	0.316	0.00539131	#N/A	#N/A
Ld1S_120051900	vacuolar ATP synthase subunit, putative	571	1427	2.496	1.32	8.61041e-41	6811	ion transport
Ld1S_120052200	Mannosyltransferase-like protein, Cell wall,membrane,envelope biogenesis	234	358	1.529	0.612	1.00982e-06	#N/A	#N/A
Ld1S_120052300	General transcription factor IIIC, polypeptide 3, Transcription	1440	1171	0.812	-0.3	8.46548e-05	6383	transcription by RNA polymerase III
Ld1S_120052400	Fusaric acid resistance protein-like, putative	1105	643	0.58	-0.786	8.73551e-12	#N/A	#N/A
Ld1S_120052500	Fusaric acid resistance protein-like, putative	2150	1340	0.623	-0.683	4.67068e-14	#N/A	#N/A
Ld1S_120052600	hypothetical protein	1063	1243	1.176	0.233	0.0076211	8152	metabolic process
Ld1S_120052700	TPR repeat, putative	352	458	1.298	0.377	0.00326067	7049	cell cycle
Ld1S_120052800	hypothetical protein	520	890	1.704	0.769	2.77901e-15	#N/A	#N/A
Ld1S_120052900	alanine aminotransferase, putative	1125	1568	1.395	0.48	6.03883e-12	6524	#N/A
Ld1S_120053000	primase 2, putative	377	669	1.768	0.822	4.32834e-13	6260	DNA replication
Ld1S_120053100	hypothetical protein	1766	1286	0.728	-0.458	1.57832e-10	#N/A	#N/A
Ld1S_120053200	ser,thr protein phosphatase, putative	1713	1375	0.806	-0.311	0.00195324	6470	protein dephosphorylation
Ld1S_120053300	cytochrome oxidase subunit IV, putative	2169	3892	1.795	0.844	2.40744e-14	55114	oxidation-reduction process
Ld1S_120053400	Bardet-Biedl syndrome 5 protein	1446	1005	0.695	-0.526	3.91797e-10	60271	cilium assembly
Ld1S_120053500	hypothetical protein	781	1118	1.436	0.522	4.23625e-06	#N/A	#N/A
Ld1S_120053700	Protein of unknown function DUF962, putative	579	412	0.713	-0.488	3.96838e-06	#N/A	#N/A
Ld1S_120053800	Protein of unknown function DUF962, putative	1123	267	0.238	-2.07	3.28862e-79	#N/A	#N/A
Ld1S_120053900_pseudogene	hypothetical protein	394	86	0.217	-2.206	1.50973e-11	#N/A	#N/A
Ld1S_120054000	hypothetical protein	5507	1448	0.264	-1.924	7.3958e-44	#N/A	#N/A
Ld1S_120054100_pseudogene	hypothetical protein	218	125	0.568	-0.816	8.71667e-05	#N/A	#N/A
Ld1S_120054200_pseudogene	protein, conserved, Source GeneDB, Function unknown	253	84	0.33	-1.598	7.35366e-15	#N/A	#N/A
Ld1S_120054300	hypothetical protein	201	98	0.488	-1.034	1.11202e-05	#N/A	#N/A
Ld1S_120055000	hypothetical protein	194	114	0.591	-0.758	0.000255848	#N/A	#N/A
Ld1S_120055200	hypothetical protein	14540	6246	0.43	-1.218	5.05073e-38	#N/A	#N/A
Ld1S_120055300_pseudogene	hypothetical protein	386	125	0.327	-1.612	5.78692e-05	#N/A	#N/A
Ld1S_120055400_pseudogene	protein, conserved, Source GeneDB, Function unknown	87	30	0.349	-1.518	4.62429e-07	#N/A	#N/A
Ld1S_120055700_pseudogene	surface antigen protein 2, putative	5124	11847	2.31	1.208	7.40127e-40	#N/A	#N/A
Ld1S_120055900_pseudogene	protein, conserved, Source GeneDB, Function unknown	45	17	0.392	-1.35	0.000808208	#N/A	#N/A
Ld1S_120056000	Coiled-coil domain containing 104, Function unknown	3039	1348	0.443	-1.176	2.94522e-33	#N/A	#N/A
Ld1S_120056100	hypothetical protein	111	18	0.171	-2.552	2.07347e-06	#N/A	#N/A
Ld1S_120056200	hypothetical protein	1548	818	0.527	-0.923	4.00158e-27	#N/A	#N/A
Ld1S_120056300	hypothetical protein	21	4	0.18	-2.472	0.000515475	#N/A	#N/A
Ld1S_120056400_pseudogene	protein, conserved, Source GeneDB, Function unknown	231	68	0.293	-1.769	4.69876e-12	#N/A	#N/A
Ld1S_120056500	hypothetical protein	1085	772	0.711	-0.492	4.68531e-05	#N/A	#N/A
Ld1S_120056600	hypothetical protein	2264	1685	0.744	-0.427	9.07818e-10	#N/A	#N/A
Ld1S_120056800	Flagellum attachment zone protein 2	877	1713	1.955	0.967	2.11604e-17	#N/A	#N/A
Ld1S_120056900	ec 3,5,1,14, Amino acid transport and metabolism	463	59	0.13	-2.943	1.9001e-46	#N/A	#N/A
Ld1S_120057000	Activating nitroreductase NTR2	1724	1102	0.638	-0.647	1.99795e-13	55114	oxidation-reduction process
Ld1S_120057100	n-ethylmaleimide reductase-like protein	546	801	1.469	0.555	1.24972e-06	55114	oxidation-reduction process
Ld1S_120057200	hypothetical protein	892	632	0.706	-0.502	1.83175e-07	#N/A	#N/A
Ld1S_120057300	Putative integral membrane protein conserved region DUF2404, putative	837	683	0.817	-0.291	0.00142935	6869	lipid transport
Ld1S_120057400_pseudogene	Putative integral membrane protein conserved region DUF2404, putative	945	566	0.603	-0.73	4.37191e-17	6869	lipid transport
Ld1S_120057600	ABC transporter, putative	1396	924	0.662	-0.596	1.34905e-09	#N/A	#N/A
Ld1S_120057900	WD repeat and HMG-box DNA-binding protein, putative	529	699	1.324	0.405	0.000101307	#N/A	#N/A
Ld1S_120058100	function, Posttranslational modification, protein turnover, chaperones	1237	880	0.711	-0.493	1.57671e-08	#N/A	#N/A
Ld1S_120058300	hypothetical protein	1372	984	0.722	-0.47	2.60711e-07	#N/A	#N/A
Ld1S_120058400	arginine N-methyltransferase-like protein	1350	1760	1.307	0.386	2.48311e-06	19919	peptidyl-arginine methylation, to asymmetrical-dimethyl arginine
Ld1S_120058500_pseudogene	hypothetical protein	718	578	0.807	-0.31	0.000705185	#N/A	#N/A
Ld1S_120058900	FAM91 N-terminus,FAM91 C-terminus, putative	792	596	0.753	-0.409	5.20977e-06	#N/A	#N/A
Ld1S_120059000	Vacuolar sorting protein 39 domain 1,Vacuolar sorting protein 39 domain 2, putative	978	726	0.742	-0.43	1.54833e-06	16192	vesicle-mediated transport
Ld1S_120059100	Alpha,beta hydrolase domain-containing protein	449	627	1.397	0.483	2.51931e-05	6508	proteolysis
Ld1S_120059200	hypothetical protein	166	294	1.749	0.806	7.71902e-10	#N/A	#N/A
Ld1S_130059700	ribonuclease HII, putative	1475	942	0.639	-0.646	1.07281e-10	90305	nucleic acid phosphodiester bond hydrolysis
Ld1S_130059800	hypothetical protein	1820	677	0.371	-1.432	4.02749e-39	#N/A	#N/A
Ld1S_130060000	mitochondrial DNA polymerase I protein B, putative	1183	2718	2.293	1.197	7.88838e-53	6264	mitochondrial DNA replication
Ld1S_130060100	carboxypeptidase, putative;metallo-peptidase, Clan MAE Family M32	1164	3253	2.798	1.484	4.34993e-46	6518	peptide metabolic process
Ld1S_130060200	hypothetical protein	1455	375	0.259	-1.951	7.01156e-48	#N/A	#N/A
Ld1S_130060300	SURF1 family, putative	672	983	1.461	0.547	4.49115e-10	#N/A	#N/A
Ld1S_130060500	Kinesin-13 2, putative	585	871	1.478	0.564	2.63709e-08	60404	axonemal microtubule depolymerization
Ld1S_130060900	MOZ,SAS family acetyltransferase, putative	2079	1309	0.629	-0.668	2.69643e-15	6355	regulation of transcription, DNA-templated
Ld1S_130061000	Tetratricopeptide repeat, putative	143	337	2.353	1.235	1.22513e-16	#N/A	#N/A
Ld1S_130061200	Lipase class 3, putative	2881	724	0.253	-1.982	4.71034e-64	6629	lipid metabolic process
Ld1S_130061300	Triglyceride lipase, putative	943	510	0.539	-0.89	3.20545e-20	6629	lipid metabolic process
Ld1S_130061400	ras-related protein RAB5B, putative	898	700	0.778	-0.361	0.000193167	7264	small GTPase mediated signal transduction
Ld1S_130061500	zinc-RING finger domain containing protein, putative	1502	338	0.226	-2.146	7.41913e-59	#N/A	#N/A
Ld1S_130061600	Domain of unknown function DUF4200, putative	1004	1319	1.308	0.388	1.2907e-06	10608	posttranscriptional regulation of gene expression
Ld1S_130061800	N-acetyltransferase subunit ARD1, putative	979	784	0.802	-0.319	0.00469569	16049	cell growth
Ld1S_130063000_pseudogene	Sister chromatid cohesion C-terminus, putative	2306	1397	0.606	-0.723	8.13997e-13	7049	cell cycle
Ld1S_130063200	long-chain-fatty-acid-CoA ligase, putative	1645	2216	1.348	0.43	6.19513e-08	8152	metabolic process
Ld1S_130063300	Flagellar radial spoke protein 4,6	890	1889	2.123	1.086	1.4385e-43	60271	cilium assembly
Ld1S_130063500	ALBA-domain protein 1	11390	21850	1.925	0.945	7.94989e-31	34605	cellular response to heat
Ld1S_130063700	hypothetical protein	537	1056	1.973	0.98	2.41374e-26	#N/A	#N/A
Ld1S_130063800	TATA element modulatory factor 1 TATA binding, putative	1586	2493	1.573	0.654	6.48492e-15	#N/A	#N/A
Ld1S_130063900	Histidine phosphatase superfamily branch 1, putative	2649	1393	0.526	-0.928	2.8542e-28	#N/A	#N/A
Ld1S_130064200	Protein of unknown function DUF1014, putative	1956	1031	0.528	-0.922	1.00278e-22	#N/A	#N/A
Ld1S_130064300	hypothetical protein	626	1056	1.681	0.75	4.36955e-14	#N/A	#N/A
Ld1S_130064500	Uncharacterized ACR, COG1678, putative	1412	915	0.649	-0.624	7.76291e-18	#N/A	#N/A
Ld1S_130064600	60S ribosomal protein L18, putative	2953	3803	1.289	0.367	0.00304499	6412	translation
Ld1S_130064900	hypothetical protein	1873	1137	0.609	-0.717	9.96783e-14	#N/A	#N/A
Ld1S_130065000	Protein of unknown function, DUF607, putative	1438	754	0.522	-0.937	4.62911e-18	51560	mitochondrial calcium ion homeostasis
Ld1S_130065100	actyltransferase-like protein	1561	1006	0.646	-0.63	1.13689e-12	6048	UDP-N-acetylglucosamine biosynthetic process
Ld1S_130065300	hypothetical protein	583	322	0.551	-0.859	8.15025e-13	#N/A	#N/A
Ld1S_130065400	importin, Intracellular trafficking, secretion, and vesicular transport;Nuclear structure	4824	1501	0.311	-1.684	8.78935e-82	#N/A	#N/A
Ld1S_130065600	U-box domain containing protein, putative	856	1115	1.302	0.38	1.75103e-05	16567	protein ubiquitination
Ld1S_130065700	mannose-specific lectin, putative	1061	1448	1.365	0.449	5.45701e-07	10608	posttranscriptional regulation of gene expression
Ld1S_130065800	Metallopeptidase family M24, putative	685	483	0.711	-0.493	0.000205329	#N/A	#N/A
Ld1S_130065900	PSP1 C-terminal conserved region, putative	690	1146	1.653	0.725	1.77113e-11	#N/A	#N/A
Ld1S_130066000_pseudogene	kinesin, putative	763	553	0.727	-0.46	0.0013465	7018	microtubule-based movement
Ld1S_130066100	Putative GTPase activating protein for Arf, putative	518	159	0.307	-1.705	2.12261e-22	43547	positive regulation of GTPase activity
Ld1S_130066300	ubiquitin-like protein	2209	1194	0.541	-0.887	5.49359e-19	#N/A	#N/A
Ld1S_130066500	hypothetical protein	621	300	0.488	-1.035	1.39793e-19	#N/A	#N/A
Ld1S_130066600	C2 domain containing protein, putative	2510	1694	0.675	-0.568	1.11865e-08	#N/A	#N/A
Ld1S_130066800	protein kinase, putative	3041	1957	0.645	-0.633	3.23268e-12	6468	protein phosphorylation
Ld1S_130066900	hypothetical protein	993	617	0.622	-0.685	2.58606e-13	2098	tRNA wobble uridine modification
Ld1S_130067000	CCR4-NOT transcription complex, subunit 3, Transcription	537	392	0.727	-0.459	5.78692e-05	#N/A	#N/A
Ld1S_130067100_pseudogene	hypothetical protein	3457	1682	0.488	-1.034	5.70891e-27	#N/A	#N/A
Ld1S_130067200	Complex1_LYR-like, putative	1049	735	0.702	-0.51	0.000124061	34553	mitochondrial respiratory chain complex II assembly
Ld1S_130067300_pseudogene	hypothetical protein	720	1088	1.509	0.594	9.68871e-13	#N/A	#N/A
Ld1S_130067500	hypothetical protein	1295	819	0.633	-0.659	2.88295e-15	#N/A	#N/A
Ld1S_130067700	mitochondrial processing peptidase alpha subunit, putative	1630	3637	2.234	1.16	3.49813e-59	6508	proteolysis
Ld1S_130067800	hypothetical protein	8934	2755	0.308	-1.698	5.62201e-38	#N/A	#N/A
Ld1S_130067900	hypothetical protein	902	666	0.741	-0.433	6.8156e-05	#N/A	#N/A
Ld1S_130068000_pseudogene	hypothetical protein	2058	1438	0.7	-0.515	7.68846e-07	#N/A	#N/A
Ld1S_130068400	N2, N2-dimethylguanosine tRNA methyltransferase, putative	1160	888	0.767	-0.382	9.83154e-06	8033	tRNA processing
Ld1S_130068600	katanin-like protein	1141	790	0.694	-0.528	4.05284e-09	51013	microtubule severing
Ld1S_130068800	AMP deaminase, putative	2863	1546	0.54	-0.889	1.80251e-24	32264	IMP salvage
Ld1S_130068900	hypothetical protein	798	397	0.498	-1.005	9.71139e-12	#N/A	#N/A
Ld1S_130069000	hypothetical protein	683	469	0.689	-0.538	9.89539e-06	#N/A	#N/A
Ld1S_130069100	hypothetical protein	318	421	1.319	0.4	0.000653145	#N/A	#N/A
Ld1S_130069500	hypothetical protein	161	110	0.685	-0.546	0.0010492	#N/A	#N/A
Ld1S_130069600	Dpy-30 motif containing protein, putative	306	674	2.197	1.135	3.62962e-29	#N/A	#N/A
Ld1S_130069700	NADH-cytochrome b5 reductase, putative	861	1269	1.476	0.562	1.81151e-13	55114	oxidation-reduction process
Ld1S_130069800	Heat shock protein, Posttranslational modification, protein turnover, chaperones	2247	3941	1.764	0.819	2.42855e-21	#N/A	#N/A
Ld1S_130070000	proteasome regulatory ATPase subunit 2, putative	2038	2409	1.183	0.242	0.00142646	6511	ubiquitin-dependent protein catabolic process
Ld1S_130070100	leucyl-tRNA synthetase, putative	2441	5729	2.353	1.235	2.2989e-39	6412	translation
Ld1S_130070200	hypothetical protein	978	1228	1.253	0.325	0.000121403	#N/A	#N/A
Ld1S_130070300	DNA-directed RNA polymerase ii 8,2 Kd polypeptide, putative	243	371	1.525	0.609	5.46553e-07	6351	transcription, DNA-templated
Ld1S_130070900	dynein light chain Tctex-type, putative	308	860	2.81	1.49	1.27052e-39	7017	microtubule-based process
Ld1S_130071100	hypothetical protein	596	793	1.333	0.414	4.24039e-05	#N/A	#N/A
Ld1S_130071200	nucleobase transporter	5776	8725	1.543	0.626	4.66094e-07	1901642	nucleoside transmembrane transport
Ld1S_130071700	hypothetical protein	596	373	0.626	-0.675	3.07878e-10	#N/A	#N/A
Ld1S_130072000	DNA,RNA non-specific endonuclease-like protein	517	743	1.438	0.524	2.91719e-06	90305	nucleic acid phosphodiester bond hydrolysis
Ld1S_130072100	XPA-interacting protein, putative	1254	910	0.728	-0.459	1.2252e-06	44376	#N/A
Ld1S_130072400	hypothetical protein	868	662	0.765	-0.387	0.00025063	#N/A	#N/A
Ld1S_130072600	vacuolar protein sorting 51 homolog S, cerevisiae, Intracellular trafficking, secretion, and vesicular transport	3025	2175	0.719	-0.476	3.59742e-09	#N/A	#N/A
Ld1S_130072700	hypothetical protein	1360	1614	1.187	0.247	0.00305794	#N/A	#N/A
Ld1S_130072800	AAA domain,Dpy-30 motif containing protein, putative	1021	1375	1.346	0.428	9.77434e-08	6139	nucleobase-containing compound metabolic process
Ld1S_130073100	endomembrane protein, putative	1477	2064	1.397	0.482	5.20835e-06	#N/A	#N/A
Ld1S_130073200	Beta-lactamase superfamily domain containing protein, putative	786	500	0.637	-0.651	9.7388e-14	#N/A	#N/A
Ld1S_130073600	hypothetical protein	149	214	1.437	0.523	0.000559388	#N/A	#N/A
Ld1S_130073700	Leucine Rich repeats 2 copies, putative	1246	1066	0.855	-0.226	0.00274527	#N/A	#N/A
Ld1S_130073900_pseudogene	EF hand-like protein	508	293	0.581	-0.784	9.01191e-12	#N/A	#N/A
Ld1S_130074100	SPRY domain,HECT-domain ubiquitin-transferase, putative	5524	4198	0.769	-0.379	0.00296227	16567	protein ubiquitination
Ld1S_130074200	Ran-binding protein 1, putative	1063	2359	2.229	1.157	8.60405e-40	46907	intracellular transport
Ld1S_130074300	DNA crosslink repair, Replication, recombination and repair	515	739	1.438	0.524	1.43659e-06	#N/A	#N/A
Ld1S_130074400_pseudogene	PIN domain containing protein, putative	1658	1082	0.652	-0.618	7.47491e-10	#N/A	#N/A
Ld1S_130074500	phosphoprotein phosphatase-like protein fragment;phosphoprotein phosphatase, putative fragment	1353	449	0.332	-1.592	2.72019e-54	#N/A	#N/A
Ld1S_130074700	ATPase family associated with various cellular activities AAA, putative	991	1622	1.64	0.713	1.6163e-18	60285	cilium-dependent cell motility
Ld1S_130074800	Miltefosine transporter	2911	1439	0.498	-1.005	3.24335e-28	15914	phospholipid transport
Ld1S_130074900	hypothetical protein	1483	1878	1.268	0.343	0.00289946	#N/A	#N/A
Ld1S_130075100	ras-like small GTPases, putative	3290	1457	0.443	-1.174	2.40449e-37	#N/A	#N/A
Ld1S_130075200	phosphoprotein phosphatase-like protein fragment;phosphoprotein phosphatase, putative fragment	330	142	0.436	-1.197	6.63649e-08	#N/A	#N/A
Ld1S_130075400	Spindle assembly abnormal 4	1848	1218	0.66	-0.599	3.62962e-16	7105	#N/A
Ld1S_130075500	hypothetical protein	697	1066	1.519	0.603	9.86335e-08	#N/A	#N/A
Ld1S_130075600	Kinesin-13 5, putative	1313	1604	1.226	0.294	0.00403685	7018	microtubule-based movement
Ld1S_130075700	squalene monooxygenase-like protein	953	1230	1.294	0.372	9.04693e-06	16126	sterol biosynthetic process
Ld1S_130075800	mitochondrial DNA polymerase I protein D, putative	1491	2330	1.558	0.639	3.55479e-11	6260	DNA replication
Ld1S_130076100	chaperonin TCP20, putative	1922	2908	1.514	0.598	5.52729e-16	6457	protein folding
Ld1S_130076300	pyrroline-5-carboxylate reductase	2410	7231	3.005	1.588	1.30943e-86	6561	proline biosynthetic process
Ld1S_130076500	Leucine-rich repeat protein, Function unknown	779	469	0.602	-0.731	7.67362e-13	#N/A	#N/A
Ld1S_140076700	phosphatidylinositol 3-kinase 2, putative	2730	2021	0.739	-0.436	5.26836e-06	16310	phosphorylation
Ld1S_140077200	DHHC palmitoyltransferase, putative	778	392	0.504	-0.99	2.24988e-15	#N/A	#N/A
Ld1S_140077300	hypothetical protein	627	921	1.475	0.561	3.74602e-06	#N/A	#N/A
Ld1S_140077400	DnaJ domain containing protein, putative	2592	888	0.342	-1.549	1.44966e-49	#N/A	#N/A
Ld1S_140077700_pseudogene	hypothetical protein	187	376	2.006	1.004	4.22824e-15	#N/A	#N/A
Ld1S_140077800	nucleoside hydrolase-like protein	960	1418	1.477	0.563	1.23122e-11	6179	#N/A
Ld1S_140077900	histone acetyltransferase, putative	994	1163	1.17	0.226	0.00980958	6355	regulation of transcription, DNA-templated
Ld1S_140078000	60S ribosomal protein, putative	411	918	2.235	1.16	3.44115e-39	6412	translation
Ld1S_140078200	hypothetical protein	740	524	0.708	-0.498	1.08282e-06	#N/A	#N/A
Ld1S_140078300	carboxypeptidase, putative;metallo-peptidase, Clan MAE Family M32	1413	5451	3.846	1.944	2.68774e-68	6518	peptide metabolic process
Ld1S_140078400	Thioredoxin-like, putative	2520	5880	2.337	1.224	3.1112e-57	10608	posttranscriptional regulation of gene expression
Ld1S_140078600	Domain of unknown function DUF4201, putative	892	1408	1.574	0.654	1.4848e-09	#N/A	#N/A
Ld1S_140078900	hypothetical protein	2003	1525	0.76	-0.396	2.62219e-05	6893	Golgi to plasma membrane transport
Ld1S_140079000	HIT domain containing protein, putative	490	790	1.605	0.682	4.04111e-13	#N/A	#N/A
Ld1S_140079100	hypothetical protein	1146	1510	1.316	0.397	4.74543e-05	6614	SRP-dependent cotranslational protein targeting to membrane
Ld1S_140079200	von Willebrand factor type A domain containing protein, putative	507	714	1.409	0.495	8.90476e-09	#N/A	#N/A
Ld1S_140079400	Nucleus and spindle associated protein 3, putative	2220	1424	0.641	-0.642	1.4741e-13	#N/A	#N/A
Ld1S_140079500	NAD dependent epimerase dehydratase family protein, Carbohydrate transport and metabolism;Cell wall,membrane,envelope biogenesis	2328	1806	0.777	-0.364	0.00213121	#N/A	#N/A
Ld1S_140079600	hypothetical protein	502	340	0.68	-0.557	5.2067e-07	10608	posttranscriptional regulation of gene expression
Ld1S_140079700	proteasome alpha 3 subunit, putative	1451	2085	1.439	0.525	1.80978e-10	6508	proteolysis
Ld1S_140079800	Polyamine transporter 1, putative	1703	2277	1.336	0.418	2.92882e-07	15847	#N/A
Ld1S_140079900	transmembrane amino acid transporter protein, putative	519	312	0.603	-0.73	7.16546e-09	#N/A	#N/A
Ld1S_140080000	inositol polyphosphate kinase-like protein, putative	1180	790	0.669	-0.58	3.47773e-10	52746	inositol phosphorylation
Ld1S_140080400	Plasma-membrane choline transporter, putative	1432	1084	0.76	-0.397	0.000308139	#N/A	#N/A
Ld1S_140080700	hypothetical protein	545	875	1.604	0.682	4.02753e-10	#N/A	#N/A
Ld1S_140080800	hypothetical protein	471	588	1.249	0.32	0.00191565	#N/A	#N/A
Ld1S_140080900	Protein of unknown function DUF1253, putative	2128	1297	0.609	-0.716	1.27801e-14	#N/A	#N/A
Ld1S_140081300	hypothetical protein	139	226	1.625	0.701	1.0283e-05	#N/A	#N/A
Ld1S_140081500	cystathionine beta-lyase-like protein	806	1004	1.244	0.315	0.00360811	19346	transsulfuration
Ld1S_140081800	amastin-like surface protein-like protein, Function unknown	437	979	2.251	1.17	7.31786e-13	#N/A	#N/A
Ld1S_140081900	serine threonine kinase 10, Signal transduction mechanisms	904	758	0.844	-0.244	0.0054897	#N/A	#N/A
Ld1S_140082000	stearic acid desaturase, putative;fatty-acid desaturase, putative	342	173	0.504	-0.988	1.14786e-12	6629	lipid metabolic process
Ld1S_140082400_pseudogene	hypothetical protein	771	289	0.374	-1.419	5.87268e-33	#N/A	#N/A
Ld1S_140082500	hypothetical protein	412	208	0.508	-0.976	1.11084e-11	#N/A	#N/A
Ld1S_140082600	hypothetical protein	439	661	1.511	0.596	6.23276e-09	#N/A	#N/A
Ld1S_140082700	WD domain, G-beta repeat, putative	2638	1328	0.504	-0.988	9.45093e-38	#N/A	#N/A
Ld1S_140082900	hypothetical protein	1111	1590	1.427	0.513	3.57612e-09	#N/A	#N/A
Ld1S_140083000	Methylates the ribose at the nucleotide 34 wobble position in the two leucyl isoacceptors tRNALeuCmAA and tRNALeucmnm5UmAA, Catalyzes the methyl transfer from S- adenosyl-L-methionine to the 2p-OH of the wobble nucleotide By similarity, Translation, ribosomal structure and biogenesis	554	800	1.447	0.533	3.33663e-07	1510	RNA methylation
Ld1S_140083100	hypothetical protein	420	591	1.407	0.492	2.396e-05	#N/A	#N/A
Ld1S_140083200	transporter, Inorganic ion transport and metabolism	831	682	0.82	-0.287	0.00220684	#N/A	#N/A
Ld1S_140083700	fatty acid elongase, putative	1523	2542	1.672	0.741	2.98919e-20	6629	lipid metabolic process
Ld1S_140083900	fatty acid elongase, putative	402	92	0.242	-2.045	9.41396e-22	30497	fatty acid elongation
Ld1S_140084000	fatty acid elongase, putative	618	769	1.248	0.32	0.00534433	30497	fatty acid elongation
Ld1S_140084200	fatty acid elongase, putative	732	452	0.616	-0.7	1.65068e-08	6629	lipid metabolic process
Ld1S_140084300	fatty acid elongase, putative	983	698	0.718	-0.479	0.000162488	30497	fatty acid elongation
Ld1S_140084400	fatty acid elongase, putative;fatty acid elongase, puatative	286	138	0.483	-1.051	2.42864e-10	6629	lipid metabolic process
Ld1S_140084800	hypothetical protein	1421	996	0.699	-0.517	1.20856e-09	#N/A	#N/A
Ld1S_140084900	guanine nucleotide-binding protein-like protein	822	1154	1.404	0.49	7.63975e-09	#N/A	#N/A
Ld1S_140085000	hypothetical protein	1973	1074	0.545	-0.875	9.07191e-23	#N/A	#N/A
Ld1S_140085100	ribosomal protein L21, putative	354	677	1.929	0.948	1.2826e-17	6412	translation
Ld1S_140085200	kinesin K39, Cytoskeleton	5845	4302	0.739	-0.435	9.25985e-05	#N/A	#N/A
Ld1S_140085300	hypothetical protein	1186	925	0.781	-0.357	0.000269132	10608	posttranscriptional regulation of gene expression
Ld1S_140085400	kinesin, putative	2223	1350	0.61	-0.713	8.95997e-13	7018	microtubule-based movement
Ld1S_140085500	Domain of unknown function DUF4201, putative	877	1246	1.418	0.503	9.72946e-09	#N/A	#N/A
Ld1S_140085600	protein kinase, putative	1153	682	0.591	-0.759	2.96159e-18	6468	protein phosphorylation
Ld1S_140085700	SNF2 family helicase-like protein, putative	3843	3322	0.863	-0.212	0.00280924	36297	interstrand cross-link repair
Ld1S_140085800	calpain-like cysteine peptidase, putative	242	405	1.657	0.728	4.16816e-07	#N/A	#N/A
Ld1S_140085900	calpain-like cysteine peptidase, putative	545	1077	1.97	0.978	9.90366e-10	#N/A	#N/A
Ld1S_140086200	hypothetical protein	1333	975	0.731	-0.452	1.34445e-08	#N/A	#N/A
Ld1S_140086300	hypothetical protein	1257	939	0.748	-0.418	1.88081e-07	#N/A	#N/A
Ld1S_140086400	protein phosphatase 2C-like protein	1191	810	0.683	-0.549	1.20655e-06	6470	protein dephosphorylation
Ld1S_140086500	hypothetical protein	370	459	1.246	0.317	0.00796343	#N/A	#N/A
Ld1S_140086700	mitochondrial DNA polymerase I protein C	995	1936	1.939	0.956	5.8211e-25	6264	mitochondrial DNA replication
Ld1S_140086800	immunodominant antigen, putative	1074	1543	1.435	0.521	3.63961e-09	#N/A	#N/A
Ld1S_140086900	hypothetical protein	3385	1071	0.318	-1.654	5.93589e-65	#N/A	#N/A
Ld1S_140087200	Phosphoribulokinase uridine kinase family protein, Nucleotide transport and metabolism;Coenzyme transport and metabolism	762	524	0.689	-0.537	3.20154e-08	8152	metabolic process
Ld1S_140087500	ADP ATP mitochondrial carrier-like protein, Energy production and conversion	708	526	0.741	-0.432	3.65107e-06	#N/A	#N/A
Ld1S_140087600_pseudogene	hypothetical protein	1001	812	0.806	-0.311	0.000222067	#N/A	#N/A
Ld1S_140087700	hypothetical protein	503	869	1.727	0.788	7.90021e-16	#N/A	#N/A
Ld1S_140087800	hypothetical protein	1297	1851	1.428	0.514	1.63469e-10	#N/A	#N/A
Ld1S_140088000	hypothetical protein	761	1015	1.344	0.427	0.000145235	#N/A	#N/A
Ld1S_140088100	COQ9, putative	1414	905	0.644	-0.635	5.90801e-10	6744	ubiquinone biosynthetic process
Ld1S_140088200	dynein heavy chain pseudogene, putative;Inner arm dynein 5-1;dynein heavy chain, putative;dynein heavy chain, cytosolic, putative	2088	3324	1.602	0.679	1.22786e-07	60285	cilium-dependent cell motility
Ld1S_140088300	protein kinase, putative	620	772	1.251	0.323	0.00708945	6468	protein phosphorylation
Ld1S_140088400	hypothetical protein	891	685	0.772	-0.374	0.000195399	#N/A	#N/A
Ld1S_140088900	kinesin K39, putative fragment	7366	2466	0.334	-1.581	1.68048e-57	7018	microtubule-based movement
Ld1S_140089200	hypothetical protein	1160	708	0.611	-0.71	2.5746e-14	#N/A	#N/A
Ld1S_140089300	Cold-shock DNA-binding domain containing protein, putative	947	581	0.615	-0.701	1.90526e-11	6355	regulation of transcription, DNA-templated
Ld1S_140089400	tub family protein-like protein	232	300	1.289	0.366	0.00305314	#N/A	#N/A
Ld1S_140089600	enolase	5830	9549	1.639	0.713	1.81791e-18	6096	glycolytic process
Ld1S_140089700	ras-like small GTPases, putative	708	455	0.645	-0.633	1.54603e-11	#N/A	#N/A
Ld1S_140089800	polyA polymerase, putative	1392	1105	0.793	-0.334	2.16666e-05	6378	mRNA polyadenylation
Ld1S_140090000	phosphatidylserine synthase, putative	427	842	1.965	0.974	7.6211e-27	6659	phosphatidylserine biosynthetic process
Ld1S_140090100	NLI interacting factor-like phosphatase, putative	386	474	1.232	0.301	0.00574818	#N/A	#N/A
Ld1S_140090200	hypothetical protein	3174	1984	0.625	-0.678	1.27811e-12	10608	posttranscriptional regulation of gene expression
Ld1S_140090300	hypothetical protein	1251	985	0.787	-0.345	0.000320379	#N/A	#N/A
Ld1S_140090600	hypothetical protein	382	610	1.605	0.683	7.43869e-12	#N/A	#N/A
Ld1S_140090700	ubiquitin,ribosomal protein S27a, putative	4255	8413	1.979	0.985	1.23567e-28	6412	translation
Ld1S_140090900	hypothetical protein	908	460	0.508	-0.978	1.6698e-14	#N/A	#N/A
Ld1S_140091000	protein kinase, putative	2119	1312	0.619	-0.693	7.88026e-16	6468	protein phosphorylation
Ld1S_140091100	hypothetical protein	544	401	0.735	-0.445	1.9676e-05	#N/A	#N/A
Ld1S_140091200	serine hydroxymethyltranferase SHMT-S;serine hydroxymethyltransferase SHMT-L	1291	2275	1.764	0.819	1.5681e-26	6730	one-carbon metabolic process
Ld1S_140091300	DnaJ domain containing protein, putative	1156	1735	1.501	0.586	1.95698e-17	6457	protein folding
Ld1S_140091400_pseudogene	delta-6 fatty acid desaturase, putative	499	1035	2.085	1.06	6.85755e-24	6629	lipid metabolic process
Ld1S_140091500	hypothetical protein	591	750	1.266	0.34	0.000171977	#N/A	#N/A
Ld1S_140091700	tyrosyl-tRNA synthetase, putative	744	1063	1.435	0.521	3.84592e-08	6418	tRNA aminoacylation for protein translation
Ld1S_140091900	emp24,gp25L,p24 family,GOLD, putative	985	1450	1.474	0.559	2.46465e-06	#N/A	#N/A
Ld1S_140092000	hypothetical protein	523	871	1.665	0.736	7.90798e-19	#N/A	#N/A
Ld1S_140092100	phosphoglycan beta 1,3 galactosyltransferase, putative	1756	1217	0.693	-0.528	9.86208e-12	6486	protein glycosylation
Ld1S_140092400	WD40, Function unknown	2079	2755	1.324	0.405	3.39347e-07	60285	cilium-dependent cell motility
Ld1S_140092500	cytoskeleton associated protein, putative	1636	4216	2.58	1.368	2.97608e-42	902	cell morphogenesis
Ld1S_140092600	Vacuolar 14 Fab1-binding region,Vacuolar protein 14 C-terminal Fig4p binding, putative	1421	999	0.705	-0.505	3.05786e-12	6661	phosphatidylinositol biosynthetic process
Ld1S_140092700	Mitochondrial pyruvate carrier 2	978	823	0.838	-0.255	0.00435271	1902361	#N/A
Ld1S_140092800	hypothetical protein	2727	1269	0.468	-1.096	9.27607e-32	#N/A	#N/A
Ld1S_140092900	glutathione-S-transferase,glutaredoxin,putative	878	1378	1.573	0.653	1.25785e-13	22900	electron transport chain
Ld1S_140093000	synaptojanin N-terminal domain, putative	844	999	1.188	0.249	0.00578497	6897	endocytosis
Ld1S_150093100	histone H4	1238	9881	8.024	3.004	4.9025e-124	#N/A	#N/A
Ld1S_150093200	hypothetical protein	1087	841	0.775	-0.368	0.00011702	#N/A	#N/A
Ld1S_150093300	ATP diphosphohydrolase	979	784	0.802	-0.319	0.000752019	#N/A	#N/A
Ld1S_150093500_pseudogene	cytochrome-b5 reductase, putative	1154	910	0.781	-0.357	0.000466446	55114	oxidation-reduction process
Ld1S_150094100	hypothetical protein	786	961	1.223	0.29	0.00196032	#N/A	#N/A
Ld1S_150094200	mitochondrial carrier protein, putative	1468	752	0.512	-0.965	1.37907e-23	55085	transmembrane transport
Ld1S_150094300	ATP-dependent RNA helicase, putative	493	298	0.609	-0.715	1.9253e-08	#N/A	#N/A
Ld1S_150094400	zinc finger CCCH type protein, putative	364	112	0.315	-1.666	1.06947e-22	10608	posttranscriptional regulation of gene expression
Ld1S_150094600	zinc finger CCCH type protein, putative	1466	923	0.631	-0.664	3.33755e-15	#N/A	#N/A
Ld1S_150094700	protein phosphatase 2C, putative	1816	2869	1.582	0.662	2.33657e-17	6470	protein dephosphorylation
Ld1S_150094900	hypothetical protein	337	742	2.201	1.138	2.03913e-26	#N/A	#N/A
Ld1S_150095100	hypothetical protein	723	481	0.665	-0.589	5.55575e-11	#N/A	#N/A
Ld1S_150095200	60S ribosomal protein L13a, putative fragment	2327	3138	1.357	0.44	5.97036e-05	6412	translation
Ld1S_150095400	protein phosphatase 1 catalitic subunit, putative	331	762	2.309	1.208	1.65485e-34	6470	protein dephosphorylation
Ld1S_150095500	hypothetical protein	613	832	1.362	0.446	1.00069e-05	#N/A	#N/A
Ld1S_150095700	lysyl-tRNA synthetase, putative	1800	3800	2.115	1.081	2.15416e-25	6418	tRNA aminoacylation for protein translation
Ld1S_150095800	nonspecific lipid-transfer protein, putative	1522	962	0.633	-0.661	1.95085e-13	6869	lipid transport
Ld1S_150095900	hypothetical protein	1486	2088	1.405	0.49	1.20002e-08	#N/A	#N/A
Ld1S_150096100	replication Factor A 28 kDa subunit, putative	597	1430	2.403	1.265	3.30907e-44	6260	DNA replication
Ld1S_150096200	ribonucleoprotein p18, mitochondrial precursor, putative	495	1339	2.713	1.44	5.3008e-60	#N/A	#N/A
Ld1S_150096300	ribonucleoprotein p18, mitochondrial precursor, putative	192	531	2.762	1.466	4.49501e-29	#N/A	#N/A
Ld1S_150096500	Ecotin-like protein	1204	895	0.745	-0.426	7.20706e-05	10951	negative regulation of endopeptidase activity
Ld1S_150096600	CTD Carboxy-terminal domain, RNA polymerase II, polypeptide A small, Transcription	1429	961	0.673	-0.572	1.11316e-11	#N/A	#N/A
Ld1S_150096700	alpha,beta hydrolase fold, putative;Isoprenylcysteine alpha-carbonyl methylesterase, putative	4171	3421	0.823	-0.28	0.00216509	8152	metabolic process
Ld1S_150096800	alpha,beta hydrolase fold, putative;Isoprenylcysteine alpha-carbonyl methylesterase, putative	1318	858	0.651	-0.618	1.0851e-11	8152	metabolic process
Ld1S_150096900	hypothetical protein	1758	1416	0.805	-0.313	0.000113624	#N/A	#N/A
Ld1S_150097000	hypothetical protein	2207	1717	0.78	-0.358	0.000464209	#N/A	#N/A
Ld1S_150097400	cytoplasmic l-asparaginase i-like protein	1251	874	0.701	-0.512	2.06767e-07	#N/A	#N/A
Ld1S_150097600	hypothetical protein	871	1023	1.18	0.239	0.00527723	#N/A	#N/A
Ld1S_150097800	5p-3p exonuclease, RNA processing and modification	465	348	0.754	-0.407	0.00075254	#N/A	#N/A
Ld1S_150099000	ecotin, putative	1489	876	0.591	-0.759	1.2427e-19	42784	#N/A
Ld1S_150099200_pseudogene	hypothetical protein	2160	1376	0.637	-0.65	7.27579e-12	#N/A	#N/A
Ld1S_150099300	Coiled-coil domain containing 151, Function unknown	1881	1447	0.769	-0.379	4.73169e-06	3341	cilium movement
Ld1S_150099400	hypothetical protein	1253	985	0.786	-0.348	2.31623e-05	#N/A	#N/A
Ld1S_150099500	hypothetical protein	722	520	0.72	-0.474	3.85248e-06	10608	posttranscriptional regulation of gene expression
Ld1S_150099600	hypothetical protein	579	477	0.826	-0.277	0.00620036	#N/A	#N/A
Ld1S_150099700	signal peptidase subunit, putative	765	1165	1.531	0.615	1.25084e-08	6465	signal peptide processing
Ld1S_150100000	hypothetical protein	2397	1384	0.576	-0.795	2.88474e-31	#N/A	#N/A
Ld1S_150100300	hypothetical protein	4531	2370	0.524	-0.934	2.84119e-33	#N/A	#N/A
Ld1S_150100400	Galactose oxidase, central domain,Kelch motif containing protein, putative	2099	1268	0.604	-0.726	1.39188e-23	#N/A	#N/A
Ld1S_150100500	hypothetical protein	1481	680	0.463	-1.111	5.65064e-25	#N/A	#N/A
Ld1S_150100600	hypothetical protein	3101	2355	0.758	-0.399	6.83891e-06	#N/A	#N/A
Ld1S_150100800	hypothetical protein	593	825	1.394	0.479	2.8281e-06	#N/A	#N/A
Ld1S_150100900	alanyl-tRNA synthetase domain containing 1, Function unknown	799	1038	1.312	0.392	0.00137865	6419	alanyl-tRNA aminoacylation
Ld1S_150101000	hypothetical protein	1672	1238	0.741	-0.433	1.05232e-08	#N/A	#N/A
Ld1S_150101100	hypothetical protein	3158	2217	0.704	-0.507	8.2055e-09	#N/A	#N/A
Ld1S_150101200	flavoprotein monooxygenase, putative	1245	793	0.638	-0.649	2.22978e-14	55114	oxidation-reduction process
Ld1S_150101500	Protein of unknown function DUF2871, putative	1826	2322	1.278	0.353	0.000123256	#N/A	#N/A
Ld1S_150101600	tRNA-Asp	15	34	2.18	1.124	0.00500886	#N/A	#N/A
Ld1S_150101800	5SMS ribosomal RNA	61	104	1.752	0.809	0.000401061	#N/A	#N/A
Ld1S_150101900	hypothetical protein	509	370	0.73	-0.454	5.88933e-05	#N/A	#N/A
Ld1S_150102000_pseudogene	ATP-binding cassette protein subfamily A, member 9, putative;ATP-binding cassette protein subfamily A, member 6, putative;ATP-binding cassette protein subfamily A, member 3, putative fragment;ATP-binding cassette protein subfamily A, member 7, putative;ATP-binding cassette protein subfamily A, member 5, putative;ATP-binding cassette protein subfamily A, member 10, putative;ABC1 transporter, putat…	7102	3613	0.51	-0.97	1.60231e-37	55085	transmembrane transport
Ld1S_150102200	hypothetical protein	299	482	1.6	0.678	3.27941e-09	#N/A	#N/A
Ld1S_150102500	hypothetical protein	3632	2124	0.584	-0.777	1.45377e-15	#N/A	#N/A
Ld1S_150102600	peroxisomal membrane protein Pex16, putative	1675	1110	0.663	-0.592	7.64148e-12	7031	peroxisome organization
Ld1S_150102900	hypothetical protein	1135	704	0.624	-0.68	1.84989e-07	#N/A	#N/A
Ld1S_150103000	hypothetical protein	1490	697	0.469	-1.091	5.36387e-24	#N/A	#N/A
Ld1S_150103200	Adaptor-related protein complex 3 beta, Intracellular trafficking, secretion, and vesicular transport	741	593	0.803	-0.316	0.00112834	#N/A	#N/A
Ld1S_150103300	Sugar and other transporter, putative	1115	694	0.624	-0.68	7.73991e-15	55085	transmembrane transport
Ld1S_150103500	ATP-binding cassette protein subfamily G, member 4, putative	1768	1329	0.755	-0.406	0.000660402	#N/A	#N/A
Ld1S_150103800	protein phosphatase 2A regulatory subunit, putative	1371	1010	0.737	-0.441	9.9154e-08	#N/A	#N/A
Ld1S_150104000	Nucleus and spindle associated protein 2, putative	2201	1335	0.608	-0.717	4.61026e-10	#N/A	#N/A
Ld1S_150104100	40S ribosomal protein S3, putative	4570	6933	1.522	0.606	3.03917e-12	6412	translation
Ld1S_150104200	ERV,ALR sulfhydryl oxidase domain-containing protein	451	358	0.793	-0.335	0.00256089	45041	protein import into mitochondrial intermembrane space
Ld1S_150104300	NAD,FAD dependent dehydrogenase, putative	7281	3265	0.449	-1.156	8.78625e-68	#N/A	#N/A
Ld1S_150104400	DNA repair protein Rad9, putative	900	730	0.812	-0.301	0.00585112	6974	cellular response to DNA damage stimulus
Ld1S_150104500	succinate dehydrogenase, putative	1077	1672	1.56	0.641	4.74287e-13	#N/A	#N/A
Ld1S_150104600	60S ribosomal protein L6, putative fragment	2043	3146	1.545	0.627	1.23973e-06	#N/A	#N/A
Ld1S_150104700	glutamate dehydrogenase	4448	6862	1.548	0.63	1.05188e-16	6520	cellular amino acid metabolic process
Ld1S_150104800	solanesyl-diphosphate synthase, putative	1617	1018	0.629	-0.668	4.94952e-16	8299	isoprenoid biosynthetic process
Ld1S_150105000	tryparedoxin peroxidase	125	352	2.838	1.505	2.68367e-25	45454	cell redox homeostasis
Ld1S_150105200	tryparedoxin peroxidase	2826	1794	0.638	-0.649	2.3543e-12	45454	cell redox homeostasis
Ld1S_150105400	tryparedoxin peroxidase	947	1547	1.637	0.711	5.90457e-08	45454	cell redox homeostasis
Ld1S_150105500	TFIIB_C_1 domain-containing protein	1439	1023	0.71	-0.493	1.14374e-05	6366	transcription by RNA polymerase II
Ld1S_150105600	hypothetical protein	4675	2897	0.621	-0.686	7.29697e-16	#N/A	#N/A
Ld1S_150105800	protein kinase, putative	3732	2586	0.693	-0.528	6.58684e-09	160	#N/A
Ld1S_150105900	60S acidic ribosomal protein P2	2793	3792	1.358	0.441	0.00228573	6414	translational elongation
Ld1S_150106300	nucleoside transporter 1, putative	296	94	0.319	-1.647	7.7736e-24	1901642	nucleoside transmembrane transport
Ld1S_150106400	nucleoside transporter 1, putative	3025	10677	3.538	1.823	7.84444e-12	1901642	nucleoside transmembrane transport
Ld1S_150106500	E2-like ubiquitin-conjugation enzyme, putative	684	1284	1.884	0.914	1.35264e-20	#N/A	#N/A
Ld1S_150106600	SET domain containing protein, putative	671	815	1.213	0.279	0.00297996	#N/A	#N/A
Ld1S_150106700	hypothetical protein	1300	711	0.547	-0.87	1.40343e-18	#N/A	#N/A
Ld1S_150106800	hypothetical protein	1230	1921	1.562	0.643	3.43468e-13	#N/A	#N/A
Ld1S_150106900	mitochondrial DNA topoisomerase II;DNA topoisomerase ii	1386	2968	2.137	1.096	4.51644e-41	6259	DNA metabolic process
Ld1S_150107000	ubiquitin hydrolase, putative	4283	1782	0.416	-1.265	1.17797e-44	6511	ubiquitin-dependent protein catabolic process
Ld1S_150107100	MGT1 magnesium transporter	1157	905	0.783	-0.353	0.000115591	30001	metal ion transport
Ld1S_150107400	hypothetical protein	495	370	0.751	-0.413	9.91882e-05	#N/A	#N/A
Ld1S_150107500	hypothetical protein	267	391	1.475	0.56	3.21283e-05	#N/A	#N/A
Ld1S_150107800	2OG-FeII oxygenase superfamily, putative	1004	519	0.519	-0.947	2.1119e-15	55114	oxidation-reduction process
Ld1S_150107900	actin-related protein 3, putative arp3	834	593	0.711	-0.492	8.30288e-08	7010	cytoskeleton organization
Ld1S_150108000	Putative papain-like cysteine peptidase DUF1796, putative	816	558	0.684	-0.548	7.16318e-07	#N/A	#N/A
Ld1S_150108300	hypothetical protein	1646	1169	0.711	-0.491	4.57903e-09	#N/A	#N/A
Ld1S_150108400	ERAD-associated E3 ubiquitin-protein ligase HRD1, putative	1184	926	0.785	-0.348	0.000514299	10608	posttranscriptional regulation of gene expression
Ld1S_150108600	hypothetical protein	355	182	0.513	-0.963	1.18044e-12	#N/A	#N/A
Ld1S_150108700	glutaminyl-tRNA synthetase, putative	1817	2077	1.143	0.193	0.00950661	6412	translation
Ld1S_150108800	proliferative cell nuclear antigen PCNA, putative	951	2042	2.144	1.1	4.42389e-29	6259	DNA metabolic process
Ld1S_150108900	phosphomevalonate kinase-like protein	1363	1036	0.762	-0.392	1.966e-05	16310	phosphorylation
Ld1S_150109100	ribosomal protein S6, putative	1085	2174	2.01	1.007	1.84981e-25	42254	ribosome biogenesis
Ld1S_150109400	hypothetical protein	473	1724	3.63	1.86	1.81882e-92	#N/A	#N/A
Ld1S_150109500	hypothetical protein	463	648	1.407	0.492	4.51477e-06	#N/A	#N/A
Ld1S_150109600	hypothetical protein	699	860	1.237	0.307	0.00102334	6260	DNA replication
Ld1S_150109700	hypothetical protein	1425	3011	2.122	1.085	1.4243e-25	#N/A	#N/A
Ld1S_150110000	hypothetical protein	482	600	1.25	0.322	0.00171735	#N/A	#N/A
Ld1S_150110100	protein kinase, putative	1788	1273	0.714	-0.487	2.95645e-08	6468	protein phosphorylation
Ld1S_150110200	condensin subunit 1, putative	1235	1846	1.487	0.573	1.37406e-06	278	mitotic cell cycle
Ld1S_150110300	hypothetical protein	668	385	0.573	-0.803	2.61372e-12	#N/A	#N/A
Ld1S_160110400	anti-silencing protein a-like protein	219	562	2.57	1.362	2.9736e-29	6333	chromatin assembly or disassembly
Ld1S_160110500	Ribosomal_L18e,L15P domain-containing protein	690	999	1.454	0.54	2.79656e-09	6412	translation
Ld1S_160110600	AAA domain containing protein, putative	251	511	2.037	1.027	8.20669e-18	6139	nucleobase-containing compound metabolic process
Ld1S_160110800_pseudogene	2OG-FeII oxygenase superfamily, putative	513	331	0.648	-0.626	2.93132e-08	55114	oxidation-reduction process
Ld1S_160110900	DEAD,DEAH box helicase,Helicase conserved C-terminal domain containing protein, putative	781	470	0.602	-0.732	3.86159e-15	#N/A	#N/A
Ld1S_160111000	peroxisome assembly protein, putative	1003	1440	1.435	0.521	2.81503e-11	7031	peroxisome organization
Ld1S_160111200	Galactose oxidase, central domain,Domain of unknown function DUF4110, putative	929	1110	1.192	0.254	0.00651556	#N/A	#N/A
Ld1S_160111400	hypothetical protein	517	135	0.264	-1.92	5.27308e-44	#N/A	#N/A
Ld1S_160111500	MORN repeat, putative	980	692	0.705	-0.505	2.43037e-09	#N/A	#N/A
Ld1S_160111900	eukaryotic translation initiation factor 1A, putative	1872	2912	1.558	0.639	3.05098e-15	6412	translation
Ld1S_160112100	50S ribosomal protein L17, putative	970	1287	1.327	0.408	0.00207491	6412	translation
Ld1S_160112200	hypothetical protein	5443	4243	0.785	-0.349	0.00175134	6113	#N/A
Ld1S_160112300	hypothetical protein	777	423	0.545	-0.876	4.56707e-17	#N/A	#N/A
Ld1S_160112500	mitochondrial ornithine carrier protein-like protein	656	796	1.208	0.273	0.00488144	55085	transmembrane transport
Ld1S_160112600	mitochondrial ornithine transporter 1-like protein	433	717	1.659	0.73	1.1019e-11	#N/A	#N/A
Ld1S_160112700	hypothetical protein	417	829	1.991	0.993	5.02387e-19	#N/A	#N/A
Ld1S_160112800	protein tyrosine phosphatase-like protein	1125	1690	1.504	0.589	3.5049e-09	6470	protein dephosphorylation
Ld1S_160112900	histone acetyltransferase-like protein	1142	1581	1.39	0.475	1.85706e-09	16573	histone acetylation
Ld1S_160113000	protein tyrosine phosphatase-likie protein	938	666	0.714	-0.487	8.76872e-07	6470	protein dephosphorylation
Ld1S_160113300	inositol 1,4,5-trisphosphate receptor, putative	3747	1773	0.474	-1.076	2.56661e-19	6811	ion transport
Ld1S_160113500	protein kinase, putative	2069	1333	0.644	-0.635	2.80903e-19	6468	protein phosphorylation
Ld1S_160113900	3-Beta-hydroxysteroid-delta8, delta7-isomerase, putative	338	609	1.814	0.859	3.42329e-14	16125	sterol metabolic process
Ld1S_160114100	hypothetical protein	7332	1348	0.184	-2.446	9.53008e-164	#N/A	#N/A
Ld1S_160114200	hypothetical protein	537	416	0.771	-0.375	0.000886088	#N/A	#N/A
Ld1S_160114400	XRN 5p-3p exonuclease N-terminus, putative	1865	1224	0.656	-0.608	1.86082e-11	90305	nucleic acid phosphodiester bond hydrolysis
Ld1S_160114500_pseudogene	hypothetical protein	1927	679	0.354	-1.499	9.52718e-53	#N/A	#N/A
Ld1S_160114600	hypothetical protein	882	686	0.78	-0.359	8.48773e-05	#N/A	#N/A
Ld1S_160115000	hypothetical protein	664	498	0.751	-0.413	1.93255e-05	#N/A	#N/A
Ld1S_160115100	60S ribosomal protein L21, putative	2283	3889	1.709	0.773	1.13023e-14	6412	translation
Ld1S_160115300	fucose kinase, putative	13	2	0.148	-2.753	0.00308722	16310	phosphorylation
Ld1S_160115500	hypothetical protein	755	223	0.295	-1.763	6.60173e-40	#N/A	#N/A
Ld1S_160115600	hypothetical protein	1530	1031	0.672	-0.573	3.03783e-09	#N/A	#N/A
Ld1S_160115700	hypothetical protein	913	1108	1.215	0.282	0.00154262	#N/A	#N/A
Ld1S_160115900	aspartate carbamoyltransferase, putative	1885	1456	0.77	-0.377	2.23937e-05	6207	'de novo' pyrimidine nucleobase biosynthetic process
Ld1S_160116000	hypothetical protein	326	247	0.765	-0.387	0.00908683	#N/A	#N/A
Ld1S_160116600	carbamoyl-phosphate synthase, putative	13184	5595	0.425	-1.233	9.22276e-71	6207	'de novo' pyrimidine nucleobase biosynthetic process
Ld1S_160117000	meiotic recombination protein SPO11, putative	369	239	0.645	-0.633	2.86499e-07	737	DNA catabolic process, endonucleolytic
Ld1S_160117300	RING-H2 zinc finger,Anaphase-promoting complex subunit 11 RING-H2 finger,Ring finger domain containing protein, putative	390	265	0.679	-0.558	3.70887e-06	#N/A	#N/A
Ld1S_160117400	Component of the spindle pole body SPB required for the proper execution of spindle pole body SPB duplication, Potential role in cross-linking filaments or anchoring other molecules, It is essential for growth By similarity, Function unknown	773	501	0.65	-0.621	2.82584e-05	#N/A	#N/A
Ld1S_160117500_pseudogene	hypothetical protein	719	290	0.405	-1.306	4.90972e-35	#N/A	#N/A
Ld1S_160117600	apurinic,apyrimidinic endonuclease-redox protein	879	544	0.618	-0.694	6.67535e-11	6281	DNA repair
Ld1S_160117700	eukaryotic translation initiation factor eIF2A, putative	1692	1244	0.734	-0.446	2.71061e-10	10608	posttranscriptional regulation of gene expression
Ld1S_160117800	LysM domain containing protein, putative	510	734	1.441	0.527	1.66084e-06	#N/A	#N/A
Ld1S_160118000	Leucine Rich repeat, putative	233	441	1.888	0.917	9.80157e-14	#N/A	#N/A
Ld1S_160118100	ubiquitin hydrolase, putative	1615	1293	0.799	-0.323	0.000109526	6511	ubiquitin-dependent protein catabolic process
Ld1S_160118200	hypothetical protein	792	629	0.795	-0.331	0.000230947	#N/A	#N/A
Ld1S_160118300	hypothetical protein	507	385	0.764	-0.388	0.00136568	#N/A	#N/A
Ld1S_160118700	N-terminal region of Chorein, a TM vesicle-mediated sorter, putative	7167	4720	0.665	-0.588	1.53339e-06	#N/A	#N/A
Ld1S_160118800	chitinase	841	679	0.807	-0.31	0.00141679	5975	carbohydrate metabolic process
Ld1S_160119200	Iron-sulfur assembly protein 1, putative	860	487	0.566	-0.821	3.12802e-14	44572	#N/A
Ld1S_160119300	hypothetical protein	659	448	0.681	-0.554	2.53543e-08	#N/A	#N/A
Ld1S_160119400	COP9 signalosome complex subunit 5, putative	783	651	0.83	-0.269	0.00217736	6508	proteolysis
Ld1S_160119500	hypothetical protein	977	524	0.542	-0.883	1.08439e-17	#N/A	#N/A
Ld1S_160119600	protein kinase, putative	1257	881	0.701	-0.512	2.12025e-06	6468	protein phosphorylation
Ld1S_160119700_pseudogene	hypothetical protein	545	438	0.802	-0.319	0.000947658	#N/A	#N/A
Ld1S_160119800	Nucleolar protein,Nop52, putative	991	708	0.717	-0.479	6.18372e-07	6364	rRNA processing
Ld1S_160119900	hypothetical protein	824	516	0.626	-0.676	2.95648e-11	#N/A	#N/A
Ld1S_160120100	flagellar calcium-binding protein, putative	692	316	0.457	-1.129	4.3896e-16	#N/A	#N/A
Ld1S_160120400	dynein light chain, putative	410	1237	3.01	1.59	2.26124e-36	7017	microtubule-based process
Ld1S_160120500	sucrose-phosphate synthase-like protein	4466	3344	0.75	-0.415	1.33944e-05	#N/A	#N/A
Ld1S_160120600	methyltransferase domain containing protein, putative	399	676	1.705	0.769	1.20397e-15	#N/A	#N/A
Ld1S_160120800	Component of the spindle pole body SPB required for the proper execution of spindle pole body SPB duplication, Potential role in cross-linking filaments or anchoring other molecules, It is essential for growth By similarity, Function unknown	1058	1782	1.682	0.75	2.88536e-14	#N/A	#N/A
Ld1S_160120900	protein kinase, putative	830	459	0.555	-0.85	3.19697e-17	6468	protein phosphorylation
Ld1S_160121000	Protein of unknown function DUF3184, putative	289	87	0.303	-1.721	4.72498e-24	#N/A	#N/A
Ld1S_160121100	Protein of unknown function DUF3184, putative	367	273	0.742	-0.43	0.00137063	#N/A	#N/A
Ld1S_160121400	Protein of unknown function DUF3184, putative	956	239	0.25	-2	1.33421e-37	#N/A	#N/A
Ld1S_160121600	Protein of unknown function DUF3184, putative	816	1029	1.26	0.333	0.00136836	#N/A	#N/A
Ld1S_160121700_pseudogene	ubiquitin fold modifier protein, putative	614	917	1.5	0.585	1.72769e-07	71569	protein ufmylation
Ld1S_160122100_pseudogene	hypothetical protein	3040	2125	0.702	-0.51	8.06571e-07	#N/A	#N/A
Ld1S_160122200	hypothetical protein	794	587	0.736	-0.442	1.234e-05	#N/A	#N/A
Ld1S_160122500	tyrosyl or methionyl-tRNA synthetase-like protein	328	188	0.571	-0.809	1.02509e-09	43039	tRNA aminoacylation
Ld1S_160122700	WW domain containing protein, putative	736	519	0.707	-0.5	1.3918e-07	#N/A	#N/A
Ld1S_160122900	hypothetical protein	691	1148	1.664	0.735	1.87878e-15	#N/A	#N/A
Ld1S_160123000	BRCA1 associated protein, Posttranslational modification, protein turnover, chaperones	1298	416	0.323	-1.631	4.25459e-46	#N/A	#N/A
Ld1S_160123100	60S ribosomal protein L39, putative	4124	7737	1.876	0.908	2.67941e-25	6412	translation
Ld1S_160123200	coatomer delta subunit-like protein	3854	2873	0.747	-0.422	0.000336817	6890	retrograde vesicle-mediated transport, Golgi to endoplasmic reticulum
Ld1S_160123300	Domain of unknown function DUF221, putative	1513	1873	1.235	0.304	9.70138e-05	#N/A	#N/A
Ld1S_160123400	cyclophilin, putative	673	544	0.809	-0.306	0.00206524	413	protein peptidyl-prolyl isomerization
Ld1S_160123700	hypothetical protein	2124	2693	1.268	0.342	0.000132728	#N/A	#N/A
Ld1S_160123800	hypothetical protein	2180	1230	0.566	-0.821	4.07104e-15	#N/A	#N/A
Ld1S_160123900	hypothetical protein	216	340	1.56	0.642	7.19356e-07	8380	RNA splicing
Ld1S_160124000	hypothetical protein	1283	754	0.587	-0.768	1.60363e-18	#N/A	#N/A
Ld1S_160124300	diacylglycerol kinase, putative	515	658	1.279	0.355	0.000379099	19395	fatty acid oxidation
Ld1S_160124500	cytochrome c, putative	344	505	1.467	0.553	4.92922e-06	9060	aerobic respiration
Ld1S_160124600	cytochrome c, putative	292	512	1.768	0.822	3.00711e-11	9060	aerobic respiration
Ld1S_160124700	hypothetical protein	1484	1035	0.697	-0.52	8.43219e-10	#N/A	#N/A
Ld1S_160124900	DNA-directed rna polymerase I largest subunit, putative	3507	1404	0.4	-1.321	6.5605e-40	6351	transcription, DNA-templated
Ld1S_160125000	amidase, putative	1043	1427	1.369	0.453	6.29405e-07	#N/A	#N/A
Ld1S_160125100	hypothetical protein	314	608	1.932	0.95	2.66682e-15	#N/A	#N/A
Ld1S_160125300	OTU-like cysteine protease, putative	2707	1394	0.516	-0.955	2.04834e-27	#N/A	#N/A
Ld1S_160125400	EMG1,NEP1 methyltransferase, putative	521	220	0.427	-1.228	1.52097e-23	32259	methylation
Ld1S_160125700	hypothetical protein	653	1837	2.817	1.494	7.34085e-51	#N/A	#N/A
Ld1S_160126300	hypothetical protein	2558	1386	0.543	-0.88	1.75934e-22	#N/A	#N/A
Ld1S_160126400	Qa-SNARE protein, Function unknown	826	599	0.725	-0.463	4.27849e-06	#N/A	#N/A
Ld1S_160126500_pseudogene	kinesin, putative fragment	555	837	1.5	0.585	2.75271e-05	7018	microtubule-based movement
Ld1S_160126600_pseudogene	kinesin, putative fragment	322	785	2.438	1.286	7.54867e-32	7018	microtubule-based movement
Ld1S_160126800	hypothetical protein	415	802	1.932	0.95	3.98076e-22	#N/A	#N/A
Ld1S_160126900	hypothetical protein	366	480	1.317	0.397	0.000312743	#N/A	#N/A
Ld1S_160127000	hypothetical protein	948	693	0.733	-0.448	5.61165e-06	#N/A	#N/A
Ld1S_160127300	DNA polymerase I alpha catalytic subunit, putative	445	1275	2.836	1.504	1.80165e-36	6260	DNA replication
Ld1S_160127500	hypothetical protein	1042	859	0.824	-0.279	0.0034462	#N/A	#N/A
Ld1S_160127600	hypothetical protein	556	426	0.764	-0.388	0.000814279	7005	mitochondrion organization
Ld1S_160127700	kinesin, putative	887	1334	1.5	0.585	1.97604e-08	7018	microtubule-based movement
Ld1S_160127800	u1 small nuclear ribonucleoprotein 70 kDa	991	1281	1.296	0.374	9.19845e-05	45292	mRNA cis splicing, via spliceosome
Ld1S_160127900	eukaryotic translation initiation factor 4 gamma 3	1185	748	0.632	-0.661	1.33612e-12	10608	posttranscriptional regulation of gene expression
Ld1S_160128000	prohibitin	347	681	1.973	0.981	6.87289e-19	7005	mitochondrion organization
Ld1S_160128300	hypothetical protein	3297	1810	0.549	-0.866	1.4018e-21	#N/A	#N/A
Ld1S_160128500	Flagellar Member 3	10838	2192	0.203	-2.3	2.90262e-85	44458	motile cilium assembly
Ld1S_160128600	Sedlin, N-terminal conserved region containing protein, putative	574	443	0.775	-0.368	0.000759407	6888	endoplasmic reticulum to Golgi vesicle-mediated transport
Ld1S_170128700	eukaryotic translation initiation factor 3 subunit a	1344	3257	2.427	1.279	1.81721e-39	#N/A	#N/A
Ld1S_170128800	Degradation arginine-rich protein for mis-folding, putative	1043	425	0.41	-1.287	4.26214e-35	#N/A	#N/A
Ld1S_170128900	Protein of unknown function DUF3522, putative	607	323	0.537	-0.896	1.99754e-13	#N/A	#N/A
Ld1S_170129000	Protein of unknown function DUF3522, putative	298	390	1.313	0.393	0.00053593	#N/A	#N/A
Ld1S_170129200	DnaJ domain containing protein, putative	497	729	1.469	0.555	1.87017e-07	6457	protein folding
Ld1S_170129300	hypothetical protein	588	1296	2.213	1.146	2.34807e-41	#N/A	#N/A
Ld1S_170129500	ADP-ribosylation factor, putative	306	466	1.53	0.614	1.98301e-07	10608	posttranscriptional regulation of gene expression
Ld1S_170131400	receptor-type adenylate cyclase b fragment;receptor-type adenylate cyclase, putative fragment;receptor-type adenylate cyclase a fragment	2755	818	0.298	-1.745	2.78199e-53	9190	cyclic nucleotide biosynthetic process
Ld1S_170131700	receptor-type adenylate cyclase b fragment;receptor-type adenylate cyclase, putative fragment;receptor-type adenylate cyclase a fragment	277	390	1.402	0.488	2.16666e-05	9190	cyclic nucleotide biosynthetic process
Ld1S_170131800	hypothetical protein	615	788	1.285	0.362	6.86515e-05	#N/A	#N/A
Ld1S_170131900	hypothetical protein	490	399	0.809	-0.305	0.00692185	#N/A	#N/A
Ld1S_170132000	Tetratricopeptide repeat, putative	1095	1519	1.389	0.474	2.94611e-09	#N/A	#N/A
Ld1S_170132200	peptidase t, putative	981	551	0.56	-0.837	6.52202e-18	6508	proteolysis
Ld1S_170132300	chromosome 6 open reading frame 165, Function unknown	244	489	1.989	0.992	4.6452e-19	#N/A	#N/A
Ld1S_170132600	Regulator of chromosome condensation RCC1 repeat, putative	1327	861	0.65	-0.621	4.01093e-14	51260	protein homooligomerization
Ld1S_170132800	hypothetical protein	624	937	1.501	0.585	5.98518e-12	#N/A	#N/A
Ld1S_170133000	histone H2A variant Z	227	930	4.097	2.035	1.5699e-74	51276	chromosome organization
Ld1S_170133100	Zinc finger, C3HC4 type RING finger, putative	154	367	2.368	1.244	2.79855e-14	#N/A	#N/A
Ld1S_170133300	hypothetical protein	734	984	1.335	0.417	7.2157e-05	#N/A	#N/A
Ld1S_170133400	hypothetical protein	378	261	0.693	-0.53	7.31702e-06	#N/A	#N/A
Ld1S_170133600_pseudogene	hypothetical protein	3125	2295	0.736	-0.442	7.19367e-07	#N/A	#N/A
Ld1S_170133800	cytidine deaminase-like protein	250	347	1.392	0.477	0.000430029	6216	#N/A
Ld1S_170133900	hypothetical protein	1117	873	0.783	-0.353	7.85228e-05	#N/A	#N/A
Ld1S_170134000	Qa-SNARE protein, putative	509	366	0.72	-0.474	2.67287e-05	6886	intracellular protein transport
Ld1S_170134100	protein kinase, putative	1416	881	0.624	-0.679	1.80835e-10	6468	protein phosphorylation
Ld1S_170134300	hypothetical protein	1423	1033	0.74	-0.435	0.00262384	#N/A	#N/A
Ld1S_170134400	Probable N6-adenine methyltransferase, putative	454	724	1.593	0.672	1.89109e-11	18022	peptidyl-lysine methylation
Ld1S_170134500	hypothetical protein	368	943	2.561	1.357	9.50597e-33	#N/A	#N/A
Ld1S_170134900	hypothetical protein	2513	1730	0.687	-0.541	2.68392e-07	#N/A	#N/A
Ld1S_170135000_pseudogene	Phenazine biosynthesis-like protein, putative	1079	668	0.622	-0.684	3.29872e-08	9058	biosynthetic process
Ld1S_170135200	hypothetical protein	2466	2085	0.845	-0.243	0.00646078	#N/A	#N/A
Ld1S_170135300	hypothetical protein	826	675	0.817	-0.292	0.00100363	#N/A	#N/A
Ld1S_170135400	hypothetical protein	1612	960	0.597	-0.744	3.79466e-14	#N/A	#N/A
Ld1S_170135500	hypothetical protein	638	1032	1.62	0.696	1.06078e-18	#N/A	#N/A
Ld1S_170135600	ATPase family associated with various cellular activities AAA, putative	624	788	1.261	0.334	0.00264925	#N/A	#N/A
Ld1S_170135700_pseudogene	RNA-binding protein, putative	868	515	0.595	-0.75	8.80949e-16	6396	RNA processing
Ld1S_170135900	hypothetical protein	633	927	1.46	0.546	2.4079e-06	#N/A	#N/A
Ld1S_170136100	hypothetical protein	1654	1248	0.752	-0.411	7.41622e-06	#N/A	#N/A
Ld1S_170136200	calcium-transporting ATPase, putative;P-type ATPase, putative	3695	2389	0.648	-0.625	2.94111e-14	#N/A	#N/A
Ld1S_170136300	Acyl CoA binding protein, putative	499	353	0.702	-0.511	3.15059e-05	#N/A	#N/A
Ld1S_170136400	Acyl CoA binding protein, putative	315	549	1.751	0.808	5.45856e-10	#N/A	#N/A
Ld1S_170136700	Acyl CoA binding protein, putative	1269	1673	1.319	0.4	1.11687e-06	#N/A	#N/A
Ld1S_170136900	Alpha,beta hydrolase family, putative	509	712	1.397	0.482	5.65846e-06	#N/A	#N/A
Ld1S_170137000	EF-hand domain pair, putative	1168	905	0.779	-0.361	0.000264347	#N/A	#N/A
Ld1S_170137300	hypothetical protein	1447	1230	0.851	-0.232	0.00987177	#N/A	#N/A
Ld1S_170137700	protein kinase, putative fragment	267	409	1.524	0.608	2.2483e-05	6468	protein phosphorylation
Ld1S_170137800	VID27 cytoplasmic protein, putative	509	1178	2.31	1.208	8.48872e-44	#N/A	#N/A
Ld1S_170137900	hypothetical protein	690	931	1.351	0.434	4.9328e-06	#N/A	#N/A
Ld1S_170138100	protein kinase, putative	2459	1811	0.738	-0.438	1.2269e-06	6468	protein phosphorylation
Ld1S_170138200	hypothetical protein	1489	1235	0.829	-0.27	0.00133221	#N/A	#N/A
Ld1S_170138300	ribosomal RNA processing 8, methyltransferase, homolog yeast, RNA processing and modification	427	591	1.39	0.475	2.42273e-06	#N/A	#N/A
Ld1S_170138400	Putative methyltransferase, putative	703	547	0.783	-0.354	0.000531809	#N/A	#N/A
Ld1S_170138600	hypothetical protein	420	521	1.236	0.306	0.00244536	#N/A	#N/A
Ld1S_170138700	hypothetical protein	464	293	0.627	-0.673	1.53325e-07	#N/A	#N/A
Ld1S_170138800	GMP reductase	3856	2623	0.681	-0.555	1.13265e-11	6144	purine nucleobase metabolic process
Ld1S_170138900	ysine decarboxylase-like protein	875	1336	1.529	0.612	2.93629e-13	#N/A	#N/A
Ld1S_170139100	RNA-binding protein, putative	1077	711	0.662	-0.595	2.49271e-11	#N/A	#N/A
Ld1S_170139200	G-patch domain containing protein, putative	610	484	0.8	-0.323	0.00620799	#N/A	#N/A
Ld1S_170139300	hypothetical protein	1116	790	0.722	-0.47	0.000430325	#N/A	#N/A
Ld1S_170139400	Lariat debranching enzyme, C-terminal domain containing protein, putative	405	616	1.515	0.599	7.78189e-10	6397	mRNA processing
Ld1S_170139500	hypothetical protein	1056	735	0.697	-0.521	2.03099e-08	#N/A	#N/A
Ld1S_170139700	hypothetical protein	1547	1999	1.294	0.372	0.000629596	#N/A	#N/A
Ld1S_170139800	META domain containing protein	1999	5757	2.878	1.525	4.28186e-78	34605	cellular response to heat
Ld1S_170140000	META domain containing protein, putative	9136	5954	0.654	-0.613	6.63175e-08	#N/A	#N/A
Ld1S_170140100	Leucine Rich repeat, putative	581	825	1.423	0.509	1.63233e-07	#N/A	#N/A
Ld1S_170140200	acyltransferase, putative	1146	1370	1.2	0.263	0.00132373	8152	metabolic process
Ld1S_170140300	ATP-dependent RNA helicase, putative	2653	2121	0.801	-0.32	0.000380776	8380	RNA splicing
Ld1S_170140400	formin, putative	1630	1160	0.71	-0.494	3.75193e-09	#N/A	#N/A
Ld1S_170140500	Phosphorylated CTD interacting factor 1 WW domain containing protein, putative	928	745	0.802	-0.318	0.00018534	80009	mRNA methylation
Ld1S_170140600	3p5p-cyclic nucleotide phosphodiesterase, putative	1930	2626	1.368	0.452	2.07439e-06	7165	signal transduction
Ld1S_170140700	hypothetical protein	1844	1142	0.619	-0.693	1.59016e-17	#N/A	#N/A
Ld1S_170141000	hypothetical protein	4808	2818	0.594	-0.752	0.000623639	77	DNA damage checkpoint
Ld1S_170141200	hydrolase, alpha,beta fold family-like protein	1466	772	0.529	-0.919	1.25569e-20	#N/A	#N/A
Ld1S_170141400	hypothetical protein	703	486	0.688	-0.54	0.00235624	#N/A	#N/A
Ld1S_170141600	hydrolase-like protein	938	717	0.765	-0.386	2.65288e-05	#N/A	#N/A
Ld1S_170141700	hydrolase-like protein	818	583	0.711	-0.491	1.96154e-06	#N/A	#N/A
Ld1S_170141900	hypothetical protein	748	446	0.594	-0.752	2.21091e-11	#N/A	#N/A
Ld1S_170142000	SDA1 domain containing 1, Cell cycle control, cell division, chromosome partitioning;Cytoskeleton	495	786	1.59	0.669	3.79758e-13	#N/A	#N/A
Ld1S_170142300	kinesin, putative	3589	2867	0.802	-0.319	0.00149927	10608	posttranscriptional regulation of gene expression
Ld1S_170142500	NOL1,NOP2,sun family, putative	585	407	0.695	-0.525	2.76925e-06	32259	methylation
Ld1S_170142800	5p-3p exoribonuclease B, putative	1360	610	0.449	-1.156	6.3482e-35	90305	nucleic acid phosphodiester bond hydrolysis
Ld1S_170142900	UDP-sugar pyrophosphorylase	624	783	1.253	0.325	0.0012426	8152	metabolic process
Ld1S_170143100_pseudogene	hypothetical protein	2966	709	0.239	-2.064	8.98301e-75	#N/A	#N/A
Ld1S_170143200	hypothetical protein	1106	501	0.455	-1.136	5.28852e-25	#N/A	#N/A
Ld1S_170143400	MSP Major sperm protein domain containing protein, putative	446	628	1.41	0.496	3.10523e-07	#N/A	#N/A
Ld1S_170143500	histone H2B	1300	447	0.342	-1.548	1.20674e-61	#N/A	#N/A
Ld1S_170143600	kiaa0195, Function unknown	1420	935	0.656	-0.608	3.42702e-09	#N/A	#N/A
Ld1S_170143700	Tetratricopeptide repeat domain 27, Function unknown	2602	1568	0.602	-0.732	1.4278e-19	#N/A	#N/A
Ld1S_170143800	RNA cytidine acetyltransferase	1274	1063	0.835	-0.261	0.00606811	154	rRNA modification
Ld1S_170144000	hypothetical protein	1191	862	0.726	-0.462	2.54844e-07	22900	electron transport chain
Ld1S_170144100	hypothetical protein	496	1338	2.708	1.437	2.30223e-54	#N/A	#N/A
Ld1S_170144300	hypothetical protein	353	243	0.69	-0.535	6.70749e-05	#N/A	#N/A
Ld1S_170144500_pseudogene	Feline leukemia virus subgroup C cellular receptor, Intracellular trafficking, secretion, and vesicular transport	453	569	1.261	0.334	0.00365357	#N/A	#N/A
Ld1S_170145000	L-galactonolactone oxidase, putative	984	1168	1.189	0.25	0.00157458	19853	L-ascorbic acid biosynthetic process
Ld1S_170145100	hypothetical protein	288	52	0.179	-2.48	9.2228e-28	#N/A	#N/A
Ld1S_170145200	NUC130,3NT domain,SDA1, putative	1250	751	0.6	-0.736	1.45543e-16	55	ribosomal large subunit export from nucleus
Ld1S_170145600	otubain cysteine peptidase, Clan CA, family C65, putative	824	1093	1.33	0.411	2.16628e-05	16579	protein deubiquitination
Ld1S_170145800_pseudogene	hypothetical protein	476	281	0.589	-0.764	4.35839e-11	#N/A	#N/A
Ld1S_170145900	hypothetical protein	675	516	0.768	-0.381	0.000215846	#N/A	#N/A
Ld1S_170146100	major facilitator superfamily, putative	1949	662	0.341	-1.553	1.73352e-55	55085	transmembrane transport
Ld1S_170146200	ion transport protein, putative	2697	1434	0.531	-0.912	5.2755e-24	6811	ion transport
Ld1S_170146400	ferrochelatase-like protein	809	388	0.48	-1.058	9.41337e-30	6783	heme biosynthetic process
Ld1S_180146600	kinetoplast polyadenylation,uridylation factor 1	2036	2398	1.179	0.238	0.00281999	31124	mRNA 3'-end processing
Ld1S_180146800	RNA-binding protein 27, putative	1108	1539	1.394	0.479	0.000419164	#N/A	#N/A
Ld1S_180146900	transporter, putative	1112	497	0.448	-1.157	1.95523e-34	55085	transmembrane transport
Ld1S_180147000	hypothetical protein	321	219	0.676	-0.565	0.000465503	#N/A	#N/A
Ld1S_180147100	hypothetical protein	321	574	1.796	0.845	2.41579e-09	#N/A	#N/A
Ld1S_180147200	zinc-finger of a C2HC-type,Double zinc ribbon, putative	2344	539	0.231	-2.117	1.54793e-77	10608	posttranscriptional regulation of gene expression
Ld1S_180147400	alpha glucosidase II subunit, putative	1773	2537	1.428	0.514	8.27902e-12	5975	carbohydrate metabolic process
Ld1S_180147600	Protein of unknown function DUF726, putative	1639	1163	0.707	-0.499	4.29733e-08	#N/A	#N/A
Ld1S_180147700	ADP-ribosylation factor-like protein 2-binding protein, putative	230	667	2.906	1.539	3.6532e-34	#N/A	#N/A
Ld1S_180147800	Domain of unknown function DUF21, putative	1100	894	0.813	-0.298	0.000160798	#N/A	#N/A
Ld1S_180148000	serine,threonine protein phosphatase type 5, putative	803	1431	1.776	0.828	1.61906e-18	6470	protein dephosphorylation
Ld1S_180148100	Lipase class 3, putative	1008	641	0.636	-0.653	1.18559e-13	6629	lipid metabolic process
Ld1S_180148200	RNA recognition motif, a,k,a, RRM, RBD, or RNP domain,RNA recognition motif a,k,a, RRM, RBD, or RNP domain, putative	159	101	0.645	-0.632	0.00150515	#N/A	#N/A
Ld1S_180148600	Activator of Hsp90 ATPase, N-terminal,Activator of Hsp90 ATPase homolog 1-like protein, putative	1479	2053	1.392	0.477	2.27353e-07	32781	positive regulation of ATPase activity
Ld1S_180148800	60S ribosomal protein L7, putative	684	518	0.755	-0.405	0.000909833	6412	translation
Ld1S_180148900	hypothetical protein	739	382	0.519	-0.947	3.44844e-18	#N/A	#N/A
Ld1S_180149100	hypothetical protein	193	458	2.382	1.252	5.35819e-25	#N/A	#N/A
Ld1S_180149400	dephospho-CoA kinase, putative	758	237	0.31	-1.692	1.47788e-35	15937	coenzyme A biosynthetic process
Ld1S_180149600	hypothetical protein	292	507	1.752	0.809	2.45957e-13	#N/A	#N/A
Ld1S_180149800	DnaJ domain containing protein, putative	664	1073	1.621	0.697	5.2712e-18	6457	protein folding
Ld1S_180149900	Domain of unknown function DUF4475, putative	1553	811	0.523	-0.934	4.69865e-31	#N/A	#N/A
Ld1S_180150000	ATP12 chaperone protein, putative	837	992	1.185	0.245	0.00669218	43461	proton-transporting ATP synthase complex assembly
Ld1S_180150200	tubulin tyrosine ligase protein, putative	1111	740	0.665	-0.589	2.79794e-09	6464	cellular protein modification process
Ld1S_180150500	UDP-galactose transporter	872	634	0.728	-0.458	0.000216639	72334	UDP-galactose transmembrane transport
Ld1S_180150700	hypothetical protein	995	691	0.697	-0.52	2.36757e-08	#N/A	#N/A
Ld1S_180150800	PAP2 superfamily, putative	1025	797	0.778	-0.361	0.000959879	#N/A	#N/A
Ld1S_180150900_pseudogene	phosphatidic acid phosphatase, putative	633	754	1.193	0.255	0.0081233	6644	phospholipid metabolic process
Ld1S_180151000	serine carboxypeptidase CBP1, putative	946	2132	2.262	1.177	1.95601e-37	6508	proteolysis
Ld1S_180151200	paralyzed flagella protein 20	676	1086	1.6	0.678	2.91468e-07	60294	cilium movement involved in cell motility
Ld1S_180151400	btb,poz domain containing protein, putative	1111	896	0.807	-0.309	0.000402817	10608	posttranscriptional regulation of gene expression
Ld1S_180151500	hypothetical protein	757	562	0.743	-0.428	7.563e-05	#N/A	#N/A
Ld1S_180151600	aconitase, putative	3343	6355	1.922	0.943	1.7248e-19	6099	tricarboxylic acid cycle
Ld1S_180151700	hypothetical protein	1243	1983	1.594	0.673	4.59132e-19	#N/A	#N/A
Ld1S_180151800	tubulin cofactor C domain-containing protein RP2, putative	1641	1323	0.806	-0.312	5.26417e-05	902	cell morphogenesis
Ld1S_180151900	hypothetical protein	451	644	1.422	0.508	6.92831e-06	#N/A	#N/A
Ld1S_180152000	hypothetical protein	820	1990	2.43	1.281	9.06336e-63	#N/A	#N/A
Ld1S_180152100	vacuolar ATP synthase subunit c, putative	776	1942	2.505	1.325	6.61533e-63	6811	ion transport
Ld1S_180152200	Flagellar-associated PapD-like, putative	1762	2133	1.208	0.272	0.00050563	#N/A	#N/A
Ld1S_180152500	hypothetical protein	548	1022	1.857	0.893	3.28764e-23	#N/A	#N/A
Ld1S_180152600	Zn-finger in Ran binding protein and others,FYVE zinc finger, putative	1251	908	0.728	-0.459	5.75155e-07	#N/A	#N/A
Ld1S_180152700	40S ribosomal protein S27-1, putative	2686	3967	1.472	0.558	9.14161e-07	6412	translation
Ld1S_180152800	Dpy-30 motif containing protein, putative	220	405	1.846	0.884	1.07973e-09	#N/A	#N/A
Ld1S_180153000	60S ribosomal protein L10a, putative fragment	1531	2234	1.466	0.552	2.05148e-08	#N/A	#N/A
Ld1S_180153100	hypothetical protein	265	512	1.953	0.965	1.60932e-16	#N/A	#N/A
Ld1S_180153300	PA26 p53-induced protein sestrin, putative	990	776	0.784	-0.35	2.03632e-05	1901031	regulation of response to reactive oxygen species
Ld1S_180153400	HEAT repeats, putative	742	906	1.222	0.289	0.00751883	#N/A	#N/A
Ld1S_180153500	hypothetical protein	563	1264	2.246	1.167	2.44312e-31	#N/A	#N/A
Ld1S_180153600	citrate synthase, putative fragment	711	897	1.265	0.339	0.000663189	#N/A	#N/A
Ld1S_180153700_pseudogene	citrate synthase, putative fragment	696	121	0.179	-2.481	6.97169e-39	#N/A	#N/A
Ld1S_180153800	hypothetical protein	1379	603	0.439	-1.189	1.27596e-47	#N/A	#N/A
Ld1S_180153900	hypothetical protein	389	709	1.812	0.857	5.85245e-19	#N/A	#N/A
Ld1S_180154000	dynein light chain Tctex-type, putative	812	573	0.704	-0.506	4.42987e-06	7017	microtubule-based process
Ld1S_180154100	Elongation factor Tu, mitochondrial, putative	2127	3698	1.739	0.799	2.77308e-13	32543	mitochondrial translation
Ld1S_180154700	Ribosomal protein S8, putative	1405	1120	0.796	-0.33	0.000795035	6412	translation
Ld1S_180155000	Periodic tryptophan protein 2 homolog, putative	743	612	0.824	-0.28	0.0071543	7109	#N/A
Ld1S_180155200	hypothetical protein	4040	2313	0.577	-0.794	1.5226e-16	#N/A	#N/A
Ld1S_180155300_pseudogene	hypothetical protein	475	381	0.804	-0.314	0.00334104	#N/A	#N/A
Ld1S_180155500	hypothetical protein	756	555	0.734	-0.446	6.47202e-06	#N/A	#N/A
Ld1S_180155800	glycosyltransferase, putative	1157	779	0.673	-0.571	1.12367e-09	97502	mannosylation
Ld1S_180156000	actin-related protein 2,3 complex subunit 1, putative	1340	839	0.628	-0.671	2.58067e-10	30036	actin cytoskeleton organization
Ld1S_180156200	Nrap protein, putative	985	810	0.826	-0.276	0.00836535	#N/A	#N/A
Ld1S_180156400	gpi mannosyltransferase 2	566	858	1.525	0.609	8.19982e-12	6506	GPI anchor biosynthetic process
Ld1S_180156500	hypothetical protein	1121	1390	1.24	0.31	0.000731566	#N/A	#N/A
Ld1S_180156800	mitochondrial carrier protein, putative	1105	801	0.726	-0.462	4.36356e-09	15824	proline transport
Ld1S_180156900	Outer arm dynein light chain 7	642	953	1.477	0.563	2.52199e-08	7018	microtubule-based movement
Ld1S_180157000	hypothetical protein	691	1190	1.725	0.787	1.53653e-16	#N/A	#N/A
Ld1S_180157100	hypothetical protein	935	658	0.704	-0.507	5.89575e-07	#N/A	#N/A
Ld1S_180157300	5-oxoprolinase, putative	2433	1327	0.546	-0.874	2.12406e-19	6749	glutathione metabolic process
Ld1S_180157400	hypothetical protein	1183	865	0.731	-0.453	1.27521e-05	#N/A	#N/A
Ld1S_180157500_pseudogene	cysteine peptidase, Clan CA, family C2, putative	986	2263	2.301	1.202	2.7505e-41	6508	proteolysis
Ld1S_180157800	phosphodiesterase, putative	1251	1784	1.429	0.515	7.0954e-08	7165	signal transduction
Ld1S_180158100	AN1-like zinc finger, putative	919	472	0.514	-0.96	3.68663e-22	#N/A	#N/A
Ld1S_180158300	hypothetical protein	405	680	1.675	0.744	2.20142e-10	#N/A	#N/A
Ld1S_180158500	hypothetical protein	417	680	1.629	0.704	1.09439e-12	#N/A	#N/A
Ld1S_180158700	hypothetical protein	862	1313	1.517	0.601	4.48516e-09	#N/A	#N/A
Ld1S_180158900	Complex 1 protein LYR family, putative	576	435	0.756	-0.404	9.66629e-05	#N/A	#N/A
Ld1S_180159100	prolyl-tRNA synthetase, putative fragment	628	862	1.371	0.455	7.18179e-06	106074	aminoacyl-tRNA metabolism involved in translational fidelity
Ld1S_180159300	pre-RNA processing PIH1,Nop17, putative	794	650	0.817	-0.291	0.00685529	#N/A	#N/A
Ld1S_180159400	ttaggg binding factor, putative	1581	919	0.582	-0.781	5.54066e-17	#N/A	#N/A
Ld1S_180159700	mitochondrial carrier protein, putative	162	304	1.889	0.918	1.32736e-10	#N/A	#N/A
Ld1S_180159900	Hypothetical protein, conserved, Function unknown	914	1175	1.284	0.36	0.000356293	#N/A	#N/A
Ld1S_180160100	hypothetical protein	1332	967	0.731	-0.452	1.38561e-06	#N/A	#N/A
Ld1S_180160400	heat shock protein, putative	3140	4285	1.373	0.457	0.00012433	6457	protein folding
Ld1S_180160500	pyruvate dehydrogenase E1 component alpha subunit, putative	2295	4980	2.17	1.118	1.07687e-40	55114	oxidation-reduction process
Ld1S_180160700	60S ribosomal protein L34, putative	4117	5463	1.325	0.406	0.00039909	6412	translation
Ld1S_180160800_pseudogene	hypothetical protein	446	1003	2.25	1.17	7.9691e-33	#N/A	#N/A
Ld1S_180161000	hypothetical protein	38	15	0.4	-1.323	0.00529714	#N/A	#N/A
Ld1S_180161100	chaperone DNAJ protein, putative	1424	1157	0.813	-0.298	0.000792726	#N/A	#N/A
Ld1S_180161300	Protein of unknown function DUF3648, putative	1424	1082	0.758	-0.399	0.000472927	#N/A	#N/A
Ld1S_180161700	chaperone protein DnaJ, putative	410	271	0.665	-0.589	3.70505e-06	6457	protein folding
Ld1S_180161800	hypothetical protein	675	966	1.43	0.516	2.77988e-07	#N/A	#N/A
Ld1S_180161900	P-type H+-ATPase 1B, putative	624	1201	1.931	0.95	3.21393e-16	6811	ion transport
Ld1S_180162000	P-type H+-ATPase 1B, putative	403	126	0.315	-1.664	2.92761e-24	6811	ion transport
Ld1S_180162300	BTB,POZ domain containing protein, putative	1170	805	0.691	-0.532	7.76523e-05	#N/A	#N/A
Ld1S_180162400	hypothetical protein	4263	1013	0.238	-2.073	4.71536e-63	#N/A	#N/A
Ld1S_180162600	nonspecific nucleoside hydrolasewith	4719	6913	1.465	0.551	3.10273e-16	43101	#N/A
Ld1S_180162800	kinesin, putative	327	754	2.296	1.199	3.33402e-27	7018	microtubule-based movement
Ld1S_180163000	Got1,Sft2-like family, putative	273	443	1.625	0.7	3.39737e-08	16192	vesicle-mediated transport
Ld1S_180163100	hypothetical protein	470	906	1.939	0.955	4.80133e-21	#N/A	#N/A
Ld1S_180163200	hypothetical protein	521	912	1.747	0.805	1.40672e-12	#N/A	#N/A
Ld1S_180163300	hypothetical protein	706	2434	3.457	1.79	3.69609e-96	#N/A	#N/A
Ld1S_180163400	chaperone protein DnaJ, putative	613	1013	1.654	0.726	2.09414e-12	6457	protein folding
Ld1S_190163800	Qb-SNARE protein, putative	946	768	0.807	-0.31	0.000383811	16192	vesicle-mediated transport
Ld1S_190163900	hypothetical protein	1808	1479	0.818	-0.29	0.00624169	#N/A	#N/A
Ld1S_190164200	histone H2B	97	2777	28.399	4.828	2.51844e-211	#N/A	#N/A
Ld1S_190164300	40S ribosomal protein S2	7374	10679	1.452	0.538	2.44206e-06	6412	translation
Ld1S_190164500	DnaJ domain containing protein, putative	2146	3489	1.622	0.698	1.36854e-12	6457	protein folding
Ld1S_190164600	hypothetical protein	1359	1680	1.236	0.305	6.97934e-05	#N/A	#N/A
Ld1S_190164900	QA-SNARE protein putative	404	295	0.736	-0.442	0.000102235	16192	vesicle-mediated transport
Ld1S_190165000	Der1-like family, putative	354	513	1.456	0.542	1.17065e-06	#N/A	#N/A
Ld1S_190165100	Associated kinase of Tb14-3-3, putative	551	1101	1.988	0.992	3.80271e-32	10608	posttranscriptional regulation of gene expression
Ld1S_190165200	mitogen-activated protein kinase kinase kinase, putative	544	689	1.261	0.335	0.00189419	6468	protein phosphorylation
Ld1S_190165300	metallo-peptidase, Clan MG, Family M24	3487	4361	1.252	0.324	3.25428e-06	6508	proteolysis
Ld1S_190165400	hypothetical protein	1233	1879	1.525	0.608	1.74793e-12	#N/A	#N/A
Ld1S_190165600	multiprotein-bridging factor 1, putative	947	1917	2.034	1.025	3.28955e-32	45944	positive regulation of transcription by RNA polymerase II
Ld1S_190165800	ADP,ATP carrier protein 1, mitochondrial precursor, putative	386	1145	2.983	1.577	8.27146e-35	55085	transmembrane transport
Ld1S_190165900	polyprenyl synthase, putative	2553	804	0.314	-1.67	2.08762e-69	8299	isoprenoid biosynthetic process
Ld1S_190166100	GNL3L,Grn1 putative GTPase, putative	830	522	0.629	-0.668	5.55811e-11	#N/A	#N/A
Ld1S_190166400	hypothetical protein	1215	679	0.562	-0.83	2.28354e-14	10608	posttranscriptional regulation of gene expression
Ld1S_190166500	Sarcalumenin, putative;Dynamin family, putative	1039	818	0.785	-0.35	1.77395e-05	16197	endosomal transport
Ld1S_190166600	hypothetical protein	941	318	0.335	-1.577	1.14403e-52	#N/A	#N/A
Ld1S_190166700_pseudogene	RNA binding protein, putative	527	847	1.6	0.678	2.11031e-09	10608	posttranscriptional regulation of gene expression
Ld1S_190166900	membrane protein, putative	722	1060	1.47	0.556	2.58862e-10	#N/A	#N/A
Ld1S_190167000	intraflagellar transport protein 52	593	1137	1.914	0.936	7.16402e-34	44782	cilium organization
Ld1S_190167100	intraflagellar transport protein 80, putative	473	1116	2.354	1.235	3.37729e-43	35735	intraciliary transport involved in cilium assembly
Ld1S_190167500	Proteasome regulatory non-ATP-ase subunit, Posttranslational modification, protein turnover, chaperones	707	515	0.728	-0.458	0.00421722	#N/A	#N/A
Ld1S_190167700	40S ribosomal protein S13, putative	1916	2537	1.326	0.407	0.00088094	6412	translation
Ld1S_190167800	Vesicle-trafficking protein SEC22, putative	1046	1545	1.481	0.567	1.67682e-09	16192	vesicle-mediated transport
Ld1S_190167900	proteasome maturation factor UMP1, putative	707	923	1.306	0.385	4.28127e-05	43248	proteasome assembly
Ld1S_190168000	DNA-directed RNA polymerase III subunit C11, putative	792	554	0.704	-0.507	1.37573e-05	6354	DNA-templated transcription, elongation
Ld1S_190168100	hypothetical protein	1066	760	0.713	-0.488	5.51329e-08	16192	vesicle-mediated transport
Ld1S_190168400	Predicted coiled-coil domain-containing protein DUF2360, putative	493	325	0.657	-0.606	1.27612e-06	#N/A	#N/A
Ld1S_190168500	nuclear cap binding complex subunit CBP30, putative	785	630	0.807	-0.309	0.00926113	#N/A	#N/A
Ld1S_190168600	hypothetical protein	212	140	0.66	-0.6	0.000386116	#N/A	#N/A
Ld1S_190168800	hypothetical protein	1073	530	0.496	-1.01	3.35701e-25	#N/A	#N/A
Ld1S_190168900	hypothetical protein	2329	1630	0.701	-0.514	1.93035e-14	#N/A	#N/A
Ld1S_190169000	hypothetical protein	860	2931	3.401	1.766	5.45219e-87	#N/A	#N/A
Ld1S_190169100	leucine rich repeat, Signal transduction mechanisms	654	801	1.228	0.297	0.0064576	#N/A	#N/A
Ld1S_190169200	metallo- peptidase, Clan MG, Family M24	1158	1758	1.513	0.597	2.46419e-09	6508	proteolysis
Ld1S_190169300	hypothetical protein	1194	1643	1.373	0.458	3.18925e-07	#N/A	#N/A
Ld1S_190169400	hypothetical protein	300	457	1.532	0.616	1.93237e-05	#N/A	#N/A
Ld1S_190169500	hypothetical protein	363	207	0.565	-0.825	5.18195e-08	#N/A	#N/A
Ld1S_190169600	tubulin binding cofactor c, putative	2727	2094	0.769	-0.378	0.000293313	902	cell morphogenesis
Ld1S_190169700_pseudogene	protein kinase, putative	1355	938	0.694	-0.528	3.4952e-08	6468	protein phosphorylation
Ld1S_190169900	hypothetical protein	437	878	2.016	1.012	1.52339e-27	#N/A	#N/A
Ld1S_190170100	histone H3 variant V	1213	1559	1.285	0.362	0.00326372	51276	chromosome organization
Ld1S_190170400	DNA-directed RNA polymerases I and III subunit RPAC1, putative	555	278	0.504	-0.989	1.23089e-15	6351	transcription, DNA-templated
Ld1S_190170500	U3 snoRNA-associated protein UTP11, putative	1074	451	0.422	-1.245	1.92518e-36	6364	rRNA processing
Ld1S_190170800	kinesin, putative	4324	2915	0.676	-0.565	2.29891e-08	10608	posttranscriptional regulation of gene expression
Ld1S_190171000	hypothetical protein	1076	1286	1.195	0.257	0.00736082	#N/A	#N/A
Ld1S_190171200	Vacuolar protein sorting protein 36 Vps36,EAP30,Vps36 family, putative	1178	934	0.794	-0.333	1.23296e-05	32509	endosome transport via multivesicular body sorting pathway
Ld1S_190171300	hypothetical protein	1921	1410	0.734	-0.445	4.24673e-08	#N/A	#N/A
Ld1S_190171800	ATP-binding cassette protein subfamily F, member 2, putative	1070	1548	1.444	0.531	2.38482e-09	90069	#N/A
Ld1S_190171900	vps53-like domain protein	1957	1377	0.704	-0.507	2.04816e-10	42147	retrograde transport, endosome to Golgi
Ld1S_190172000	ATG8,AUT7,APG8,PAZ2, putative	568	190	0.331	-1.597	3.87334e-37	#N/A	#N/A
Ld1S_190172100	Autophagy protein Atg8 ubiquitin like, putative	920	319	0.348	-1.523	8.99555e-25	#N/A	#N/A
Ld1S_190172200	ATG8,AUT7,APG8,PAZ2, putative	2708	880	0.325	-1.62	1.31469e-48	6914	autophagy
Ld1S_190173600	folate,biopterin transporter, putative;biopterin transporter, putative;pteridine transporter, putative;folate,biopterin transporter, putative fragment	1371	1715	1.265	0.339	0.00927725	#N/A	#N/A
Ld1S_190173900	hypothetical protein	1715	1499	0.876	-0.191	0.00628257	#N/A	#N/A
Ld1S_190174000	dynein light chain, putative	300	467	1.555	0.636	3.4715e-06	7017	microtubule-based process
Ld1S_190174100	peptidyl-prolyl cis-trans isomerase, macrophage infectivity potentiator precursor, putative	915	1219	1.329	0.41	7.98053e-05	413	protein peptidyl-prolyl isomerization
Ld1S_190174200	FYVE zinc finger, putative	939	449	0.476	-1.07	2.28725e-28	#N/A	#N/A
Ld1S_190174300	4-coumarate:coa ligase-like protein	480	321	0.663	-0.594	1.52762e-07	8152	metabolic process
Ld1S_190174500	4-coumarate:coa ligase-like protein	4348	1802	0.416	-1.264	1.85279e-43	8152	metabolic process
Ld1S_190174600	WD domain, G-beta repeat, putative	1836	1218	0.664	-0.592	1.92233e-11	31929	TOR signaling
Ld1S_190174900	phenylalanyl-tRNA synthetase, putative	1193	2134	1.791	0.841	1.93401e-18	6432	phenylalanyl-tRNA aminoacylation
Ld1S_190175000	hypothetical protein	757	1807	2.383	1.253	2.99804e-42	#N/A	#N/A
Ld1S_190175100	hypothetical protein	1981	1420	0.714	-0.486	0.0003983	#N/A	#N/A
Ld1S_190175200	Diacylglycerol kinase catalytic domain containing protein, putative	3442	1496	0.436	-1.197	1.16875e-55	16310	phosphorylation
Ld1S_190175300	hypothetical protein	3365	2357	0.707	-0.501	3.15093e-05	#N/A	#N/A
Ld1S_190175400	hypothetical protein	223	335	1.493	0.578	7.17453e-06	#N/A	#N/A
Ld1S_190175700	mitochondrial carrier protein, putative	662	1011	1.529	0.613	1.15654e-09	55085	transmembrane transport
Ld1S_190175800	proteasome regulatory non-ATP-ase subunit 9, putative	1084	1567	1.447	0.534	3.66251e-10	6511	ubiquitin-dependent protein catabolic process
Ld1S_190176000	hypothetical protein	997	687	0.693	-0.53	1.41666e-09	#N/A	#N/A
Ld1S_190176100	hypothetical protein	765	1103	1.448	0.534	7.07068e-05	#N/A	#N/A
Ld1S_190176200	hypothetical protein	2187	5056	2.312	1.209	2.30114e-75	10608	posttranscriptional regulation of gene expression
Ld1S_190176300	hypothetical protein	278	452	1.621	0.697	3.78817e-09	#N/A	#N/A
Ld1S_190176400	hypothetical protein	3545	2589	0.731	-0.452	1.12803e-08	#N/A	#N/A
Ld1S_190176600	actin-related protein 2, putative	1247	715	0.575	-0.798	7.91657e-20	7010	cytoskeleton organization
Ld1S_190177000	hypothetical protein	2166	1378	0.636	-0.654	5.15334e-23	#N/A	#N/A
Ld1S_190177200	hypothetical protein	118	212	1.819	0.863	1.34401e-08	#N/A	#N/A
Ld1S_190177300	RNA binding protein, putative	809	651	0.809	-0.307	0.00258937	6396	RNA processing
Ld1S_190177400	SPFH domain , Band 7 family, putative	1018	2370	2.329	1.219	3.80285e-29	#N/A	#N/A
Ld1S_190177500	SPFH domain , Band 7 family, putative	697	1155	1.658	0.73	2.93468e-08	#N/A	#N/A
Ld1S_190177700	hypothetical protein	1063	589	0.554	-0.852	9.4955e-08	#N/A	#N/A
Ld1S_190178000_pseudogene	glycerol uptake protein, putative fragment	1148	812	0.708	-0.498	4.22586e-05	6506	GPI anchor biosynthetic process
Ld1S_190178600	glycerol uptake protein, putative fragment	66	149	2.269	1.182	4.09806e-07	6506	GPI anchor biosynthetic process
Ld1S_190178700	membrane-bound O-acyltransferase, putative	6035	2166	0.36	-1.474	1.93073e-64	6506	GPI anchor biosynthetic process
Ld1S_190178800	phosphatidic acid phosphatase protein-like protein	627	1255	2.006	1.004	4.86592e-25	6644	phospholipid metabolic process
Ld1S_190178900	hypothetical protein	1843	1128	0.613	-0.706	2.03504e-14	#N/A	#N/A
Ld1S_190179000	hypothetical protein	111	177	1.569	0.65	4.99831e-05	#N/A	#N/A
Ld1S_190179200	cation transporter, putative	1774	2250	1.27	0.344	1.44515e-05	6812	cation transport
Ld1S_190179300	TATA-box-binding protein	627	350	0.557	-0.843	9.85185e-17	6352	DNA-templated transcription, initiation
Ld1S_190179400	Tetratricopeptide repeat, putative	1353	1854	1.368	0.452	1.3572e-06	#N/A	#N/A
Ld1S_190179500	Cid1 family poly A polymerase, putative	1129	1432	1.269	0.344	6.85141e-05	#N/A	#N/A
Ld1S_190179900	mitogen-activated protein kinase 4	2233	1419	0.636	-0.652	4.19476e-09	6468	protein phosphorylation
Ld1S_190180000	oxidoreductase-like protein	9667	14070	1.457	0.543	3.07773e-14	55114	oxidation-reduction process
Ld1S_190180100	hypothetical protein	339	556	1.645	0.718	9.87116e-11	#N/A	#N/A
Ld1S_190180200	protein kinase, putative	758	464	0.614	-0.703	5.68893e-10	6468	protein phosphorylation
Ld1S_190180300	Eukaryotic translation initiation factor 4E-2	1018	1368	1.345	0.428	7.38353e-06	6413	translational initiation
Ld1S_190180400	hypothetical protein	191	360	1.887	0.916	9.86392e-15	#N/A	#N/A
Ld1S_190180600	hypothetical protein	1188	949	0.8	-0.323	0.000207286	#N/A	#N/A
Ld1S_190180700	peptidylprolyl isomerase-like protein	1727	2350	1.365	0.449	2.65293e-07	413	protein peptidyl-prolyl isomerization
Ld1S_190180800	choline,Carnitine o-acyltransferase-like protein	1581	1996	1.265	0.339	8.35449e-06	#N/A	#N/A
Ld1S_190181100	ELMO,CED-12 family, putative	1440	327	0.228	-2.135	9.93031e-107	#N/A	#N/A
Ld1S_190181200_pseudogene	hypothetical protein	182	244	1.337	0.419	0.00372027	#N/A	#N/A
Ld1S_190181300	Metalloprotease M41 FtsH, putative;ATP-dependent zinc metallopeptidase, putative	715	933	1.307	0.386	2.21797e-05	6508	proteolysis
Ld1S_190181400	SRP19 protein, putative	710	972	1.378	0.463	5.0043e-05	6614	SRP-dependent cotranslational protein targeting to membrane
Ld1S_190181600	potassium voltage-gated channel, putative	268	380	1.439	0.525	2.57103e-05	6813	potassium ion transport
Ld1S_190181700	ATG8,AUT7,APG8,PAZ2, putative	680	311	0.461	-1.119	7.62665e-25	6914	autophagy
Ld1S_200189900	DNA-directed RNA polymerase II subunit 2, putative	1187	936	0.789	-0.342	5.08152e-05	6383	transcription by RNA polymerase III
Ld1S_200190100	Histone-lysine N-methyltransferase, H3 lysine-76 specific	885	3436	3.915	1.969	6.98852e-86	20033	#N/A
Ld1S_200190200	phosphate-Repressible Phosphate Permease-like protein;phosphate-repressible phosphate permease	509	231	0.452	-1.146	2.26258e-20	6817	phosphate ion transport
Ld1S_200190300_pseudogene	hypothetical protein	216	295	1.358	0.442	0.000962626	#N/A	#N/A
Ld1S_200190400	histone chaperone ASF1A	86	425	5.04	2.333	1.47805e-55	31936	negative regulation of chromatin silencing
Ld1S_200190500	DNA repair protein BRCA2, putative	790	1054	1.34	0.423	1.08091e-05	20033	#N/A
Ld1S_200190700_pseudogene	hypothetical protein	782	943	1.207	0.271	0.00267363	10608	posttranscriptional regulation of gene expression
Ld1S_200190800	Ion channel,Calcium-activated BK potassium channel alpha subunit, putative	1256	650	0.517	-0.952	7.27085e-27	6813	potassium ion transport
Ld1S_200191000	phosphoglycerate kinase C, glycosomal	304	492	1.619	0.695	2.62196e-10	6096	glycolytic process
Ld1S_200191100	NADH-ubiquinone oxidoreductase complex I subunit, putative	575	754	1.313	0.393	9.00054e-05	#N/A	#N/A
Ld1S_200191500	wd40 repeat domain-containing protein	333	587	1.756	0.812	5.99242e-13	#N/A	#N/A
Ld1S_200191800	hypothetical protein	421	917	2.175	1.121	8.2706e-29	#N/A	#N/A
Ld1S_200191900	hypothetical protein	1107	896	0.811	-0.303	0.000937001	#N/A	#N/A
Ld1S_200192000	kelch domain-containing protein	551	361	0.656	-0.608	3.73231e-09	#N/A	#N/A
Ld1S_200192100	hypothetical protein	667	819	1.224	0.292	0.00143857	#N/A	#N/A
Ld1S_200192400	deoxyhypusine synthase-like	522	676	1.302	0.381	5.62973e-05	8612	peptidyl-lysine modification to peptidyl-hypusine
Ld1S_200192600	GTP-binding protein, Amino acid transport and metabolism	448	340	0.764	-0.388	0.000559023	#N/A	#N/A
Ld1S_200192700	Enkuring domain-containig protein	804	1204	1.504	0.589	1.29496e-10	#N/A	#N/A
Ld1S_200192800	developmentally regulated phosphoprotein-like protein	1006	708	0.697	-0.52	1.07619e-08	6468	protein phosphorylation
Ld1S_200193100	hypothetical protein	172	313	1.839	0.879	1.13099e-10	#N/A	#N/A
Ld1S_200193400	hypothetical protein	1047	771	0.734	-0.446	1.29035e-07	#N/A	#N/A
Ld1S_200193500	ESCO acetyltransferase domain-containing protein	1021	799	0.786	-0.347	0.000161908	70	mitotic sister chromatid segregation
Ld1S_200193600	major facilitator superfamily, putative	2224	1312	0.591	-0.758	1.02274e-24	55085	transmembrane transport
Ld1S_200193700	hypothetical protein	183	117	0.637	-0.65	5.56484e-05	#N/A	#N/A
Ld1S_200193800	Protein of unknown function DUF2946, putative	815	469	0.578	-0.79	3.39186e-13	#N/A	#N/A
Ld1S_200193900	Metallo-dependent phosphatase-like domain-containing protein fragment	967	1168	1.208	0.273	0.000483304	#N/A	#N/A
Ld1S_200194100	NUDIX domain containing protein, putative	845	416	0.493	-1.021	3.58934e-29	#N/A	#N/A
Ld1S_200194300	TFIIH basal transcription factor subunit, putative	687	510	0.745	-0.425	4.39779e-05	#N/A	#N/A
Ld1S_200194900	Transmembrane protein 231, putative	572	870	1.528	0.612	7.83543e-11	60271	cilium assembly
Ld1S_200195000	zeta tubulin, putative	520	652	1.259	0.332	0.00247006	7017	microtubule-based process
Ld1S_200195100	kinetoplast ribosomal PPR-repeat containing protein 3, putative	643	444	0.691	-0.533	4.28261e-07	#N/A	#N/A
Ld1S_200195200	RNA polymerase subunit, putative	1119	1413	1.264	0.338	0.00042887	6351	transcription, DNA-templated
Ld1S_200195300	hypothetical protein	1009	529	0.523	-0.936	4.22966e-24	9058	biosynthetic process
Ld1S_200195400	SSU ribosomal protein, mitochondrial, putative	913	1306	1.438	0.524	6.95795e-08	6412	translation
Ld1S_200195500	MORN repeat, putative	454	637	1.4	0.485	2.53534e-05	#N/A	#N/A
Ld1S_200195600	conserved protein, unknown function	532	784	1.477	0.563	2.69695e-07	#N/A	#N/A
Ld1S_200195800	chaperone protein DNAJ-like protein	1101	633	0.576	-0.795	2.05741e-19	6457	protein folding
Ld1S_200195900	cytidine triphosphate synthase, putative	977	1900	1.948	0.962	3.31603e-28	6241	CTP biosynthetic process
Ld1S_200196000_pseudogene	hypothetical protein	338	428	1.261	0.334	0.00185219	#N/A	#N/A
Ld1S_200196100	MORN repeat, putative	922	491	0.535	-0.903	2.69783e-12	#N/A	#N/A
Ld1S_200196200	hypothetical protein	1168	826	0.709	-0.496	3.85714e-08	#N/A	#N/A
Ld1S_200196300	hypothetical protein	926	701	0.76	-0.397	8.20502e-05	6351	transcription, DNA-templated
Ld1S_200196500	hypothetical protein	3358	1444	0.43	-1.218	1.19729e-27	#N/A	#N/A
Ld1S_200196700	rRNA biogenesis protein-like protein	1020	725	0.713	-0.489	8.62174e-07	6396	RNA processing
Ld1S_200197000	Protein of unknown function DUF775, putative	917	755	0.827	-0.274	0.00157826	#N/A	#N/A
Ld1S_200197100	hypothetical protein	811	562	0.695	-0.525	6.5709e-06	#N/A	#N/A
Ld1S_200197400	protein kinase, putative	3744	2914	0.782	-0.356	0.000394429	6355	regulation of transcription, DNA-templated
Ld1S_200197700	hypothetical protein	902	633	0.702	-0.511	1.67687e-09	#N/A	#N/A
Ld1S_200197800	vesicular-fusion protein nsf, putative	1320	1657	1.258	0.331	3.88626e-05	35494	SNARE complex disassembly
Ld1S_200197900	hypothetical protein	796	241	0.3	-1.736	1.48314e-55	#N/A	#N/A
Ld1S_200198100	electron transport protein SCO1,2, putative	747	1155	1.562	0.643	3.09754e-11	8535	respiratory chain complex IV assembly
Ld1S_200198200	pseudouridine synthase TruD, putative	2143	1007	0.471	-1.086	1.3654e-18	6399	tRNA metabolic process
Ld1S_200198400	ATP-dependent RNA helicase, putative	1271	740	0.584	-0.776	3.26954e-21	16070	RNA metabolic process
Ld1S_200198700	RNA-editing nuclease 1	1342	1042	0.778	-0.363	6.48263e-05	16556	mRNA modification
Ld1S_200198800	hypothetical protein	1371	815	0.595	-0.749	2.97804e-16	#N/A	#N/A
Ld1S_200198900	AATF protein, putative	1437	1001	0.7	-0.514	6.93503e-06	#N/A	#N/A
Ld1S_200199000	transmembrane protein, conserved	2087	1741	0.834	-0.263	0.000129085	#N/A	#N/A
Ld1S_200199200	conserved protein, unknown function	1099	915	0.834	-0.262	0.00549826	6397	mRNA processing
Ld1S_200199300	protein kinase, putative	2788	1913	0.685	-0.545	4.34787e-08	6468	protein phosphorylation
Ld1S_200199400	1,2-Dihydroxy-3-keto-5-methylthiopentene dioxygenase, putative	566	890	1.575	0.656	1.15231e-10	8652	cellular amino acid biosynthetic process
Ld1S_200199600_pseudogene	Golgi SNARE protein-like, Intracellular trafficking, secretion, and vesicular transport	1229	683	0.557	-0.845	9.32966e-20	#N/A	#N/A
Ld1S_200199800	glutaredoxin, putative	178	280	1.585	0.664	1.36989e-06	22900	electron transport chain
Ld1S_200199900	hypothetical protein	717	459	0.639	-0.645	9.34156e-10	#N/A	#N/A
Ld1S_200200200	DNA topoisomerase type IB small subunit, Replication, recombination and repair	678	433	0.644	-0.634	1.87857e-08	#N/A	#N/A
Ld1S_200200500	hypothetical protein	287	418	1.458	0.544	1.51001e-05	#N/A	#N/A
Ld1S_200200700	ATPase family, AAA domain containing 5, Function unknown	1318	1688	1.281	0.357	8.6802e-05	#N/A	#N/A
Ld1S_200200900	hypothetical protein	1248	2005	1.618	0.694	1.48192e-08	#N/A	#N/A
Ld1S_200201100	DNAj-like protein	1876	1240	0.663	-0.593	2.14611e-15	6457	protein folding
Ld1S_200201200	protein transport protein YIF1, putative	825	535	0.653	-0.614	1.51716e-09	6888	endoplasmic reticulum to Golgi vesicle-mediated transport
Ld1S_200201300	Pre-mRNA-splicing factor 38, putative	819	473	0.579	-0.79	4.82252e-17	#N/A	#N/A
Ld1S_200201500	calpain-like cysteine peptidase, putative fragment	1573	4164	2.656	1.409	8.45193e-34	#N/A	#N/A
Ld1S_200201700	cysteine peptidase, Clan CA, family C2, putative	820	531	0.649	-0.624	2.29683e-07	6508	proteolysis
Ld1S_200201800	calpain-like cysteine peptidase, putative	1257	778	0.621	-0.686	4.4052e-12	6508	proteolysis
Ld1S_200201900	calpain-like cysteine peptidase, putative	1226	804	0.654	-0.612	1.54907e-12	6508	proteolysis
Ld1S_200202200	Raptor N-terminal CASPase like domain containing protein, putative	3284	2690	0.82	-0.285	0.000989966	31929	TOR signaling
Ld1S_200202300	Domain of unknown function DUF1935, putative	808	441	0.546	-0.872	4.26857e-11	#N/A	#N/A
Ld1S_200202400	hypothetical protein	355	208	0.587	-0.769	1.06373e-07	#N/A	#N/A
Ld1S_200202500	hypothetical protein	1197	1644	1.382	0.466	1.43383e-05	#N/A	#N/A
Ld1S_200202600	Domain of unknown function DUF1935, putative	887	532	0.595	-0.748	6.06462e-15	#N/A	#N/A
Ld1S_200202700	calpain-like cysteine peptidase, putative	4840	8660	1.792	0.842	4.46956e-13	#N/A	#N/A
Ld1S_200202800	nucleosome assembly protein NAP, putative	1133	1607	1.424	0.51	5.05412e-10	6334	nucleosome assembly
Ld1S_200202900	calpain-like cysteine peptidase, putative	1801	791	0.438	-1.191	7.28735e-37	60286	#N/A
Ld1S_200203500	exosome-associated protein 1, putative	1711	781	0.458	-1.127	3.12951e-07	460	maturation of 5.8S rRNA
Ld1S_200203600	pumilio protein, putative fragment	215	351	1.63	0.705	1.04696e-06	43488	regulation of mRNA stability
Ld1S_200203700	pumilio protein, putative fragment	539	254	0.475	-1.074	5.49621e-17	43488	regulation of mRNA stability
Ld1S_200203800	hypothetical protein	944	1154	1.222	0.289	0.000938722	#N/A	#N/A
Ld1S_200203900	hypothetical protein	1531	1063	0.697	-0.521	3.73746e-09	#N/A	#N/A
Ld1S_200204000	paralyzed flagella protein 16	604	1216	2.023	1.016	7.67133e-27	35082	axoneme assembly
Ld1S_200204200	hypothetical protein	2604	1962	0.756	-0.403	5.06019e-06	#N/A	#N/A
Ld1S_200204300	hypothetical protein	1854	712	0.384	-1.379	5.44007e-50	#N/A	#N/A
Ld1S_200204400	hypothetical protein	1403	2121	1.519	0.604	3.1098e-09	#N/A	#N/A
Ld1S_200204600	hypothetical protein	795	408	0.517	-0.951	2.18116e-19	#N/A	#N/A
Ld1S_200204800	hypothetical protein	266	426	1.614	0.691	1.15984e-06	#N/A	#N/A
Ld1S_200205000	hypothetical protein	1020	663	0.651	-0.62	8.90385e-13	#N/A	#N/A
Ld1S_200205100	hypothetical protein	687	1009	1.475	0.56	8.84415e-09	#N/A	#N/A
Ld1S_200205300	Domain of unknown function DUF4455,Domain of unknown function DUF4456, putative	1086	1421	1.308	0.387	9.40765e-06	#N/A	#N/A
Ld1S_200205500_pseudogene	Reverse transcriptase RNA-dependent DNA polymerase, putative	96	42	0.443	-1.175	3.18058e-06	#N/A	#N/A
Ld1S_200205600	TBC1 domain family member 20,GTPase, putative	1451	621	0.426	-1.232	2.82177e-44	#N/A	#N/A
Ld1S_200205700	Suppressor of G2 allele of SKP1, putative	1132	1560	1.38	0.464	3.39635e-08	#N/A	#N/A
Ld1S_200205800	40S ribosomal protein S11, putative	1792	2268	1.27	0.345	0.0041982	#N/A	#N/A
Ld1S_200205900	hypothetical protein	404	611	1.517	0.601	5.17988e-10	#N/A	#N/A
Ld1S_200206200	soluble n-ethylmaleimide sensitive factor, putative	1253	1007	0.803	-0.316	3.97644e-05	6886	intracellular protein transport
Ld1S_200206300	hypothetical protein	4068	1700	0.417	-1.262	2.5725e-32	10608	posttranscriptional regulation of gene expression
Ld1S_200206600	mitochondrial RNA ligase 2	1347	1113	0.826	-0.275	0.000574141	16556	mRNA modification
Ld1S_200206800_pseudogene	Reverse transcriptase RNA-dependent DNA polymerase, putative	58	132	2.255	1.173	1.9073e-08	#N/A	#N/A
Ld1S_200206900	amidohydrolase, putative fragment	348	750	2.155	1.107	1.61091e-17	6508	proteolysis
Ld1S_200207000	amidohydrolase, putative fragment	193	398	2.077	1.054	1.0665e-14	8152	metabolic process
Ld1S_200207200	Pentatricopeptide repeat domain containing protein, putative	2241	1490	0.664	-0.59	3.7954e-15	#N/A	#N/A
Ld1S_200207400	hypothetical protein	2847	2376	0.836	-0.259	0.00095352	#N/A	#N/A
Ld1S_210207800	histone deacetylase, putative	1013	569	0.559	-0.839	1.07904e-15	31936	negative regulation of chromatin silencing
Ld1S_210207900	beta tubulin fragment	2256	5014	2.226	1.155	2.11558e-64	7017	microtubule-based process
Ld1S_210208300	proteasome subunit alpha type-5, putative	802	1609	2.007	1.005	2.01725e-35	6511	ubiquitin-dependent protein catabolic process
Ld1S_210208400	60S ribosomal protein L37a;60S ribosomal protein L37a, putative	2765	5053	1.828	0.87	3.94042e-13	6412	translation
Ld1S_210208500	GPI transamidase component GAA1, putative	914	734	0.804	-0.315	0.0012458	6506	GPI anchor biosynthetic process
Ld1S_210208600	vacuolar ATP synthase, putative	760	505	0.666	-0.587	2.06679e-07	6811	ion transport
Ld1S_210208700	vacuolar ATP synthase, putative	316	855	2.717	1.442	5.86491e-41	6811	ion transport
Ld1S_210208900	ATP synthase F1 subunit gamma protein, putative	872	2860	3.29	1.718	2.28152e-99	15986	ATP synthesis coupled proton transport
Ld1S_210209100	SET domain containing protein, putative	1946	1581	0.811	-0.303	0.00125965	#N/A	#N/A
Ld1S_210209200	RNA polymerase II, putative	641	896	1.4	0.485	2.13783e-07	6378	mRNA polyadenylation
Ld1S_210209400	60S ribosomal protein L32	9424	15849	1.689	0.756	0.0011869	6412	translation
Ld1S_210209500	cytochrome c oxidase subunit VI, putative	2609	4812	1.85	0.888	5.53855e-10	55114	oxidation-reduction process
Ld1S_210209600	proteasome alpha 2 subunit, putative	1620	2303	1.433	0.519	1.17865e-05	6508	proteolysis
Ld1S_210209700	Protein of unknown function, DUF607, putative	835	1580	1.885	0.915	6.86964e-22	51560	mitochondrial calcium ion homeostasis
Ld1S_210209800_pseudogene	RNA-binding regulatory protein pumilio family, putative	1269	639	0.509	-0.976	1.27693e-12	10608	posttranscriptional regulation of gene expression
Ld1S_210209900	hypothetical protein	382	306	0.798	-0.326	0.008649	#N/A	#N/A
Ld1S_210210000	hypothetical protein	519	731	1.417	0.503	4.06715e-07	#N/A	#N/A
Ld1S_210210100	mitochondrial structure specific endonuclease I SSE-1, putative	529	1535	2.882	1.527	1.85174e-45	6261	DNA-dependent DNA replication
Ld1S_210210200	protein kinase, putative	953	376	0.397	-1.334	8.92545e-27	6468	protein phosphorylation
Ld1S_210210300	hypothetical protein	1261	678	0.537	-0.897	1.96343e-26	#N/A	#N/A
Ld1S_210210400	calcineurin B subunit, putative	937	575	0.613	-0.706	3.8694e-16	10608	posttranscriptional regulation of gene expression
Ld1S_210210700	hypothetical protein	599	415	0.697	-0.521	2.72138e-06	#N/A	#N/A
Ld1S_210210800	hypothetical protein	1231	811	0.658	-0.605	1.35191e-10	#N/A	#N/A
Ld1S_210210900	F-box-like, putative	557	390	0.699	-0.516	2.79741e-07	#N/A	#N/A
Ld1S_210211000	function, Function unknown	1512	912	0.618	-0.693	0.00206877	#N/A	#N/A
Ld1S_210211100	function, Function unknown	849	1989	2.347	1.231	1.71974e-42	#N/A	#N/A
Ld1S_210211200	Exocyst complex component EXO99	1154	1466	1.27	0.345	3.95826e-06	6897	endocytosis
Ld1S_210211300	peroxidase, putative	716	1250	1.748	0.806	1.07243e-13	6979	response to oxidative stress
Ld1S_210211400	hypothetical protein	402	637	1.58	0.66	8.91922e-13	#N/A	#N/A
Ld1S_210211500	Microtubule-binding protein MIP-T3, putative	805	1104	1.369	0.453	0.000104538	60285	cilium-dependent cell motility
Ld1S_210211600	serine,threonine-protein kinase, putative	2208	1841	0.835	-0.261	0.00259609	32465	regulation of cytokinesis
Ld1S_210211700	choline dehydrogenase, like protein	1962	1095	0.558	-0.843	3.02667e-24	55114	oxidation-reduction process
Ld1S_210211800	hypothetical protein	1008	636	0.653	-0.614	3.92236e-05	#N/A	#N/A
Ld1S_210212000	hypothetical protein	1105	4327	3.917	1.97	4.28691e-100	#N/A	#N/A
Ld1S_210212100	ATP-dependent RNA helicase SUB2, putative	3067	4769	1.555	0.637	5.88068e-24	16071	mRNA metabolic process
Ld1S_210212200	hypothetical protein	668	1007	1.504	0.589	1.70142e-12	10608	posttranscriptional regulation of gene expression
Ld1S_210212300	40S ribosomal protein S11, putative	1210	1577	1.31	0.389	0.00630412	#N/A	#N/A
Ld1S_210212400	Protein of unknown function N-terminal domain DUF2450,Sec8 exocyst complex component specific domain containing protein, putative	2793	2190	0.785	-0.349	0.000257958	15031	protein transport
Ld1S_210212500	Vitamin B6 photo-protection and homoeostasis, putative	2298	1283	0.559	-0.84	6.94699e-24	#N/A	#N/A
Ld1S_210212600_pseudogene	high mobility group protein, Transcription	696	478	0.69	-0.536	5.78103e-08	#N/A	#N/A
Ld1S_210212800	hypothetical protein	806	1159	1.444	0.53	2.70689e-09	#N/A	#N/A
Ld1S_210212900	hypothetical protein	835	458	0.55	-0.862	1.65402e-16	#N/A	#N/A
Ld1S_210213000	hypothetical protein	2216	4532	2.049	1.035	1.72023e-28	#N/A	#N/A
Ld1S_210213100	hypothetical protein	1036	1330	1.284	0.361	0.00987367	#N/A	#N/A
Ld1S_210213300	methyltransferase-like protein	1001	738	0.738	-0.439	1.11045e-05	19918	peptidyl-arginine methylation, to symmetrical-dimethyl arginine
Ld1S_210213400	cytochrome b5-like Heme,Steroid binding domain containing protein, putative	214	491	2.31	1.208	7.39995e-28	#N/A	#N/A
Ld1S_210214000	zinc finger domain-like protein	1111	784	0.704	-0.506	6.612e-09	6897	endocytosis
Ld1S_210214300	hypothetical protein	148	63	0.423	-1.241	1.59252e-08	#N/A	#N/A
Ld1S_210214500	hypothetical protein	53	28	0.526	-0.926	0.00154882	#N/A	#N/A
Ld1S_210214700_pseudogene	PB1 domain containing protein, putative	1078	1439	1.337	0.419	7.89753e-07	10608	posttranscriptional regulation of gene expression
Ld1S_210214900	RecF,RecN,SMC N terminal domain,SMC proteins Flexible Hinge Domain, putative	3045	2168	0.711	-0.492	5.30745e-08	51276	chromosome organization
Ld1S_210215000	hypothetical protein	420	690	1.651	0.723	6.67538e-14	#N/A	#N/A
Ld1S_210215100	phytanoyl-CoA dioxygenase, Function unknown	1374	1655	1.207	0.272	0.000977945	#N/A	#N/A
Ld1S_210215300	Ring finger domain containing protein, putative	201	281	1.414	0.5	0.00025616	#N/A	#N/A
Ld1S_210215400	vesicle-associated membrane protein, putative	568	704	1.242	0.313	0.00261662	16192	vesicle-mediated transport
Ld1S_210215600	hypothetical protein	2216	1752	0.791	-0.338	3.32617e-05	#N/A	#N/A
Ld1S_210215800	adenylate kinase, putative	1031	1316	1.275	0.35	0.0002088	6139	nucleobase-containing compound metabolic process
Ld1S_210216200	thymidine kinase, putative	327	887	2.684	1.424	3.8588e-26	10139	#N/A
Ld1S_210216400	PIF1 helicase-like protein, putative	416	783	1.87	0.903	1.67332e-14	723	telomere maintenance
Ld1S_210216500	Ribosomal protein L1p,L10e family, putative	614	423	0.691	-0.534	9.50515e-07	#N/A	#N/A
Ld1S_210216600	surface antigen-like protein	686	309	0.451	-1.15	6.33392e-17	#N/A	#N/A
Ld1S_210216700	adenylate kinase, Nucleotide transport and metabolism	1662	1077	0.67	-0.578	0.000160818	#N/A	#N/A
Ld1S_210216800	hypothetical protein	654	1802	2.745	1.457	1.73161e-46	#N/A	#N/A
Ld1S_210216900	hypothetical protein	663	535	0.809	-0.305	0.00191851	#N/A	#N/A
Ld1S_210217000	kinesin K39, Cytoskeleton	550	444	0.808	-0.308	0.00277748	7030	Golgi organization
Ld1S_210217200	IQ calmodulin-binding motif containing protein, putative	1762	1282	0.731	-0.453	2.71509e-05	#N/A	#N/A
Ld1S_210217300	RNA polymerase III transcription factor TFIIIC subunit, putative	703	429	0.61	-0.713	7.78249e-06	6384	transcription initiation from RNA polymerase III promoter
Ld1S_210217400	tRNA-Lys	7	35	4.926	2.301	3.80075e-06	#N/A	#N/A
Ld1S_210217500	tRNA-Val	17	48	2.742	1.455	0.000114553	#N/A	#N/A
Ld1S_210217600	tRNA-Pro	10	47	4.617	2.207	2.18313e-08	#N/A	#N/A
Ld1S_210217700	5SMS ribosomal RNA	11	43	3.745	1.905	2.53278e-06	#N/A	#N/A
Ld1S_210217800	T-complex protein 1, delta subunit, putative	1562	4266	2.734	1.451	3.05563e-63	6457	protein folding
Ld1S_210217900	cell division protein kinase 2	2298	1254	0.547	-0.872	7.5708e-20	6468	protein phosphorylation
Ld1S_210218000	40S ribosomal protein S23, putative	720	1349	1.891	0.919	7.98591e-11	6412	translation
Ld1S_210218100	40S ribosomal protein S23, putative	999	2195	2.217	1.148	6.71001e-19	6412	translation
Ld1S_210218200	60S ribosomal protein L9, putative	1491	2060	1.389	0.475	2.2538e-06	6412	translation
Ld1S_210218300	kinesin, putative	2137	3786	1.785	0.836	4.43861e-16	7018	microtubule-based movement
Ld1S_210218400	Coiled-coil domain-containing protein 66, putative	1487	969	0.654	-0.613	5.15002e-13	#N/A	#N/A
Ld1S_210218500	dynein arm light chain, putative	723	925	1.28	0.356	0.000298079	6928	movement of cell or subcellular component
Ld1S_210218700	hypothetical protein	988	1381	1.396	0.482	1.86108e-06	#N/A	#N/A
Ld1S_210218900	intraflagellar transport protein 172, putative	2188	3339	1.527	0.611	8.28641e-14	35735	intraciliary transport involved in cilium assembly
Ld1S_210219000	hypothetical protein	997	772	0.776	-0.367	0.000140388	#N/A	#N/A
Ld1S_210219100_pseudogene	hypothetical protein	2243	1788	0.797	-0.327	3.89846e-05	#N/A	#N/A
Ld1S_210219200	Programmed cell death protein 2, C-terminal putative domain containing protein, putative	523	344	0.662	-0.594	1.04242e-07	#N/A	#N/A
Ld1S_210219300_pseudogene	hypothetical protein	1112	1860	1.679	0.748	6.01931e-21	#N/A	#N/A
Ld1S_210219400	histone H2A, putative	251	112	0.445	-1.168	1.11372e-12	#N/A	#N/A
Ld1S_210219600	histone H2A	411	3643	8.889	3.152	1.93374e-108	#N/A	#N/A
Ld1S_210219800	hypothetical protein	934	616	0.662	-0.596	1.03089e-07	#N/A	#N/A
Ld1S_210219900	hypothetical protein	327	420	1.294	0.372	0.00125052	#N/A	#N/A
Ld1S_210220200	mis-match repair protein, putative	699	336	0.481	-1.056	3.88749e-15	6298	mismatch repair
Ld1S_210220300	Domain of unknown function DUF4499, putative	429	916	2.137	1.096	9.70285e-27	#N/A	#N/A
Ld1S_210220500	ABC transporter, putative	3677	1023	0.28	-1.836	1.06686e-89	#N/A	#N/A
Ld1S_210220800	hypothetical protein	351	206	0.582	-0.782	3.10363e-09	#N/A	#N/A
Ld1S_210220900	hypothetical protein	1089	553	0.51	-0.971	1.72651e-24	55114	oxidation-reduction process
Ld1S_210221100	hypothetical protein	543	436	0.802	-0.318	0.00469569	#N/A	#N/A
Ld1S_210221200	Protein kinase domain containing protein, putative	2560	2036	0.795	-0.33	9.04914e-05	6468	protein phosphorylation
Ld1S_210221400	hypoxanthine-guanine phosphoribosyltransferase	1473	2448	1.668	0.738	1.35264e-20	6166	purine ribonucleoside salvage
Ld1S_210221600	metallo-peptidase, Clan MG, Family M24	2866	1556	0.542	-0.882	4.01485e-36	6508	proteolysis
Ld1S_210221700	hypothetical protein	1272	831	0.654	-0.613	3.34427e-12	#N/A	#N/A
Ld1S_210221800	hypothetical protein	853	681	0.795	-0.331	0.000246764	#N/A	#N/A
Ld1S_210221900	hypothetical protein	444	679	1.536	0.619	1.10528e-08	#N/A	#N/A
Ld1S_210222000	plectin, putative	4520	3061	0.681	-0.553	7.74377e-08	#N/A	#N/A
Ld1S_210222100	Protein kinase domain containing protein, putative	1103	771	0.7	-0.515	3.54499e-09	6468	protein phosphorylation
Ld1S_210222300	hypothetical protein	220	164	0.756	-0.404	0.00626155	#N/A	#N/A
Ld1S_210222400	methionyl-tRNA synthetase, putative	3371	5008	1.487	0.572	1.06081e-08	6412	translation
Ld1S_210222500	CCR4-NOT transcription complex subunit 1	3378	2443	0.723	-0.469	2.11431e-09	6417	regulation of translation
Ld1S_210222700	hypothetical protein	418	721	1.711	0.775	2.33685e-15	#N/A	#N/A
Ld1S_210222800	hypothetical protein	745	564	0.765	-0.386	0.009593	10608	posttranscriptional regulation of gene expression
Ld1S_210222900	proteasome regulatory non-ATP-ase subunit 5, putative	1130	2120	1.879	0.91	2.24453e-28	6511	ubiquitin-dependent protein catabolic process
Ld1S_210223000	Nucleolar protein 91, putative	1374	1050	0.767	-0.382	2.39796e-06	#N/A	#N/A
Ld1S_210223100	ATPase subunit 9, putative	655	2994	4.588	2.198	8.21334e-130	6811	ion transport
Ld1S_210223200_pseudogene	Domain of unknown function DUF543, putative	499	849	1.711	0.775	1.31722e-11	#N/A	#N/A
Ld1S_210223300	60S ribosomal protein L36, putative	6403	9510	1.487	0.572	5.28683e-06	6412	translation
Ld1S_210223400	leu phe-trna protein transferase, Function unknown	1973	1172	0.597	-0.743	4.2413e-16	30163	protein catabolic process
Ld1S_210223500	hypothetical protein	1500	2009	1.343	0.425	8.35213e-09	#N/A	#N/A
Ld1S_210223600	ATP-binding cassette protein subfamily E, member 1, putative	2620	3510	1.341	0.423	3.83471e-08	291	nuclear-transcribed mRNA catabolic process, exonucleolytic
Ld1S_210223900	histone deacetylase, putative	1004	659	0.657	-0.607	4.83465e-11	31936	negative regulation of chromatin silencing
Ld1S_210224000	metallo-beta-lactamase family-like protein	834	566	0.681	-0.555	1.21618e-09	#N/A	#N/A
Ld1S_210224300	phosphoglucomutase, putative	2623	1623	0.619	-0.693	2.81733e-20	5975	carbohydrate metabolic process
Ld1S_210224400	DNA polymerase eta, putative fragment	688	529	0.768	-0.38	0.000227241	6281	DNA repair
Ld1S_210224600	RNA helicase, putative	925	638	0.693	-0.53	2.58784e-07	#N/A	#N/A
Ld1S_210224800	hypothetical protein	1108	571	0.513	-0.962	1.4264e-28	#N/A	#N/A
Ld1S_210224900	hypothetical protein	1070	520	0.488	-1.034	3.6229e-26	#N/A	#N/A
Ld1S_210225000	hypothetical protein	1096	541	0.493	-1.021	9.11518e-17	#N/A	#N/A
Ld1S_210225100	Qc-SNARE protein, putative	403	252	0.628	-0.672	4.19616e-09	#N/A	#N/A
Ld1S_210225200	dihydrolipoamide acetyltransferase precursorlike protein	686	880	1.285	0.362	0.000908687	6091	generation of precursor metabolites and energy
Ld1S_210225300	Lupus La protein homolog, putative	1395	1899	1.365	0.448	4.79972e-08	6396	RNA processing
Ld1S_210225600	5SMS ribosomal RNA	8	27	3.367	1.752	0.00278429	#N/A	#N/A
Ld1S_210225700	Nucleoporin NUP41	544	375	0.687	-0.542	0.00117487	#N/A	#N/A
Ld1S_210225900	hypothetical protein	460	748	1.621	0.697	6.24637e-10	#N/A	#N/A
Ld1S_210226000	DnaJ protein, putative	1609	1949	1.211	0.276	0.00303506	6457	protein folding
Ld1S_210226400	hypothetical protein	867	541	0.626	-0.676	1.08957e-09	#N/A	#N/A
Ld1S_210226500	ubiquitin-conjugating enzyme-like protein	1154	1501	1.302	0.381	1.65985e-05	#N/A	#N/A
Ld1S_210226600	hypothetical protein	487	1361	2.802	1.487	3.47104e-55	10608	posttranscriptional regulation of gene expression
Ld1S_210226800	PIWI-like protein	777	587	0.753	-0.408	1.03747e-05	#N/A	#N/A
Ld1S_210226900	Peptidase C19, ubiquitin carboxyl-terminal hydrolase, putative	1291	804	0.623	-0.682	6.3632e-09	6511	ubiquitin-dependent protein catabolic process
Ld1S_210227000	hypothetical protein	832	1288	1.542	0.625	4.5824e-15	#N/A	#N/A
Ld1S_210227100	Protein of unknown function DUF667, putative	281	1046	3.739	1.903	3.98178e-91	10608	posttranscriptional regulation of gene expression
Ld1S_210227300	hypothetical protein	668	456	0.679	-0.559	5.03512e-10	#N/A	#N/A
Ld1S_210227400	Protein of unknown function, DUF607, putative	178	128	0.718	-0.477	0.00642144	51560	mitochondrial calcium ion homeostasis
Ld1S_210227500	mitochondrial processing peptidase alpha subunit, putative	1253	3101	2.478	1.309	1.46234e-57	#N/A	#N/A
Ld1S_210227600	Vps51,Vps67, putative	1110	805	0.722	-0.469	4.74088e-08	#N/A	#N/A
Ld1S_210227900	hypothetical protein	533	432	0.814	-0.297	0.00895502	#N/A	#N/A
Ld1S_210228000	hypothetical protein	1264	1090	0.862	-0.215	0.00416247	#N/A	#N/A
Ld1S_210228100	hypothetical protein	486	359	0.732	-0.451	0.000332159	#N/A	#N/A
Ld1S_210228300	Pentatricopeptide repeat domain containing protein, putative	294	383	1.304	0.383	0.00253947	#N/A	#N/A
Ld1S_210228700	calmodulin-like protein	168	362	2.163	1.113	1.07383e-18	#N/A	#N/A
Ld1S_210228800	hypothetical protein	364	563	1.553	0.635	9.98805e-06	#N/A	#N/A
Ld1S_210229200	hypothetical protein	670	822	1.232	0.301	0.00311366	#N/A	#N/A
Ld1S_210229300	Leucine Rich repeat, putative	1498	1061	0.708	-0.497	1.43175e-10	#N/A	#N/A
Ld1S_210229400	serine,threonine-protein kinase-like protein	127	262	2.042	1.03	1.86186e-10	6468	protein phosphorylation
Ld1S_210229500	hypothetical protein	470	845	1.797	0.846	2.15842e-15	#N/A	#N/A
Ld1S_210229700	DNA topoisomerase 1A	275	1281	4.624	2.209	3.30955e-111	6265	DNA topological change
Ld1S_210229800	cysteine peptidase, Clan CA, family C2, putative	1635	2665	1.628	0.703	6.76856e-18	6508	proteolysis
Ld1S_210229900	hypothetical protein	618	436	0.71	-0.495	5.24708e-06	#N/A	#N/A
Ld1S_210230000	hypothetical protein	686	927	1.353	0.437	8.95298e-06	#N/A	#N/A
Ld1S_210230100	hypothetical protein	177	391	2.234	1.16	3.72937e-18	#N/A	#N/A
Ld1S_210230500	hypothetical protein	815	1029	1.264	0.338	0.00098722	#N/A	#N/A
Ld1S_210230600	syntaxin, putative	1237	1550	1.259	0.333	0.00338206	16192	vesicle-mediated transport
Ld1S_210230700	BAR domain containing protein, putative	1770	1034	0.586	-0.77	6.37986e-19	#N/A	#N/A
Ld1S_210230800	hypothetical protein	1430	1931	1.351	0.434	4.11526e-07	#N/A	#N/A
Ld1S_210230900	hypothetical protein	414	533	1.296	0.374	0.00642968	#N/A	#N/A
Ld1S_210231100	methyltransferase domain containing protein, putative	581	432	0.75	-0.415	0.00012146	32259	methylation
Ld1S_210231200	histone H4	14	111	7.933	2.988	2.14659e-18	#N/A	#N/A
Ld1S_220231400	CLN3 protein, putative	618	1036	1.676	0.745	7.70608e-10	#N/A	#N/A
Ld1S_220231700	60S ribosomal protein L11 L5, L16	3263	4593	1.405	0.491	0.000789931	6412	translation
Ld1S_220231800	SET domain containing protein, putative	978	691	0.709	-0.496	0.000136285	#N/A	#N/A
Ld1S_220231900	hypothetical protein	1108	744	0.67	-0.579	1.85394e-12	#N/A	#N/A
Ld1S_220232000	transcription factor-like protein	1141	796	0.7	-0.515	1.33658e-10	6355	regulation of transcription, DNA-templated
Ld1S_220232100	DNA repair protein, Replication, recombination and repair	1069	539	0.504	-0.987	1.51343e-26	6281	DNA repair
Ld1S_220232200	heat shock protein DNAJ, putative	3116	1478	0.474	-1.076	3.43615e-37	6457	protein folding
Ld1S_220232300	cap guanylyltransferase-methyltransferase 1	699	1007	1.443	0.529	1.06691e-10	36260	#N/A
Ld1S_220232500	GMP synthase [glutamine-hydrolysing]	1246	2313	1.856	0.892	7.61014e-30	32263	GMP salvage
Ld1S_220232600	RNA recognition motif, a,k,a, RRM, RBD, or RNP domain, putative	241	422	1.757	0.813	1.72165e-09	#N/A	#N/A
Ld1S_220232700	hypothetical protein	171	819	4.754	2.249	1.54078e-77	7059	chromosome segregation
Ld1S_220232800_pseudogene	BAG domain-containing protein	1024	1619	1.582	0.662	5.96941e-15	#N/A	#N/A
Ld1S_220232900	Uncharacterized conserved protein DUF2036, putative	418	929	2.227	1.155	1.00427e-31	7064	mitotic sister chromatid cohesion
Ld1S_220233100	EF-hand domain-containing protein	429	1188	2.751	1.46	1.51912e-36	#N/A	#N/A
Ld1S_220233200	hypothetical protein	891	1300	1.479	0.565	2.04387e-05	#N/A	#N/A
Ld1S_220233400	Nucleolar protein 168, putative	1902	966	0.508	-0.977	2.78007e-22	#N/A	#N/A
Ld1S_220233500	Domain of unknown function DUF1736, putative	677	1025	1.517	0.601	1.80185e-09	#N/A	#N/A
[truncated: 3,527 more rows]

## Sheet: b-EP log vs EP meta
Id	combinedAnnotation	EPmeta	EPlog	FC EPlog/EPmeta	log2FoldChange EPlog/EPmeta	padj	GO ID	GO description
LD11Cs2H1_c2	snoRNA	180	429	2.405	1.266	1.02536e-19	9302	#N/A
LD14Cs1C1_c6	snoRNA	56	19	0.341	-1.551	8.53331e-05	9302	#N/A
LD14Cs1C2_c7	snoRNA	191	81	0.416	-1.264	3.37548e-11	9302	#N/A
LD14Cs1C3_c5	snoRNA	87	19	0.227	-2.139	5.81335e-11	9302	#N/A
LD14Cs1H1_c4	snoRNA	174	59	0.326	-1.615	1.72109e-11	9302	#N/A
LD14Cs1H2_c8	snoRNA	235	94	0.398	-1.329	2.49312e-15	9302	#N/A
LD14Cs1H3_c3	snoRNA	373	126	0.343	-1.545	5.37167e-25	9302	#N/A
LD18Cs1C1_c25	snoRNA	29	9	0.314	-1.669	0.000450921	9302	#N/A
LD18Cs1C2_c64	snoRNA	115	69	0.594	-0.752	0.000757212	9302	#N/A
LD18Cs1C3_c31	snoRNA	23	4	0.202	-2.306	0.000249636	9302	#N/A
Ld1S_010005100	Endonuclease,Exonuclease,phosphatase family, putative	367	529	1.437	0.523	3.48541e-07	#N/A	#N/A
Ld1S_010005200	Kinesin-13 1, putative	558	969	1.738	0.797	8.38929e-11	7052	mitotic spindle organization
Ld1S_010005300_pseudogene	hypothetical protein	934	598	0.648	-0.627	2.48098e-06	#N/A	#N/A
Ld1S_010005400	carboxylase, putative	3536	1151	0.326	-1.615	1.53785e-64	#N/A	#N/A
Ld1S_010005500	hypothetical protein	376	665	1.775	0.828	4.83864e-10	#N/A	#N/A
Ld1S_010005600	BSD domain containing protein, putative	760	488	0.641	-0.641	6.1125e-12	#N/A	#N/A
Ld1S_010005700	hypothetical protein	273	352	1.289	0.366	0.000965705	#N/A	#N/A
Ld1S_010006000	glutaredoxin-like protein	350	513	1.462	0.548	1.08174e-06	22900	electron transport chain
Ld1S_010006100	hypothetical protein	541	821	1.516	0.6	4.08792e-10	10608	posttranscriptional regulation of gene expression
Ld1S_010006300	hypothetical protein	747	196	0.262	-1.935	5.14073e-47	#N/A	#N/A
Ld1S_010006400	hypothetical protein	355	178	0.501	-0.996	5.37839e-15	#N/A	#N/A
Ld1S_010006500	LSM domain containing protein, putative	137	195	1.443	0.529	0.000455543	10608	posttranscriptional regulation of gene expression
Ld1S_010006600	hypothetical protein	2665	986	0.371	-1.431	6.72286e-73	#N/A	#N/A
Ld1S_010006700	CLC-type chloride channel, putative	801	1295	1.615	0.691	4.86457e-13	6811	ion transport
Ld1S_010006900	Low molecular weight phosphotyrosine protein phosphatase, putative	741	621	0.838	-0.255	0.00435143	#N/A	#N/A
Ld1S_010007000	CUE domain,Domain of unknown function DUF1771,Smr domain containing protein, putative	3371	957	0.283	-1.821	2.72896e-74	#N/A	#N/A
Ld1S_010007600	thioredoxin, putative	337	427	1.263	0.337	0.00607607	6662	glycerol ether metabolic process
Ld1S_010007700	pseudouridylate synthase-like protein	653	934	1.428	0.514	2.89202e-09	1522	pseudouridine synthesis
Ld1S_010007800	Cytochrome c oxidase biogenesis protein Cmc1 like, putative	994	1464	1.471	0.557	1.29198e-12	#N/A	#N/A
Ld1S_010008600	hypothetical protein	385	1021	2.646	1.404	1.80933e-55	7059	chromosome segregation
Ld1S_010008800	Protein of unknown function DUF788, putative	566	396	0.703	-0.508	1.00148e-06	#N/A	#N/A
Ld1S_010008900	Dyggve-Melchior-Clausen syndrome protein, putative	1485	1060	0.713	-0.488	4.79566e-09	#N/A	#N/A
Ld1S_010009000	hypothetical protein	1274	719	0.564	-0.827	1.61907e-15	#N/A	#N/A
Ld1S_010009100	hypothetical protein	664	211	0.316	-1.663	2.91875e-27	#N/A	#N/A
Ld1S_010009300	ribosomal protein S7, putative;ribosomal protein S7, putative fragment	1314	2216	1.682	0.75	6.75526e-09	6412	translation
Ld1S_010009400	Ring finger domain,Zn-finger in ubiquitin-hydrolases and other protein, putative	537	428	0.794	-0.333	0.00600321	#N/A	#N/A
Ld1S_010009500	Protein of unknown function DUF791, putative	2065	907	0.439	-1.189	1.98796e-31	15689	molybdate ion transport
Ld1S_010009700	conserved protein	3139	2412	0.774	-0.37	0.00126357
Ld1S_010009800	fatty acyl CoA synthetase 2, putative;long chain fatty acid CoA ligase, putative;fatty acyl CoA syntetase 1, putative;long chain fatty Acyl CoA synthetase, putative	1111	1424	1.282	0.359	8.43409e-07	6631	fatty acid metabolic process
Ld1S_010009900	beta eliminating lyase,putative	1668	804	0.483	-1.049	7.34609e-27	6520	cellular amino acid metabolic process
Ld1S_010010000	fatty acyl CoA synthetase 2, putative;long chain fatty acid CoA ligase, putative;fatty acyl CoA syntetase 1, putative;long chain fatty Acyl CoA synthetase, putative	789	1261	1.597	0.675	7.31506e-16	6631	fatty acid metabolic process
Ld1S_010010100	fatty acyl CoA synthetase 2, putative;long chain fatty acid CoA ligase, putative;fatty acyl CoA syntetase 1, putative;long chain fatty Acyl CoA synthetase, putative	5687	1680	0.296	-1.757	8.87432e-89	8152	metabolic process
Ld1S_010010200_pseudogene	fatty acyl CoA synthetase 2, putative	373	572	1.53	0.614	3.43214e-08	#N/A	#N/A
Ld1S_010010300	fatty acyl CoA synthetase 2, putative;long chain fatty acid CoA ligase, putative;fatty acyl CoA syntetase 1, putative;long chain fatty Acyl CoA synthetase, putative	6494	2518	0.391	-1.357	1.51986e-56
Ld1S_010010500	RING, Posttranslational modification, protein turnover, chaperones	1799	992	0.551	-0.859	5.95869e-20	#N/A	#N/A
Ld1S_010010600	hypothetical protein	662	468	0.709	-0.497	4.40402e-05	#N/A	#N/A
Ld1S_010010800	tricarboxylate carrier, putative	694	1109	1.599	0.677	2.78013e-09	6811	ion transport
Ld1S_010010900	hypothetical protein	728	607	0.832	-0.266	0.00911107	#N/A	#N/A
Ld1S_010011000	mitochondrial RNA editing ligase 1	1767	1407	0.798	-0.326	1.3408e-05	9451	RNA modification
Ld1S_010011100	Rab-GTPase-TBC domain containing protein, putative	1050	809	0.77	-0.377	5.86678e-05	#N/A	#N/A
Ld1S_010011200	DNA-damage inducible protein DDI1-like protein	619	456	0.736	-0.443	2.18838e-05	6508	proteolysis
Ld1S_010011300	hypothetical protein	1804	1497	0.829	-0.27	0.00676187	#N/A	#N/A
Ld1S_010011600	mitochondrial-processing peptidase subunit beta, putative	2840	1792	0.631	-0.664	6.58896e-17	30150	protein import into mitochondrial matrix
Ld1S_010011700	hypothetical protein	1931	979	0.505	-0.985	6.00823e-12	#N/A	#N/A
Ld1S_010011800	PolyA-binding protein, RNA processing and modification;Translation, ribosomal structure and biogenesis	678	282	0.415	-1.268	8.83539e-27	#N/A	#N/A
Ld1S_010011900_pseudogene	hypothetical protein	1191	666	0.558	-0.842	3.7308e-18	#N/A	#N/A
Ld1S_010012000	PLAC8 family, putative	1438	525	0.365	-1.456	9.91255e-68	#N/A	#N/A
Ld1S_010012100	PLAC8 family, putative	1086	387	0.356	-1.49	1.60104e-48	#N/A	#N/A
Ld1S_010012200	ubiquitin activating enzyme, putative	852	641	0.75	-0.414	2.66102e-06	45116	protein neddylation
Ld1S_010012300	hypothetical protein	1222	628	0.512	-0.966	7.0307e-22	#N/A	#N/A
Ld1S_010012400	Meckel syndrome type 6 protein, putative	877	1264	1.443	0.529	1.05219e-07	#N/A	#N/A
Ld1S_010012500	hypothetical protein	831	575	0.69	-0.535	0.000116878	#N/A	#N/A
Ld1S_010012600	protein kinase, putative	1765	817	0.462	-1.114	6.0954e-38	6468	protein phosphorylation
Ld1S_010012700	hypothetical protein	522	918	1.756	0.812	6.41503e-08	#N/A	#N/A
Ld1S_010012800	Eukaryotic initiation factor 4A-1	120	193	1.627	0.702	0.000304978	6412	translation
Ld1S_010013000	hypothetical protein	711	887	1.246	0.318	0.000102595	#N/A	#N/A
Ld1S_010013100_pseudogene	C2H2-type domain-containing protein	800	501	0.626	-0.675	1.62013e-09	#N/A	#N/A
Ld1S_010013200	calcium,potassium channel CAKC, putative	1378	840	0.609	-0.716	1.12174e-21	6813	potassium ion transport
Ld1S_010013300	potassium channel subunit-like protein	1004	742	0.74	-0.435	2.59779e-06	6813	potassium ion transport
Ld1S_010013400	Peptidase family M3, putative	233	151	0.644	-0.635	3.15001e-05	#N/A	#N/A
Ld1S_020182300_pseudogene	phosphoglycan beta 1,3 galactosyltransferase 4 fragment	43	20	0.481	-1.054	0.00306646	#N/A	#N/A
Ld1S_020182400	histone H4	62	1366	22.049	4.463	2.03283e-57	#N/A	#N/A
Ld1S_020182500	tagatose-6-phosphate kinase-like protein	47	10	0.216	-2.209	1.50006e-07	5975	carbohydrate metabolic process
Ld1S_020182700	cytochrome b-domain protein, putative	387	537	1.389	0.475	0.000156023	#N/A	#N/A
Ld1S_020182900	hypothetical protein	552	421	0.763	-0.39	0.000153869	#N/A	#N/A
Ld1S_020183200	hypothetical protein	389	1038	2.668	1.416	1.26822e-62	#N/A	#N/A
Ld1S_020183400	exportin-T, putative	1566	656	0.418	-1.258	2.34363e-32	6409	tRNA export from nucleus
Ld1S_020183600	Zinc-finger of C2H2 type, putative	645	974	1.515	0.599	3.68689e-13	#N/A	#N/A
Ld1S_020183900	hypothetical protein	12	29	2.491	1.317	0.00170358	#N/A	#N/A
Ld1S_020184100	phosphoglycan beta 1,3 galactosyltransferase, putative fragment;phosphoglycan beta 1,3 galactosyltransferase	420	223	0.537	-0.898	2.7794e-13	6486	protein glycosylation
Ld1S_020184200_pseudogene	phosphoglycan beta 1,3 galactosyltransferase, putative fragment;phosphoglycan beta 1,3 galactosyltransferase	121	82	0.676	-0.564	0.00495481	6486	protein glycosylation
Ld1S_020184300	hypothetical protein	823	145	0.178	-2.491	1.1777e-67	#N/A	#N/A
Ld1S_020184400	phosphoglycan beta 1,3 galactosyltransferase, putative fragment;phosphoglycan beta 1,3 galactosyltransferase	2549	628	0.245	-2.027	2.98658e-83	6486	protein glycosylation
Ld1S_020184500	phosphoglycan beta 1,3 galactosyltransferase, putative fragment;phosphoglycan beta 1,3 galactosyltransferase	1200	260	0.217	-2.203	2.58498e-58	6486	protein glycosylation
Ld1S_020184600	phosphoglycan beta 1,2 arabinosyltransferase	192	376	1.961	0.972	1.91392e-15	6012	galactose metabolic process
Ld1S_020184700_pseudogene	phosphoglycan beta 1,3 galactosyltransferase	1376	1141	0.831	-0.267	0.00251123	6486	protein glycosylation
Ld1S_020184800	glycosyltransferase GlcNAc, putative	1807	731	0.404	-1.307	7.01819e-53	#N/A	#N/A
Ld1S_020184900	hypothetical protein	756	1212	1.602	0.68	1.52846e-19	#N/A	#N/A
Ld1S_020185000	small GTP binding protein rab6-like protein	475	377	0.789	-0.342	0.00320168	16191	synaptic vesicle uncoating
Ld1S_020185100	hypothetical protein	225	637	2.839	1.505	6.89149e-40	#N/A	#N/A
Ld1S_020185400	ATP-binding cassette protein subfamily A, member 9, putative;ATP-binding cassette protein subfamily A, member 6, putative;ATP-binding cassette protein subfamily A, member 3, putative fragment;ATP-binding cassette protein subfamily A, member 7, putative;ATP-binding cassette protein subfamily A, member 5, putative;ATP-binding cassette protein subfamily A, member 10, putative;ABC1 transporter, putat…	15217	1609	0.106	-3.232	3.92226e-127	55085	transmembrane transport
Ld1S_020185500	Soluble NSF attachment protein, SNAP, putative	2154	1432	0.664	-0.591	7.05723e-14	6886	intracellular protein transport
Ld1S_020185800	UAA transporter family, putative	740	539	0.727	-0.461	5.89209e-07	55085	transmembrane transport
Ld1S_020185900	hypothetical protein	1188	924	0.777	-0.364	0.000300852	#N/A	#N/A
Ld1S_020186000	casein kinase II, alpha chain, putative	1345	1017	0.759	-0.397	1.17564e-05	6468	protein phosphorylation
Ld1S_020186100	proteasome regulatory non-ATPase subunit 6, putative	1194	1454	1.219	0.286	0.000432517	6511	ubiquitin-dependent protein catabolic process
Ld1S_020186600	hypothetical protein	2733	920	0.336	-1.572	3.35806e-46	#N/A	#N/A
Ld1S_020186700	rhomboid-like protein	471	358	0.762	-0.392	0.00335494	6071	glycerol metabolic process
Ld1S_020186800_pseudogene	Transmembrane amino acid transporter protein, putative	249	399	1.614	0.691	5.28328e-09	#N/A	#N/A
Ld1S_020186900	hypothetical protein	90	218	2.421	1.276	8.13644e-14	#N/A	#N/A
Ld1S_020187000	voltage-dependent anion-selective channel, putative	1872	2398	1.284	0.361	0.000145136
Ld1S_020187100	Mitochondrial outer membrane protein porin, putative	2129	4269	2.01	1.007	1.04741e-20
Ld1S_020187200	hypothetical protein	11814	2292	0.194	-2.366	3.42467e-78
Ld1S_020187400	hypothetical protein	1087	526	0.484	-1.048	4.01215e-34	#N/A	#N/A
Ld1S_020187500	glycerate kinase, putative	701	584	0.833	-0.264	0.00337024	31388	#N/A
Ld1S_020187600	hypothetical protein	423	114	0.268	-1.899	1.04326e-41	#N/A	#N/A
Ld1S_020187900	hypothetical protein	3427	1196	0.349	-1.518	1.46329e-66	#N/A	#N/A
Ld1S_020188000	hypothetical protein	1732	541	0.314	-1.672	3.16411e-80	#N/A	#N/A
Ld1S_020188100	function, Function unknown	2630	3189	1.212	0.277	0.00165375
Ld1S_020188400	hypothetical protein	2776	1679	0.607	-0.72	3.98666e-10	#N/A	#N/A
Ld1S_020188500	TPR repeat,Tetratricopeptide repeat, putative	1604	578	0.361	-1.471	3.32164e-38	#N/A	#N/A
Ld1S_020188600_pseudogene	ARP2,3 complex subunit, putative	698	271	0.389	-1.364	4.93343e-25	30041	actin filament polymerization
Ld1S_020188700	hypothetical protein	125	584	4.742	2.246	1.07016e-45	7059	chromosome segregation
Ld1S_020188800	hypothetical protein	405	548	1.352	0.435	0.00141734	#N/A	#N/A
Ld1S_020188900	gamma-glutamyl phosphate reductase-like protein	472	357	0.757	-0.401	0.000978424	55114	oxidation-reduction process
Ld1S_020189000	Leucine-rich repeat protein, Function unknown	978	716	0.73	-0.455	8.99055e-08	#N/A	#N/A
Ld1S_020189200	Nop14-like family, putative	582	400	0.683	-0.55	1.16385e-06	#N/A	#N/A
Ld1S_020189300	mitochondrial carrier protein, putative	590	1159	1.966	0.975	1.97583e-25	#N/A	#N/A
Ld1S_030445000	hypothetical protein	654	402	0.617	-0.697	5.82736e-13	#N/A	#N/A
Ld1S_030445300	Met-10+ like-protein, putative	778	523	0.67	-0.578	2.09614e-07	8033	tRNA processing
Ld1S_030445400	hypothetical protein	806	564	0.702	-0.511	1.51371e-08	#N/A	#N/A
Ld1S_030445500	glycerol-3-phosphate acyltransferase, putative	2611	1664	0.638	-0.648	5.43516e-15	8654	phospholipid biosynthetic process
Ld1S_030445600	DNA primase large subunit, putative	302	891	2.962	1.567	7.92591e-53	6269	DNA replication, synthesis of RNA primer
Ld1S_030445700	cytochrome c oxidase assembly protein, putative	1091	864	0.792	-0.336	0.000588219	9060	aerobic respiration
Ld1S_030445800_pseudogene	hypothetical protein	659	939	1.424	0.51	1.17281e-08	#N/A	#N/A
Ld1S_030445900	Leucine Rich Repeat, putative	338	915	2.716	1.441	5.10836e-49	10608	posttranscriptional regulation of gene expression
Ld1S_030446000	acetyltransferase, putative	373	693	1.86	0.895	5.61296e-17	#N/A	#N/A
Ld1S_030446200	hypothetical protein	1256	1854	1.477	0.563	1.27152e-07	#N/A	#N/A
Ld1S_030446400	hypothetical protein	450	559	1.242	0.312	0.00462185	#N/A	#N/A
Ld1S_030446500	zinc-finger of acetyl-transferase ESCO, putative	179	618	3.468	1.794	4.21288e-39	#N/A	#N/A
Ld1S_030446600	U2 splicing auxiliary factor, putative	448	1028	2.297	1.2	7.83412e-38	398	mRNA splicing, via spliceosome
Ld1S_030446700	delta-1-pyrroline-5-carboxylate dehydrogenase, putative	1631	6606	4.056	2.02	1.90268e-126
Ld1S_030446800	protein kinase, putative	798	933	1.169	0.226	0.00706326	6468	protein phosphorylation
Ld1S_030446900	hypothetical protein	628	756	1.203	0.266	0.00266112	#N/A	#N/A
Ld1S_030447100	hypothetical protein	777	563	0.727	-0.46	7.02929e-05	#N/A	#N/A
Ld1S_030447200	ribosomal protein L38, putative	4555	7895	1.736	0.795	3.17402e-27
Ld1S_030447300	hypothetical protein	436	319	0.733	-0.448	3.56773e-05	#N/A	#N/A
Ld1S_030447500	hypothetical protein	1123	882	0.787	-0.345	0.000711553	#N/A	#N/A
Ld1S_030447700	hypothetical protein	2848	824	0.289	-1.791	1.29896e-43	#N/A	#N/A
Ld1S_030447800	Coiled-coil domain containing 147, Function unknown	1628	1216	0.745	-0.424	1.64388e-07	60285	cilium-dependent cell motility
Ld1S_030448000	DDRGK domain containing protein, putative	662	307	0.464	-1.108	3.06296e-15	#N/A	#N/A
Ld1S_030448100	protein kinase, putative	1260	809	0.643	-0.638	1.68953e-11	6468	protein phosphorylation
Ld1S_030448200	ATP-dependent DEAD H RNA helicase, RNA processing and modification	521	965	1.852	0.889	9.92241e-21	#N/A	#N/A
Ld1S_030448300	GPR1,FUN34,yaaH family, putative	1174	396	0.338	-1.565	3.42334e-35	#N/A	#N/A
Ld1S_030448400	GPR1,FUN34,yaaH family, putative	1009	303	0.3	-1.736	1.12731e-44	#N/A	#N/A
Ld1S_030448500_pseudogene	GPR1,FUN34,yaaH family, putative	484	266	0.551	-0.86	1.72543e-11	#N/A	#N/A
Ld1S_030448600	GPR1,FUN34,yaaH family, putative	1869	780	0.42	-1.252	1.04864e-24	#N/A	#N/A
Ld1S_030448700	MFS transporter, putative	867	1333	1.544	0.627	3.48868e-13	55085	transmembrane transport
Ld1S_030448900	60S acidic ribosomal protein P2, putative	372	596	1.625	0.7	2.12725e-05	6412	translation
Ld1S_030449000	60S acidic ribosomal protein P2, putative	570	767	1.357	0.44	0.00485082	6412	translation
Ld1S_030449100	TLD domain protein, conserved	1406	865	0.614	-0.703	1.20385e-17	#N/A	#N/A
Ld1S_030449300	hypothetical protein	345	149	0.429	-1.22	8.27041e-17	#N/A	#N/A
Ld1S_030449500	Ankyrin repeats 3 copies,DHHC palmitoyltransferase, putative	628	1005	1.602	0.68	5.59403e-16	#N/A	#N/A
Ld1S_030449600	hypothetical protein	2239	991	0.441	-1.18	1.28209e-50	#N/A	#N/A
Ld1S_030449700	phosphate-Repressible Phosphate Permease-like protein;phosphate-repressible phosphate permease	735	596	0.813	-0.298	0.00973154	6817	phosphate ion transport
Ld1S_030450000	hypothetical protein	2064	1352	0.655	-0.611	1.57831e-13	1522	pseudouridine synthesis
Ld1S_030450200	hypothetical protein	1917	1153	0.602	-0.733	9.73574e-23	#N/A	#N/A
Ld1S_030450300	exosome subunit rrp6p homologue, Translation, ribosomal structure and biogenesis	1597	496	0.31	-1.688	3.11324e-85	#N/A	#N/A
Ld1S_030450500	hypothetical protein	556	764	1.374	0.459	2.01377e-06	#N/A	#N/A
Ld1S_030450700	arginine N-methyltransferase, putative	459	800	1.733	0.793	1.46764e-13	32259	methylation
Ld1S_030450800	kinase-like protein	634	1143	1.802	0.85	4.24578e-23	16310	phosphorylation
Ld1S_030450900	mitochondrial protein 99, putative	357	524	1.462	0.548	7.92542e-07	9451	RNA modification
Ld1S_030451000	hypothetical protein	1336	733	0.551	-0.859	4.18977e-21	#N/A	#N/A
Ld1S_030451100	hypothetical protein	567	920	1.624	0.699	3.3767e-15	#N/A	#N/A
Ld1S_030451700	DEAD,DEAH box helicase, putative	2273	3963	1.746	0.804	1.92358e-31
Ld1S_030451800	hypothetical protein	2095	1142	0.545	-0.875	8.29678e-19	#N/A	#N/A
Ld1S_030451900	Aminoacyl-tRNA editing domain containing protein, putative	589	414	0.702	-0.509	0.0003302	106074	aminoacyl-tRNA metabolism involved in translational fidelity
Ld1S_030452000	hypothetical protein	861	689	0.801	-0.32	0.000692786	#N/A	#N/A
Ld1S_030452200	cytochrome c oxidase copper chaperone, putative	274	580	2.123	1.086	2.71867e-16	6825	copper ion transport
Ld1S_030452400	hypothetical protein	299	232	0.773	-0.371	0.00796377	#N/A	#N/A
Ld1S_030452500	Ubiquitin-like domain containing protein, putative	1161	775	0.676	-0.564	0.000611685	#N/A	#N/A
Ld1S_030452600	serine,threonine-protein kinase, putative	3487	2428	0.699	-0.516	4.10727e-08
Ld1S_030452800_pseudogene	6-phosphofructo-2-kinase 1	2147	1446	0.675	-0.567	3.52496e-10	6000	fructose metabolic process
Ld1S_030453000_pseudogene	hypothetical protein	1498	1137	0.763	-0.39	0.00401616	#N/A	#N/A
Ld1S_030453100	choline,ethanolamine phosphotransferase, putative	879	506	0.575	-0.798	7.21137e-15	8654	phospholipid biosynthetic process
Ld1S_030453200	hypothetical protein	227	170	0.742	-0.43	0.00944778	#N/A	#N/A
Ld1S_030453400	hypothetical protein	917	1651	1.806	0.853	9.83857e-19	#N/A	#N/A
Ld1S_030453600	hypothetical protein	575	789	1.369	0.453	0.000240408	#N/A	#N/A
Ld1S_030453700	hypothetical protein	1337	928	0.694	-0.528	3.47398e-07	#N/A	#N/A
Ld1S_030454100	Got1,Sft2-like family, putative	902	594	0.661	-0.597	3.07843e-11	15031	protein transport
Ld1S_030454200	Amidohydrolase family, putative	1549	840	0.543	-0.881	1.48317e-15	#N/A	#N/A
Ld1S_030454300	hypothetical protein	830	601	0.729	-0.456	0.000362523	#N/A	#N/A
Ld1S_030454400	multicopper oxidase, putative	1339	1057	0.791	-0.339	7.55669e-05	55114	oxidation-reduction process
Ld1S_030454500	hypothetical protein	1497	3573	2.393	1.259	1.49795e-57
Ld1S_030454700_pseudogene	eukaryotic translation initiation factor 2 subunit alpha	3212	7214	2.246	1.167	3.27512e-47
Ld1S_040797100	calcium-translocating P-type ATPase	1630	2778	1.71	0.774	1.58323e-19
Ld1S_040797200	pteridine transporter truncated, putative	478	338	0.704	-0.506	4.05036e-05	#N/A	#N/A
Ld1S_040797300	cAMP-specific phosphodiesterase, putative	5235	1369	0.262	-1.934	2.49648e-90	7165	signal transduction
Ld1S_040797400	hypothetical protein	863	480	0.556	-0.847	3.0583e-18	#N/A	#N/A
Ld1S_040797500	hypothetical protein	406	521	1.297	0.375	0.00382519	#N/A	#N/A
Ld1S_040797700	hypothetical protein	1622	1972	1.216	0.283	0.00276838	#N/A	#N/A
Ld1S_040797800	DNA topoisomerase type IB small subunit	691	413	0.597	-0.744	2.31199e-15	6265	DNA topological change
Ld1S_040797900	methyltransferase like 13, Amino acid transport and metabolism	841	650	0.773	-0.372	2.22196e-05	#N/A	#N/A
Ld1S_040798100	hypothetical protein	973	1962	2.026	1.019	4.88496e-35	#N/A	#N/A
Ld1S_040798200	hypothetical protein	412	684	1.655	0.727	1.32278e-10	#N/A	#N/A
Ld1S_040798500	hypothetical protein	395	560	1.417	0.503	2.35167e-06	#N/A	#N/A
Ld1S_040798900	surface antigen-like protein fragment	703	425	0.603	-0.729	1.00393e-09	#N/A	#N/A
Ld1S_040799000	surface antigen-like protein fragment	1414	825	0.584	-0.776	3.96782e-14	#N/A	#N/A
Ld1S_040799100	surface antigen-like protein	1969	982	0.499	-1.004	5.62756e-25	#N/A	#N/A
Ld1S_040799200	surface antigen-like protein	1767	535	0.303	-1.724	2.94688e-43	#N/A	#N/A
Ld1S_040799500	GRAM domain containing protein, putative	2680	1269	0.475	-1.073	1.00733e-34	10608	posttranscriptional regulation of gene expression
Ld1S_040799700	Tetratricopeptide repeat, putative	723	567	0.782	-0.354	0.00266598	#N/A	#N/A
Ld1S_040799900	AMP deaminase, putative;adenosine monophosphate deaminase, putative	2212	1571	0.711	-0.493	1.73562e-08	9168	purine ribonucleoside monophosphate biosynthetic process
Ld1S_040800000	Alcohol dehydrogenase GroES-like domain containing protein, putative	945	682	0.721	-0.473	4.53256e-07	55114	oxidation-reduction process
Ld1S_040800100	hypothetical protein	947	588	0.621	-0.687	5.33042e-17	#N/A	#N/A
Ld1S_040800200	beta-fructofuranosidase-like protein;beta-fructofuranosidase, putative;beta-fructofuranosidase, putative fragment	400	511	1.281	0.358	0.00281104	5987	#N/A
Ld1S_040800400	mitochondrial exoribonuclease DSS-1, putative	975	814	0.834	-0.262	0.00305045	964	mitochondrial RNA 5'-end processing
Ld1S_040800500	ADP-ribosylation factor, putative	1041	884	0.852	-0.232	0.00969803	7264	small GTPase mediated signal transduction
Ld1S_040800600	hypothetical protein	6797	2504	0.37	-1.435	3.2541e-50
Ld1S_040800900	hypothetical protein	952	469	0.493	-1.02	2.31765e-24	#N/A	#N/A
Ld1S_040801100	hypothetical protein	1639	1145	0.699	-0.517	8.79302e-11	10608	posttranscriptional regulation of gene expression
Ld1S_040801200	Tetratricopeptide repeat, putative	1589	1230	0.775	-0.368	1.98247e-06	#N/A	#N/A
Ld1S_040801300	C-type lectin domain-containing protein	2799	4118	1.487	0.573	6.15351e-08
Ld1S_040801400	serine,threonine protein kinase-like protein	629	920	1.466	0.552	1.6302e-08	6468	protein phosphorylation
Ld1S_040801500	calpain-like cysteine peptidase, putative	1445	1951	1.358	0.442	0.000761477	6508	proteolysis
Ld1S_040801700	60S ribosomal protein L11 L5, L16	3809	5592	1.489	0.575	9.94591e-05
Ld1S_040801800	ADP-ribosylation factor, putative	834	626	0.75	-0.414	1.73745e-05	7264	small GTPase mediated signal transduction
Ld1S_040801900	hypothetical protein	976	683	0.703	-0.508	2.84967e-05	#N/A	#N/A
Ld1S_040802000	Nucleotidyltransferase domain containing protein, putative	3022	1609	0.532	-0.91	6.6055e-16	10608	posttranscriptional regulation of gene expression
Ld1S_040802100	hypothetical protein	2725	1511	0.559	-0.838	7.24527e-17	#N/A	#N/A
Ld1S_040802200	huntingtin interacting protein HIP, putative	2213	1506	0.68	-0.557	6.57539e-13	6897	endocytosis
Ld1S_040802400	Zinc finger, C3HC4 type RING finger, putative	695	462	0.664	-0.591	8.51365e-10	#N/A	#N/A
Ld1S_040802500	TPR repeat,Tetratricopeptide repeat, putative	1360	965	0.709	-0.497	5.16001e-09	#N/A	#N/A
Ld1S_040802600	tyrosine phosphatase, putative	930	521	0.56	-0.836	5.30179e-19	16311	dephosphorylation
Ld1S_040802800	spermidine synthase, putative	777	1241	1.601	0.679	2.0276e-17	6596	polyamine biosynthetic process
Ld1S_040803000	Ankyrin repeat, putative	3698	1753	0.474	-1.076	4.63093e-26	#N/A	#N/A
Ld1S_040803100	hypothetical protein	337	191	0.564	-0.826	3.27139e-08	#N/A	#N/A
Ld1S_040803200_pseudogene	hypothetical protein	1271	915	0.718	-0.477	2.86813e-06	#N/A	#N/A
Ld1S_040803300	hypothetical protein	956	510	0.535	-0.903	4.78578e-16	#N/A	#N/A
Ld1S_040803400	hypothetical protein	6078	1983	0.326	-1.618	1.08682e-82	#N/A	#N/A
Ld1S_040803500	hypothetical protein	8649	6159	0.711	-0.491	7.14897e-14
Ld1S_040803600	Zinc finger, C3HC4 type RING finger, putative	640	447	0.699	-0.516	8.68779e-07	#N/A	#N/A
Ld1S_040803800	hypothetical protein	585	147	0.25	-1.998	1.63005e-51	#N/A	#N/A
Ld1S_040804100	axonemal dynein light chain, putative	1864	937	0.501	-0.996	5.55049e-25	#N/A	#N/A
Ld1S_040804200	hypothetical protein	380	303	0.794	-0.332	0.00792359	#N/A	#N/A
Ld1S_040804300	Tir chaperone protein CesT family,PDZ domain containing protein, putative	236	623	2.62	1.389	1.82894e-33	50708	regulation of protein secretion
Ld1S_040804400	hypothetical protein	3773	320	0.085	-3.559	8.86166e-150	#N/A	#N/A
Ld1S_040804500	Protein of unknown function DUF974, putative	954	572	0.598	-0.743	1.07915e-17	#N/A	#N/A
Ld1S_040804700	60S ribosomal protein L10, putative	1967	3318	1.691	0.758	2.03271e-20
Ld1S_040804800	nascent polypeptide associated complex subunit- like protein, copy 1	1071	1299	1.214	0.279	0.00694692	#N/A	#N/A
Ld1S_040804900	nascent polypeptide associated complex subunit- like protein, copy 1	265	670	2.51	1.327	9.38593e-33	#N/A	#N/A
Ld1S_040805000	heat shock protein, putative	975	804	0.825	-0.277	0.00167764	6457	protein folding
Ld1S_040805100	hypothetical protein	5532	964	0.174	-2.521	1.78312e-84	#N/A	#N/A
Ld1S_040805200	hypothetical protein	1127	693	0.615	-0.702	1.58314e-14	#N/A	#N/A
Ld1S_040805300	Pescadillo N-terminus,BRCA1 C Terminus BRCT domain containing protein, putative	1795	1346	0.749	-0.416	2.47432e-06	6364	rRNA processing
Ld1S_040805400	Peptide deformylase 2, putative	343	499	1.46	0.546	1.13449e-07	6412	translation
Ld1S_040805500	hypothetical protein	2147	974	0.452	-1.146	1.53515e-24	#N/A	#N/A
Ld1S_040805600	tyrosine phospatase-like protein	1697	869	0.512	-0.965	4.33953e-25	#N/A	#N/A
Ld1S_040805700	rhomboid-like protein	460	1014	2.204	1.14	5.29523e-42	30150	protein import into mitochondrial matrix
Ld1S_040805900	hypothetical protein	1337	668	0.501	-0.996	3.06313e-11	#N/A	#N/A
Ld1S_040806100_pseudogene	hypothetical protein	2265	1855	0.821	-0.285	0.000780538	#N/A	#N/A
Ld1S_040806300	F-box and WD repeat domain containing 11, Function unknown	576	314	0.546	-0.873	4.09587e-13	6511	ubiquitin-dependent protein catabolic process
Ld1S_040806400	hypothetical protein	879	548	0.624	-0.681	2.0499e-12	#N/A	#N/A
Ld1S_040806500	Cytochrome c oxidase biogenesis protein Cmc1 like, putative	626	841	1.339	0.421	3.39974e-06	#N/A	#N/A
Ld1S_040806600	chaperone protein DnaJ, putative	286	593	2.076	1.054	6.12428e-20	6457	protein folding
Ld1S_040806700	60S ribosomal protein L10, putative	1328	1851	1.402	0.488	1.06942e-05	6412	translation
Ld1S_040806900	hypothetical protein	445	634	1.422	0.508	2.37666e-07	#N/A	#N/A
Ld1S_040807000	hypothetical protein	327	516	1.576	0.656	3.48726e-07	#N/A	#N/A
Ld1S_040807200_pseudogene	hypothetical protein	1849	2239	1.214	0.28	0.00285855	#N/A	#N/A
Ld1S_040807500	hypothetical protein	387	1661	4.291	2.101	5.85555e-71	#N/A	#N/A
Ld1S_040807600	COPI associated protein, putative	513	2507	4.907	2.295	9.44927e-91
Ld1S_040807800	acyltransferase-like protein, copy 2	2779	1225	0.441	-1.181	3.22973e-65	8152	metabolic process
Ld1S_040807900	hypothetical protein	794	455	0.575	-0.799	4.2994e-15	#N/A	#N/A
Ld1S_040808000	hypothetical protein	772	547	0.71	-0.494	0.00014584	#N/A	#N/A
Ld1S_040808100	Transcriptional repressor TCF25, putative	1267	959	0.755	-0.405	9.23905e-06	#N/A	#N/A
Ld1S_040808200	hypothetical protein	617	1200	1.938	0.955	2.80323e-22	#N/A	#N/A
Ld1S_040808400	proton motive ATPase, putative	1934	1386	0.718	-0.479	7.87969e-06	#N/A	#N/A
Ld1S_040808600	cytochrome c oxidase assembly factor, putative	756	570	0.754	-0.408	3.80657e-05	6825	copper ion transport
Ld1S_040808700	zinc carboxypeptidase, Amino acid transport and metabolism	697	298	0.425	-1.235	2.06344e-30	#N/A	#N/A
Ld1S_040808800	hypothetical protein	969	563	0.581	-0.782	2.63461e-12	#N/A	#N/A
Ld1S_040808900	fructose-1,6-bisphosphatase, cytosolic, putative	1001	1382	1.388	0.473	2.24279e-05	5975	carbohydrate metabolic process
Ld1S_040809000	hypothetical protein	663	446	0.672	-0.574	4.67437e-08	#N/A	#N/A
Ld1S_040809300	tRNA nucleotidyltransferase, putative	841	1076	1.282	0.358	7.77518e-06	6396	RNA processing
Ld1S_040809500	casein kinase I, putative	6508	911	0.141	-2.823	3.89813e-88	6468	protein phosphorylation
Ld1S_040809600	S-phase cyclin A-associated protein in the ER, Function unknown	939	1278	1.36	0.444	9.42517e-07	#N/A	#N/A
Ld1S_040809700	actin	5428	7398	1.365	0.449	1.06888e-08
Ld1S_050809900	hypothetical protein	556	682	1.23	0.299	0.00272605	#N/A	#N/A
Ld1S_050810200	Receptor-type adenylate cyclase, Signal transduction mechanisms	708	1808	2.556	1.354	5.6713e-43	#N/A	#N/A
Ld1S_050810300	major vault protein, putative	8200	3027	0.369	-1.436	1.7959e-55
Ld1S_050810600	Nudix hydrolase 2, putative	628	472	0.75	-0.414	7.67566e-05	31087	deadenylation-independent decapping of nuclear-transcribed mRNA
Ld1S_050810800	hypothetical protein	261	510	1.959	0.97	3.30764e-18	#N/A	#N/A
Ld1S_050811100	nucleolar RNA helicase II, putative	249	477	1.912	0.935	3.88217e-17	#N/A	#N/A
Ld1S_050811200	Leucine Rich repeat,Leucine rich repeat,Leucine Rich Repeat, putative	879	1175	1.334	0.416	3.52648e-06	#N/A	#N/A
Ld1S_050811300	Kinesin family member, Cytoskeleton	224	583	2.603	1.38	9.59869e-33	#N/A	#N/A
Ld1S_050811400	basal body component, putative	230	714	3.12	1.642	2.29341e-51	#N/A	#N/A
Ld1S_050811500	dihydrolipoamide branched chain transacylase, putative	442	664	1.506	0.59	4.66522e-10	10608	posttranscriptional regulation of gene expression
Ld1S_050811600	Fip1 motif,Zinc finger C-x8-C-x5-C-x3-H type and similar, putative	635	802	1.261	0.334	0.00108939	365	#N/A
Ld1S_050811900	dual specificity phosphatase-like protein	1751	826	0.474	-1.078	1.54045e-21	6470	protein dephosphorylation
Ld1S_050812000	hydrogenase, putative	3880	2178	0.566	-0.822	4.75986e-09	#N/A	#N/A
Ld1S_050812100	viscerotropic leishmaniasis antigen, putative	579	923	1.595	0.673	1.48228e-10	#N/A	#N/A
Ld1S_050812200	hypothetical protein	298	620	2.093	1.066	6.59037e-19	#N/A	#N/A
Ld1S_050812300	Ankyrin repeat, putative	857	1101	1.286	0.363	0.00461727	#N/A	#N/A
Ld1S_050812400	hypothetical protein	739	938	1.272	0.347	0.00071899	#N/A	#N/A
Ld1S_050812500	protein tyrosine phosphatase, putative	2231	3312	1.485	0.571	8.7487e-09
Ld1S_050812600	ARP2,3 complex 16kDa subunit, putative	857	549	0.645	-0.633	1.8323e-12	30833	regulation of actin filament polymerization
Ld1S_050813100	DNA replication licensing factor, putative	718	948	1.318	0.398	0.000234824	6270	DNA replication initiation
Ld1S_050813400	ATP-dependent RNA helicase, putative	640	379	0.593	-0.753	8.94255e-07	#N/A	#N/A
Ld1S_050813500	hypothetical protein	821	654	0.793	-0.334	0.000843348	#N/A	#N/A
Ld1S_050813700	protein kinase, putative	2403	1675	0.7	-0.514	4.73362e-08	6468	protein phosphorylation
Ld1S_050813800	structural maintenance of chromosome SMC, putative	1316	2028	1.541	0.624	8.95382e-11	51276	chromosome organization
Ld1S_050813900	TPR repeat, putative	184	722	3.923	1.972	8.33552e-72	7049	cell cycle
Ld1S_050814100	hypothetical protein	1069	715	0.668	-0.581	1.19239e-07	#N/A	#N/A
Ld1S_050814200	hypothetical protein	854	674	0.789	-0.343	0.00101832	#N/A	#N/A
Ld1S_050814300	hypothetical protein	3279	9339	2.855	1.514	8.09907e-93
Ld1S_050814400	GTPase, putative	1099	368	0.335	-1.579	8.61588e-47	#N/A	#N/A
Ld1S_050814500_pseudogene	hypothetical protein	279	466	1.663	0.733	3.99203e-11	#N/A	#N/A
Ld1S_050814600	monocarboxylate transporter-like protein	1211	951	0.792	-0.337	0.00425415	55085	transmembrane transport
Ld1S_050814700	hypothetical protein	364	1095	3.013	1.591	1.95544e-62	#N/A	#N/A
Ld1S_050815000	ATP synthase F1, alpha subunit, putative	88	307	3.51	1.811	3.04872e-29	15986	ATP synthesis coupled proton transport
Ld1S_050815100	nuclear receptor binding factor-like protein	782	516	0.656	-0.608	1.74704e-06	55114	oxidation-reduction process
Ld1S_050815200	kinetoplast-associated protein-like protein	1630	1892	1.161	0.215	0.00469522	#N/A	#N/A
Ld1S_050815300	u6 snrna-associated sm-like protein lsm3	330	444	1.344	0.427	3.15796e-05	45291	#N/A
Ld1S_050815400	protein kinase, putative	197	665	3.377	1.756	2.34185e-57	6468	protein phosphorylation
Ld1S_050815600	hypothetical protein	803	971	1.209	0.274	0.000744258	#N/A	#N/A
Ld1S_050815700	hypothetical protein	1642	2143	1.307	0.387	3.62681e-07	#N/A	#N/A
Ld1S_050815900	COG4 transport protein, putative	789	619	0.782	-0.354	0.000265319	#N/A	#N/A
Ld1S_050816000	Surp module, putative	1083	622	0.576	-0.796	3.24936e-18	6396	RNA processing
Ld1S_050816100	hypothetical protein	437	907	2.067	1.048	2.26637e-19	#N/A	#N/A
Ld1S_050816200	kinesin, putative	846	2273	2.693	1.429	7.50809e-62
Ld1S_050816400	hypothetical protein	2129	854	0.401	-1.32	1.03633e-40	#N/A	#N/A
Ld1S_050816600	hypothetical protein	2142	1744	0.817	-0.292	0.00816775	#N/A	#N/A
Ld1S_050816700	sre-2,carboxylate carrier-like protein	436	565	1.299	0.377	0.000491123	6811	ion transport
Ld1S_050816900	hypothetical protein	1587	867	0.545	-0.876	2.46658e-13	10608	posttranscriptional regulation of gene expression
Ld1S_050817000	CYC2-like cyclin, putative	5237	3063	0.587	-0.768	2.64414e-22
Ld1S_050817100	phophatase-like protein	2023	1287	0.636	-0.652	3.64464e-17	6470	protein dephosphorylation
Ld1S_050817200	hypothetical protein	2151	839	0.391	-1.354	8.61459e-38	#N/A	#N/A
Ld1S_050817300	Vta1 like, putative	807	666	0.825	-0.278	0.0030958	10608	posttranscriptional regulation of gene expression
Ld1S_050817500	kinesin-like protein	5643	2821	0.501	-0.998	2.87839e-27
Ld1S_050817600	hypothetical protein	373	809	2.176	1.122	3.71356e-25	#N/A	#N/A
Ld1S_050817800	Mitochondrial glycoprotein, putative	675	938	1.393	0.478	5.63238e-07	#N/A	#N/A
Ld1S_050817900	MYND zinc finger ZnF domain-like protein	792	485	0.616	-0.699	6.31909e-12	#N/A	#N/A
Ld1S_050818000	Got1,Sft2-like family, putative	1124	550	0.491	-1.027	8.74651e-29	15031	protein transport
Ld1S_050818200	methylthioadenosine phosphorylase, putative	783	2520	3.22	1.687	8.32137e-90
Ld1S_050818300	hypothetical protein	1969	1657	0.843	-0.246	0.00115742	#N/A	#N/A
Ld1S_050818500	hypothetical protein	227	348	1.526	0.61	1.37689e-06	#N/A	#N/A
Ld1S_050818600	hypothetical protein	537	1287	2.401	1.264	4.60187e-40	#N/A	#N/A
Ld1S_050818700	hypothetical protein	1016	826	0.813	-0.299	0.00226174	#N/A	#N/A
Ld1S_050818800	CPSF A subunit region, putative	1248	1767	1.419	0.505	6.42812e-08	#N/A	#N/A
Ld1S_050818900	surface antigen-like protein	3285	1095	0.333	-1.585	7.4015e-64	#N/A	#N/A
Ld1S_050819000	hypothetical protein	1184	789	0.666	-0.587	6.26924e-15	#N/A	#N/A
Ld1S_050819100	paraflagellar rod protein, putative	2199	1600	0.727	-0.46	1.40335e-07	43064	#N/A
Ld1S_050819200	ubiquitin-conjugating enzyme E2, putative	887	472	0.531	-0.912	9.39472e-23	6512	#N/A
Ld1S_050819300	syndrome nuclear autoantigen 1, Function unknown	1922	1450	0.754	-0.408	1.65632e-07	#N/A	#N/A
Ld1S_050819500	dipeptidyl-peptidase III, putative	2347	3362	1.435	0.521	5.83161e-08
Ld1S_050819800	3-mercaptopyruvate sulfurtransferase	371	607	1.639	0.713	9.67504e-12	19499	#N/A
Ld1S_050819900	NADH-ubiquinone oxidoreductase, mitochondrial, putative	889	1332	1.497	0.582	6.58009e-12	55114	oxidation-reduction process
Ld1S_050820000	hypothetical protein	47	123	2.661	1.412	2.21983e-12	#N/A	#N/A
Ld1S_050820100	hypothetical protein	569	382	0.671	-0.576	9.50456e-05	#N/A	#N/A
Ld1S_050820300	Coiled-coil domain containing 135, Function unknown	1080	1352	1.256	0.329	0.000542898	#N/A	#N/A
Ld1S_050820400	hypothetical protein	991	1213	1.221	0.288	0.00239092	#N/A	#N/A
Ld1S_050820500	stomatin-like protein	1030	1989	1.945	0.959	1.03324e-22	#N/A	#N/A
Ld1S_050820600	hypothetical protein	482	673	1.403	0.488	2.76406e-05	#N/A	#N/A
Ld1S_050820700	ATPase, putative	1526	1283	0.842	-0.248	0.00104255	#N/A	#N/A
Ld1S_050820800	Legume-like lectin family, putative	722	1554	2.155	1.108	3.08809e-38	#N/A	#N/A
Ld1S_050820900	Phosphatidylinositol 4-phosphate 5-kinase, putative	2142	1410	0.658	-0.604	4.05697e-11	#N/A	#N/A
Ld1S_050821000	double-strand-break repair protein rad21 homolog, putative	455	858	1.887	0.916	3.95754e-13	51301	cell division
Ld1S_050821100	methyltransferase domain containing protein, putative	1435	1175	0.82	-0.286	0.00627164	#N/A	#N/A
Ld1S_050821300	hypothetical protein	421	172	0.407	-1.297	8.95345e-18	#N/A	#N/A
Ld1S_050821500	V-type proton ATPase subunit D, putative	356	512	1.435	0.521	8.32792e-08	6811	ion transport
Ld1S_050821600	hypothetical protein	607	388	0.639	-0.647	6.40463e-10	#N/A	#N/A
Ld1S_050821700	DNA topoisomerase type IB small subunit, Replication, recombination and repair	182	274	1.516	0.6	4.03331e-06	#N/A	#N/A
Ld1S_050821800	elongation of very long chain fatty acids protein, putative	299	679	2.28	1.189	2.30422e-32	6629	lipid metabolic process
Ld1S_050822100	prefoldin subunit, putative	225	798	3.551	1.828	5.60311e-45	6457	protein folding
Ld1S_050822200	protein phosphatase type 1 regulator-like protein	562	416	0.741	-0.432	2.66117e-05	#N/A	#N/A
Ld1S_060829900	histone H4	2574	13733	5.348	2.419	3.46174e-84
Ld1S_060830000	Leucine-rich repeat protein, Function unknown	1205	539	0.45	-1.153	4.35027e-21	#N/A	#N/A
Ld1S_060830200	39S mitochondrial ribosomal protein L46, putative	405	897	2.213	1.146	3.89994e-34	#N/A	#N/A
Ld1S_060830300	pumilio,PUF RNA binding protein 5, putative	755	1148	1.53	0.614	4.74577e-09	10608	posttranscriptional regulation of gene expression
Ld1S_060830500_pseudogene	hypothetical protein	775	567	0.734	-0.447	2.65881e-06	#N/A	#N/A
Ld1S_060830600	ATP-binding cassette protein subfamily G, member 2 fragment;ATP-binding cassette protein subfamily G, member 3, putative;ATP-binding cassette protein subfamily G, member 1, putative fragment	432	103	0.24	-2.061	1.46956e-32	35690	cellular response to drug
Ld1S_060830700	ATP-binding cassette protein subfamily G, member 2 fragment;ATP-binding cassette protein subfamily G, member 3, putative;ATP-binding cassette protein subfamily G, member 1, putative fragment	140	282	2.022	1.016	3.23383e-12	35690	cellular response to drug
Ld1S_060831000	cyclophilin	1630	2672	1.639	0.712	4.85956e-12
Ld1S_060831500	Trm112p-like protein, putative	189	131	0.702	-0.51	0.000542898	#N/A	#N/A
Ld1S_060831600	kinesin-like protein	1847	1056	0.575	-0.799	2.33457e-10	7018	microtubule-based movement
Ld1S_060831800	hypothetical protein	997	744	0.747	-0.421	0.000666077	#N/A	#N/A
Ld1S_060832000	tRNA	222	116	0.542	-0.884	5.96681e-05	#N/A	#N/A
Ld1S_060832100_pseudogene	FHA domain containing protein, putative	268	492	1.831	0.872	8.45459e-14	7059	chromosome segregation
Ld1S_060832400	Present in the outer mitochondrial membrane proteome 34	2096	1446	0.691	-0.534	4.38593e-11	#N/A	#N/A
Ld1S_060832500	hypothetical protein	1307	975	0.745	-0.425	1.36254e-05	#N/A	#N/A
Ld1S_060832600	5p-3p exoribonuclease A, putative	983	1458	1.483	0.568	3.04892e-11	6402	mRNA catabolic process
Ld1S_060832700	hypothetical protein	1941	712	0.365	-1.453	3.16539e-43	#N/A	#N/A
Ld1S_060832800	FHA domain-containing protein	342	605	1.766	0.821	1.31685e-11	6302	double-strand break repair
Ld1S_060833000	MYND finger domain-like protein	336	568	1.698	0.764	1.58112e-08	#N/A	#N/A
Ld1S_060833100	folate,biopterin transporter, putative;biopterin transporter, putative;pteridine transporter, putative;folate,biopterin transporter, putative fragment	2403	1400	0.585	-0.773	1.86062e-11	#N/A	#N/A
Ld1S_060833200	hypothetical protein	1303	1594	1.221	0.289	0.000880405	#N/A	#N/A
Ld1S_060833300	hypothetical protein	562	848	1.512	0.596	3.34111e-07	#N/A	#N/A
Ld1S_060833400	oligopeptidase B-like protein	672	1588	2.371	1.245	2.98783e-52	6508	proteolysis
Ld1S_060833600	hypothetical protein	2363	1045	0.443	-1.173	9.9884e-38	#N/A	#N/A
Ld1S_060833700	glutamine synthetase, putative	6210	4588	0.741	-0.433	4.93998e-07
Ld1S_060833800	Present in the outer mitochondrial membrane proteome 35	1162	788	0.681	-0.554	5.19297e-09	#N/A	#N/A
Ld1S_060834000	Fructose-bisphosphate aldolase class-I, putative	481	171	0.353	-1.501	1.49854e-23	#N/A	#N/A
Ld1S_060834100	60S ribosomal protein L19, putative	2540	1273	0.5	-0.999	0.000601786	6412	translation
Ld1S_060834200	hypothetical protein	747	621	0.83	-0.268	0.00534709	#N/A	#N/A
Ld1S_060834300	60S ribosomal protein L19, putative	1563	806	0.518	-0.949	3.94241e-05	6412	translation
Ld1S_060834400	hypothetical protein	1082	607	0.561	-0.833	6.57815e-19	#N/A	#N/A
Ld1S_060834600	hypothetical protein	1707	947	0.555	-0.85	1.74694e-22	#N/A	#N/A
Ld1S_060834700	Zinc finger protein, Signal transduction mechanisms	4258	1700	0.399	-1.325	6.48218e-68	#N/A	#N/A
Ld1S_060834800	ATP-NAD kinase-like protein	1891	1043	0.551	-0.859	6.2053e-25	6741	NADP biosynthetic process
Ld1S_060834900	condensin complex subunit 2, putative	504	1380	2.735	1.452	2.76356e-56	7076	mitotic chromosome condensation
Ld1S_060835100	hypothetical protein	1543	1075	0.696	-0.522	2.8818e-08	#N/A	#N/A
Ld1S_060835300	U-box domain containing protein, putative	3467	514	0.149	-2.751	1.65003e-194	16567	protein ubiquitination
Ld1S_060835400	Leucine-rich repeat protein, Function unknown	2627	1087	0.414	-1.273	2.52336e-63	#N/A	#N/A
Ld1S_060835500	hypothetical protein	333	545	1.636	0.71	1.18643e-11	#N/A	#N/A
Ld1S_060835600	basic, immunoglobulin-like variable motif containing, Function unknown	1351	762	0.564	-0.826	2.47403e-21	#N/A	#N/A
Ld1S_060835700	hypothetical protein	1144	897	0.781	-0.356	0.000244934	#N/A	#N/A
Ld1S_060835800	deoxyuridine triphosphatase, putative	2145	6749	3.148	1.654	2.37907e-112
Ld1S_060835900	60S ribosomal protein L23a, putative	1145	1598	1.394	0.48	0.00199498	6412	translation
Ld1S_060836000	60S ribosomal protein L23a, putative	3138	5047	1.608	0.686	8.36919e-14
Ld1S_060836100	hypothetical protein	1396	1139	0.818	-0.289	0.000369781	#N/A	#N/A
Ld1S_060836200	hypothetical protein	1016	828	0.817	-0.292	0.00455975	#N/A	#N/A
Ld1S_060836300	carbonic anhydrase family protein, putative	1151	888	0.773	-0.372	1.6928e-06	15976	#N/A
Ld1S_060836400	Putative Phosphatase,Protein of unknown function DUF89, putative	1179	970	0.822	-0.283	0.000156412	16311	dephosphorylation
Ld1S_060836500	hypothetical protein	4553	2459	0.54	-0.889	1.82384e-24
Ld1S_060836600	protein kinase, putative	2919	1948	0.669	-0.58	7.47346e-07	6468	protein phosphorylation
Ld1S_060836700	lanosterol synthase, putative	2314	1930	0.835	-0.259	0.000608994	16126	sterol biosynthetic process
Ld1S_060836800	hypothetical protein	970	730	0.75	-0.416	8.14008e-06	#N/A	#N/A
Ld1S_060836900	hypothetical protein	2412	1447	0.602	-0.733	7.82553e-21	#N/A	#N/A
Ld1S_060837000	hypothetical protein	335	465	1.383	0.468	1.8558e-05	55114	oxidation-reduction process
Ld1S_060837100	hypothetical protein	841	694	0.824	-0.279	0.00243549	7064	mitotic sister chromatid cohesion
Ld1S_060837200	hypothetical protein	3548	2038	0.574	-0.801	7.97892e-28	#N/A	#N/A
Ld1S_060837300	C2 domain,Ankyrin repeats 3 copies, putative	2018	1286	0.635	-0.655	1.065e-06	#N/A	#N/A
Ld1S_060837400_pseudogene	hypothetical protein	304	196	0.645	-0.633	9.59889e-07	#N/A	#N/A
Ld1S_060837500	YEATS family, putative	902	1398	1.549	0.631	4.96504e-09	6355	regulation of transcription, DNA-templated
Ld1S_060837600	threonine ammonia-lyase	1465	703	0.482	-1.052	3.51393e-26	6565	L-serine catabolic process
Ld1S_060837700	hypothetical protein	237	641	2.698	1.432	2.56562e-31	#N/A	#N/A
Ld1S_060837900_pseudogene	hypothetical protein	348	714	2.044	1.031	2.31541e-22	#N/A	#N/A
Ld1S_060838000_pseudogene	Double RNA binding domain protein 12	2833	1147	0.404	-1.307	1.57951e-42	10608	posttranscriptional regulation of gene expression
Ld1S_060838100	hypothetical protein	1897	2348	1.248	0.319	0.00401616
Ld1S_060838200	hypothetical protein	727	1028	1.413	0.499	4.45021e-06	#N/A	#N/A
Ld1S_060838300	hypothetical protein	1967	944	0.478	-1.064	7.22833e-23	#N/A	#N/A
Ld1S_060838400	hypothetical protein	3075	2332	0.759	-0.398	0.000530205
Ld1S_060838500	Qb-SNARE protein, putative	521	156	0.297	-1.754	1.98498e-38	10608	posttranscriptional regulation of gene expression
Ld1S_060838600	lipin, putative	2209	1129	0.511	-0.969	5.84683e-28	902	cell morphogenesis
Ld1S_060838900	dihydrofolate reductase-thymidylate synthase	524	1931	3.703	1.889	2.38658e-77	10608	posttranscriptional regulation of gene expression
Ld1S_060839100	acyl-coenzyme a dehydrogenase, putative	3366	2743	0.816	-0.294	4.49698e-05
Ld1S_060839200	hypothetical protein	906	725	0.8	-0.322	0.000155316	#N/A	#N/A
Ld1S_060839300	protein phosphatase 2C, putative	864	1252	1.446	0.532	6.0009e-10	6470	protein dephosphorylation
Ld1S_060839500	hypothetical protein	829	408	0.491	-1.027	2.88741e-19	#N/A	#N/A
Ld1S_060839700	TLD, putative	557	449	0.805	-0.313	0.00195179	#N/A	#N/A
Ld1S_060839900_pseudogene	cell cycle associated protein MOB1, putative	348	829	2.392	1.258	6.26043e-31	51301	cell division
Ld1S_060840000	Domain of unknown function DUF3883, putative	2361	659	0.279	-1.844	4.95933e-75	#N/A	#N/A
Ld1S_060840100	Leucine Rich Repeat, putative	1332	1684	1.27	0.344	0.000262177	#N/A	#N/A
Ld1S_060840200	WD domain, G-beta repeat, putative	945	800	0.844	-0.244	0.00963673	#N/A	#N/A
Ld1S_060840300	hypothetical protein	353	186	0.525	-0.931	5.04951e-14	#N/A	#N/A
Ld1S_060840400	SET domain containing protein, putative	283	377	1.331	0.412	0.00131475	#N/A	#N/A
Ld1S_060840600	G-patch domain containing protein, putative	887	678	0.765	-0.387	5.55213e-06	#N/A	#N/A
Ld1S_060840700	kinesin, putative	409	911	2.223	1.153	3.95826e-30	7018	microtubule-based movement
Ld1S_060840900	protein disulfide isomerase	757	2024	2.677	1.421	2.04053e-38	45454	cell redox homeostasis
Ld1S_060841000	2OG-FeII oxygenase superfamily, putative	235	584	2.475	1.308	2.22541e-32	55114	oxidation-reduction process
Ld1S_060841100	deoxyribose-phosphate aldolase, putative	345	930	2.697	1.432	3.21874e-49	10608	posttranscriptional regulation of gene expression
Ld1S_060841200	Staphylococcal nuclease homologue, putative	545	677	1.257	0.33	0.00702475	#N/A	#N/A
Ld1S_060841300	hypothetical protein	299	379	1.266	0.341	0.00334054	#N/A	#N/A
Ld1S_060841400	peripherally associated ATOM36	200	470	2.356	1.236	1.08614e-19	33955	mitochondrial DNA inheritance
Ld1S_060841500	hypothetical protein	2563	1154	0.449	-1.155	8.70836e-29	#N/A	#N/A
Ld1S_060841600	hypothetical protein	244	452	1.866	0.9	5.98822e-14	6506	GPI anchor biosynthetic process
Ld1S_060841800	hypothetical protein	503	654	1.297	0.376	7.30629e-05	#N/A	#N/A
Ld1S_060841900	Domain of unknown function DUF4379, putative	625	418	0.668	-0.581	9.03488e-07	#N/A	#N/A
Ld1S_060842100	mRNA transport regulator MTR2, putative	727	450	0.619	-0.692	3.09466e-10	6406	mRNA export from nucleus
Ld1S_060842200	protein kinase, putative	1814	1119	0.615	-0.701	4.64093e-17	8283	cell population proliferation
Ld1S_060842300	thioredoxin, putative	706	908	1.295	0.373	0.00774872	45454	cell redox homeostasis
Ld1S_060842400	hypothetical protein	285	220	0.772	-0.374	0.00434966	#N/A	#N/A
Ld1S_060842500	hypothetical protein	203	118	0.576	-0.797	3.4807e-05	#N/A	#N/A
Ld1S_060842600	hypothetical protein	105	169	1.592	0.671	0.000185274	#N/A	#N/A
Ld1S_060842700	hypothetical protein	624	470	0.758	-0.4	0.000223575	#N/A	#N/A
Ld1S_060842800	hypothetical protein	2061	596	0.288	-1.794	2.36108e-56	#N/A	#N/A
Ld1S_060842900	Protein of unknown function DUF1637, putative	928	333	0.359	-1.479	1.39859e-29	55114	oxidation-reduction process
Ld1S_060843000	FAD binding domain containing protein, putative	386	946	2.457	1.297	7.4561e-50	55114	oxidation-reduction process
Ld1S_060843100_pseudogene	Transcription factor ey2, putative	199	262	1.323	0.404	0.00233942	6325	chromatin organization
Ld1S_060843300	hypothetical protein	287	508	1.776	0.829	2.12445e-14	#N/A	#N/A
Ld1S_060843400	folate,biopterin transporter, putative;biopterin transporter, putative;pteridine transporter, putative;folate,biopterin transporter, putative fragment	309	984	3.199	1.677	1.68711e-26	#N/A	#N/A
Ld1S_060843500	coproporphyrinogen III oxidase	84	510	6.122	2.614	4.73612e-55	6779	porphyrin-containing compound biosynthetic process
Ld1S_060843600	protoporphyrinogen oxidase-like protein	46	130	2.842	1.507	9.96096e-15	#N/A	#N/A
Ld1S_060843700	Cytochrome b5-like Heme,Steroid binding domain containing protein, putative	10	39	4.004	2.001	9.96032e-08	#N/A	#N/A
Ld1S_060843800	CLN3 protein, putative	115	245	2.153	1.106	6.74362e-11	#N/A	#N/A
Ld1S_070843900	Ubiquitin-like modifier-activating enzyme ATG7, putative	1055	451	0.428	-1.224	3.81826e-26	6914	autophagy
Ld1S_070844000_pseudogene	Isy1-like splicing family, putative	1493	586	0.395	-1.339	2.40956e-26	350	generation of catalytic spliceosome for second transesterification step
Ld1S_070844100	histone-lysine N-methyltransferase, putative	2476	4048	1.641	0.714	1.9413e-16
Ld1S_070844200	Peptidase dimerisation domain containing protein, putative	1853	2423	1.316	0.396	9.70508e-05
Ld1S_070844300	hypothetical protein	189	1009	5.349	2.419	2.25604e-120	#N/A	#N/A
Ld1S_070844500	cytochrome c1, heme protein, mitochondrial, putative	2555	3511	1.375	0.46	5.27832e-09
Ld1S_070844600	hypothetical protein	481	1049	2.181	1.125	2.97487e-34	#N/A	#N/A
Ld1S_070844800	cobalamin-dependent methionine synthase, putative	2629	4439	1.689	0.756	5.91293e-23
Ld1S_070844900	pitrilysin-like metalloprotease	971	1274	1.312	0.392	4.86211e-06	6508	proteolysis
Ld1S_070845200	tRNA-methyl transferase, putative	182	261	1.439	0.525	8.94383e-05	6396	RNA processing
Ld1S_070845400	Eukaryotic membrane protein family, putative	590	704	1.19	0.251	0.00990322	#N/A	#N/A
Ld1S_070845500	protein kinase, putative	955	500	0.522	-0.937	3.22651e-22	6468	protein phosphorylation
Ld1S_070845600	hypothetical protein	1064	166	0.156	-2.681	2.86833e-64	#N/A	#N/A
Ld1S_070845700	protein kinase, putative	5650	908	0.16	-2.642	1.3006e-77	6468	protein phosphorylation
Ld1S_070845800	hypothetical protein	731	238	0.325	-1.62	1.70392e-34	#N/A	#N/A
Ld1S_070846000	phosphatidylglycerolphosphate synthase, mitochondrial, putative	516	941	1.819	0.863	1.10636e-18	32049	cardiolipin biosynthetic process
Ld1S_070846200	hypothetical protein	1249	1714	1.37	0.454	2.7785e-05	30150	protein import into mitochondrial matrix
Ld1S_070846300	Cytokine-induced anti-apoptosis inhibitor 1, Fe-S biogenesis, putative	1551	411	0.265	-1.919	4.57216e-72	16226	iron-sulfur cluster assembly
Ld1S_070846400	hypothetical protein	422	670	1.587	0.666	9.91957e-11	10608	posttranscriptional regulation of gene expression
Ld1S_070846500	protein kinase, putative	2003	1541	0.77	-0.377	1.16002e-05	6468	protein phosphorylation
Ld1S_070846600	homoserine dehydrogenase-like protein	501	338	0.677	-0.563	1.18695e-06	6520	cellular amino acid metabolic process
Ld1S_070846700	acetylornithine deacetylase-like protein	1484	964	0.651	-0.62	1.27962e-12	6508	proteolysis
Ld1S_070846800_pseudogene	ubiquitin-protein ligase-like, putative	5443	2819	0.518	-0.948	1.30894e-10
Ld1S_070846900	Uncharacterised protein family UPF0172, putative	743	1213	1.636	0.71	3.31205e-13	#N/A	#N/A
Ld1S_070847000	hypothetical protein	1237	857	0.692	-0.532	4.03218e-10	#N/A	#N/A
Ld1S_070847100	paraflagellar rod protein, putative	2011	1680	0.834	-0.261	9.54192e-05	#N/A	#N/A
Ld1S_070847300	Protein of unknown function DUF3735,Abscisic acid G-protein coupled receptor, putative	1965	1099	0.559	-0.839	4.22781e-27	6857	oligopeptide transport
Ld1S_070847600	ATP-dependent RNA helicase DBP2B, putative;ATP-dependent RNA helicase DBP2A, putative	2215	3175	1.435	0.522	9.08482e-09
Ld1S_070847700	hypothetical protein	749	1006	1.347	0.429	1.21621e-05	#N/A	#N/A
Ld1S_070847900	Zinc finger, C3HC4 type RING finger, putative	468	307	0.658	-0.604	0.000147259	#N/A	#N/A
Ld1S_070848000	RAVE protein 1 C terminal, putative	2995	2120	0.709	-0.496	3.16503e-06	#N/A	#N/A
Ld1S_070848200	EamA-like transporter family, putative	1404	588	0.42	-1.253	2.00745e-33	10608	posttranscriptional regulation of gene expression
Ld1S_070848300	hypothetical protein	1115	475	0.424	-1.237	3.49163e-35	#N/A	#N/A
Ld1S_070848400	hypothetical protein	546	1181	2.169	1.117	5.49749e-12	10608	posttranscriptional regulation of gene expression
Ld1S_070848500	maoc family dehydratase-like protein	1698	2000	1.179	0.238	0.004456	6633	fatty acid biosynthetic process
Ld1S_070848600	maoc family dehydratase-like protein	88	497	5.651	2.499	1.38521e-78	6633	fatty acid biosynthetic process
Ld1S_070848700	hypothetical protein	395	685	1.745	0.803	2.09959e-09	#N/A	#N/A
Ld1S_070848800	acyl-CoA dehydrogenase, mitochondrial precursor, putative	584	1520	2.615	1.387	4.11972e-47	55114	oxidation-reduction process
Ld1S_070848900_pseudogene	pre-rrna-processing protein tsr1 homolog	1298	732	0.564	-0.827	8.03481e-19	42254	ribosome biogenesis
Ld1S_070849100	hypothetical protein	482	344	0.718	-0.478	0.00199329	#N/A	#N/A
Ld1S_070849200	Dynein heavy chain, N-terminal region 2, putative	6962	4131	0.594	-0.752	4.77281e-08
Ld1S_070849500	60S ribosomal protein L7a, putative	856	1105	1.293	0.371	0.00502048	#N/A	#N/A
Ld1S_070849700	adp,ATP carrier-like protein	1969	461	0.235	-2.09	3.76121e-71	55085	transmembrane transport
Ld1S_070849800	hypothetical protein	391	624	1.586	0.665	8.95387e-10	#N/A	#N/A
Ld1S_070850000	ras-related protein rab-14, putative	1013	681	0.669	-0.58	1.03482e-10	#N/A	#N/A
Ld1S_070850100	Nucleolar protein 54, putative	1067	734	0.69	-0.535	2.47094e-06	#N/A	#N/A
Ld1S_070850200	Molybdopterin guanine dinucleotide synthesis protein B, putative	2107	1508	0.715	-0.484	7.83728e-11	#N/A	#N/A
Ld1S_070850300	Sel1 repeat, putative	2071	1111	0.537	-0.897	1.78457e-23	#N/A	#N/A
Ld1S_070850400	electron transfer flavoprotein-ubiquinone oxidoreductase, putative	1940	1368	0.706	-0.502	2.97976e-10	22900	electron transport chain
Ld1S_070850500	hypothetical protein	913	425	0.469	-1.092	4.85785e-30	#N/A	#N/A
Ld1S_070850600	60S acidic ribosomal protein, Translation, ribosomal structure and biogenesis	1154	701	0.612	-0.71	1.17175e-09	#N/A	#N/A
Ld1S_070850700	hypothetical protein	1381	1671	1.21	0.275	0.00172446	#N/A	#N/A
Ld1S_070850800	vacuolar-type Ca2+-ATPase, putative fragment	1343	851	0.636	-0.654	1.09606e-12	70588	calcium ion transmembrane transport
Ld1S_070850900	eukaryotic translation initiation factor 3 subunit h	1182	2253	1.904	0.929	1.27235e-20	6413	translational initiation
Ld1S_070851000	vacuolar-type Ca2+-ATPase, putative fragment	449	312	0.696	-0.522	0.00236513	70588	calcium ion transmembrane transport
Ld1S_070851200	Qa-SNARE protein, putative	666	376	0.563	-0.83	1.50545e-13	#N/A	#N/A
Ld1S_070851300	40S ribosomal protein S9, putative	3079	2201	0.716	-0.482	0.000315514	6412	translation
Ld1S_070851400	protein kinase, putative	1964	1076	0.548	-0.869	1.07915e-17	6468	protein phosphorylation
Ld1S_070851700_pseudogene	hypothetical protein	1043	1308	1.256	0.329	0.00837622	#N/A	#N/A
Ld1S_070851800	HEAT-like repeat, putative	1506	1113	0.737	-0.441	1.47564e-06	6606	protein import into nucleus
Ld1S_070851900	malonyl-coa decarboxylase-like protein	697	324	0.466	-1.101	1.82593e-26	6633	fatty acid biosynthetic process
Ld1S_070852100	protein phosphatase inhibitor, putative	1155	379	0.328	-1.606	7.87063e-54	32515	negative regulation of phosphoprotein phosphatase activity
Ld1S_070852200	Protein kinase domain containing protein, putative	280	150	0.546	-0.873	3.79986e-07	#N/A	#N/A
Ld1S_070852400	6-phosphofructo-2-kinase-like protein	1663	1191	0.718	-0.478	3.19307e-07	6000	fructose metabolic process
Ld1S_070852600	J domain-containing protein	811	523	0.646	-0.631	3.07893e-10	6457	protein folding
Ld1S_070852700	dihydrolipoamide branched chain transacylase, Energy production and conversion	550	395	0.721	-0.473	0.000916644	#N/A	#N/A
Ld1S_070852800	flavoprotein subunit-like protein	989	3624	3.669	1.875	2.11788e-130
Ld1S_070853000	polyadenylate-binding protein 1, RNA processing and modification	2603	827	0.319	-1.647	4.60286e-57	6396	RNA processing
Ld1S_070853100	phosphoacetylglucosamine mutase-like protein	867	1789	2.069	1.049	1.99575e-30	6041	glucosamine metabolic process
Ld1S_070853200	cytochrome b5-like protein	768	556	0.724	-0.466	0.000248405	#N/A	#N/A
Ld1S_070853300	hypothetical protein	480	989	2.062	1.044	1.68362e-19	#N/A	#N/A
Ld1S_070853400	hypothetical protein	557	738	1.326	0.407	0.000121113	#N/A	#N/A
Ld1S_070853500_pseudogene	hypothetical protein	663	890	1.352	0.435	0.000157554	#N/A	#N/A
Ld1S_070853700	hypothetical protein	2803	1294	0.461	-1.117	2.45472e-20	#N/A	#N/A
Ld1S_070853800	splicing factor ptsr1-like protein	931	1203	1.289	0.366	0.00020152	6396	RNA processing
Ld1S_070853900	protein kinase, putative	1289	912	0.707	-0.501	2.17744e-07	6468	protein phosphorylation
Ld1S_070854000	hypothetical protein	4683	1358	0.29	-1.787	3.32497e-102	#N/A	#N/A
Ld1S_070854100	serine,threonine kinase-like protein, putative;serine,threonine kinase, putative	542	1316	2.439	1.287	3.02155e-29	6468	protein phosphorylation
Ld1S_070854600	Domain of unknown function DUF3437, putative	2046	1642	0.803	-0.316	4.44754e-05	10952	positive regulation of peptidase activity
Ld1S_070854700	hypothetical protein	2079	1235	0.594	-0.752	4.72257e-26	#N/A	#N/A
Ld1S_070854800	KH domain containing 3-like, subcortical maternal complex member, Function unknown	1791	811	0.454	-1.141	6.94145e-25	#N/A	#N/A
Ld1S_070854900	hypothetical protein	728	917	1.262	0.336	0.000291399	#N/A	#N/A
Ld1S_070855000	RNA binding protein, putative	184	506	2.746	1.457	1.58086e-35	16070	RNA metabolic process
Ld1S_070855200	RNA binding protein-like protein	1912	1536	0.802	-0.318	3.30698e-05	16070	RNA metabolic process
Ld1S_070855300	Domain of unknown function DUF59, putative	770	533	0.693	-0.528	9.91323e-08	106035	protein maturation by [4Fe-4S] cluster transfer
Ld1S_070855400	PIF1 helicase-like protein, putative	2306	1165	0.505	-0.987	9.04388e-27	723	telomere maintenance
Ld1S_070855800	Sel1 repeat, putative	911	541	0.596	-0.746	2.69459e-10	#N/A	#N/A
Ld1S_070855900	cation-transporting ATPase, putative	2264	3731	1.65	0.722	1.63656e-22
Ld1S_070856000	Dpy-30 motif containing protein, putative	895	587	0.655	-0.611	1.76955e-08	#N/A	#N/A
Ld1S_070856200	RNA-editing complex protein, putative	484	614	1.268	0.343	0.00158536	16556	mRNA modification
Ld1S_070856300	hypothetical protein	706	2274	3.212	1.684	2.33229e-83
Ld1S_070856400	fatty acid desaturase, putative	574	1023	1.787	0.837	7.59662e-19	6629	lipid metabolic process
Ld1S_070856500_pseudogene	hypothetical protein	716	575	0.803	-0.317	0.00563513	#N/A	#N/A
Ld1S_070856700	ATPase subunit 9, putative	331	919	2.782	1.476	2.53533e-28	6811	ion transport
Ld1S_070856800	hypothetical protein	1329	1910	1.436	0.522	3.76001e-12	#N/A	#N/A
Ld1S_070856900	proteasome regulatory non-ATP-ase subunit, putative	782	1100	1.41	0.496	4.69812e-08	16049	cell growth
Ld1S_070857000	Mitochondrial GTPase involved in mitochondrial trafficking By similarity, Defense mechanisms	828	1432	1.732	0.793	2.40292e-14	#N/A	#N/A
Ld1S_070857100	peptide methionine sulfoxide reductase-like	1316	957	0.729	-0.455	0.000172789	55114	oxidation-reduction process
Ld1S_070857300	amino acid transporter 19, putative	22552	13053	0.583	-0.778	2.79956e-12
Ld1S_080857400	adaptor complex protein AP 3 delta subunit 1, putative	1729	3338	1.936	0.953	3.2803e-24
Ld1S_080857500	hypothetical protein	132	727	5.547	2.472	1.35814e-96	#N/A	#N/A
Ld1S_080857600	vesicle-associated membrane protein, putative	1339	1004	0.751	-0.414	1.58755e-05	16192	vesicle-mediated transport
Ld1S_080857800	Translation elongation factor 1-beta, Translation, ribosomal structure and biogenesis	729	1021	1.406	0.492	6.53195e-07	#N/A	#N/A
Ld1S_080857900	phosphoglycerate mutase protein, putative	462	779	1.701	0.767	2.3034e-09	#N/A	#N/A
Ld1S_080858000	Putative zinc finger motif, C2HC5-type,ASCH domain containing protein, putative	1455	1145	0.788	-0.343	3.58691e-06	6355	regulation of transcription, DNA-templated
Ld1S_080858100	ATP-dependent DEAD,H RNA helicase, putative	1158	1544	1.334	0.416	2.79583e-07	#N/A	#N/A
Ld1S_080858200	adaptor complex protein AP 3 delta subunit 1, putative	2047	1546	0.756	-0.403	5.63737e-08	6886	intracellular protein transport
Ld1S_080858300	dual-specificity protein phosphatase, putative	944	637	0.673	-0.572	1.1687e-09	6470	protein dephosphorylation
Ld1S_080858400	hypothetical protein	585	883	1.507	0.592	2.6682e-10	#N/A	#N/A
Ld1S_080858600	hypothetical protein	614	1250	2.039	1.028	2.59251e-19	#N/A	#N/A
Ld1S_080858700	hypothetical protein	2558	1293	0.506	-0.983	1.24295e-27	#N/A	#N/A
Ld1S_080858800	DNA repair protein, putative	551	1219	2.217	1.148	3.24018e-23	90305	nucleic acid phosphodiester bond hydrolysis
Ld1S_080858900	GPI-GlcNAc transferase complex, PIG-H component, putative	1160	665	0.571	-0.808	1.34663e-19	#N/A	#N/A
Ld1S_080859100	hypothetical protein	426	137	0.32	-1.642	1.23307e-26	#N/A	#N/A
Ld1S_080859200	Bacterial transferase hexapeptide six repeats, putative	707	578	0.817	-0.291	0.00697341	#N/A	#N/A
Ld1S_080859300	hypothetical protein	389	652	1.674	0.743	4.33995e-15	#N/A	#N/A
Ld1S_080859400	Inositol phosphosphingolipids phospholipase C	1486	736	0.496	-1.011	8.73797e-27	71468	cellular response to acidic pH
Ld1S_080859500	Ubiquitin-protein ligase, Posttranslational modification, protein turnover, chaperones	374	517	1.382	0.467	3.78228e-06	#N/A	#N/A
Ld1S_080859600	ubiquitin-activating enzyme-like protein	583	921	1.578	0.658	3.86663e-16	16925	protein sumoylation
Ld1S_080859700	ABC1 family, putative	728	1190	1.635	0.709	2.6391e-19	#N/A	#N/A
Ld1S_080859900_pseudogene	hypothetical protein	591	784	1.332	0.414	0.000127763	#N/A	#N/A
Ld1S_080860100	hypothetical protein	1164	716	0.612	-0.709	1.72191e-10	#N/A	#N/A
Ld1S_080860200	ribosomal protein L2, putative	409	683	1.678	0.747	7.39725e-15	6412	translation
Ld1S_080860300	iron superoxide dismutase A, mitochondrial	1353	2575	1.906	0.931	1.5149e-17
Ld1S_080860400	Isochorismatase family, putative	645	457	0.709	-0.495	2.7564e-06	8152	metabolic process
Ld1S_080860500	Isochorismatase family, putative	775	561	0.727	-0.46	4.58064e-05	8152	metabolic process
Ld1S_080860600	mitochondrial associated ribonuclease, putative	2119	1617	0.764	-0.388	6.96216e-07	8152	metabolic process
Ld1S_080860700	Tim10,DDP family zinc finger, putative	452	727	1.619	0.695	1.18739e-10	15031	protein transport
Ld1S_080860900_pseudogene	hypothetical protein	380	725	1.903	0.928	1.39831e-14	#N/A	#N/A
Ld1S_080861000_pseudogene	hypothetical protein	395	568	1.43	0.516	9.88385e-06	#N/A	#N/A
Ld1S_080861200	hypothetical protein	3257	1957	0.6	-0.737	6.6181e-21	#N/A	#N/A
Ld1S_080861400	hypothetical protein	1089	888	0.814	-0.297	0.000949936	6914	autophagy
Ld1S_080861500	WD domain, G-beta repeat, putative	1574	2356	1.51	0.595	8.14929e-10
Ld1S_080861600	hypothetical protein	1406	1665	1.183	0.242	0.00457941	#N/A	#N/A
Ld1S_080861700_pseudogene	hypothetical protein	1363	924	0.677	-0.563	1.29235e-08	#N/A	#N/A
Ld1S_080861900	signal peptidase type I, putative	442	557	1.26	0.333	0.0017303	6465	signal peptide processing
Ld1S_080862000	hypothetical protein	808	1141	1.417	0.503	8.41146e-07	#N/A	#N/A
Ld1S_080862100	small ubiquitin protein, putative	259	549	2.122	1.085	5.68624e-19	6464	cellular protein modification process
Ld1S_080862200	hypothetical protein	883	606	0.687	-0.543	8.84087e-08	#N/A	#N/A
Ld1S_080862400	NA, Cytoskeleton	726	321	0.44	-1.183	4.42735e-28	#N/A	#N/A
Ld1S_080862500	ribose-phosphate pyrophosphokinase, putative	3348	1711	0.513	-0.964	4.13166e-33	9116	nucleoside metabolic process
Ld1S_080862600	protein kinase EC, Signal transduction mechanisms	2031	1519	0.749	-0.417	1.32988e-05	#N/A	#N/A
Ld1S_080862700	protein kinase , putative	877	1085	1.239	0.31	0.00200379	6468	protein phosphorylation
Ld1S_080862800	hypothetical protein	651	1069	1.641	0.714	2.0955e-17	#N/A	#N/A
Ld1S_080862900	cyclopropane-fatty-acyl-phospholipid syntahse	550	405	0.736	-0.441	4.89919e-05	8610	lipid biosynthetic process
Ld1S_080863000	translation initiation factor-like protein	1543	2555	1.655	0.727	6.18577e-17
Ld1S_080863200	hypothetical protein	1059	302	0.284	-1.817	6.97734e-55	#N/A	#N/A
Ld1S_080863300	hypothetical protein	98	162	1.673	0.743	1.95013e-05	#N/A	#N/A
Ld1S_080863400	hypothetical protein	1310	484	0.374	-1.42	1.49717e-24	#N/A	#N/A
Ld1S_080863500	hypothetical protein	393	150	0.386	-1.373	2.45825e-16	#N/A	#N/A
Ld1S_080863600	hypothetical protein	880	287	0.326	-1.617	3.26456e-49	#N/A	#N/A
Ld1S_080863800	hypothetical protein	4010	2479	0.617	-0.697	6.75276e-11
Ld1S_080863900	Amastin surface glycoprotein, putative	14965	7625	0.512	-0.967	9.49205e-29
Ld1S_080864000	DnaJ domain containing protein, putative	1120	683	0.61	-0.713	5.4763e-17	#N/A	#N/A
Ld1S_080864100	protein kinase, putative	1442	683	0.477	-1.067	1.71214e-17	6468	protein phosphorylation
Ld1S_080864500_pseudogene	Amastin surface glycoprotein, putative	424	317	0.743	-0.428	0.00589914	#N/A	#N/A
Ld1S_080864600	amastin-like protein	208	136	0.651	-0.618	3.25039e-05	#N/A	#N/A
Ld1S_080864700	amastin-like protein	301	201	0.668	-0.582	3.29878e-05	#N/A	#N/A
Ld1S_080864800	amastin-like protein	773	464	0.602	-0.731	1.89529e-09	#N/A	#N/A
Ld1S_080865000	tuzin-like protein;tuzin, putative	1124	817	0.731	-0.452	1.17163e-06	#N/A	#N/A
Ld1S_080865100	tuzin, putative fragment	352	935	2.656	1.409	6.44395e-44	#N/A	#N/A
Ld1S_080865300_pseudogene	amastin-like protein	283	187	0.665	-0.589	1.53551e-05	#N/A	#N/A
Ld1S_080865400_pseudogene	amastin-like protein	354	196	0.556	-0.848	2.95703e-11	#N/A	#N/A
Ld1S_080865700	hypothetical protein	2993	1698	0.569	-0.814	5.45071e-16	#N/A	#N/A
Ld1S_080865800	hypothetical protein	1111	720	0.649	-0.625	9.49623e-11	#N/A	#N/A
Ld1S_080865900_pseudogene	SET domain containing protein, putative	479	377	0.789	-0.342	0.00784872	#N/A	#N/A
Ld1S_080866000	mitochondrial DNA polymerase beta	140	937	6.743	2.753	6.40499e-128	6281	DNA repair
Ld1S_080866100	mitochondrial DNA polymerase beta-PAK, putative	421	626	1.489	0.574	1.27698e-09	6281	DNA repair
Ld1S_080866300	hypothetical protein	477	609	1.275	0.351	0.000407971	#N/A	#N/A
Ld1S_080866400	hypothetical protein	658	277	0.42	-1.252	4.43899e-30	#N/A	#N/A
Ld1S_080866500	protein kinase, putative	4708	985	0.209	-2.257	1.81598e-139	16310	phosphorylation
Ld1S_080866700_pseudogene	hypothetical protein	542	649	1.203	0.267	0.00806356	#N/A	#N/A
Ld1S_080866800	Dpy-30 motif containing protein, putative	9507	1474	0.155	-2.689	5.9454e-163	#N/A	#N/A
Ld1S_080866900	Protein of unknown function DUF2453, putative	466	603	1.289	0.367	0.000174812	#N/A	#N/A
Ld1S_080867200	DnaJ domain containing protein, putative	482	644	1.338	0.42	0.000193572	6457	protein folding
Ld1S_080867300	AAA domain dynein-related subfamily,von Willebrand factor type A domain containing protein, putative	4764	2249	0.472	-1.082	2.21876e-40	#N/A	#N/A
Ld1S_080867400	cathepsin L-like protease fragment	132	215	1.632	0.707	3.84286e-06	6508	proteolysis
Ld1S_080867600	cathepsin L-like protease fragment	52	19	0.375	-1.416	5.52885e-05	6508	proteolysis
Ld1S_080867800	cathepsin L-like protease fragment	133	63	0.477	-1.067	4.18365e-06	6508	proteolysis
Ld1S_080867900	cathepsin L-like protease fragment	215	140	0.655	-0.61	0.000275907	6508	proteolysis
Ld1S_080868000	cathepsin L-like protease fragment	31	12	0.395	-1.342	0.00224758	6508	proteolysis
Ld1S_080868200	Ring finger domain containing protein, putative	1107	696	0.63	-0.666	2.94907e-12	16567	protein ubiquitination
Ld1S_080868300	hypothetical protein	2721	8263	3.041	1.604	1.79618e-165
Ld1S_080868400	stress-induced protein sti1	4470	6424	1.438	0.524	5.88431e-08
Ld1S_080868600	phosphoribosylpyrophosphate synthetase	2914	1614	0.554	-0.851	6.4946e-30	9116	nucleoside metabolic process
Ld1S_080868700	suppressive immunomodulating factor, putative	456	927	2.032	1.023	2.14202e-20	42116	macrophage activation
Ld1S_080868800	Exocyst complex component Sec3, putative	1058	772	0.729	-0.457	3.31369e-06	6887	exocytosis
Ld1S_080869000	MRB1 complex subunit MRB3010	310	451	1.454	0.54	1.88688e-06	6396	RNA processing
Ld1S_080869200	intraflagellar transport protein 122B, putative	2403	2131	0.887	-0.173	0.00960028	35721	intraciliary retrograde transport
Ld1S_080869400	hypothetical protein	948	540	0.57	-0.811	1.46188e-19	#N/A	#N/A
Ld1S_080870900	amidinotransferase, putative	3044	390	0.129	-2.96	4.37009e-140	#N/A	#N/A
Ld1S_080871100	beta tubulin fragment	4156	2598	0.625	-0.678	3.62261e-13
Ld1S_090871400	WD repeat domain 74, Function unknown	1194	953	0.8	-0.321	0.000426664	42273	ribosomal large subunit biogenesis
Ld1S_090871600	hypothetical protein	476	1182	2.493	1.318	2.00336e-48	#N/A	#N/A
Ld1S_090871700	Peroxisomal biogenesis factor 11 PEX11, putative	1481	901	0.609	-0.716	2.01565e-17	16559	peroxisome fission
Ld1S_090871800	N-acetyl-D-glucosaminylphosphatidylinositol de-N-acetylase	574	926	1.621	0.697	3.94193e-10	6506	GPI anchor biosynthetic process
Ld1S_090871900	endonuclease III, putative	703	1230	1.755	0.811	1.96738e-20	6281	DNA repair
Ld1S_090872100	RNA helicase, putative	485	638	1.318	0.398	5.52063e-06	#N/A	#N/A
Ld1S_090872200	RNA-binding protein 5-like protein	712	219	0.315	-1.668	3.27875e-07	10608	posttranscriptional regulation of gene expression
Ld1S_090872400	flagellar pocket cytoskeletal protein bilbo1	409	1868	4.576	2.194	4.3378e-101	44782	cilium organization
Ld1S_090872600	hypothetical protein	900	1209	1.343	0.426	0.000330182	#N/A	#N/A
Ld1S_090872700	kinesin, putative	650	384	0.593	-0.754	2.43561e-11	7018	microtubule-based movement
Ld1S_090874000	ATG8,AUT7,APG8,PAZ2, putative	52	19	0.35	-1.515	0.000267337	6914	autophagy
Ld1S_090874200_pseudogene	NRDE protein, putative	710	881	1.243	0.313	0.00391755	#N/A	#N/A
Ld1S_090874300	Domain of unknown function DUF4586, putative	1762	947	0.538	-0.895	2.35387e-17	#N/A	#N/A
Ld1S_090874400	catalytic subunit of the vacuolar transporter chaperone 4, putative	1340	2287	1.705	0.77	2.162e-22
Ld1S_090874600	cysteine peptidase, Clan CA, family C19, putative	1018	1311	1.287	0.364	5.63241e-05	6511	ubiquitin-dependent protein catabolic process
Ld1S_090874700	DNA replication licensing factor MCM4	295	881	2.985	1.578	5.67126e-29	6270	DNA replication initiation
Ld1S_090874900	integral membrane transport protein, putative	319	473	1.478	0.563	2.49583e-07	55085	transmembrane transport
Ld1S_090875100	kinesin, putative	449	880	1.956	0.968	1.55818e-19	7018	microtubule-based movement
Ld1S_090875400	CHASE domain-containing protein	5504	886	0.162	-2.629	5.74867e-114	#N/A	#N/A
Ld1S_090875500	CHASE domain-containing protein	964	571	0.594	-0.752	2.08785e-14	#N/A	#N/A
Ld1S_090875600_pseudogene	hypothetical protein	3257	1421	0.436	-1.196	1.31155e-43	#N/A	#N/A
Ld1S_090875700	hypothetical protein	661	220	0.339	-1.56	7.97409e-17	#N/A	#N/A
Ld1S_090875800	Ring finger domain containing protein, putative	1035	748	0.723	-0.468	2.35615e-06	#N/A	#N/A
Ld1S_090876000	Ankyrin repeats 3 copies, putative	633	387	0.61	-0.713	7.25908e-14	#N/A	#N/A
Ld1S_090876500_pseudogene	kinetoplastid kinetochore protein 10, putative fragment;kinetoplastid kinetochore protein 19, putative fragment	64	468	7.387	2.885	1.46756e-81	8283	cell population proliferation
Ld1S_090876600_pseudogene	kinetoplastid kinetochore protein 10, putative fragment;kinetoplastid kinetochore protein 19, putative fragment	75	357	4.712	2.236	3.97651e-37	8283	cell population proliferation
Ld1S_090877000	hypothetical protein	532	726	1.362	0.446	2.42523e-06	#N/A	#N/A
Ld1S_090877200	serine,threonine protein phosphatase, putative	2029	1292	0.637	-0.651	1.44663e-13	6470	protein dephosphorylation
Ld1S_090877400	hypothetical protein	497	874	1.761	0.817	3.05461e-12	#N/A	#N/A
Ld1S_090877500	hypothetical protein	1945	1141	0.585	-0.772	1.39556e-24	#N/A	#N/A
Ld1S_090877700	Flagellum attachment zone protein 3	991	1500	1.534	0.617	5.13999e-06	#N/A	#N/A
Ld1S_090877800	leucine-rich repeat protein, putative	3229	2232	0.692	-0.532	3.48664e-11	#N/A	#N/A
Ld1S_090877900	hypothetical protein	1906	1208	0.633	-0.66	2.23106e-15	#N/A	#N/A
Ld1S_090878000	Dual specificity phosphatase, catalytic domain containing protein, putative	563	1091	1.94	0.956	1.87999e-30	6470	protein dephosphorylation
Ld1S_090878100	Histidine phosphatase superfamily branch 1, putative	1181	955	0.809	-0.306	4.82361e-05	#N/A	#N/A
Ld1S_090878200	hypothetical protein	826	510	0.619	-0.692	2.63316e-14	#N/A	#N/A
Ld1S_090878500	cyclin 1	2167	4185	1.932	0.95	1.41263e-38
Ld1S_090878600	Glucosidase II beta subunit-like, putative	3713	3007	0.81	-0.304	1.15729e-06
Ld1S_090879000	Zeta toxin, putative	1381	644	0.468	-1.096	2.90847e-24	16310	phosphorylation
Ld1S_090879100	Methyltransferase TYW3, putative	2069	839	0.409	-1.288	3.8758e-28	10608	posttranscriptional regulation of gene expression
Ld1S_090879200	prefoldin subunit 2, putative	298	802	2.692	1.429	1.76391e-45	6457	protein folding
Ld1S_090879800	hypothetical protein	1057	478	0.452	-1.146	3.13455e-22	#N/A	#N/A
Ld1S_090879900	hypothetical protein	813	650	0.801	-0.32	0.000338982	#N/A	#N/A
Ld1S_090880000	cleavage and polyadenylation specificity factor 30 kDa subunit, putative	360	538	1.494	0.579	1.51828e-07	6396	RNA processing
Ld1S_090880100	hypothetical protein	391	475	1.212	0.277	0.00831664	#N/A	#N/A
Ld1S_090880400	hypothetical protein	5758	3252	0.566	-0.822	2.42393e-09
Ld1S_090880500	oligopeptidase b	2071	3508	1.697	0.763	1.15094e-27
Ld1S_090880600	Domain of unknown function DUF4464, putative	746	555	0.744	-0.427	1.34947e-05	#N/A	#N/A
Ld1S_090880700	Mitogen-activated protein kinase kinase 5, Signal transduction mechanisms	1097	1406	1.28	0.356	2.36671e-05	#N/A	#N/A
Ld1S_090881000	ATPase family associated with various cellular activities AAA, putative	538	1056	1.964	0.974	7.04368e-24	#N/A	#N/A
Ld1S_090881100	DEAD,DEAH box helicase-like protein	922	1155	1.257	0.33	0.000164565	#N/A	#N/A
Ld1S_090881200	Uncharacterised protein family UPF0160, putative	1217	1944	1.599	0.677	3.18722e-18	#N/A	#N/A
Ld1S_090881300	ras family protein-like protein	180	491	2.744	1.456	5.80833e-25	7264	small GTPase mediated signal transduction
Ld1S_090881400	hypothetical protein	894	571	0.641	-0.643	2.00297e-08	#N/A	#N/A
Ld1S_090881700	phospholipid transporting ATPase-like protein, putative	6529	3342	0.512	-0.967	1.64265e-38
Ld1S_090881900	ef-hand protein 5, putative	705	847	1.199	0.262	0.00653891	#N/A	#N/A
Ld1S_090882200	calmodulin, putative	264	843	3.177	1.668	1.32022e-52	19722	calcium-mediated signaling
Ld1S_090882300	translation-associated element 2, putative	1933	1432	0.739	-0.436	1.73967e-06	6412	translation
Ld1S_090882400	O-phosphoseryl-tRNASec selenium transferase, putative	674	521	0.769	-0.379	0.00114815	6412	translation
Ld1S_090882500	hypothetical protein	471	885	1.877	0.909	7.44677e-17	#N/A	#N/A
Ld1S_090882600	elongation factor-1 gamma	222	651	2.945	1.558	3.67071e-33	6412	translation
Ld1S_090882800	elongation factor-1 gamma	6	30	5.077	2.344	1.53295e-06	6412	translation
Ld1S_090882900	hypothetical protein	3167	3784	1.199	0.262	0.00582171
Ld1S_090883100	PUB domain containing protein, putative	1793	825	0.462	-1.114	1.44816e-26	#N/A	#N/A
Ld1S_090883700	Present in the outer mitochondrial membrane proteome 10	798	2430	3.052	1.61	4.32719e-47
Ld1S_090883800	hypothetical protein	1644	347	0.213	-2.232	1.71241e-78	#N/A	#N/A
Ld1S_090884400_pseudogene	LEM3 ligand-effect modulator 3 family , CDC50 family, putative	3631	1048	0.289	-1.79	3.92232e-103	#N/A	#N/A
Ld1S_090884500	lectin, mannose-binding 1, Intracellular trafficking, secretion, and vesicular transport	738	537	0.729	-0.455	0.000542898	#N/A	#N/A
Ld1S_090884800	MSP Major sperm protein domain containing protein, putative	487	877	1.803	0.85	1.18536e-17	#N/A	#N/A
Ld1S_090885000	eukaryotic translation initiation factor 2 subunit, putative fragment	1277	3607	2.829	1.5	8.22876e-69
Ld1S_090885200	hypothetical protein	223	978	4.409	2.141	6.78721e-103	#N/A	#N/A
Ld1S_090885300	whole genome shotgun sequence, Signal transduction mechanisms	988	405	0.409	-1.288	6.02365e-30	#N/A	#N/A
Ld1S_090885400	mitochondrial RNA binding protein 2	867	1638	1.89	0.918	1.35441e-24	6355	regulation of transcription, DNA-templated
Ld1S_090885500	mitochondrial import inner membrane translocase subunit TIM17, putative	326	543	1.666	0.737	2.22613e-12	6626	protein targeting to mitochondrion
Ld1S_090885700	hypothetical protein	337	425	1.258	0.331	0.00392975	#N/A	#N/A
Ld1S_090885800	hypothetical protein	1131	838	0.742	-0.431	3.66283e-06	#N/A	#N/A
Ld1S_090886200	Ankyrin Repeat Protein, Cell wall,membrane,envelope biogenesis	395	725	1.832	0.874	1.03382e-13	#N/A	#N/A
Ld1S_090886400	AAA family ATPase, putative	726	1332	1.837	0.877	1.59943e-22	#N/A	#N/A
Ld1S_090886600	ATP-dependent helicase, putative fragment	919	1283	1.399	0.484	1.88874e-07	184	nuclear-transcribed mRNA catabolic process, nonsense-mediated decay
Ld1S_090886700	NA, Defense mechanisms	514	806	1.57	0.651	2.90952e-12	#N/A	#N/A
Ld1S_090887000	hypothetical protein	982	618	0.63	-0.666	5.37737e-12	#N/A	#N/A
Ld1S_090887100	hypothetical protein	543	434	0.797	-0.328	0.00512226	#N/A	#N/A
Ld1S_090887300	PPPDE putative peptidase domain containing protein, putative	391	264	0.673	-0.571	7.83957e-05	#N/A	#N/A
Ld1S_090887400	hypothetical protein	872	1265	1.453	0.539	6.02717e-09	#N/A	#N/A
Ld1S_090887600	hypothetical protein	1616	837	0.519	-0.945	2.50547e-27	#N/A	#N/A
Ld1S_090887700	histone H2B	1221	13117	10.793	3.432	4.47389e-128
Ld1S_090887800	hypothetical protein	114	238	2.098	1.069	3.95096e-11	#N/A	#N/A
Ld1S_090887900_pseudogene	Exonuclease, Replication, recombination and repair	117	236	1.995	0.997	1.21376e-10	#N/A	#N/A
Ld1S_090888000	hypothetical protein	267	448	1.668	0.738	3.00869e-07	#N/A	#N/A
Ld1S_090888200	hypothetical protein	788	1074	1.363	0.447	3.58101e-07	#N/A	#N/A
Ld1S_090888300	Glycosyl hydrolase family 47, putative	793	1127	1.422	0.508	5.41614e-09	#N/A	#N/A
Ld1S_090888400	SET domain containing protein, putative	233	373	1.59	0.669	4.8536e-09	#N/A	#N/A
Ld1S_090888500	Bacterial trigger factor protein TF C-terminus, putative	801	1292	1.612	0.689	1.24266e-11	#N/A	#N/A
Ld1S_090888600	ubiquinone biosynthesis protein-like protein, putative	281	495	1.759	0.815	1.19462e-11	6744	ubiquinone biosynthetic process
Ld1S_090888800	Rhodanese-like domain containing protein, putative	557	675	1.215	0.281	0.00196749	#N/A	#N/A
Ld1S_090888900	Rhodanese-like domain containing protein, putative	1004	1285	1.283	0.359	0.000437189	#N/A	#N/A
Ld1S_090889000	Rhodanese-like domain containing protein, putative	673	875	1.301	0.38	4.46584e-05	#N/A	#N/A
Ld1S_090889100	J-binding protein	1220	2569	2.109	1.077	5.62004e-38
Ld1S_090889300	cytochrome b5-like protein	692	408	0.588	-0.765	6.54828e-11	#N/A	#N/A
Ld1S_090889400	hypothetical protein	374	654	1.758	0.814	4.64941e-12	#N/A	#N/A
Ld1S_090889500	hypothetical protein	1628	2291	1.411	0.497	1.49527e-07
Ld1S_090889600	Leucine Rich repeat, putative	1042	769	0.743	-0.428	5.22453e-06	#N/A	#N/A
Ld1S_090889700	Radial spoke protein 11	702	858	1.227	0.295	0.00642928	#N/A	#N/A
Ld1S_090889800	hypothetical protein	957	790	0.824	-0.279	0.00623144	#N/A	#N/A
Ld1S_090889900	hypothetical protein	972	674	0.698	-0.518	5.62729e-06	#N/A	#N/A
Ld1S_100013900_pseudogene	FAD binding domain containing protein, putative	2036	1046	0.516	-0.955	3.90175e-19	#N/A	#N/A
Ld1S_100014000_pseudogene	Gryzun, putative trafficking through Golgi, putative	1968	1413	0.719	-0.476	4.98882e-09	#N/A	#N/A
Ld1S_100014100	Dos2-interacting transcription regulator of RNA-Pol-II, putative	1363	1024	0.752	-0.411	3.95746e-06	97428	protein maturation by iron-sulfur cluster transfer
Ld1S_100014200	thymidylate kinase-like protein	577	1153	2.002	1.001	1.21519e-29	16310	phosphorylation
Ld1S_100014400	hypothetical protein	721	1066	1.486	0.572	1.15977e-09	#N/A	#N/A
Ld1S_100014800	PSP1 C-terminal conserved region, putative	192	323	1.695	0.761	2.5302e-05	10608	posttranscriptional regulation of gene expression
Ld1S_100014900	hypothetical protein	1385	1025	0.739	-0.437	5.63552e-06	#N/A	#N/A
Ld1S_100015000	DEAD,DEAH box helicase, putative	1381	838	0.606	-0.722	3.95861e-18	#N/A	#N/A
Ld1S_100015200	hypothetical protein	786	411	0.522	-0.938	1.15187e-15	#N/A	#N/A
Ld1S_100015300	nucleoside phosphatase, putative	2163	1830	0.847	-0.24	0.00284488	#N/A	#N/A
Ld1S_100015400	leucine-rich repeat protein, putative	418	556	1.332	0.414	0.000152896	#N/A	#N/A
Ld1S_100015600	hypothetical protein	762	412	0.54	-0.889	4.42741e-12	#N/A	#N/A
Ld1S_100015700	MORN repeat, putative	1031	722	0.7	-0.514	6.1605e-09	10608	posttranscriptional regulation of gene expression
Ld1S_100015900	hypothetical protein	440	342	0.779	-0.36	0.00766568	#N/A	#N/A
Ld1S_100016000	nucleolar protein 56, putative	2003	2988	1.492	0.577	3.9055e-08
Ld1S_100016100	small EDRK-rich factor, Function unknown	465	621	1.335	0.416	0.000111995	#N/A	#N/A
Ld1S_100016300	Amastin surface glycoprotein, putative	445	847	1.914	0.936	5.43987e-16	#N/A	#N/A
Ld1S_100016400	Amastin surface glycoprotein, putative	924	657	0.712	-0.489	0.000104334	#N/A	#N/A
Ld1S_100016500	hypothetical protein	1702	986	0.58	-0.785	3.69697e-22	#N/A	#N/A
Ld1S_100016600	pterin 4 alpha carbinolamine dehydratase, putative	811	583	0.722	-0.47	2.40239e-06	6729	tetrahydrobiopterin biosynthetic process
Ld1S_100016800	exonuclease, putative	1204	899	0.744	-0.427	1.12883e-06	34472	snRNA 3'-end processing
Ld1S_100016900_pseudogene	hypothetical protein	1691	1345	0.797	-0.328	0.000344798	#N/A	#N/A
Ld1S_100017000	isocitrate dehydrogenase [NADP], mitochondrial precursor, putative	2375	5544	2.342	1.228	1.01049e-39
Ld1S_100017100	kinetoplastid kinetochore protein 4, putative	230	745	3.23	1.692	1.04283e-46	7059	chromosome segregation
Ld1S_100017200	protein transport protein SEC23, putative	696	846	1.218	0.284	0.00450517	6888	endoplasmic reticulum to Golgi vesicle-mediated transport
Ld1S_100017300	hypothetical protein	1850	1516	0.82	-0.286	0.00220678	#N/A	#N/A
Ld1S_100017400	zinc finger, Function unknown	995	695	0.699	-0.517	1.99771e-07	#N/A	#N/A
Ld1S_100017500	folate,biopterin transporter, putative;biopterin transporter, putative;pteridine transporter, putative;folate,biopterin transporter, putative fragment	1923	779	0.406	-1.301	2.08255e-39	#N/A	#N/A
Ld1S_100017700_pseudogene	pteridine transporter truncated, putative	264	604	2.306	1.205	2.52517e-23	#N/A	#N/A
Ld1S_100017800	pteridine transporter truncated, putative	77	286	3.739	1.902	3.31473e-33	#N/A	#N/A
Ld1S_100017900	pteridine transporter truncated, putative	509	715	1.407	0.492	5.0954e-06	#N/A	#N/A
Ld1S_100018100	folate,biopterin transporter, putative;biopterin transporter, putative;pteridine transporter, putative;folate,biopterin transporter, putative fragment	2403	3103	1.297	0.375	0.00033782
Ld1S_100018200	dihydroxyacetone kinase 1-like protein	913	583	0.639	-0.646	8.57091e-10	6071	glycerol metabolic process
Ld1S_100018300	Eukaryotic translation initiation factor 4 gamma, Translation, ribosomal structure and biogenesis	767	488	0.64	-0.644	6.91762e-09	#N/A	#N/A
Ld1S_100018400	Zinc finger, C3HC4 type RING finger, putative	672	397	0.591	-0.759	1.56605e-11	#N/A	#N/A
Ld1S_100018500	Zinc finger, C3HC4 type RING finger, putative	574	309	0.538	-0.893	2.6661e-12	#N/A	#N/A
Ld1S_100018600	hypothetical protein	405	322	0.795	-0.33	0.00291444	#N/A	#N/A
Ld1S_100018800	GP63, leishmanolysin fragment	7742	481	0.062	-4.009	1.05763e-266	6508	proteolysis
Ld1S_100018900	GP63, leishmanolysin fragment	971	157	0.163	-2.616	6.99578e-81	6508	proteolysis
Ld1S_100019100	GP63, leishmanolysin fragment	61	98	1.584	0.663	0.00142475	6508	proteolysis
Ld1S_100019900	GP63, leishmanolysin fragment	1648	839	0.508	-0.976	6.2277e-26	6508	proteolysis
Ld1S_100020000	GP63, leishmanolysin fragment	1521	214	0.141	-2.83	2.79614e-106	6508	proteolysis
Ld1S_100020200	GP63, leishmanolysin fragment	678	190	0.283	-1.824	1.38014e-39	6508	proteolysis
Ld1S_100020600	mitogen-activated protein kinase 3, putative	2788	1257	0.453	-1.142	4.26924e-35	165	MAPK cascade
Ld1S_100020700	hypothetical protein	3772	7905	2.12	1.084	7.25912e-07
Ld1S_100020800	glycerol-3-phosphate dehydrogenase [NAD+], glycosomal	1340	1041	0.78	-0.359	0.000211045	6072	glycerol-3-phosphate metabolic process
Ld1S_100021200	hypothetical protein	903	1451	1.607	0.684	3.8757e-11	#N/A	#N/A
Ld1S_100021300	hypothetical protein	1228	620	0.509	-0.973	8.59104e-22	#N/A	#N/A
Ld1S_100021400	zinc binding dehydrogenase-like protein	1006	693	0.692	-0.531	1.25325e-08	55114	oxidation-reduction process
Ld1S_100021500	zinc-binding dehydrogenase-like protein	631	365	0.58	-0.787	8.01536e-16	55114	oxidation-reduction process
Ld1S_100021600_pseudogene	chromatin assembly factor 1 subunit A, putative	410	643	1.567	0.648	9.9637e-09	#N/A	#N/A
Ld1S_100021700	hypothetical protein	2355	620	0.264	-1.923	2.85006e-110	#N/A	#N/A
Ld1S_100021900	endonuclease G, putative	429	577	1.343	0.425	0.00698562	90305	nucleic acid phosphodiester bond hydrolysis
Ld1S_100022400	hypothetical protein	1262	1512	1.204	0.268	0.00330463	#N/A	#N/A
Ld1S_100022500	hypothetical protein	1005	2044	2.038	1.027	3.42871e-36	30150	protein import into mitochondrial matrix
Ld1S_100022600	hypothetical protein	733	530	0.722	-0.47	3.85569e-07	#N/A	#N/A
Ld1S_100022700	HEAT repeat, putative	664	963	1.452	0.538	2.12261e-09	#N/A	#N/A
Ld1S_100023200	deaminase, putative	607	329	0.544	-0.878	6.26903e-15	2100	tRNA wobble adenosine to inosine editing
Ld1S_100023300	hypothetical protein	1980	1217	0.613	-0.705	5.83266e-13	10608	posttranscriptional regulation of gene expression
Ld1S_100023500	hypothetical protein	1175	619	0.526	-0.926	2.7114e-22	#N/A	#N/A
Ld1S_100023600	hypothetical protein	587	745	1.272	0.347	0.00233652	#N/A	#N/A
Ld1S_100023700	WD domain, G-beta repeat, putative	445	703	1.581	0.661	5.96732e-12	#N/A	#N/A
Ld1S_100023900	hypothetical protein	610	1270	2.082	1.058	3.13647e-22	#N/A	#N/A
Ld1S_100024000	hypothetical protein	3600	1276	0.354	-1.497	1.40553e-32	#N/A	#N/A
Ld1S_100024200	serine,threonine-protein kinase, putative	2254	1441	0.64	-0.645	2.55514e-20	6468	protein phosphorylation
Ld1S_100024300	adenosine deaminase, Nucleotide transport and metabolism	1161	601	0.519	-0.946	1.82922e-16	#N/A	#N/A
Ld1S_100024400	nuclear transport factor 2, putative	841	1556	1.853	0.89	1.09414e-27	6606	protein import into nucleus
Ld1S_100024500	Ribosome biogenesis protein Nop16, putative	190	242	1.279	0.355	0.00646258	#N/A	#N/A
Ld1S_100024600	histone H3	68	1488	21.944	4.456	9.34733e-151	#N/A	#N/A
Ld1S_100024700	S-phase cyclin A-associated protein in the ER, Function unknown	1443	1128	0.783	-0.353	8.59677e-05	#N/A	#N/A
Ld1S_100024800	FKBP-type peptidyl-prolyl cis-trans isomerase, putative	1317	2437	1.854	0.891	2.11938e-23
Ld1S_100025100	hypothetical protein	1141	830	0.729	-0.456	4.85026e-08	10608	posttranscriptional regulation of gene expression
Ld1S_100025400	hypothetical protein	19	36	1.933	0.951	0.00559203	#N/A	#N/A
Ld1S_100025600	hypothetical protein	2395	1386	0.579	-0.787	3.92378e-25	10608	posttranscriptional regulation of gene expression
Ld1S_100025800	translation initiation factor eif-2b beta subunit, putative	608	948	1.556	0.638	2.06627e-11	6413	translational initiation
Ld1S_100025900	hypothetical protein	883	1103	1.249	0.321	0.000842173	3341	cilium movement
Ld1S_100026000	histone H3	668	7610	11.163	3.481	2.14173e-25
Ld1S_100026100_pseudogene	hypothetical protein	2661	619	0.233	-2.102	2.78115e-140	#N/A	#N/A
Ld1S_100026200	histone H3	245	3710	15.173	3.923	3.02467e-231
Ld1S_100026400	nucleoside phosphorylase-like protein	510	650	1.279	0.356	0.000950672	9116	nucleoside metabolic process
Ld1S_100026500	carrier protein, putative	920	567	0.616	-0.698	1.11953e-12	#N/A	#N/A
Ld1S_100026700	Domain of Unknown Function DUF1042, putative	781	955	1.226	0.294	0.0045025	#N/A	#N/A
Ld1S_100026900	hypothetical protein	511	360	0.705	-0.504	6.1807e-06	#N/A	#N/A
Ld1S_100027000	hypothetical protein	432	653	1.509	0.593	2.16957e-08	#N/A	#N/A
Ld1S_100027100	Eukaryotic translation initiation factor 4 gamma 5	866	1108	1.284	0.36	0.000272782	10608	posttranscriptional regulation of gene expression
Ld1S_100027200	hypothetical protein	558	403	0.719	-0.475	0.000189816	#N/A	#N/A
Ld1S_100027300	hypothetical protein	1734	1017	0.588	-0.767	6.3552e-13	#N/A	#N/A
Ld1S_100027400	hypothetical protein	478	757	1.58	0.66	5.51591e-09	#N/A	#N/A
Ld1S_100027500	hypothetical protein	199	337	1.697	0.763	9.26548e-09	#N/A	#N/A
Ld1S_100027600	PAB1-binding protein , putative	823	1718	2.085	1.06	5.45807e-37	45727	positive regulation of translation
Ld1S_100027900	Zinc finger, C3HC4 type RING finger, putative	1984	986	0.496	-1.011	1.04331e-31	#N/A	#N/A
Ld1S_100028000	Tumour suppressor, Mitostatin, putative	2367	1524	0.646	-0.63	9.42722e-13	#N/A	#N/A
Ld1S_100028100	Ras-related protein RabX1, putative	1223	866	0.708	-0.498	1.30545e-06	7264	small GTPase mediated signal transduction
Ld1S_100028200	small GTP-binding protein Rab7, putative	1753	976	0.556	-0.846	1.7738e-14	7264	small GTPase mediated signal transduction
Ld1S_100028300	hypothetical protein	182	303	1.674	0.743	7.41188e-06	#N/A	#N/A
Ld1S_100028400	flagellar protofilament ribbon protein-like protein	2766	1916	0.692	-0.531	1.49395e-10	7026	negative regulation of microtubule depolymerization
Ld1S_100028500	Zn-finger in Ran binding protein and others, putative	576	382	0.665	-0.588	2.25449e-08	10608	posttranscriptional regulation of gene expression
Ld1S_100028600	ran binding protein, Intracellular trafficking, secretion, and vesicular transport;Nuclear structure	629	1248	1.985	0.989	1.31734e-33	#N/A	#N/A
Ld1S_100028700	hypothetical protein	874	1191	1.364	0.448	5.11436e-09	#N/A	#N/A
Ld1S_100028800	Spinocerebellar ataxia type 10 protein domain containing protein, putative	2472	1397	0.564	-0.825	5.31733e-20	#N/A	#N/A
Ld1S_100029000	kinetoplastid kinetochore protein 20	376	543	1.452	0.538	9.45433e-06	#N/A	#N/A
Ld1S_100029400	Methyltransferase domain containing protein, putative	356	220	0.617	-0.697	6.73013e-08	#N/A	#N/A
Ld1S_100029500	Protein of unknown function DUF1861, putative	2215	1718	0.777	-0.365	0.00113072	#N/A	#N/A
Ld1S_100029600	Protein of unknown function DUF1861, putative	3062	1907	0.623	-0.683	2.34471e-14	#N/A	#N/A
Ld1S_100029700	Protein of unknown function DUF1861, putative	2365	1451	0.616	-0.698	5.02879e-08	#N/A	#N/A
Ld1S_100029800	Protein of unknown function DUF1861, putative	786	499	0.634	-0.658	8.70208e-10	#N/A	#N/A
Ld1S_100029900	Protein of unknown function DUF1861, putative	962	590	0.612	-0.709	9.08284e-09	#N/A	#N/A
Ld1S_100030000	Protein of unknown function DUF1861, putative	2472	958	0.388	-1.366	6.95801e-54	#N/A	#N/A
Ld1S_100030100	Protein of unknown function DUF1861, putative	1694	608	0.359	-1.479	2.62685e-55	#N/A	#N/A
Ld1S_110030500	hypothetical protein	589	246	0.419	-1.255	2.8669e-22	#N/A	#N/A
Ld1S_110030600	Endoplasmic Reticulum-Golgi Intermediate Compartment ERGIC,Endoplasmic reticulum vesicle transporter, putative	1073	812	0.76	-0.397	1.0432e-05	#N/A	#N/A
Ld1S_110030800	ATP-binding cassette protein subfamily H, member 1, putative	3280	1191	0.363	-1.461	3.00916e-75	#N/A	#N/A
Ld1S_110030900	SNF2,RAD54 related DNA helicase, putative	3933	2095	0.533	-0.907	2.33003e-41	90305	nucleic acid phosphodiester bond hydrolysis
Ld1S_110031000	protein kinase, putative	4649	1416	0.306	-1.707	5.12307e-73	6468	protein phosphorylation
Ld1S_110031200	RNA recognition motif, a,k,a, RRM, RBD, or RNP domain, putative	524	392	0.754	-0.407	0.00083829	#N/A	#N/A
Ld1S_110031400	seryl-tRNA synthetase	2086	3291	1.579	0.659	7.84961e-18
Ld1S_110031500	cdc2-related kinase 8, putative	634	394	0.625	-0.678	1.17308e-10	6468	protein phosphorylation
Ld1S_110031700	NGG1 interacting factor 3-like protein	248	426	1.715	0.779	5.3969e-09	#N/A	#N/A
Ld1S_110031800	cell cycle sequence binding phosphoprotein RBP45, putative	451	602	1.336	0.417	6.80115e-05	10608	posttranscriptional regulation of gene expression
Ld1S_110031900	listerin E3 ubiquitin protein ligase 1, Posttranslational modification, protein turnover, chaperones	174	819	4.713	2.237	9.88253e-97	#N/A	#N/A
Ld1S_110032000	Exocyst complex component, Intracellular trafficking, secretion, and vesicular transport	1120	942	0.838	-0.255	0.00183043	6904	vesicle docking involved in exocytosis
Ld1S_110032100	myotubularin-associated protein, putative	457	639	1.398	0.483	6.95019e-07	#N/A	#N/A
Ld1S_110032200	cytoplasmic translation machinery associated protein, putative	282	741	2.629	1.395	1.56973e-37	42254	ribosome biogenesis
Ld1S_110032300	DEAD-boc ATP-dependent RNA helicase, putative	335	433	1.286	0.363	0.000769486	#N/A	#N/A
Ld1S_110032400	hypothetical protein	267	359	1.354	0.437	0.000580354	#N/A	#N/A
Ld1S_110032500	acidocalcisomal pyrophosphatase	1007	1453	1.44	0.526	9.12817e-07	6796	phosphate-containing compound metabolic process
Ld1S_110032800	proteasome alpha 7 subunit, putative	1029	2743	2.666	1.415	2.55284e-69
Ld1S_110033000	hypothetical protein	840	1161	1.384	0.469	1.38493e-05	6094	gluconeogenesis
Ld1S_110033100	NADH-cytochrome b5 reductase-like protein	154	250	1.604	0.682	7.59687e-07	55114	oxidation-reduction process
Ld1S_110033200	hypothetical protein	125	221	1.755	0.811	1.80575e-08	#N/A	#N/A
Ld1S_110033300	hypothetical protein	178	252	1.426	0.512	0.000154339	#N/A	#N/A
Ld1S_110033400	hypothetical protein	249	1342	5.393	2.431	2.94487e-120	#N/A	#N/A
Ld1S_110033600	hypothetical protein	1454	1207	0.829	-0.27	0.00288939	#N/A	#N/A
Ld1S_110033700	PIF1 helicase-like protein, putative	3998	1481	0.372	-1.428	6.95565e-64	6264	mitochondrial DNA replication
Ld1S_110033800	PIF1 helicase-like protein, putative	455	1129	2.482	1.311	7.19126e-39	723	telomere maintenance
Ld1S_110033900	hypothetical protein	407	195	0.48	-1.06	9.02379e-18	#N/A	#N/A
Ld1S_110034000	14-3-3 protein 2, putative	3563	4525	1.271	0.346	0.00066476
Ld1S_110034300	Domain of unknown functionDUF2779, putative	460	1662	3.611	1.852	2.64989e-112	#N/A	#N/A
Ld1S_110034400	hypothetical protein	972	571	0.588	-0.766	7.15838e-11	#N/A	#N/A
Ld1S_110034700	regulator of chromatin condensation, putative	272	551	2.025	1.018	8.01462e-22	51276	chromosome organization
Ld1S_110034800	hypothetical protein	270	573	2.115	1.08	5.68135e-21	#N/A	#N/A
Ld1S_110034900	hypothetical protein	284	549	1.92	0.941	9.92051e-16	#N/A	#N/A
Ld1S_110035000	DNA ligase, putative	560	985	1.756	0.812	1.85904e-17	6281	DNA repair
Ld1S_110035100	hypothetical protein	543	1007	1.854	0.891	1.91946e-23	#N/A	#N/A
Ld1S_110035200	pumilio-repeat, RNA-binding protein, putative	319	663	2.078	1.055	2.30746e-21	6364	rRNA processing
Ld1S_110036100	tetratricopeptide repeat TPR protein	383	591	1.557	0.638	3.30213e-08	#N/A	#N/A
Ld1S_110036200	hypothetical protein	1366	795	0.584	-0.775	1.0261e-16	#N/A	#N/A
Ld1S_110036500	Pseudouridylate synthase 10, Translation, ribosomal structure and biogenesis	326	239	0.733	-0.447	0.000846507	1522	pseudouridine synthesis
Ld1S_110036600	Protein of unknown function DUF563, putative	1452	2063	1.422	0.508	2.91328e-11	#N/A	#N/A
Ld1S_110037000	hypothetical protein	504	239	0.472	-1.082	4.46752e-20	#N/A	#N/A
Ld1S_110037100	cytochrome b5, putative	267	531	1.998	0.999	4.84116e-18	55114	oxidation-reduction process
Ld1S_110037200	3-methylcrotonoyl-CoA carboxylase beta subunit, putative	1231	1674	1.364	0.448	1.92329e-07	#N/A	#N/A
Ld1S_110037300	Nucleolar protein 47, putative	858	735	0.856	-0.224	0.00924783	#N/A	#N/A
Ld1S_110037400_pseudogene	conserved protein, unknown function	471	284	0.599	-0.739	2.66469e-07	44145	#N/A
Ld1S_110037500	metallo-peptidase, Clan MF, Family M17 fragment	203	136	0.663	-0.592	0.000396486	6508	proteolysis
Ld1S_110037600	metallo-peptidase, Clan MF, Family M17 fragment	380	959	2.531	1.34	1.51558e-31	6508	proteolysis
Ld1S_110037700	hypothetical protein	760	1257	1.658	0.729	4.87809e-19	#N/A	#N/A
Ld1S_110037800	Protein Associated with Differentiation, putative;major facilitator superfamily, putative	96	239	2.495	1.319	4.79264e-14	15746	citrate transport
Ld1S_110037900	Protein Associated with Differentiation, putative;major facilitator superfamily, putative	1372	1117	0.816	-0.293	0.00108408	15746	citrate transport
Ld1S_110038000_pseudogene	Major Facilitator Superfamily,Nodulin-like, putative	119	309	2.66	1.411	1.63156e-13	#N/A	#N/A
Ld1S_110038400	Nodulin-like,Major Facilitator Superfamily, putative	194	63	0.327	-1.613	3.05091e-16	#N/A	#N/A
Ld1S_110038700	hypothetical protein	490	625	1.275	0.35	0.00142421	#N/A	#N/A
Ld1S_110038800	PUF nine target 1	1144	4597	4.038	2.014	1.52828e-91
Ld1S_110038900	Heat shock protein HslVU, ATPase subunit, Posttranslational modification, protein turnover, chaperones	1476	1016	0.689	-0.538	1.09559e-11	#N/A	#N/A
Ld1S_110039000	hypothetical protein	871	562	0.645	-0.632	2.28425e-09	#N/A	#N/A
Ld1S_110039100	hypothetical protein	928	531	0.573	-0.804	2.98893e-15	#N/A	#N/A
Ld1S_110039300	40S ribosomal protein S21, putative fragment	1168	2263	1.937	0.954	4.00664e-29	6412	translation
Ld1S_110039500	hypothetical protein	336	630	1.898	0.925	1.81936e-08	#N/A	#N/A
Ld1S_110039600	EF hand family protein, Function unknown	2341	1264	0.541	-0.887	1.37556e-27	#N/A	#N/A
Ld1S_110039700	hypothetical protein	609	1041	1.722	0.784	1.01318e-12	10608	posttranscriptional regulation of gene expression
Ld1S_110039800	hypothetical protein	2463	1747	0.714	-0.486	1.2473e-05	10608	posttranscriptional regulation of gene expression
Ld1S_110039900	Alpha,beta hydrolase family, putative	472	388	0.818	-0.291	0.00978826	#N/A	#N/A
Ld1S_110040000_pseudogene	Alpha,beta hydrolase family, putative	911	1111	1.221	0.288	0.000237113	#N/A	#N/A
Ld1S_110040100	PDS5, regulator of cohesion maintenance, homolog, Function unknown	283	1006	3.565	1.834	5.25375e-52	7064	mitotic sister chromatid cohesion
Ld1S_110040200	kinesin, putative	1214	911	0.757	-0.401	0.00674967	7018	microtubule-based movement
Ld1S_110040300	START domain containing protein, putative	882	1656	1.883	0.913	1.0156e-22	#N/A	#N/A
Ld1S_110040400	hypothetical protein	932	3564	3.835	1.939	7.1838e-65
Ld1S_110040500	Leucine Rich repeat, putative	2907	1856	0.639	-0.647	1.79076e-18	#N/A	#N/A
Ld1S_110040700	ATPase, putative	1063	917	0.862	-0.215	0.00897637	#N/A	#N/A
Ld1S_110040800	Short C-terminal domain,PUB domain containing protein, putative	347	448	1.29	0.367	0.000901881	#N/A	#N/A
Ld1S_110041200	hypothetical protein	621	781	1.261	0.334	0.00110121	#N/A	#N/A
Ld1S_110041300	hypothetical protein	2204	1149	0.522	-0.938	4.48131e-32	#N/A	#N/A
Ld1S_110041400	hypothetical protein	2037	1159	0.57	-0.811	1.22873e-24	#N/A	#N/A
Ld1S_110041600	40S ribosomal protein S5 fragment	4809	7130	1.512	0.597	3.02955e-05
Ld1S_110041700	HIT zinc finger, putative	1719	961	0.559	-0.839	1.68173e-27	6338	chromatin remodeling
Ld1S_110041800	adaptin-related protein-like protein	809	564	0.696	-0.522	3.2271e-08	6886	intracellular protein transport
Ld1S_110042100	hypothetical protein	1393	957	0.687	-0.541	6.10078e-09	#N/A	#N/A
Ld1S_110042200_pseudogene	hypothetical protein	694	1548	2.227	1.155	8.43824e-56	#N/A	#N/A
Ld1S_110042300	hypothetical protein	398	689	1.731	0.791	2.00773e-10	10608	posttranscriptional regulation of gene expression
Ld1S_110042500	hypothetical protein	377	280	0.754	-0.408	0.0074303	#N/A	#N/A
Ld1S_110042600	hypothetical protein	817	612	0.756	-0.403	0.00210743	#N/A	#N/A
Ld1S_110042700	hypothetical protein	808	445	0.551	-0.86	7.89656e-17	#N/A	#N/A
Ld1S_110042800	hypothetical protein	332	242	0.723	-0.468	0.000471906	#N/A	#N/A
Ld1S_110042900	hypothetical protein	590	343	0.579	-0.789	1.66449e-10	#N/A	#N/A
Ld1S_110043100	zinc finger domain protein, putative	506	224	0.443	-1.174	8.65668e-19	6897	endocytosis
Ld1S_110043200	Lanosterol 14-alpha demethylase	1129	2320	2.055	1.039	2.64638e-41
Ld1S_110043600	protein transport protein SEC31, putative	758	919	1.218	0.284	0.00242859	10608	posttranscriptional regulation of gene expression
Ld1S_110043700	eukaryotic release factor 3, putative	3524	2876	0.816	-0.294	0.000208603
Ld1S_110043800	60Kd inner membrane protein, putative	524	1362	2.606	1.382	5.11264e-39	90150	establishment of protein localization to membrane
Ld1S_110043900	40S ribosomal protein S15A, putative	2088	3457	1.654	0.726	1.02839e-11
Ld1S_110044000	Organic solute transporter Ostalpha, putative	1378	1205	0.875	-0.193	0.00806491	#N/A	#N/A
Ld1S_110044100	SKP1-like protein	2617	1700	0.65	-0.621	8.14101e-11	10608	posttranscriptional regulation of gene expression
Ld1S_110044200_pseudogene	ATP-binding cassette subfamily A, member 1, putative	6577	894	0.136	-2.873	1.58152e-146	#N/A	#N/A
Ld1S_110044800	ATP-binding cassette subfamily A, member 1, putative	3102	1823	0.588	-0.766	2.80606e-24	#N/A	#N/A
Ld1S_110044900_pseudogene	ATP-binding cassette subfamily A, member 1, putative	15676	2087	0.134	-2.899	2.8502e-182	#N/A	#N/A
Ld1S_110045100	ATP-binding cassette protein subfamily A, member 9, putative;ATP-binding cassette protein subfamily A, member 6, putative;ATP-binding cassette protein subfamily A, member 3, putative fragment;ATP-binding cassette protein subfamily A, member 7, putative;ATP-binding cassette protein subfamily A, member 5, putative;ATP-binding cassette protein subfamily A, member 10, putative;ABC1 transporter, putat…	2222	913	0.41	-1.285	1.08557e-19	55085	transmembrane transport
Ld1S_110045200	tatD related deoxyribonuclease, putative	1101	1325	1.209	0.274	0.000912911	6259	DNA metabolic process
Ld1S_110045400	hypothetical protein	674	542	0.805	-0.313	0.000664312	#N/A	#N/A
Ld1S_110045500	hypothetical protein	1371	1066	0.781	-0.357	0.00136277	#N/A	#N/A
Ld1S_110045600	hypothetical protein	285	657	2.304	1.204	2.96013e-29	55085	transmembrane transport
Ld1S_110045800	Nodulin-like,Major Facilitator Superfamily, putative	3075	619	0.202	-2.309	5.45393e-133	55085	transmembrane transport
Ld1S_110046000	ribosomal protein L4,L1 family, putative	534	853	1.6	0.678	1.8018e-11	6412	translation
Ld1S_110046100	tRNA pseudouridine synthase D TruD, putative	534	734	1.378	0.463	1.26655e-06	1522	pseudouridine synthesis
Ld1S_110046300	Variant SH3 domain containing protein, putative	180	987	5.492	2.457	8.72816e-100	#N/A	#N/A
Ld1S_120046400	translation initiation factor EIF-2b alpha subunit, putative	1565	907	0.582	-0.782	6.31742e-19	44237	cellular metabolic process
Ld1S_120046500	PITH domain-containing protein	1163	728	0.626	-0.676	2.46728e-16	#N/A	#N/A
Ld1S_120046600	proteasome beta-1 subunit, putative	4135	3065	0.746	-0.424	0.000179818
Ld1S_120046800	hypothetical protein	501	665	1.34	0.422	0.00628071	#N/A	#N/A
Ld1S_120047000	ribonuclease mar1	2011	1626	0.808	-0.307	0.000504588	8152	metabolic process
Ld1S_120047100	hypothetical protein	715	867	1.213	0.279	0.00166612	#N/A	#N/A
Ld1S_120047200	hypothetical protein	333	105	0.32	-1.644	7.11013e-27	#N/A	#N/A
Ld1S_120047300	kinetoplastid kinetochore protein 6, putative	171	920	5.405	2.434	1.6066e-103	7059	chromosome segregation
Ld1S_120047400	hypothetical protein	498	950	1.909	0.933	5.54211e-21	6397	mRNA processing
Ld1S_120047500	ornithine decarboxylase, putative	862	411	0.474	-1.077	7.17693e-21	#N/A	#N/A
Ld1S_120047800	Cell division protein kinase, putative	1098	1397	1.27	0.345	0.000379978	6468	protein phosphorylation
Ld1S_120048200	hypothetical protein	576	438	0.761	-0.393	0.000322619	#N/A	#N/A
Ld1S_120048500	hypothetical protein	2792	985	0.354	-1.499	2.04101e-80	#N/A	#N/A
Ld1S_120048800	hypothetical protein	690	837	1.21	0.275	0.0095976	#N/A	#N/A
Ld1S_120048900_pseudogene	function, Function unknown	1290	987	0.765	-0.386	4.34323e-05	#N/A	#N/A
Ld1S_120049000	cysteinyl-tRNA synthetase, putative	1037	3472	3.351	1.745	2.07124e-90
Ld1S_120049100	Helicase associated domain HA2, putative	832	1366	1.645	0.718	1.48344e-12	6423	cysteinyl-tRNA aminoacylation
Ld1S_120049200	hypothetical protein	511	411	0.804	-0.315	0.0079264	#N/A	#N/A
Ld1S_120049300	ornithine decarboxylase	1664	2196	1.322	0.402	7.30746e-08	6595	polyamine metabolic process
Ld1S_120049400	hypothetical protein	1364	1148	0.84	-0.252	0.00206604	#N/A	#N/A
Ld1S_120049500	hypothetical protein	1424	1070	0.752	-0.411	2.47296e-08	#N/A	#N/A
Ld1S_120049700	Myotubularin-related protein, putative	3967	1763	0.446	-1.163	1.34576e-22	#N/A	#N/A
Ld1S_120050100	Glutathione S-transferase, N-terminal domain containing protein, putative	801	503	0.628	-0.671	6.72456e-12	#N/A	#N/A
Ld1S_120050400	HIV-1 Tat interactive protein 2, 30kDa, Signal transduction mechanisms	2032	1185	0.584	-0.777	5.30894e-22	#N/A	#N/A
Ld1S_120050500_pseudogene	3p-nucleotidase,nuclease, putative	1190	2823	2.383	1.253	4.04144e-26
Ld1S_120050600	hypothetical protein	781	237	0.3	-1.739	8.23872e-40	#N/A	#N/A
Ld1S_120050700_pseudogene	Eukaryotic protein of unknown function DUF866, putative	889	1360	1.531	0.614	3.5825e-14	#N/A	#N/A
Ld1S_120050800	hypothetical protein	383	651	1.692	0.759	1.41446e-11	55114	oxidation-reduction process
Ld1S_120050900	hypothetical protein	312	452	1.449	0.535	1.49894e-06	#N/A	#N/A
Ld1S_120051300	hypothetical protein	170	96	0.563	-0.828	2.89136e-05	#N/A	#N/A
Ld1S_120051400	hypothetical protein	171	20	0.118	-3.077	6.18154e-27	#N/A	#N/A
Ld1S_120051500	hypothetical protein	53	26	0.481	-1.056	0.000355209	#N/A	#N/A
Ld1S_120051600	hypothetical protein	385	625	1.633	0.707	2.96032e-10	#N/A	#N/A
Ld1S_120051800	WW domain containing protein, putative	1243	830	0.666	-0.586	6.40941e-06	#N/A	#N/A
Ld1S_120051900	vacuolar ATP synthase subunit, putative	784	1427	1.822	0.865	5.69583e-19	6811	ion transport
Ld1S_120052000	glucose-6-phosphate isomerase	6870	5481	0.8	-0.323	0.000303317
Ld1S_120052100	Present in the outer mitochondrial membrane proteome 18	549	841	1.535	0.618	1.30822e-07	#N/A	#N/A
Ld1S_120052200	Mannosyltransferase-like protein, Cell wall,membrane,envelope biogenesis	164	358	2.173	1.12	3.51492e-18	#N/A	#N/A
Ld1S_120052300	General transcription factor IIIC, polypeptide 3, Transcription	1731	1171	0.676	-0.564	2.70074e-14	6383	transcription by RNA polymerase III
Ld1S_120052400	Fusaric acid resistance protein-like, putative	1825	643	0.352	-1.507	4.96324e-41	#N/A	#N/A
Ld1S_120052500	Fusaric acid resistance protein-like, putative	1642	1340	0.816	-0.293	0.00152397	#N/A	#N/A
Ld1S_120052600	hypothetical protein	872	1243	1.426	0.512	2.34742e-09	8152	metabolic process
Ld1S_120052700	TPR repeat, putative	236	458	1.935	0.952	1.17517e-13	7049	cell cycle
Ld1S_120052800	hypothetical protein	424	890	2.091	1.064	2.42895e-27	#N/A	#N/A
Ld1S_120053000	primase 2, putative	308	669	2.174	1.121	1.41061e-22	6260	DNA replication
Ld1S_120053100	hypothetical protein	2013	1286	0.638	-0.648	3.21676e-20	#N/A	#N/A
Ld1S_120053200	ser,thr protein phosphatase, putative	2206	1375	0.626	-0.675	3.47157e-12	6470	protein dephosphorylation
Ld1S_120053300	cytochrome oxidase subunit IV, putative	2581	3892	1.515	0.599	5.77707e-08
Ld1S_120053400	Bardet-Biedl syndrome 5 protein	1345	1005	0.747	-0.421	5.5904e-07	60271	cilium assembly
Ld1S_120053500	hypothetical protein	840	1118	1.342	0.424	0.0001716	#N/A	#N/A
Ld1S_120053600	Leucine Rich repeat, putative	1365	1044	0.763	-0.39	3.92887e-06	#N/A	#N/A
Ld1S_120053700	Protein of unknown function DUF962, putative	953	412	0.433	-1.206	6.23661e-33	#N/A	#N/A
Ld1S_120053800	Protein of unknown function DUF962, putative	1683	267	0.16	-2.648	1.36166e-131	#N/A	#N/A
Ld1S_120053900_pseudogene	hypothetical protein	479	86	0.176	-2.509	8.60897e-15	#N/A	#N/A
Ld1S_120054000	hypothetical protein	28043	1448	0.052	-4.277	1.7163e-214	#N/A	#N/A
Ld1S_120054100_pseudogene	hypothetical protein	272	125	0.46	-1.121	3.2642e-08	#N/A	#N/A
Ld1S_120054200_pseudogene	protein, conserved, Source GeneDB, Function unknown	166	84	0.501	-0.997	2.12145e-06	#N/A	#N/A
Ld1S_120054300	hypothetical protein	544	98	0.18	-2.476	2.63924e-28	#N/A	#N/A
Ld1S_120055200	hypothetical protein	85095	6246	0.073	-3.768	0
Ld1S_120055300_pseudogene	hypothetical protein	291	125	0.425	-1.234	0.00207595	#N/A	#N/A
Ld1S_120055400_pseudogene	protein, conserved, Source GeneDB, Function unknown	56	30	0.55	-0.862	0.0058606	#N/A	#N/A
Ld1S_120055700_pseudogene	surface antigen protein 2, putative	4966	11847	2.384	1.253	4.55523e-43
Ld1S_120055900_pseudogene	protein, conserved, Source GeneDB, Function unknown	53	17	0.318	-1.651	2.63906e-05	#N/A	#N/A
Ld1S_120056000	Coiled-coil domain containing 104, Function unknown	17624	1348	0.076	-3.71	0	#N/A	#N/A
Ld1S_120056100	hypothetical protein	248	18	0.074	-3.751	9.29007e-13	#N/A	#N/A
Ld1S_120056200	hypothetical protein	8083	818	0.101	-3.304	0	#N/A	#N/A
Ld1S_120056300	hypothetical protein	20	4	0.189	-2.404	0.000672496	#N/A	#N/A
Ld1S_120056400_pseudogene	protein, conserved, Source GeneDB, Function unknown	188	68	0.361	-1.472	9.734e-09	#N/A	#N/A
Ld1S_120056500	hypothetical protein	1242	772	0.622	-0.686	6.84664e-09	#N/A	#N/A
Ld1S_120056600	hypothetical protein	2258	1685	0.747	-0.421	1.25729e-09	#N/A	#N/A
Ld1S_120056700_pseudogene	DnaJ domain containing protein, putative	3708	2220	0.6	-0.738	1.8532e-25	6457	protein folding
Ld1S_120056800	Flagellum attachment zone protein 2	698	1713	2.463	1.301	3.4502e-30	#N/A	#N/A
Ld1S_120056900	ec 3,5,1,14, Amino acid transport and metabolism	531	59	0.113	-3.139	3.3501e-53	#N/A	#N/A
Ld1S_120057000	Activating nitroreductase NTR2	1409	1102	0.781	-0.356	6.69067e-05	55114	oxidation-reduction process
Ld1S_120057100	n-ethylmaleimide reductase-like protein	624	801	1.286	0.363	0.00145104	55114	oxidation-reduction process
Ld1S_120057200	hypothetical protein	911	632	0.691	-0.532	2.42972e-08	#N/A	#N/A
Ld1S_120057300	Putative integral membrane protein conserved region DUF2404, putative	854	683	0.802	-0.318	0.000420929	6869	lipid transport
Ld1S_120057400_pseudogene	Putative integral membrane protein conserved region DUF2404, putative	963	566	0.592	-0.757	1.98372e-18	6869	lipid transport
Ld1S_120057600	ABC transporter, putative	1472	924	0.628	-0.67	5.48112e-12	#N/A	#N/A
Ld1S_120057800	transfer protein, Lipid transport and metabolism	790	556	0.702	-0.511	1.80163e-08	#N/A	#N/A
Ld1S_120057900	WD repeat and HMG-box DNA-binding protein, putative	447	699	1.56	0.641	5.86732e-10	#N/A	#N/A
Ld1S_120058000	SNARE associated Golgi protein, putative	935	504	0.539	-0.893	4.30061e-12	#N/A	#N/A
Ld1S_120058100	function, Posttranslational modification, protein turnover, chaperones	1236	880	0.712	-0.49	1.55207e-08	#N/A	#N/A
Ld1S_120058300	hypothetical protein	1890	984	0.524	-0.933	7.86892e-26	#N/A	#N/A
Ld1S_120058400	arginine N-methyltransferase-like protein	1082	1760	1.627	0.703	5.36942e-18	19919	peptidyl-arginine methylation, to asymmetrical-dimethyl arginine
Ld1S_120058500_pseudogene	hypothetical protein	910	578	0.637	-0.652	1.28843e-13	#N/A	#N/A
Ld1S_120058600	hypothetical protein	430	303	0.702	-0.51	1.20403e-05	#N/A	#N/A
Ld1S_120058700	SET domain containing protein, putative	695	1058	1.528	0.612	2.80951e-13	#N/A	#N/A
Ld1S_120058800_pseudogene	Ribonuclease H2 non-catalytic subunit Ylr154p-like, putative	527	409	0.775	-0.367	0.00109393	6401	RNA catabolic process
Ld1S_120058900	FAM91 N-terminus,FAM91 C-terminus, putative	503	596	1.187	0.247	0.00853282	#N/A	#N/A
Ld1S_120059000	Vacuolar sorting protein 39 domain 1,Vacuolar sorting protein 39 domain 2, putative	965	726	0.754	-0.408	4.56234e-06	16192	vesicle-mediated transport
Ld1S_120059100	Alpha,beta hydrolase domain-containing protein	320	627	1.975	0.982	1.57455e-17	6508	proteolysis
Ld1S_120059200	hypothetical protein	111	294	2.635	1.398	5.44269e-24	#N/A	#N/A
Ld1S_130059500	hypothetical protein	985	808	0.821	-0.284	0.00829068	#N/A	#N/A
Ld1S_130059600	hypothetical protein	1984	1207	0.609	-0.715	9.05086e-19	#N/A	#N/A
Ld1S_130059700	ribonuclease HII, putative	1627	942	0.582	-0.78	3.10962e-15	90305	nucleic acid phosphodiester bond hydrolysis
Ld1S_130059800	hypothetical protein	2196	677	0.308	-1.698	3.9128e-55	#N/A	#N/A
Ld1S_130059900	hypothetical protein	1647	981	0.596	-0.746	1.94377e-22	#N/A	#N/A
Ld1S_130060000	mitochondrial DNA polymerase I protein B, putative	884	2718	3.078	1.622	7.0457e-93
Ld1S_130060100	carboxypeptidase, putative;metallo-peptidase, Clan MAE Family M32	1446	3253	2.252	1.171	1.16832e-29
Ld1S_130060200	hypothetical protein	1533	375	0.246	-2.026	6.37001e-52	#N/A	#N/A
Ld1S_130060300	SURF1 family, putative	608	983	1.615	0.691	3.36016e-15	#N/A	#N/A
Ld1S_130060400	hypothetical protein	317	225	0.702	-0.51	0.000172652	10608	posttranscriptional regulation of gene expression
Ld1S_130060700	hypothetical protein	382	551	1.448	0.534	7.14553e-06	#N/A	#N/A
Ld1S_130060800	protein kinase A regulatory subunit	7357	3018	0.411	-1.283	1.1868e-40
Ld1S_130060900	MOZ,SAS family acetyltransferase, putative	1842	1309	0.711	-0.492	6.79092e-09	6355	regulation of transcription, DNA-templated
Ld1S_130061000	Tetratricopeptide repeat, putative	99	337	3.4	1.766	1.07637e-29	#N/A	#N/A
Ld1S_130061100	hypothetical protein	1025	564	0.551	-0.861	2.41272e-11	#N/A	#N/A
Ld1S_130061200	Lipase class 3, putative	2736	724	0.266	-1.909	8.18338e-60	6629	lipid metabolic process
Ld1S_130061300	Triglyceride lipase, putative	1423	510	0.357	-1.484	8.31904e-56	6629	lipid metabolic process
Ld1S_130061400	ras-related protein RAB5B, putative	1302	700	0.536	-0.899	4.05623e-22	7264	small GTPase mediated signal transduction
Ld1S_130061500	zinc-RING finger domain containing protein, putative	2016	338	0.167	-2.583	9.45763e-86	#N/A	#N/A
Ld1S_130061600	Domain of unknown function DUF4200, putative	2174	1319	0.606	-0.722	2.19657e-21	10608	posttranscriptional regulation of gene expression
Ld1S_130061700	Nucleoporin NUP48	327	553	1.689	0.756	2.73535e-08	#N/A	#N/A
Ld1S_130061900	hypothetical protein	1000	1768	1.776	0.828	5.57026e-13	#N/A	#N/A
Ld1S_130063200	long-chain-fatty-acid-CoA ligase, putative	1510	2216	1.471	0.557	1.60191e-12	8152	metabolic process
Ld1S_130063300	Flagellar radial spoke protein 4,6	1615	1889	1.171	0.228	0.00355499	60271	cilium assembly
Ld1S_130063500	ALBA-domain protein 1	14223	21850	1.539	0.622	2.97461e-14
Ld1S_130063600	C2 domain containing protein, putative	14215	6188	0.435	-1.2	9.96693e-42
Ld1S_130063700	hypothetical protein	580	1056	1.823	0.866	3.73666e-21	#N/A	#N/A
Ld1S_130063800	TATA element modulatory factor 1 TATA binding, putative	1737	2493	1.437	0.523	3.80777e-10
Ld1S_130063900	Histidine phosphatase superfamily branch 1, putative	2853	1393	0.488	-1.035	3.01093e-35	#N/A	#N/A
Ld1S_130064000	ATP-dependent RNA helicase, putative	2753	3246	1.179	0.237	0.00149481
Ld1S_130064100	hypothetical protein	1692	1304	0.772	-0.373	3.10704e-07	#N/A	#N/A
Ld1S_130064200	Protein of unknown function DUF1014, putative	1807	1031	0.572	-0.805	1.09976e-17	#N/A	#N/A
Ld1S_130064300	hypothetical protein	545	1056	1.938	0.954	8.75032e-22	#N/A	#N/A
Ld1S_130064500	Uncharacterized ACR, COG1678, putative	1394	915	0.657	-0.606	4.84305e-17	#N/A	#N/A
Ld1S_130064600	60S ribosomal protein L18, putative	2976	3803	1.277	0.353	0.00397109
Ld1S_130064900	hypothetical protein	1523	1137	0.749	-0.416	1.89725e-05	#N/A	#N/A
Ld1S_130065000	Protein of unknown function, DUF607, putative	1090	754	0.693	-0.528	1.42496e-06	51560	mitochondrial calcium ion homeostasis
Ld1S_130065100	actyltransferase-like protein	2371	1006	0.426	-1.232	4.03451e-46	6048	UDP-N-acetylglucosamine biosynthetic process
Ld1S_130065200	hypothetical protein	449	598	1.329	0.41	1.50754e-05	#N/A	#N/A
Ld1S_130065300	hypothetical protein	636	322	0.505	-0.985	1.08684e-16	#N/A	#N/A
Ld1S_130065400	importin, Intracellular trafficking, secretion, and vesicular transport;Nuclear structure	5992	1501	0.25	-1.998	1.3031e-115	#N/A	#N/A
Ld1S_130065500	palmitoyl acyltransferase 6, putative	743	980	1.323	0.403	9.87069e-06	6897	endocytosis
Ld1S_130065600	U-box domain containing protein, putative	868	1115	1.284	0.361	4.1167e-05	16567	protein ubiquitination
Ld1S_130065800	Metallopeptidase family M24, putative	666	483	0.732	-0.449	0.000658536	#N/A	#N/A
Ld1S_130065900	PSP1 C-terminal conserved region, putative	622	1146	1.836	0.877	3.53098e-16	#N/A	#N/A
Ld1S_130066100	Putative GTPase activating protein for Arf, putative	623	159	0.253	-1.982	2.5865e-30	43547	positive regulation of GTPase activity
Ld1S_130066200	oxidoreductase-like protein	207	264	1.277	0.353	0.00905748	55114	oxidation-reduction process
Ld1S_130066300	ubiquitin-like protein	2034	1194	0.587	-0.768	1.22628e-14	#N/A	#N/A
Ld1S_130066400	Calcium-activated chloride channel, putative	525	653	1.239	0.309	0.000608542	#N/A	#N/A
Ld1S_130066500	hypothetical protein	671	300	0.45	-1.152	2.76724e-24	#N/A	#N/A
Ld1S_130066600	C2 domain containing protein, putative	2594	1694	0.653	-0.615	4.2359e-10	#N/A	#N/A
Ld1S_130066800	protein kinase, putative	5254	1957	0.373	-1.423	8.51326e-58	6468	protein phosphorylation
Ld1S_130067000	CCR4-NOT transcription complex, subunit 3, Transcription	575	392	0.679	-0.558	6.5735e-07	#N/A	#N/A
Ld1S_130067100_pseudogene	hypothetical protein	3744	1682	0.449	-1.154	1.42162e-33	#N/A	#N/A
Ld1S_130067200	Complex1_LYR-like, putative	1098	735	0.673	-0.572	1.3112e-05	34553	mitochondrial respiratory chain complex II assembly
Ld1S_130067400	hypothetical protein	563	688	1.218	0.284	0.00511286	#N/A	#N/A
Ld1S_130067500	hypothetical protein	2314	819	0.355	-1.495	1.4911e-76	#N/A	#N/A
Ld1S_130067600	hypothetical protein	591	431	0.725	-0.464	1.2822e-05	#N/A	#N/A
Ld1S_130067700	mitochondrial processing peptidase alpha subunit, putative	1173	3637	3.103	1.634	1.29838e-112
Ld1S_130067800	hypothetical protein	9734	2755	0.283	-1.819	9.59308e-44
Ld1S_130067900	hypothetical protein	953	666	0.699	-0.517	1.39714e-06	#N/A	#N/A
Ld1S_130068000_pseudogene	hypothetical protein	1964	1438	0.734	-0.445	1.7968e-05	#N/A	#N/A
Ld1S_130068100	Leucine Rich repeat, putative	2402	1387	0.578	-0.79	2.38945e-21	#N/A	#N/A
Ld1S_130068200	Axonemal dynein light chain, putative	2673	1242	0.465	-1.105	1.85849e-40	#N/A	#N/A
Ld1S_130068400	N2, N2-dimethylguanosine tRNA methyltransferase, putative	698	888	1.273	0.349	8.2813e-05	8033	tRNA processing
Ld1S_130068500	actin-like protein, putative	939	552	0.587	-0.768	8.7914e-12	7010	cytoskeleton organization
Ld1S_130068700	hypothetical protein	933	1532	1.644	0.717	6.95473e-22	#N/A	#N/A
Ld1S_130068800	AMP deaminase, putative	2629	1546	0.589	-0.763	1.74747e-18	32264	IMP salvage
Ld1S_130068900	hypothetical protein	933	397	0.428	-1.226	4.04845e-17	#N/A	#N/A
Ld1S_130069100	hypothetical protein	273	421	1.542	0.624	9.26267e-08	#N/A	#N/A
Ld1S_130069400_pseudogene	subtilisin peptidase	1055	1352	1.281	0.357	7.46661e-06	30154	cell differentiation
Ld1S_130069600	Dpy-30 motif containing protein, putative	486	674	1.384	0.469	1.75402e-06	#N/A	#N/A
Ld1S_130069700	NADH-cytochrome b5 reductase, putative	765	1269	1.658	0.73	1.51088e-21	55114	oxidation-reduction process
Ld1S_130069800	Heat shock protein, Posttranslational modification, protein turnover, chaperones	1453	3941	2.719	1.443	1.50556e-62
Ld1S_130070100	leucyl-tRNA synthetase, putative	1474	5729	3.902	1.964	4.60287e-96
Ld1S_130070300	DNA-directed RNA polymerase ii 8,2 Kd polypeptide, putative	236	371	1.577	0.657	6.17167e-08	6351	transcription, DNA-templated
Ld1S_130070700	calmodulin, putative	1734	974	0.562	-0.832	5.56684e-15	#N/A	#N/A
Ld1S_130070900	dynein light chain Tctex-type, putative	513	860	1.685	0.753	6.81378e-12	7017	microtubule-based process
Ld1S_130071000	adenylosuccinate synthetase, putative	2738	2133	0.78	-0.358	1.10817e-05	10608	posttranscriptional regulation of gene expression
Ld1S_130071100	hypothetical protein	493	793	1.61	0.687	8.7914e-12	#N/A	#N/A
Ld1S_130071200	nucleobase transporter	3475	8725	2.562	1.357	8.88668e-29
Ld1S_130071800	hypothetical protein	785	516	0.659	-0.602	2.3396e-08	#N/A	#N/A
Ld1S_130072000	DNA,RNA non-specific endonuclease-like protein	327	743	2.277	1.187	1.52044e-25	90305	nucleic acid phosphodiester bond hydrolysis
Ld1S_130072300	Complex 1 protein LYR family, putative	292	212	0.719	-0.476	0.00027716	#N/A	#N/A
Ld1S_130072400	hypothetical protein	872	662	0.764	-0.388	0.000209586	#N/A	#N/A
Ld1S_130072500	hypothetical protein	413	155	0.376	-1.409	0.000220373	#N/A	#N/A
Ld1S_130072700	hypothetical protein	1099	1614	1.468	0.554	1.23735e-11	#N/A	#N/A
Ld1S_130072900	hypothetical protein	3457	2825	0.816	-0.294	0.0079195
Ld1S_130073000	Sin-like protein conserved region, putative	785	1290	1.644	0.717	2.76692e-18	6351	transcription, DNA-templated
Ld1S_130073100	endomembrane protein, putative	1130	2064	1.832	0.873	6.63877e-17	#N/A	#N/A
Ld1S_130073200	Beta-lactamase superfamily domain containing protein, putative	1031	500	0.486	-1.04	3.08016e-34	#N/A	#N/A
Ld1S_130073600	hypothetical protein	128	214	1.666	0.736	1.29215e-06	#N/A	#N/A
Ld1S_130073700	Leucine Rich repeats 2 copies, putative	1525	1066	0.698	-0.519	8.71111e-13	#N/A	#N/A
Ld1S_130073900_pseudogene	EF hand-like protein	696	293	0.422	-1.244	9.03694e-29	#N/A	#N/A
Ld1S_130074000	programmed cell death 6 protein-like protein	816	617	0.755	-0.406	0.000157014	#N/A	#N/A
Ld1S_130074200	Ran-binding protein 1, putative	987	2359	2.396	1.261	6.98895e-47
Ld1S_130074300	DNA crosslink repair, Replication, recombination and repair	395	739	1.871	0.904	1.06415e-16	#N/A	#N/A
Ld1S_130074400_pseudogene	PIN domain containing protein, putative	1666	1082	0.65	-0.621	4.6699e-10	#N/A	#N/A
Ld1S_130074500	phosphoprotein phosphatase-like protein fragment;phosphoprotein phosphatase, putative fragment	1619	449	0.277	-1.851	7.79806e-74	#N/A	#N/A
Ld1S_130074600	hypothetical protein	446	667	1.498	0.583	5.24995e-08	#N/A	#N/A
Ld1S_130074700	ATPase family associated with various cellular activities AAA, putative	1894	1622	0.857	-0.222	0.00605655	60285	cilium-dependent cell motility
Ld1S_130074800	Miltefosine transporter	3156	1439	0.458	-1.127	1.85103e-35	15914	phospholipid transport
Ld1S_130074900	hypothetical protein	1108	1878	1.696	0.763	1.19765e-11	#N/A	#N/A
Ld1S_130075000	hypothetical protein	570	955	1.678	0.747	4.58695e-18	#N/A	#N/A
Ld1S_130075100	ras-like small GTPases, putative	3251	1457	0.448	-1.158	1.26993e-36	#N/A	#N/A
Ld1S_130075200	phosphoprotein phosphatase-like protein fragment;phosphoprotein phosphatase, putative fragment	372	142	0.383	-1.385	2.44948e-10	#N/A	#N/A
Ld1S_130075300	ubiquitin-conjugating enzyme, putative	1802	1031	0.573	-0.803	8.26741e-18	6464	cellular protein modification process
Ld1S_130075400	Spindle assembly abnormal 4	3014	1218	0.405	-1.303	2.29812e-74	7105	#N/A
Ld1S_130075500	hypothetical protein	766	1066	1.389	0.474	2.54701e-05	#N/A	#N/A
Ld1S_130075600	Kinesin-13 5, putative	2278	1604	0.708	-0.499	3.71155e-07	7018	microtubule-based movement
Ld1S_130075800	mitochondrial DNA polymerase I protein D, putative	1584	2330	1.47	0.556	7.11713e-09
Ld1S_130075900_pseudogene	mitogen-activated protein kinase 7, putative	1506	1101	0.732	-0.45	5.78956e-07	165	MAPK cascade
Ld1S_130076100	chaperonin TCP20, putative	1424	2908	2.047	1.034	2.12456e-44
Ld1S_130076300	pyrroline-5-carboxylate reductase	3426	7231	2.112	1.079	1.99513e-41
Ld1S_130076400	Protein Associated with Differentiation, putative;major facilitator superfamily, putative	2047	1323	0.647	-0.628	1.21976e-06	15746	citrate transport
Ld1S_130076500	Leucine-rich repeat protein, Function unknown	878	469	0.535	-0.901	3.44936e-19	#N/A	#N/A
Ld1S_140076600	exosome complex exonuclease, putative	1231	943	0.771	-0.375	0.000101358	16049	cell growth
Ld1S_140076700	phosphatidylinositol 3-kinase 2, putative	3348	2021	0.606	-0.723	1.30489e-14	16310	phosphorylation
Ld1S_140076800	hypothetical protein	706	940	1.337	0.419	1.50977e-06	#N/A	#N/A
Ld1S_140076900	J Biosynthesis Protein 2	576	1256	2.186	1.128	8.19456e-32	70580	#N/A
Ld1S_140077000	hypothetical protein	1144	757	0.664	-0.591	1.74299e-12	#N/A	#N/A
Ld1S_140077200	DHHC palmitoyltransferase, putative	960	392	0.409	-1.29	1.00649e-25	#N/A	#N/A
Ld1S_140077300	hypothetical protein	442	921	2.1	1.071	9.46267e-19	#N/A	#N/A
Ld1S_140077400	DnaJ domain containing protein, putative	3214	888	0.276	-1.857	2.06349e-71	#N/A	#N/A
Ld1S_140077500	hypothetical protein	1705	1107	0.649	-0.624	1.68337e-15	#N/A	#N/A
Ld1S_140077700_pseudogene	hypothetical protein	150	376	2.503	1.324	6.47244e-24	#N/A	#N/A
Ld1S_140077900	histone acetyltransferase, putative	961	1163	1.213	0.279	0.00121928	6355	regulation of transcription, DNA-templated
Ld1S_140078000	60S ribosomal protein, putative	312	918	2.944	1.558	7.71244e-65	6412	translation
Ld1S_140078300	carboxypeptidase, putative;metallo-peptidase, Clan MAE Family M32	892	5451	6.139	2.618	2.17146e-120
Ld1S_140078400	Thioredoxin-like, putative	1798	5880	3.272	1.71	1.07454e-108
Ld1S_140078600	Domain of unknown function DUF4201, putative	1848	1408	0.762	-0.392	0.000237174	#N/A	#N/A
Ld1S_140078900	hypothetical protein	2031	1525	0.75	-0.414	8.62254e-06	6893	Golgi to plasma membrane transport
Ld1S_140079000	HIT domain containing protein, putative	536	790	1.475	0.561	1.9338e-09	#N/A	#N/A
Ld1S_140079100	hypothetical protein	925	1510	1.634	0.709	1.82896e-13	6614	SRP-dependent cotranslational protein targeting to membrane
Ld1S_140079400	Nucleus and spindle associated protein 3, putative	2171	1424	0.656	-0.608	2.19119e-12	#N/A	#N/A
Ld1S_140079500	NAD dependent epimerase dehydratase family protein, Carbohydrate transport and metabolism;Cell wall,membrane,envelope biogenesis	2883	1806	0.63	-0.667	6.74819e-09	#N/A	#N/A
Ld1S_140079600	hypothetical protein	453	340	0.752	-0.411	0.000241638	10608	posttranscriptional regulation of gene expression
Ld1S_140079700	proteasome alpha 3 subunit, putative	1541	2085	1.354	0.437	9.96093e-08	6508	proteolysis
Ld1S_140079800	Polyamine transporter 1, putative	1540	2277	1.479	0.565	2.6724e-12
Ld1S_140079900	transmembrane amino acid transporter protein, putative	614	312	0.51	-0.972	4.43815e-15	#N/A	#N/A
Ld1S_140080000	inositol polyphosphate kinase-like protein, putative	1500	790	0.526	-0.927	1.2049e-24	52746	inositol phosphorylation
Ld1S_140080200	bromodomain containing, Transcription	712	1474	2.067	1.048	4.05887e-38	#N/A	#N/A
Ld1S_140080300	hypothetical protein	1261	2236	1.778	0.83	3.93824e-20	#N/A	#N/A
Ld1S_140080700	hypothetical protein	629	875	1.391	0.476	1.15544e-05	#N/A	#N/A
Ld1S_140080800	hypothetical protein	386	588	1.527	0.611	2.51364e-09	#N/A	#N/A
Ld1S_140080900	Protein of unknown function DUF1253, putative	2233	1297	0.582	-0.781	2.35156e-17	#N/A	#N/A
Ld1S_140081000	Iguana,Dzip1-like DAZ-interacting protein N-terminal, putative	358	482	1.351	0.434	0.000330428	#N/A	#N/A
Ld1S_140081200	pyridine nucleotide-disulphide oxidoreductase, putative	314	425	1.355	0.438	3.88248e-05	55114	oxidation-reduction process
Ld1S_140081300	hypothetical protein	101	226	2.251	1.171	7.17161e-13	#N/A	#N/A
Ld1S_140081400	N-terminal conserved domain of Nudc,,CS domain containing protein, putative	3036	3575	1.178	0.237	0.00315005
Ld1S_140081500	cystathionine beta-lyase-like protein	1233	1004	0.815	-0.294	0.00537625	19346	transsulfuration
Ld1S_140081800	amastin-like surface protein-like protein, Function unknown	283	979	3.476	1.797	6.85274e-28	#N/A	#N/A
Ld1S_140081900	serine threonine kinase 10, Signal transduction mechanisms	480	758	1.585	0.665	9.95276e-14	#N/A	#N/A
Ld1S_140082000	stearic acid desaturase, putative;fatty-acid desaturase, putative	336	173	0.515	-0.958	4.66365e-12	6629	lipid metabolic process
Ld1S_140082300	ion transport protein-like protein	2221	1593	0.717	-0.48	8.54355e-13	6813	potassium ion transport
Ld1S_140082400_pseudogene	hypothetical protein	1089	289	0.267	-1.907	6.05945e-60	#N/A	#N/A
Ld1S_140082500	hypothetical protein	281	208	0.748	-0.418	0.00507876	#N/A	#N/A
Ld1S_140082600	hypothetical protein	355	661	1.865	0.899	3.41093e-18	#N/A	#N/A
Ld1S_140082700	WD domain, G-beta repeat, putative	1975	1328	0.673	-0.571	2.24685e-13	#N/A	#N/A
Ld1S_140082900	hypothetical protein	674	1590	2.357	1.237	4.72913e-45	#N/A	#N/A
Ld1S_140083000	Methylates the ribose at the nucleotide 34 wobble position in the two leucyl isoacceptors tRNALeuCmAA and tRNALeucmnm5UmAA, Catalyzes the methyl transfer from S- adenosyl-L-methionine to the 2p-OH of the wobble nucleotide By similarity, Translation, ribosomal structure and biogenesis	310	800	2.586	1.37	3.27886e-37	1510	RNA methylation
Ld1S_140083100	hypothetical protein	264	591	2.246	1.167	6.86986e-23	#N/A	#N/A
Ld1S_140083200	transporter, Inorganic ion transport and metabolism	992	682	0.686	-0.544	1.69644e-09	#N/A	#N/A
Ld1S_140083300	LSD1 zinc finger, putative	1135	792	0.697	-0.52	3.10582e-07	#N/A	#N/A
Ld1S_140083600	fatty acid elongase, putative	2661	3247	1.226	0.294	0.00295484
Ld1S_140083700	fatty acid elongase, putative	1595	2542	1.595	0.673	3.95791e-17
Ld1S_140083800	fatty acid elongase, putative	2189	3188	1.466	0.552	8.72039e-10
Ld1S_140083900	fatty acid elongase, putative	617	92	0.156	-2.678	3.11199e-37	30497	fatty acid elongation
Ld1S_140084200	fatty acid elongase, putative	640	452	0.708	-0.499	6.28391e-05	6629	lipid metabolic process
Ld1S_140084300	fatty acid elongase, putative	898	698	0.787	-0.346	0.00665102	30497	fatty acid elongation
Ld1S_140084400	fatty acid elongase, putative;fatty acid elongase, puatative	316	138	0.44	-1.186	4.81549e-13	6629	lipid metabolic process
Ld1S_140084500	fatty acid elongase, putative	252	165	0.656	-0.608	4.34288e-05	6633	fatty acid biosynthetic process
Ld1S_140084900	guanine nucleotide-binding protein-like protein	978	1154	1.18	0.239	0.00500859	#N/A	#N/A
Ld1S_140085000	hypothetical protein	3621	1074	0.298	-1.748	1.33271e-89	#N/A	#N/A
Ld1S_140085100	ribosomal protein L21, putative	283	677	2.397	1.261	3.83075e-29	6412	translation
Ld1S_140085200	kinesin K39, Cytoskeleton	5382	4302	0.801	-0.321	0.00395088
Ld1S_140085600	protein kinase, putative	1245	682	0.547	-0.87	6.78014e-24	6468	protein phosphorylation
Ld1S_140085800	calpain-like cysteine peptidase, putative	596	405	0.68	-0.557	4.9634e-05	#N/A	#N/A
Ld1S_140085900	calpain-like cysteine peptidase, putative	795	1077	1.348	0.43	0.00756331	#N/A	#N/A
Ld1S_140086000	hypothetical protein	168	248	1.469	0.555	0.00011443	#N/A	#N/A
Ld1S_140086100	hypothetical protein	494	696	1.409	0.494	2.97657e-06	#N/A	#N/A
Ld1S_140086400	protein phosphatase 2C-like protein	1445	810	0.565	-0.825	1.00592e-13	6470	protein dephosphorylation
Ld1S_140086500	hypothetical protein	274	459	1.666	0.736	6.08256e-10	#N/A	#N/A
Ld1S_140086600	glutathione synthetase, putative	3293	7549	2.299	1.201	8.94202e-44
Ld1S_140086700	mitochondrial DNA polymerase I protein C	670	1936	2.889	1.53	8.28342e-60	6264	mitochondrial DNA replication
Ld1S_140086800	immunodominant antigen, putative	1128	1543	1.369	0.454	2.41057e-07	#N/A	#N/A
Ld1S_140086900	hypothetical protein	2262	1071	0.476	-1.07	8.67391e-28	#N/A	#N/A
Ld1S_140087100	RNA editing 3p terminal uridylyl transferase 1	1040	1296	1.246	0.317	0.000627745	965	mitochondrial RNA 3'-end processing
Ld1S_140087400	ADP,ATP mitochondrial carrier-like protein	638	819	1.287	0.364	0.000506257	55085	transmembrane transport
Ld1S_140087800	hypothetical protein	1172	1851	1.583	0.663	1.15559e-16	#N/A	#N/A
Ld1S_140087900	Domain of unknown function DUF202, putative	1634	1250	0.766	-0.384	3.92204e-06	10608	posttranscriptional regulation of gene expression
Ld1S_140088100	COQ9, putative	2628	905	0.347	-1.528	2.40646e-53	6744	ubiquinone biosynthetic process
Ld1S_140088400	hypothetical protein	1438	685	0.477	-1.067	8.33222e-29	#N/A	#N/A
Ld1S_140088500	PQ loop repeat, putative	999	733	0.732	-0.449	1.71797e-06	#N/A	#N/A
Ld1S_140088600	hypothetical protein	129	217	1.691	0.758	5.13999e-06	#N/A	#N/A
Ld1S_140088900	kinesin K39, putative fragment	7722	2466	0.319	-1.648	9.56508e-63
Ld1S_140089000	kinesin K39, putative fragment	819	1131	1.383	0.468	1.68381e-08	7018	microtubule-based movement
Ld1S_140089200	hypothetical protein	1361	708	0.521	-0.941	1.30118e-24	#N/A	#N/A
Ld1S_140089300	Cold-shock DNA-binding domain containing protein, putative	898	581	0.649	-0.623	2.36278e-09	6355	regulation of transcription, DNA-templated
Ld1S_140089500	hypothetical protein	1619	1128	0.7	-0.515	9.79431e-06	#N/A	#N/A
Ld1S_140089600	enolase	13820	9549	0.692	-0.532	4.42211e-11
Ld1S_140089700	ras-like small GTPases, putative	1020	455	0.446	-1.163	1.39994e-37	#N/A	#N/A
Ld1S_140089800	polyA polymerase, putative	1717	1105	0.643	-0.638	6.329e-17	6378	mRNA polyadenylation
Ld1S_140089900	Bifunctional NADPH-hydrate repair enzyme	2741	1541	0.563	-0.828	2.09911e-23	46496	nicotinamide nucleotide metabolic process
Ld1S_140090000	phosphatidylserine synthase, putative	234	842	3.606	1.85	1.27166e-79	6659	phosphatidylserine biosynthetic process
Ld1S_140090100	NLI interacting factor-like phosphatase, putative	307	474	1.546	0.629	6.80766e-09	#N/A	#N/A
Ld1S_140090200	hypothetical protein	3890	1984	0.51	-0.972	6.11328e-25	10608	posttranscriptional regulation of gene expression
Ld1S_140090300	hypothetical protein	1727	985	0.571	-0.809	2.26854e-18	#N/A	#N/A
Ld1S_140090400	hypothetical protein	1003	722	0.728	-0.457	0.000830314	#N/A	#N/A
Ld1S_140090500	hypothetical protein	1879	1241	0.659	-0.602	9.99499e-11	#N/A	#N/A
Ld1S_140090700	ubiquitin,ribosomal protein S27a, putative	4618	8413	1.83	0.872	6.18116e-23
Ld1S_140090900	hypothetical protein	1468	460	0.314	-1.673	4.02432e-41	#N/A	#N/A
Ld1S_140091000	protein kinase, putative	3240	1312	0.405	-1.305	3.58503e-54	6468	protein phosphorylation
Ld1S_140091100	hypothetical protein	503	401	0.793	-0.335	0.00140478	#N/A	#N/A
Ld1S_140091200	serine hydroxymethyltranferase SHMT-S;serine hydroxymethyltransferase SHMT-L	1503	2275	1.515	0.599	4.42721e-15
Ld1S_140091300	DnaJ domain containing protein, putative	1021	1735	1.699	0.765	1.82946e-28	6457	protein folding
Ld1S_140091400_pseudogene	delta-6 fatty acid desaturase, putative	253	1035	4.103	2.037	3.65327e-75	6629	lipid metabolic process
Ld1S_140091500	hypothetical protein	607	750	1.235	0.304	0.000724231	#N/A	#N/A
Ld1S_140091700	tyrosyl-tRNA synthetase, putative	519	1063	2.05	1.036	1.92558e-27	6418	tRNA aminoacylation for protein translation
Ld1S_140091800	hypothetical protein	2175	661	0.303	-1.721	3.36597e-83	#N/A	#N/A
Ld1S_140092000	hypothetical protein	605	871	1.44	0.526	1.46236e-10	#N/A	#N/A
Ld1S_140092100	phosphoglycan beta 1,3 galactosyltransferase, putative	1650	1217	0.739	-0.437	1.78388e-08	6486	protein glycosylation
Ld1S_140092200	protein kinase, putative	897	522	0.583	-0.779	4.59776e-11	6468	protein phosphorylation
Ld1S_140092400	WD40, Function unknown	3431	2755	0.803	-0.317	5.20212e-05
Ld1S_140092500	cytoskeleton associated protein, putative	2810	4216	1.504	0.589	4.31631e-09
Ld1S_140092600	Vacuolar 14 Fab1-binding region,Vacuolar protein 14 C-terminal Fig4p binding, putative	1435	999	0.697	-0.521	4.79075e-13	6661	phosphatidylinositol biosynthetic process
Ld1S_140092800	hypothetical protein	2319	1269	0.551	-0.859	4.86819e-20	#N/A	#N/A
Ld1S_140092900	glutathione-S-transferase,glutaredoxin,putative	542	1378	2.541	1.345	1.63437e-50	22900	electron transport chain
Ld1S_150093100	histone H4	489	9881	20.329	4.345	2.09338e-245
Ld1S_150093300	ATP diphosphohydrolase	954	784	0.821	-0.285	0.00251927	#N/A	#N/A
Ld1S_150093400	Possible lysine decarboxylase, putative	1346	2107	1.566	0.647	1.96744e-13	#N/A	#N/A
Ld1S_150093500_pseudogene	cytochrome-b5 reductase, putative	1242	910	0.728	-0.458	4.95208e-06	55114	oxidation-reduction process
Ld1S_150093800	hypothetical protein	369	669	1.82	0.864	6.89029e-15	#N/A	#N/A
Ld1S_150094000	Flavin-binding monooxygenase-like, putative	438	636	1.456	0.542	3.60497e-06	55114	oxidation-reduction process
Ld1S_150094200	mitochondrial carrier protein, putative	1561	752	0.482	-1.054	3.36239e-28	55085	transmembrane transport
Ld1S_150094300	ATP-dependent RNA helicase, putative	397	298	0.752	-0.411	0.00155437	#N/A	#N/A
Ld1S_150094400	zinc finger CCCH type protein, putative	469	112	0.243	-2.041	3.67333e-34	10608	posttranscriptional regulation of gene expression
Ld1S_150094600	zinc finger CCCH type protein, putative	1641	923	0.563	-0.829	2.71008e-23	#N/A	#N/A
Ld1S_150094700	protein phosphatase 2C, putative	2209	2869	1.299	0.378	1.29469e-06
Ld1S_150094900	hypothetical protein	347	742	2.138	1.096	9.0692e-25	#N/A	#N/A
Ld1S_150095000	cytochrome b5-like Heme,Steroid binding domain containing protein, putative	413	614	1.49	0.575	7.87578e-07	#N/A	#N/A
Ld1S_150095100	hypothetical protein	714	481	0.672	-0.573	1.60332e-10	#N/A	#N/A
Ld1S_150095200	60S ribosomal protein L13a, putative fragment	2108	3138	1.496	0.581	7.68707e-08
Ld1S_150095300	hypothetical protein	1659	1093	0.659	-0.601	4.27287e-11	10608	posttranscriptional regulation of gene expression
Ld1S_150095400	protein phosphatase 1 catalitic subunit, putative	279	762	2.734	1.451	3.46394e-47	6470	protein dephosphorylation
Ld1S_150095700	lysyl-tRNA synthetase, putative	1684	3800	2.255	1.173	7.24021e-30
Ld1S_150095800	nonspecific lipid-transfer protein, putative	1278	962	0.752	-0.411	5.97141e-06	6869	lipid transport
Ld1S_150095900	hypothetical protein	2472	2088	0.846	-0.242	0.00480515	#N/A	#N/A
Ld1S_150096000	hypothetical protein	1754	977	0.559	-0.84	7.35254e-17	#N/A	#N/A
Ld1S_150096100	replication Factor A 28 kDa subunit, putative	635	1430	2.256	1.174	1.15447e-38	6260	DNA replication
Ld1S_150096200	ribonucleoprotein p18, mitochondrial precursor, putative	434	1339	3.091	1.628	3.10193e-74	#N/A	#N/A
Ld1S_150096300	ribonucleoprotein p18, mitochondrial precursor, putative	172	531	3.098	1.632	8.88766e-35	#N/A	#N/A
Ld1S_150096400	hypothetical protein	479	708	1.478	0.564	1.14409e-08	#N/A	#N/A
Ld1S_150096600	CTD Carboxy-terminal domain, RNA polymerase II, polypeptide A small, Transcription	1385	961	0.693	-0.529	2.97288e-10	#N/A	#N/A
Ld1S_150096800	alpha,beta hydrolase fold, putative;Isoprenylcysteine alpha-carbonyl methylesterase, putative	1345	858	0.639	-0.647	8.21006e-13	8152	metabolic process
Ld1S_150096900	hypothetical protein	2224	1416	0.636	-0.652	1.12521e-16	#N/A	#N/A
Ld1S_150097000	hypothetical protein	2306	1717	0.747	-0.421	2.83887e-05	#N/A	#N/A
Ld1S_150097100_pseudogene	RNA pseudouridylate synthase, putative	584	838	1.435	0.521	8.59155e-07	1522	pseudouridine synthesis
Ld1S_150097400	cytoplasmic l-asparaginase i-like protein	1167	874	0.751	-0.413	2.92081e-05	#N/A	#N/A
Ld1S_150097500	hypothetical protein	1129	787	0.702	-0.51	0.000177051	#N/A	#N/A
Ld1S_150097600	hypothetical protein	801	1023	1.28	0.356	2.36667e-05	#N/A	#N/A
Ld1S_150097800	5p-3p exonuclease, RNA processing and modification	487	348	0.715	-0.484	4.58789e-05	#N/A	#N/A
Ld1S_150098900	Fidgetin, putative	943	1113	1.177	0.235	0.00720971	#N/A	#N/A
Ld1S_150099000	ecotin, putative	1213	876	0.723	-0.467	3.57316e-08	42784	#N/A
Ld1S_150099200_pseudogene	hypothetical protein	2362	1376	0.582	-0.78	8.8851e-17	#N/A	#N/A
Ld1S_150099300	Coiled-coil domain containing 151, Function unknown	2304	1447	0.628	-0.671	8.88226e-17	3341	cilium movement
Ld1S_150099500	hypothetical protein	658	520	0.79	-0.341	0.000977761	10608	posttranscriptional regulation of gene expression
Ld1S_150099700	signal peptidase subunit, putative	415	1165	2.818	1.495	3.49533e-42	6465	signal peptide processing
Ld1S_150099800	hypothetical protein	887	554	0.624	-0.681	3.06427e-12	#N/A	#N/A
Ld1S_150099900	hypothetical protein	966	1398	1.449	0.535	5.80087e-09	#N/A	#N/A
Ld1S_150100000	hypothetical protein	2736	1384	0.505	-0.985	6.7428e-48	#N/A	#N/A
Ld1S_150100100_pseudogene	CRAL,TRIO domain containing protein, putative	1165	1531	1.316	0.397	2.00191e-06	#N/A	#N/A
Ld1S_150100300	hypothetical protein	6109	2370	0.389	-1.364	1.77855e-70
Ld1S_150100400	Galactose oxidase, central domain,Kelch motif containing protein, putative	2203	1268	0.576	-0.797	2.1668e-28	#N/A	#N/A
Ld1S_150100500	hypothetical protein	1665	680	0.412	-1.278	5.03667e-33	#N/A	#N/A
Ld1S_150100700_pseudogene	Rix1 complex component involved in 60S ribosome maturation, putative	276	537	1.948	0.962	4.63827e-16	#N/A	#N/A
Ld1S_150100800	hypothetical protein	654	825	1.264	0.338	0.000933358	#N/A	#N/A
Ld1S_150100900	alanyl-tRNA synthetase domain containing 1, Function unknown	813	1038	1.286	0.363	0.00280939	6419	alanyl-tRNA aminoacylation
Ld1S_150101000	hypothetical protein	1474	1238	0.84	-0.251	0.00104984	#N/A	#N/A
Ld1S_150101200	flavoprotein monooxygenase, putative	1035	793	0.767	-0.384	8.46009e-06	55114	oxidation-reduction process
Ld1S_150101400	hypothetical protein	288	406	1.419	0.505	2.42365e-05	#N/A	#N/A
Ld1S_150101500	Protein of unknown function DUF2871, putative	1638	2322	1.42	0.506	2.38201e-08
Ld1S_150101800	5SMS ribosomal RNA	58	104	1.779	0.831	0.000263382	#N/A	#N/A
Ld1S_150101900	hypothetical protein	717	370	0.516	-0.955	1.46406e-18	#N/A	#N/A
Ld1S_150102000_pseudogene	ATP-binding cassette protein subfamily A, member 9, putative;ATP-binding cassette protein subfamily A, member 6, putative;ATP-binding cassette protein subfamily A, member 3, putative fragment;ATP-binding cassette protein subfamily A, member 7, putative;ATP-binding cassette protein subfamily A, member 5, putative;ATP-binding cassette protein subfamily A, member 10, putative;ABC1 transporter, putat…	7068	3613	0.512	-0.965	2.35079e-37
Ld1S_150102200	hypothetical protein	263	482	1.834	0.875	3.35674e-14	#N/A	#N/A
Ld1S_150102400	hypothetical protein	1226	1738	1.417	0.503	7.46151e-10	#N/A	#N/A
Ld1S_150102500	hypothetical protein	3342	2124	0.635	-0.655	1.52863e-11	#N/A	#N/A
Ld1S_150102600	peroxisomal membrane protein Pex16, putative	1601	1110	0.694	-0.527	9.95095e-10	7031	peroxisome organization
Ld1S_150102800	GDP dissociation inhibitor, putative	992	1394	1.409	0.495	7.32109e-08	7264	small GTPase mediated signal transduction
Ld1S_150102900	hypothetical protein	1104	704	0.639	-0.645	6.53195e-07	#N/A	#N/A
Ld1S_150103000	hypothetical protein	1209	697	0.578	-0.791	3.19479e-13	#N/A	#N/A
Ld1S_150103100	hypothetical protein	978	1268	1.299	0.377	3.02015e-05	#N/A	#N/A
Ld1S_150103300	Sugar and other transporter, putative	1036	694	0.67	-0.579	3.97244e-11	55085	transmembrane transport
Ld1S_150103700	hypothetical protein	1710	2353	1.378	0.463	1.60136e-05
Ld1S_150103800	protein phosphatase 2A regulatory subunit, putative	1546	1010	0.654	-0.614	4.52176e-14	#N/A	#N/A
Ld1S_150104000	Nucleus and spindle associated protein 2, putative	2319	1335	0.576	-0.796	2.80331e-12	#N/A	#N/A
Ld1S_150104100	40S ribosomal protein S3, putative	4128	6933	1.686	0.754	2.29436e-18
Ld1S_150104300	NAD,FAD dependent dehydrogenase, putative	6278	3265	0.522	-0.939	3.01192e-45
Ld1S_150104500	succinate dehydrogenase, putative	1079	1672	1.551	0.633	7.40081e-13	#N/A	#N/A
Ld1S_150104600	60S ribosomal protein L6, putative fragment	1906	3146	1.651	0.723	1.623e-08
Ld1S_150104700	glutamate dehydrogenase	4129	6862	1.667	0.737	1.50125e-22
Ld1S_150104800	solanesyl-diphosphate synthase, putative	1194	1018	0.853	-0.23	0.00701595	8299	isoprenoid biosynthetic process
Ld1S_150105000	tryparedoxin peroxidase	113	352	3.112	1.638	6.85922e-29	45454	cell redox homeostasis
Ld1S_150105200	tryparedoxin peroxidase	4232	1794	0.425	-1.233	4.99647e-42	45454	cell redox homeostasis
Ld1S_150105400	tryparedoxin peroxidase	554	1547	2.793	1.482	1.06562e-29	45454	cell redox homeostasis
Ld1S_150105500	TFIIB_C_1 domain-containing protein	707	1023	1.453	0.539	2.15928e-06	6366	transcription by RNA polymerase II
Ld1S_150105800	protein kinase, putative	3349	2586	0.773	-0.371	4.87822e-05
Ld1S_150105900	60S acidic ribosomal protein P2	2572	3792	1.473	0.559	8.37462e-05
Ld1S_150106000	60S acidic ribosomal protein P2	228	341	1.486	0.571	4.38019e-05	6414	translational elongation
Ld1S_150106300	nucleoside transporter 1, putative	298	94	0.319	-1.65	4.79233e-24	1901642	nucleoside transmembrane transport
Ld1S_150106400	nucleoside transporter 1, putative	934	10677	11.32	3.501	2.71299e-40
Ld1S_150106500	E2-like ubiquitin-conjugation enzyme, putative	748	1284	1.726	0.788	7.35252e-16	#N/A	#N/A
Ld1S_150106600	SET domain containing protein, putative	407	815	2.003	1.002	2.66657e-26	#N/A	#N/A
Ld1S_150106700	hypothetical protein	1158	711	0.613	-0.705	1.15663e-12	#N/A	#N/A
Ld1S_150106800	hypothetical protein	1568	1921	1.225	0.293	0.000956711	#N/A	#N/A
Ld1S_150106900	mitochondrial DNA topoisomerase II;DNA topoisomerase ii	1148	2968	2.582	1.369	1.32033e-62
Ld1S_150107000	ubiquitin hydrolase, putative	3305	1782	0.539	-0.892	6.55564e-23	6511	ubiquitin-dependent protein catabolic process
Ld1S_150107100	MGT1 magnesium transporter	1087	905	0.834	-0.262	0.00439069	30001	metal ion transport
Ld1S_150107200	Eukaryotic translation initiation factor 4 gamma 2	2159	2688	1.244	0.314	0.000103697
Ld1S_150107300	actin-like protein, putative	1479	1151	0.778	-0.363	1.94626e-06	7010	cytoskeleton organization
Ld1S_150107400	hypothetical protein	1116	370	0.332	-1.59	3.64296e-58	#N/A	#N/A
Ld1S_150107500	hypothetical protein	248	391	1.574	0.654	1.07592e-06	#N/A	#N/A
Ld1S_150107700	Rab-GTPase-TBC domain containing protein, putative	459	702	1.528	0.611	1.33375e-08	#N/A	#N/A
Ld1S_150108100	nucleolar RNA binding protein, putative	1358	2403	1.772	0.825	2.33045e-13
Ld1S_150108200	TMEM164 family, putative	439	755	1.716	0.779	3.5967e-15	#N/A	#N/A
Ld1S_150108400	ERAD-associated E3 ubiquitin-protein ligase HRD1, putative	1216	926	0.761	-0.394	6.62576e-05	10608	posttranscriptional regulation of gene expression
Ld1S_150108500	mismatch repair protein MSH3, putative	801	1193	1.49	0.575	5.3333e-13	6298	mismatch repair
Ld1S_150108600	hypothetical protein	531	182	0.343	-1.542	8.09312e-32	#N/A	#N/A
Ld1S_150108800	proliferative cell nuclear antigen PCNA, putative	949	2042	2.161	1.112	8.13372e-30	6259	DNA metabolic process
Ld1S_150108900	phosphomevalonate kinase-like protein	1378	1036	0.752	-0.411	6.20312e-06	16310	phosphorylation
Ld1S_150109000	hypothetical protein	429	540	1.258	0.332	0.00185948	#N/A	#N/A
Ld1S_150109100	ribosomal protein S6, putative	833	2174	2.609	1.384	3.4397e-46	42254	ribosome biogenesis
Ld1S_150109300	cAMP specific phosphodiesterase, putative	2191	958	0.438	-1.193	2.26761e-29	7165	signal transduction
Ld1S_150109400	hypothetical protein	330	1724	5.22	2.384	1.78453e-139	#N/A	#N/A
Ld1S_150109500	hypothetical protein	225	648	2.89	1.531	5.08048e-42	#N/A	#N/A
Ld1S_150109600	hypothetical protein	692	860	1.245	0.316	0.000655096	6260	DNA replication
Ld1S_150109700	hypothetical protein	1186	3011	2.537	1.343	2.25658e-38
Ld1S_150109800	presenilin-like aspartic peptidase, putative	572	890	1.561	0.643	2.75945e-13	6508	proteolysis
Ld1S_150110000	hypothetical protein	401	600	1.499	0.584	9.91024e-09	#N/A	#N/A
Ld1S_150110100	protein kinase, putative	3059	1273	0.416	-1.265	4.32877e-50	6468	protein phosphorylation
Ld1S_150110200	condensin subunit 1, putative	917	1846	2.014	1.01	7.76049e-18	278	mitotic cell cycle
Ld1S_150110300	hypothetical protein	1100	385	0.352	-1.505	1.22784e-41	#N/A	#N/A
Ld1S_160110400	anti-silencing protein a-like protein	207	562	2.724	1.446	2.25839e-32	6333	chromatin assembly or disassembly
Ld1S_160110500	Ribosomal_L18e,L15P domain-containing protein	533	999	1.875	0.907	3.44308e-23	6412	translation
Ld1S_160110600	AAA domain containing protein, putative	391	511	1.308	0.388	0.000919876	6139	nucleobase-containing compound metabolic process
Ld1S_160110800_pseudogene	2OG-FeII oxygenase superfamily, putative	578	331	0.574	-0.802	5.06463e-13	55114	oxidation-reduction process
Ld1S_160110900	DEAD,DEAH box helicase,Helicase conserved C-terminal domain containing protein, putative	869	470	0.541	-0.886	5.68168e-22	#N/A	#N/A
Ld1S_160111000	peroxisome assembly protein, putative	938	1440	1.536	0.62	1.95081e-15	7031	peroxisome organization
Ld1S_160111100	hypothetical protein	599	779	1.303	0.381	0.000177277	#N/A	#N/A
Ld1S_160111200	Galactose oxidase, central domain,Domain of unknown function DUF4110, putative	875	1110	1.268	0.343	0.000185274	#N/A	#N/A
Ld1S_160111400	hypothetical protein	679	135	0.201	-2.316	8.0849e-65	#N/A	#N/A
Ld1S_160111500	MORN repeat, putative	1164	692	0.595	-0.749	1.50706e-19	#N/A	#N/A
Ld1S_160111600	Phosphotransferase enzyme family, putative	1379	1675	1.22	0.287	0.00309263	#N/A	#N/A
Ld1S_160111700	hypothetical protein	398	528	1.331	0.413	8.84175e-05	#N/A	#N/A
Ld1S_160111900	eukaryotic translation initiation factor 1A, putative	2004	2912	1.453	0.539	2.37883e-11
Ld1S_160112100	50S ribosomal protein L17, putative	773	1287	1.677	0.746	9.61543e-09	6412	translation
Ld1S_160112300	hypothetical protein	706	423	0.599	-0.74	1.50798e-12	#N/A	#N/A
Ld1S_160112600	mitochondrial ornithine transporter 1-like protein	475	717	1.516	0.601	1.81672e-08	#N/A	#N/A
Ld1S_160112700	hypothetical protein	447	829	1.862	0.897	5.7046e-16	#N/A	#N/A
Ld1S_160112800	protein tyrosine phosphatase-like protein	1151	1690	1.469	0.555	2.12456e-08	6470	protein dephosphorylation
Ld1S_160112900	histone acetyltransferase-like protein	968	1581	1.635	0.709	2.25649e-19	16573	histone acetylation
Ld1S_160113000	protein tyrosine phosphatase-likie protein	1210	666	0.553	-0.856	6.38318e-19	6470	protein dephosphorylation
Ld1S_160113100	Ankyrin repeats many copies,Alpha,beta hydrolase family, putative	2248	1741	0.775	-0.367	5.49012e-05	6508	proteolysis
Ld1S_160113300	inositol 1,4,5-trisphosphate receptor, putative	3192	1773	0.556	-0.848	1.4263e-12	6811	ion transport
Ld1S_160113500	protein kinase, putative	2565	1333	0.52	-0.944	6.46274e-42	6468	protein phosphorylation
Ld1S_160113600	Met-10+ like-protein, putative	629	781	1.241	0.312	0.000356388	8033	tRNA processing
Ld1S_160113700	FHA domain containing protein, putative	523	773	1.481	0.567	1.5653e-08	6302	double-strand break repair
Ld1S_160113800	hypothetical protein	385	520	1.351	0.434	4.65519e-05	#N/A	#N/A
Ld1S_160113900	3-Beta-hydroxysteroid-delta8, delta7-isomerase, putative	286	609	2.14	1.097	8.78366e-22	16125	sterol metabolic process
Ld1S_160114000	2OG-FeII oxygenase superfamily, putative	291	393	1.355	0.439	0.000339648	55114	oxidation-reduction process
Ld1S_160114100	hypothetical protein	8071	1348	0.167	-2.582	2.60259e-183	#N/A	#N/A
Ld1S_160114200	hypothetical protein	647	416	0.639	-0.647	3.1587e-09	#N/A	#N/A
Ld1S_160114300	tubulin tyrosine ligase, putative	982	801	0.817	-0.291	0.000936426	6464	cellular protein modification process
Ld1S_160114400	XRN 5p-3p exonuclease N-terminus, putative	1494	1224	0.821	-0.285	0.00203117	90305	nucleic acid phosphodiester bond hydrolysis
Ld1S_160114500_pseudogene	hypothetical protein	2581	679	0.264	-1.923	2.63915e-87	#N/A	#N/A
Ld1S_160114700	Pyridoxal-dependent decarboxylase conserved domain containing protein, putative	247	332	1.348	0.43	0.00396557	19752	carboxylic acid metabolic process
Ld1S_160115100	60S ribosomal protein L21, putative	2110	3889	1.847	0.886	5.69583e-19
Ld1S_160115200	hypothetical protein	182	269	1.491	0.576	8.42367e-05	#N/A	#N/A
Ld1S_160115300	fucose kinase, putative	18	2	0.105	-3.246	0.000343394	16310	phosphorylation
Ld1S_160115400	hypothetical protein	234	320	1.374	0.459	0.000596516	#N/A	#N/A
Ld1S_160115500	hypothetical protein	471	223	0.473	-1.081	1.98303e-15	#N/A	#N/A
Ld1S_160115600	hypothetical protein	1479	1031	0.696	-0.522	5.84215e-08	#N/A	#N/A
Ld1S_160115800_pseudogene	dihydroorotate dehydrogenase	1441	1902	1.321	0.402	1.5561e-06	6221	pyrimidine nucleotide biosynthetic process
Ld1S_160115900	aspartate carbamoyltransferase, putative	2007	1456	0.725	-0.464	1.19718e-07	6207	'de novo' pyrimidine nucleobase biosynthetic process
Ld1S_160116100	orotidine-5-phosphate decarboxylase,orotate phosphoribosyltransferase, putative	1981	2928	1.48	0.565	2.64241e-09
Ld1S_160116500	dihydroorotase, putative	216	318	1.464	0.55	1.75076e-05	19856	pyrimidine nucleobase biosynthetic process
Ld1S_160116600	carbamoyl-phosphate synthase, putative	8671	5595	0.647	-0.629	2.25401e-19
Ld1S_160116900	hypothetical protein	743	865	1.164	0.219	0.00723599	#N/A	#N/A
Ld1S_160117000	meiotic recombination protein SPO11, putative	562	239	0.422	-1.244	7.38686e-26	737	DNA catabolic process, endonucleolytic
Ld1S_160117200	RING-H2 zinc finger, putative	293	413	1.419	0.505	0.000141768	#N/A	#N/A
Ld1S_160117300	RING-H2 zinc finger,Anaphase-promoting complex subunit 11 RING-H2 finger,Ring finger domain containing protein, putative	499	265	0.53	-0.916	4.68005e-15	#N/A	#N/A
Ld1S_160117400	Component of the spindle pole body SPB required for the proper execution of spindle pole body SPB duplication, Potential role in cross-linking filaments or anchoring other molecules, It is essential for growth By similarity, Function unknown	662	501	0.76	-0.395	0.00826298	#N/A	#N/A
Ld1S_160117500_pseudogene	hypothetical protein	818	290	0.356	-1.491	5.85589e-46	#N/A	#N/A
Ld1S_160117600	apurinic,apyrimidinic endonuclease-redox protein	1116	544	0.487	-1.037	2.35911e-23	6281	DNA repair
Ld1S_160117700	eukaryotic translation initiation factor eIF2A, putative	1555	1244	0.799	-0.323	5.25233e-06	10608	posttranscriptional regulation of gene expression
Ld1S_160117800	LysM domain containing protein, putative	369	734	1.987	0.99	3.73127e-19	#N/A	#N/A
Ld1S_160118000	Leucine Rich repeat, putative	215	441	2.032	1.023	1.41574e-16	#N/A	#N/A
Ld1S_160118200	hypothetical protein	752	629	0.837	-0.256	0.00456716	#N/A	#N/A
Ld1S_160118300	hypothetical protein	612	385	0.629	-0.668	1.24215e-08	#N/A	#N/A
Ld1S_160118600	hypothetical protein	683	915	1.341	0.424	0.000118629	45454	cell redox homeostasis
Ld1S_160118700	N-terminal region of Chorein, a TM vesicle-mediated sorter, putative	7398	4720	0.64	-0.644	1.01771e-07
Ld1S_160118800	chitinase	528	679	1.284	0.361	0.000254942	5975	carbohydrate metabolic process
Ld1S_160118900	membrane transport protein, putative	1655	1928	1.167	0.223	0.00343566	55085	transmembrane transport
Ld1S_160119100	hypothetical protein	451	555	1.236	0.306	0.00224904	#N/A	#N/A
Ld1S_160119200	Iron-sulfur assembly protein 1, putative	880	487	0.553	-0.854	1.80402e-15	44572	#N/A
Ld1S_160119500	hypothetical protein	814	524	0.65	-0.621	2.33024e-09	#N/A	#N/A
Ld1S_160119700_pseudogene	hypothetical protein	536	438	0.814	-0.297	0.0020082	#N/A	#N/A
Ld1S_160119900	hypothetical protein	1698	516	0.304	-1.718	2.0056e-69	#N/A	#N/A
Ld1S_160120000	Flagellar calcium-binding protein, putative	2613	1377	0.527	-0.924	2.19376e-20	#N/A	#N/A
Ld1S_160120100	flagellar calcium-binding protein, putative	420	316	0.751	-0.413	0.00415256	#N/A	#N/A
Ld1S_160120500	sucrose-phosphate synthase-like protein	5399	3344	0.619	-0.691	1.26242e-13
Ld1S_160120600	methyltransferase domain containing protein, putative	344	676	1.971	0.979	7.48618e-24	#N/A	#N/A
Ld1S_160120800	Component of the spindle pole body SPB required for the proper execution of spindle pole body SPB duplication, Potential role in cross-linking filaments or anchoring other molecules, It is essential for growth By similarity, Function unknown	825	1782	2.158	1.11	2.41689e-29	#N/A	#N/A
Ld1S_160120900	protein kinase, putative	639	459	0.721	-0.472	4.40638e-06	6468	protein phosphorylation
Ld1S_160121000	Protein of unknown function DUF3184, putative	345	87	0.255	-1.97	1.04159e-31	#N/A	#N/A
Ld1S_160121100	Protein of unknown function DUF3184, putative	413	273	0.66	-0.599	4.75851e-06	#N/A	#N/A
Ld1S_160121200	Protein of unknown function DUF3184, putative	308	523	1.694	0.761	1.35509e-13	#N/A	#N/A
Ld1S_160121400	Protein of unknown function DUF3184, putative	1173	239	0.205	-2.288	2.21963e-49	#N/A	#N/A
Ld1S_160121600	Protein of unknown function DUF3184, putative	589	1029	1.748	0.806	4.61525e-15	#N/A	#N/A
Ld1S_160121800	hypothetical protein	861	484	0.561	-0.834	3.71155e-18	10608	posttranscriptional regulation of gene expression
Ld1S_160121900	RNA binding protein, Function unknown	831	454	0.549	-0.865	2.20292e-15	#N/A	#N/A
Ld1S_160122200	hypothetical protein	1267	587	0.462	-1.114	1.25919e-30	#N/A	#N/A
Ld1S_160122300	Polyketide cyclase , dehydrase and lipid transport, putative	454	662	1.458	0.544	3.31554e-08	#N/A	#N/A
Ld1S_160122500	tyrosyl or methionyl-tRNA synthetase-like protein	274	188	0.681	-0.555	3.84356e-05	43039	tRNA aminoacylation
Ld1S_160122700	WW domain containing protein, putative	872	519	0.596	-0.746	8.64515e-16	#N/A	#N/A
Ld1S_160123000	BRCA1 associated protein, Posttranslational modification, protein turnover, chaperones	1474	416	0.284	-1.814	2.87537e-57	#N/A	#N/A
Ld1S_160123100	60S ribosomal protein L39, putative	4257	7737	1.818	0.862	3.72888e-23
Ld1S_160123200	coatomer delta subunit-like protein	5172	2873	0.559	-0.839	2.17976e-13
Ld1S_160123400	cyclophilin, putative	925	544	0.59	-0.762	8.72226e-16	413	protein peptidyl-prolyl isomerization
Ld1S_160123600	Cullin family,Cullin protein neddylation domain containing protein, putative	1548	1878	1.216	0.282	0.00322046	6511	ubiquitin-dependent protein catabolic process
Ld1S_160123700	hypothetical protein	1727	2693	1.563	0.645	2.38464e-13
Ld1S_160123800	hypothetical protein	2258	1230	0.547	-0.87	5.7521e-17	#N/A	#N/A
Ld1S_160123900	hypothetical protein	175	340	1.935	0.952	3.97438e-13	8380	RNA splicing
Ld1S_160124000	hypothetical protein	1595	754	0.473	-1.079	4.08719e-36	#N/A	#N/A
Ld1S_160124400	Present in the outer mitochondrial membrane proteome 41	1157	1394	1.205	0.269	0.000926612	#N/A	#N/A
Ld1S_160124500	cytochrome c, putative	374	505	1.351	0.434	0.000307231	9060	aerobic respiration
Ld1S_160124600	cytochrome c, putative	249	512	2.076	1.054	2.6591e-17	9060	aerobic respiration
Ld1S_160124700	hypothetical protein	2128	1035	0.486	-1.04	1.7075e-36	#N/A	#N/A
Ld1S_160124800	hypothetical protein	2980	3969	1.334	0.416	5.98376e-06
Ld1S_160124900	DNA-directed rna polymerase I largest subunit, putative	3783	1404	0.371	-1.431	6.12957e-47	6351	transcription, DNA-templated
Ld1S_160125000	amidase, putative	961	1427	1.49	0.575	1.75609e-10	#N/A	#N/A
Ld1S_160125100	hypothetical protein	248	608	2.45	1.293	3.05342e-26	#N/A	#N/A
Ld1S_160125200	ADP-ribosylation factor-like, putative	1202	717	0.594	-0.751	2.66569e-12	7264	small GTPase mediated signal transduction
Ld1S_160125300	OTU-like cysteine protease, putative	2076	1394	0.673	-0.571	1.2431e-10	#N/A	#N/A
Ld1S_160125400	EMG1,NEP1 methyltransferase, putative	462	220	0.479	-1.062	7.76151e-18	32259	methylation
Ld1S_160125600	hypothetical protein	984	785	0.793	-0.335	0.000362893	#N/A	#N/A
Ld1S_160125700	hypothetical protein	406	1837	4.52	2.176	7.4268e-100	#N/A	#N/A
Ld1S_160126300	hypothetical protein	2023	1386	0.689	-0.538	3.40892e-09	#N/A	#N/A
Ld1S_160126400	Qa-SNARE protein, Function unknown	749	599	0.798	-0.326	0.00128999	#N/A	#N/A
Ld1S_160126500_pseudogene	kinesin, putative fragment	607	837	1.378	0.463	0.000859308	7018	microtubule-based movement
Ld1S_160126600_pseudogene	kinesin, putative fragment	245	785	3.182	1.67	5.66134e-50	7018	microtubule-based movement
Ld1S_160126800	hypothetical protein	291	802	2.751	1.46	6.7121e-47	#N/A	#N/A
Ld1S_160126900	hypothetical protein	330	480	1.458	0.544	6.73194e-07	#N/A	#N/A
Ld1S_160127000	hypothetical protein	1446	693	0.479	-1.061	5.67126e-29	#N/A	#N/A
Ld1S_160127200	endoplasmic reticulum oxidoreductin, putative	2252	1584	0.706	-0.502	8.90016e-08	55114	oxidation-reduction process
Ld1S_160127300	DNA polymerase I alpha catalytic subunit, putative	393	1275	3.261	1.705	7.01884e-46	6260	DNA replication
Ld1S_160127400	WD domain, G-beta repeat, putative	2886	1951	0.677	-0.563	2.5718e-10	60285	cilium-dependent cell motility
Ld1S_160127600	hypothetical protein	523	426	0.811	-0.303	0.00917481	7005	mitochondrion organization
Ld1S_160127700	kinesin, putative	466	1334	2.876	1.524	4.82055e-47	7018	microtubule-based movement
Ld1S_160127800	u1 small nuclear ribonucleoprotein 70 kDa	921	1281	1.394	0.479	4.07976e-07	45292	mRNA cis splicing, via spliceosome
Ld1S_160127900	eukaryotic translation initiation factor 4 gamma 3	1046	748	0.717	-0.48	3.0471e-07	10608	posttranscriptional regulation of gene expression
Ld1S_160128000	prohibitin	262	681	2.609	1.383	1.65133e-34	7005	mitochondrion organization
Ld1S_160128300	hypothetical protein	3154	1810	0.574	-0.801	8.2876e-19	#N/A	#N/A
Ld1S_160128400	Clustered mitochondria, putative	276	471	1.699	0.765	1.17775e-11	#N/A	#N/A
Ld1S_160128500	Flagellar Member 3	8519	2192	0.258	-1.957	2.4914e-62	44458	motile cilium assembly
Ld1S_160128600	Sedlin, N-terminal conserved region containing protein, putative	564	443	0.786	-0.348	0.00136859	6888	endoplasmic reticulum to Golgi vesicle-mediated transport
Ld1S_170128700	eukaryotic translation initiation factor 3 subunit a	790	3257	4.124	2.044	2.10198e-95
Ld1S_170128800	Degradation arginine-rich protein for mis-folding, putative	1619	425	0.264	-1.922	6.7876e-79	#N/A	#N/A
Ld1S_170128900	Protein of unknown function DUF3522, putative	1586	323	0.205	-2.285	3.44278e-85	#N/A	#N/A
Ld1S_170129100	Ring finger domain containing protein, putative	504	260	0.518	-0.949	1.46304e-14	#N/A	#N/A
Ld1S_170129200	DnaJ domain containing protein, putative	485	729	1.508	0.593	2.14289e-08	6457	protein folding
Ld1S_170129300	hypothetical protein	490	1296	2.652	1.407	1.24724e-59	#N/A	#N/A
Ld1S_170129400	mitogen-activated protein kinase kinase 3, putative	1002	837	0.836	-0.258	0.00524637	281	mitotic cytokinesis
Ld1S_170131400	receptor-type adenylate cyclase b fragment;receptor-type adenylate cyclase, putative fragment;receptor-type adenylate cyclase a fragment	7335	818	0.112	-3.164	1.8447e-175	9190	cyclic nucleotide biosynthetic process
Ld1S_170131500	receptor-type adenylate cyclase b fragment;receptor-type adenylate cyclase, putative fragment;receptor-type adenylate cyclase a fragment	370	540	1.464	0.55	9.36587e-06	9190	cyclic nucleotide biosynthetic process
Ld1S_170131600	receptor-type adenylate cyclase b fragment;receptor-type adenylate cyclase, putative fragment;receptor-type adenylate cyclase a fragment	34	57	1.679	0.748	0.00784504	9190	cyclic nucleotide biosynthetic process
Ld1S_170131700	receptor-type adenylate cyclase b fragment;receptor-type adenylate cyclase, putative fragment;receptor-type adenylate cyclase a fragment	186	390	2.103	1.072	1.41015e-19	9190	cyclic nucleotide biosynthetic process
Ld1S_170131900	hypothetical protein	486	399	0.818	-0.29	0.00955952	#N/A	#N/A
Ld1S_170132100	peter pan protein, Translation, ribosomal structure and biogenesis	478	647	1.358	0.441	5.81659e-06	#N/A	#N/A
Ld1S_170132200	peptidase t, putative	949	551	0.578	-0.79	3.50089e-16	6508	proteolysis
Ld1S_170132400	kinesin motor domain containing protein, putative	1047	791	0.754	-0.408	3.07806e-06	7018	microtubule-based movement
Ld1S_170132500	WD domain, G-beta repeat, putative	2027	1059	0.523	-0.935	3.05738e-16	#N/A	#N/A
Ld1S_170132600	Regulator of chromosome condensation RCC1 repeat, putative	1327	861	0.65	-0.622	2.90406e-14	51260	protein homooligomerization
Ld1S_170132900	NADH-ubiquinone oxidoreductase, mitochondrial, putative	1260	686	0.546	-0.874	5.86625e-21	55114	oxidation-reduction process
Ld1S_170133000	histone H2A variant Z	258	930	3.604	1.85	1.79809e-63	51276	chromosome organization
Ld1S_170133100	Zinc finger, C3HC4 type RING finger, putative	101	367	3.612	1.853	1.05111e-27	#N/A	#N/A
Ld1S_170133300	hypothetical protein	583	984	1.686	0.754	4.82581e-13	#N/A	#N/A
Ld1S_170133400	hypothetical protein	490	261	0.532	-0.91	1.54276e-15	#N/A	#N/A
Ld1S_170133500	hypothetical protein	644	1119	1.738	0.797	6.05018e-20	#N/A	#N/A
Ld1S_170133600_pseudogene	hypothetical protein	2820	2295	0.815	-0.295	0.000967322
Ld1S_170133800	cytidine deaminase-like protein	194	347	1.8	0.848	4.49624e-10	6216	#N/A
Ld1S_170134000	Qa-SNARE protein, putative	483	366	0.76	-0.396	0.000452758	6886	intracellular protein transport
Ld1S_170134100	protein kinase, putative	1693	881	0.523	-0.936	4.33891e-19	6468	protein phosphorylation
Ld1S_170134300	hypothetical protein	1471	1033	0.707	-0.501	0.000432485	#N/A	#N/A
Ld1S_170134400	Probable N6-adenine methyltransferase, putative	467	724	1.55	0.632	2.14698e-10	18022	peptidyl-lysine methylation
Ld1S_170134500	hypothetical protein	242	943	3.929	1.974	6.0497e-63	#N/A	#N/A
Ld1S_170134600	hypothetical protein	2587	1692	0.654	-0.612	1.28935e-11	10608	posttranscriptional regulation of gene expression
Ld1S_170135000_pseudogene	Phenazine biosynthesis-like protein, putative	1814	668	0.37	-1.434	9.59869e-33	9058	biosynthetic process
Ld1S_170135100	protein kinase, putative	383	554	1.451	0.537	1.11381e-05	6468	protein phosphorylation
Ld1S_170135200	hypothetical protein	1189	2085	1.758	0.814	1.96235e-20	#N/A	#N/A
Ld1S_170135300	hypothetical protein	1186	675	0.568	-0.815	4.5828e-22	#N/A	#N/A
Ld1S_170135400	hypothetical protein	2277	960	0.423	-1.242	5.12397e-38	#N/A	#N/A
Ld1S_170135500	hypothetical protein	602	1032	1.714	0.777	7.36992e-23	#N/A	#N/A
Ld1S_170135600	ATPase family associated with various cellular activities AAA, putative	486	788	1.62	0.696	2.26571e-10	#N/A	#N/A
Ld1S_170135700_pseudogene	RNA-binding protein, putative	645	515	0.799	-0.323	0.000790852	6396	RNA processing
Ld1S_170135900	hypothetical protein	710	927	1.307	0.387	0.000800481	#N/A	#N/A
Ld1S_170136000	bis5p-nucleosyl-tetraphosphatase,symmetrical- li keprotein	259	337	1.291	0.369	0.00486036	#N/A	#N/A
Ld1S_170136200	calcium-transporting ATPase, putative;P-type ATPase, putative	3034	2389	0.789	-0.342	3.87806e-05
Ld1S_170136300	Acyl CoA binding protein, putative	504	353	0.695	-0.525	1.60984e-05	#N/A	#N/A
Ld1S_170136400	Acyl CoA binding protein, putative	254	549	2.168	1.116	1.71284e-17	#N/A	#N/A
Ld1S_170136700	Acyl CoA binding protein, putative	1300	1673	1.288	0.365	7.76491e-06	#N/A	#N/A
Ld1S_170136900	Alpha,beta hydrolase family, putative	429	712	1.657	0.728	6.15342e-12	#N/A	#N/A
Ld1S_170137000	EF-hand domain pair, putative	1669	905	0.546	-0.874	4.30555e-20	#N/A	#N/A
Ld1S_170137200	GRAM domain containing protein, putative	818	508	0.621	-0.687	5.46286e-11	#N/A	#N/A
Ld1S_170137300	hypothetical protein	2664	1230	0.461	-1.116	1.33759e-39	#N/A	#N/A
Ld1S_170137700	protein kinase, putative fragment	268	409	1.518	0.602	2.31801e-05	6468	protein phosphorylation
Ld1S_170137800	VID27 cytoplasmic protein, putative	385	1178	3.066	1.617	6.94002e-73	#N/A	#N/A
Ld1S_170137900	hypothetical protein	529	931	1.754	0.811	1.50187e-17	#N/A	#N/A
Ld1S_170138000	hypothetical protein	396	495	1.251	0.323	0.0033572	6298	mismatch repair
Ld1S_170138100	protein kinase, putative	4050	1811	0.448	-1.157	6.35223e-40	6468	protein phosphorylation
Ld1S_170138300	ribosomal RNA processing 8, methyltransferase, homolog yeast, RNA processing and modification	462	591	1.282	0.358	0.000358983	#N/A	#N/A
Ld1S_170138400	Putative methyltransferase, putative	715	547	0.767	-0.382	0.000152572	#N/A	#N/A
Ld1S_170138500	Myb-like DNA-binding domain containing protein, putative	1270	1046	0.821	-0.284	0.000169762	398	mRNA splicing, via spliceosome
Ld1S_170138600	hypothetical protein	323	521	1.609	0.686	1.09966e-11	#N/A	#N/A
Ld1S_170138700	hypothetical protein	468	293	0.621	-0.687	6.62884e-08	#N/A	#N/A
Ld1S_170138800	GMP reductase	3899	2623	0.673	-0.571	2.01832e-12
Ld1S_170138900	ysine decarboxylase-like protein	840	1336	1.593	0.671	1.02841e-15	#N/A	#N/A
Ld1S_170139000	OSM3-like kinesin, putative	2781	1879	0.678	-0.561	1.36315e-07	10608	posttranscriptional regulation of gene expression
Ld1S_170139300	hypothetical protein	1878	790	0.427	-1.228	1.06033e-21	#N/A	#N/A
Ld1S_170139400	Lariat debranching enzyme, C-terminal domain containing protein, putative	386	616	1.593	0.672	5.26908e-12	6397	mRNA processing
Ld1S_170139600	hypothetical protein	961	771	0.806	-0.312	0.0025645	#N/A	#N/A
Ld1S_170139700	hypothetical protein	1374	1999	1.456	0.542	4.18427e-07	#N/A	#N/A
Ld1S_170139800	META domain containing protein	3615	5757	1.593	0.672	1.17547e-16
Ld1S_170140000	META domain containing protein, putative	7728	5954	0.772	-0.374	0.00104316
Ld1S_170140100	Leucine Rich repeat, putative	988	825	0.834	-0.261	0.00620324	#N/A	#N/A
Ld1S_170140400	formin, putative	2169	1160	0.534	-0.905	1.70184e-28	#N/A	#N/A
Ld1S_170140600	3p5p-cyclic nucleotide phosphodiesterase, putative	3182	2626	0.83	-0.269	0.00467208
Ld1S_170140700	hypothetical protein	1549	1142	0.738	-0.438	9.77318e-08	#N/A	#N/A
Ld1S_170140800	Mak10 subunit, NatC Nalpha-terminal acetyltransferase, putative	576	1562	2.717	1.442	1.71061e-56	17196	N-terminal peptidyl-methionine acetylation
Ld1S_170141200	hydrolase, alpha,beta fold family-like protein	511	772	1.517	0.601	6.86295e-09	#N/A	#N/A
Ld1S_170141400	hypothetical protein	714	486	0.689	-0.537	0.00223776	#N/A	#N/A
Ld1S_170141600	hydrolase-like protein	932	717	0.768	-0.38	3.09215e-05	#N/A	#N/A
Ld1S_170141700	hydrolase-like protein	908	583	0.642	-0.639	3.09965e-10	#N/A	#N/A
Ld1S_170141900	hypothetical protein	997	446	0.445	-1.169	1.89773e-26	#N/A	#N/A
Ld1S_170142000	SDA1 domain containing 1, Cell cycle control, cell division, chromosome partitioning;Cytoskeleton	337	786	2.333	1.222	6.60062e-38	#N/A	#N/A
Ld1S_170142100	Peptidase C19, ubiquitin carboxyl-terminal hydrolase, putative	870	1074	1.235	0.305	0.000756304	16579	protein deubiquitination
Ld1S_170142200	3-oxo-5-alpha-steroid 4-dehydrogenase-like protein	1355	723	0.534	-0.906	6.5857e-28	6629	lipid metabolic process
Ld1S_170142300	kinesin, putative	6935	2867	0.415	-1.27	1.0138e-39
Ld1S_170142600	hypothetical protein	193	292	1.512	0.597	6.3854e-06	#N/A	#N/A
Ld1S_170142800	5p-3p exoribonuclease B, putative	1041	610	0.587	-0.768	5.91955e-16	90305	nucleic acid phosphodiester bond hydrolysis
Ld1S_170142900	UDP-sugar pyrophosphorylase	519	783	1.51	0.595	2.23449e-09	8152	metabolic process
Ld1S_170143100_pseudogene	hypothetical protein	2572	709	0.275	-1.86	4.28938e-61	#N/A	#N/A
Ld1S_170143200	hypothetical protein	1470	501	0.342	-1.547	3.14178e-46	#N/A	#N/A
Ld1S_170143300	hypothetical protein	734	544	0.738	-0.437	6.42116e-06	#N/A	#N/A
Ld1S_170143400	MSP Major sperm protein domain containing protein, putative	423	628	1.484	0.569	3.76222e-09	#N/A	#N/A
Ld1S_170143500	histone H2B	831	447	0.536	-0.901	4.35835e-21	#N/A	#N/A
Ld1S_170143600	kiaa0195, Function unknown	1466	935	0.637	-0.65	1.80345e-10	#N/A	#N/A
Ld1S_170143800	RNA cytidine acetyltransferase	886	1063	1.199	0.262	0.00606049	154	rRNA modification
Ld1S_170143900	Organic solute transport protein 1, putative	1142	856	0.748	-0.419	2.82528e-07	#N/A	#N/A
Ld1S_170144000	hypothetical protein	1502	862	0.574	-0.802	4.84899e-20	22900	electron transport chain
Ld1S_170144100	hypothetical protein	491	1338	2.729	1.449	4.10867e-55	#N/A	#N/A
Ld1S_170144200	eukaryotic translation initiation factor 3 subunit b	1928	3708	1.927	0.946	4.35693e-24
Ld1S_170144400	methyltransferase domain containing protein, putative	453	636	1.402	0.488	3.53277e-06	#N/A	#N/A
Ld1S_170144500_pseudogene	Feline leukemia virus subgroup C cellular receptor, Intracellular trafficking, secretion, and vesicular transport	404	569	1.414	0.5	1.08685e-05	#N/A	#N/A
Ld1S_170144600	hypothetical protein	826	1107	1.349	0.432	0.00038048	10608	posttranscriptional regulation of gene expression
Ld1S_170144800	cytidylyltransferase, putative	510	625	1.226	0.293	0.00370892	9058	biosynthetic process
Ld1S_170145000	L-galactonolactone oxidase, putative	850	1168	1.375	0.46	3.56827e-09	19853	L-ascorbic acid biosynthetic process
Ld1S_170145100	hypothetical protein	255	52	0.205	-2.289	7.74805e-24	#N/A	#N/A
Ld1S_170145200	NUC130,3NT domain,SDA1, putative	1096	751	0.685	-0.545	1.18322e-09	55	ribosomal large subunit export from nucleus
Ld1S_170145400	IQ calmodulin-binding motif containing protein, putative	911	643	0.704	-0.506	3.06203e-08	#N/A	#N/A
Ld1S_170145600	otubain cysteine peptidase, Clan CA, family C65, putative	632	1093	1.736	0.796	1.36396e-16	16579	protein deubiquitination
Ld1S_170145800_pseudogene	hypothetical protein	483	281	0.583	-0.778	1.54511e-11	#N/A	#N/A
Ld1S_170145900	hypothetical protein	752	516	0.691	-0.534	1.16583e-07	#N/A	#N/A
Ld1S_170146100	major facilitator superfamily, putative	2305	662	0.288	-1.794	2.30065e-74	55085	transmembrane transport
Ld1S_170146200	ion transport protein, putative	3217	1434	0.446	-1.165	7.36259e-39	6811	ion transport
Ld1S_170146300	Rab-GTPase-TBC domain containing protein, putative	880	569	0.644	-0.634	6.50447e-11	#N/A	#N/A
Ld1S_170146400	ferrochelatase-like protein	919	388	0.423	-1.242	3.62203e-41	6783	heme biosynthetic process
Ld1S_180146900	transporter, putative	1325	497	0.376	-1.412	1.84566e-51	55085	transmembrane transport
Ld1S_180147000	hypothetical protein	331	219	0.659	-0.601	0.000166543	#N/A	#N/A
Ld1S_180147100	hypothetical protein	244	574	2.361	1.24	3.62644e-18	#N/A	#N/A
Ld1S_180147200	zinc-finger of a C2HC-type,Double zinc ribbon, putative	3528	539	0.152	-2.714	2.51129e-128	10608	posttranscriptional regulation of gene expression
Ld1S_180147400	alpha glucosidase II subunit, putative	1693	2537	1.5	0.585	5.38367e-15
Ld1S_180147500	hypothetical protein	666	782	1.173	0.23	0.00955656	#N/A	#N/A
Ld1S_180147600	Protein of unknown function DUF726, putative	1589	1163	0.733	-0.448	8.08725e-07	#N/A	#N/A
Ld1S_180147700	ADP-ribosylation factor-like protein 2-binding protein, putative	204	667	3.281	1.714	5.32005e-41	#N/A	#N/A
Ld1S_180147800	Domain of unknown function DUF21, putative	1180	894	0.759	-0.398	2.73207e-07	#N/A	#N/A
Ld1S_180147900	Domain of unknown function DUF21, putative	970	1391	1.436	0.522	1.4219e-07	#N/A	#N/A
Ld1S_180148000	serine,threonine protein phosphatase type 5, putative	495	1431	2.891	1.532	7.78713e-57	6470	protein dephosphorylation
Ld1S_180148100	Lipase class 3, putative	1814	641	0.354	-1.499	8.47238e-70	6629	lipid metabolic process
Ld1S_180148600	Activator of Hsp90 ATPase, N-terminal,Activator of Hsp90 ATPase homolog 1-like protein, putative	1427	2053	1.44	0.526	8.41057e-09	32781	positive regulation of ATPase activity
Ld1S_180148900	hypothetical protein	793	382	0.484	-1.048	2.77267e-22	#N/A	#N/A
Ld1S_180149000	hypothetical protein	429	342	0.804	-0.316	0.00951454	#N/A	#N/A
Ld1S_180149100	hypothetical protein	197	458	2.319	1.213	1.16584e-23	#N/A	#N/A
Ld1S_180149200	glycogen synthase kinase 3, putative	250	173	0.682	-0.551	0.000291519	10389	regulation of G2/M transition of mitotic cell cycle
Ld1S_180149300	hypothetical protein	1722	1376	0.8	-0.322	5.14386e-05	7050	cell cycle arrest
Ld1S_180149400	dephospho-CoA kinase, putative	715	237	0.329	-1.606	3.17174e-32	15937	coenzyme A biosynthetic process
Ld1S_180149500_pseudogene	Nuclear transport factor 2 NTF2 domain containing protein, putative	991	2490	2.512	1.329	3.42273e-32
Ld1S_180149600	hypothetical protein	298	507	1.709	0.773	2.25593e-12	#N/A	#N/A
Ld1S_180149800	DnaJ domain containing protein, putative	545	1073	1.973	0.98	2.90058e-33	6457	protein folding
Ld1S_180149900	Domain of unknown function DUF4475, putative	2298	811	0.353	-1.501	2.10645e-80	#N/A	#N/A
Ld1S_180150000	ATP12 chaperone protein, putative	577	992	1.719	0.782	2.55893e-18	43461	proton-transporting ATP synthase complex assembly
Ld1S_180150200	tubulin tyrosine ligase protein, putative	1080	740	0.686	-0.544	3.48973e-08	6464	cellular protein modification process
Ld1S_180150400	hypothetical protein	650	928	1.424	0.51	1.12325e-05	#N/A	#N/A
Ld1S_180150600	hypothetical protein	773	566	0.731	-0.451	0.000113301	#N/A	#N/A
Ld1S_180150700	hypothetical protein	1117	691	0.619	-0.692	4.00305e-14	#N/A	#N/A
Ld1S_180151000	serine carboxypeptidase CBP1, putative	819	2132	2.604	1.381	1.59618e-50	6508	proteolysis
Ld1S_180151500	hypothetical protein	998	562	0.564	-0.825	2.87873e-15	#N/A	#N/A
Ld1S_180151600	aconitase, putative	4051	6355	1.587	0.667	1.55259e-10
Ld1S_180151700	hypothetical protein	1698	1983	1.168	0.224	0.00317321	#N/A	#N/A
Ld1S_180151800	tubulin cofactor C domain-containing protein RP2, putative	1833	1323	0.722	-0.469	4.82369e-10	902	cell morphogenesis
Ld1S_180151900	hypothetical protein	331	644	1.956	0.968	1.7895e-17	#N/A	#N/A
Ld1S_180152000	hypothetical protein	1268	1990	1.57	0.651	4.221e-18	#N/A	#N/A
Ld1S_180152100	vacuolar ATP synthase subunit c, putative	1007	1942	1.932	0.95	3.82661e-34	6811	ion transport
Ld1S_180152200	Flagellar-associated PapD-like, putative	2514	2133	0.848	-0.238	0.00196889	#N/A	#N/A
Ld1S_180152500	hypothetical protein	470	1022	2.173	1.119	7.93065e-35	#N/A	#N/A
Ld1S_180152600	Zn-finger in Ran binding protein and others,FYVE zinc finger, putative	2074	908	0.44	-1.185	5.16785e-41	#N/A	#N/A
Ld1S_180152700	40S ribosomal protein S27-1, putative	2679	3967	1.476	0.562	6.1221e-07
Ld1S_180153000	60S ribosomal protein L10a, putative fragment	1618	2234	1.383	0.468	1.75402e-06	#N/A	#N/A
Ld1S_180153100	hypothetical protein	188	512	2.719	1.443	8.77451e-33	#N/A	#N/A
Ld1S_180153200	serine,threonine kinase-like protein, putative;serine,threonine kinase, putative	518	999	1.942	0.958	1.0303e-12	6468	protein phosphorylation
Ld1S_180153400	HEAT repeats, putative	714	906	1.274	0.349	0.00104255	#N/A	#N/A
Ld1S_180153500	hypothetical protein	1055	1264	1.202	0.265	0.00794871	#N/A	#N/A
Ld1S_180153700_pseudogene	citrate synthase, putative fragment	322	121	0.383	-1.385	1.03917e-12	#N/A	#N/A
Ld1S_180153800	hypothetical protein	916	603	0.661	-0.597	1.43639e-12	#N/A	#N/A
Ld1S_180153900	hypothetical protein	295	709	2.395	1.26	4.02607e-37	#N/A	#N/A
Ld1S_180154000	dynein light chain Tctex-type, putative	1306	573	0.439	-1.189	3.76721e-29	7017	microtubule-based process
Ld1S_180154100	Elongation factor Tu, mitochondrial, putative	1474	3698	2.508	1.327	2.81138e-34
Ld1S_180154400_pseudogene	mitotubule-associated protein Gb4, Cytoskeleton	1845	1533	0.831	-0.267	0.000202334	#N/A	#N/A
Ld1S_180154800_pseudogene	ethanolamine phosphotransferase, putative	604	943	1.564	0.645	8.85341e-10	6646	phosphatidylethanolamine biosynthetic process
Ld1S_180154900	GCN1 general control of amino-acid synthesis 1-like 1 Yeast, Translation, ribosomal structure and biogenesis	1655	2392	1.444	0.531	5.10329e-12
Ld1S_180155000	Periodic tryptophan protein 2 homolog, putative	487	612	1.254	0.327	0.0018817	7109	#N/A
Ld1S_180155200	hypothetical protein	5323	2313	0.436	-1.198	1.63754e-36
Ld1S_180155300_pseudogene	hypothetical protein	504	381	0.755	-0.405	0.000108109	#N/A	#N/A
Ld1S_180155500	hypothetical protein	689	555	0.804	-0.315	0.00154266	#N/A	#N/A
Ld1S_180155600	cyclosporin 16, putative	701	1018	1.451	0.537	1.67197e-08	413	protein peptidyl-prolyl isomerization
Ld1S_180155700	rab7 GTP binding protein, putative	1425	960	0.675	-0.568	6.32454e-10	7264	small GTPase mediated signal transduction
Ld1S_180155800	glycosyltransferase, putative	1259	779	0.618	-0.693	6.81123e-14	97502	mannosylation
Ld1S_180155900	hypothetical protein	792	1138	1.436	0.522	1.91602e-11	#N/A	#N/A
Ld1S_180156100	hypothetical protein	321	612	1.92	0.941	1.83274e-14	#N/A	#N/A
Ld1S_180156200	Nrap protein, putative	474	810	1.707	0.772	1.93532e-13	#N/A	#N/A
Ld1S_180156400	gpi mannosyltransferase 2	500	858	1.718	0.781	2.32193e-18	6506	GPI anchor biosynthetic process
Ld1S_180156700	UDP-glucose pyrophosphorylase	2205	1838	0.834	-0.262	0.000639267	6011	UDP-glucose metabolic process
Ld1S_180157000	hypothetical protein	420	1190	2.846	1.509	1.20352e-53	#N/A	#N/A
Ld1S_180157100	hypothetical protein	1314	658	0.502	-0.995	4.7571e-24	#N/A	#N/A
Ld1S_180157200	PhoD-like phosphatase, putative	1337	882	0.663	-0.593	4.06691e-06	#N/A	#N/A
Ld1S_180157300	5-oxoprolinase, putative	3682	1327	0.36	-1.473	8.9276e-54	6749	glutathione metabolic process
Ld1S_180157400	hypothetical protein	1320	865	0.657	-0.606	2.71923e-09	#N/A	#N/A
Ld1S_180157700	protein kinase A catalytic subunit 3	2309	1042	0.451	-1.15	3.92107e-20	6468	protein phosphorylation
Ld1S_180157800	phosphodiesterase, putative	1307	1784	1.367	0.451	2.09044e-06	7165	signal transduction
Ld1S_180157900	Ankyrin repeats 3 copies, putative	1519	812	0.534	-0.904	7.08736e-16	#N/A	#N/A
Ld1S_180158000	Multisite-specific tRNA:cytosine-C5-methyltransferase, putative	190	390	2.054	1.038	3.48118e-15	30488	tRNA methylation
Ld1S_180158100	AN1-like zinc finger, putative	978	472	0.483	-1.051	1.41158e-26	#N/A	#N/A
Ld1S_180158300	hypothetical protein	384	680	1.766	0.82	2.29175e-12	#N/A	#N/A
Ld1S_180158400	Zinc finger, C3HC4 type RING finger, putative	652	422	0.646	-0.63	1.38417e-06	#N/A	#N/A
Ld1S_180158500	hypothetical protein	415	680	1.642	0.715	4.231e-13	#N/A	#N/A
Ld1S_180158700	hypothetical protein	569	1313	2.303	1.204	1.6156e-31	#N/A	#N/A
Ld1S_180159100	prolyl-tRNA synthetase, putative fragment	563	862	1.533	0.617	9.33583e-10	106074	aminoacyl-tRNA metabolism involved in translational fidelity
Ld1S_180159300	pre-RNA processing PIH1,Nop17, putative	852	650	0.762	-0.393	0.000193546	#N/A	#N/A
Ld1S_180159400	ttaggg binding factor, putative	1195	919	0.77	-0.377	7.37564e-05	#N/A	#N/A
Ld1S_180159700	mitochondrial carrier protein, putative	87	304	3.546	1.826	4.17235e-32	#N/A	#N/A
Ld1S_180159800	Acetyltransferase GNAT family, putative	1414	1762	1.246	0.317	0.000559095	6351	transcription, DNA-templated
Ld1S_180160100	hypothetical protein	1247	967	0.779	-0.36	0.000121435	#N/A	#N/A
Ld1S_180160300	hypothetical protein	1128	1510	1.34	0.422	5.05029e-07	10608	posttranscriptional regulation of gene expression
Ld1S_180160400	heat shock protein, putative	2016	4285	2.146	1.102	3.23248e-21
Ld1S_180160500	pyruvate dehydrogenase E1 component alpha subunit, putative	2162	4980	2.304	1.204	4.07976e-47
Ld1S_180160800_pseudogene	hypothetical protein	280	1003	3.581	1.84	3.99349e-72	#N/A	#N/A
Ld1S_180161000	hypothetical protein	44	15	0.352	-1.508	0.00117164	#N/A	#N/A
Ld1S_180161100	chaperone DNAJ protein, putative	1795	1157	0.646	-0.63	2.05167e-13	#N/A	#N/A
Ld1S_180161300	Protein of unknown function DUF3648, putative	1706	1082	0.633	-0.66	2.89762e-09	#N/A	#N/A
Ld1S_180161400	WD domain, G-beta repeat, putative	1219	1027	0.841	-0.25	0.00679167	#N/A	#N/A
Ld1S_180161500	hypothetical protein	1107	877	0.792	-0.336	3.70035e-05	#N/A	#N/A
Ld1S_180161600	NADH-ubiquinone oxidoreductase complex I subunit, putative	632	423	0.671	-0.576	1.92797e-08	42773	ATP synthesis coupled electron transport
Ld1S_180161800	hypothetical protein	307	966	3.151	1.656	2.86793e-56	#N/A	#N/A
Ld1S_180161900	P-type H+-ATPase 1B, putative	492	1201	2.441	1.288	2.7047e-28	6811	ion transport
Ld1S_180162000	P-type H+-ATPase 1B, putative	470	126	0.271	-1.882	3.70104e-31	6811	ion transport
Ld1S_180162100	kinesin, putative	889	1198	1.346	0.429	7.24307e-07	7018	microtubule-based movement
Ld1S_180162300	BTB,POZ domain containing protein, putative	1380	805	0.588	-0.766	6.21449e-09	#N/A	#N/A
Ld1S_180162400	hypothetical protein	5853	1013	0.173	-2.528	6.75018e-94	#N/A	#N/A
Ld1S_180162500	Zinc finger, C3HC4 type RING finger, putative	843	417	0.494	-1.019	6.62616e-24	#N/A	#N/A
Ld1S_180162600	nonspecific nucleoside hydrolasewith	4469	6913	1.548	0.63	5.42296e-21
Ld1S_180162700	hypothetical protein	613	473	0.775	-0.368	0.000365437	#N/A	#N/A
Ld1S_180162800	kinesin, putative	266	754	2.821	1.496	5.18968e-40	7018	microtubule-based movement
Ld1S_180163200	hypothetical protein	710	912	1.283	0.36	0.00152128	#N/A	#N/A
Ld1S_180163300	hypothetical protein	1590	2434	1.53	0.613	2.0415e-13
Ld1S_180163400	chaperone protein DnaJ, putative	495	1013	2.048	1.034	2.16272e-23	6457	protein folding
Ld1S_180163600	hypothetical protein	678	423	0.629	-0.669	4.45397e-09	#N/A	#N/A
Ld1S_180163700_pseudogene	hypothetical protein	859	394	0.458	-1.127	3.44145e-29	#N/A	#N/A
Ld1S_190163800	Qb-SNARE protein, putative	1622	768	0.471	-1.085	1.92945e-39	16192	vesicle-mediated transport
Ld1S_190164200	histone H2B	75	2777	37.466	5.228	6.41832e-224
Ld1S_190164300	40S ribosomal protein S2	7694	10679	1.405	0.491	1.4996e-05
Ld1S_190164400_pseudogene	peroxin 13, putative	898	720	0.804	-0.315	0.000455543	10608	posttranscriptional regulation of gene expression
Ld1S_190164500	DnaJ domain containing protein, putative	2905	3489	1.198	0.261	0.00904105
Ld1S_190164800	Clathrin light chain, putative	2196	1385	0.631	-0.665	2.18773e-09	6886	intracellular protein transport
Ld1S_190164900	QA-SNARE protein putative	591	295	0.5	-0.999	3.03842e-20	16192	vesicle-mediated transport
Ld1S_190165000	Der1-like family, putative	402	513	1.282	0.359	0.00122063	#N/A	#N/A
Ld1S_190165100	Associated kinase of Tb14-3-3, putative	617	1101	1.78	0.832	1.82097e-23	10608	posttranscriptional regulation of gene expression
Ld1S_190165200	mitogen-activated protein kinase kinase kinase, putative	838	689	0.819	-0.288	0.0061528	6468	protein phosphorylation
Ld1S_190165300	metallo-peptidase, Clan MG, Family M24	2211	4361	1.974	0.981	4.76629e-46
Ld1S_190165400	hypothetical protein	944	1879	1.994	0.995	9.45369e-31	#N/A	#N/A
Ld1S_190165600	multiprotein-bridging factor 1, putative	1066	1917	1.803	0.85	6.20029e-23	45944	positive regulation of transcription by RNA polymerase II
Ld1S_190165800	ADP,ATP carrier protein 1, mitochondrial precursor, putative	390	1145	2.944	1.558	3.43837e-34	55085	transmembrane transport
Ld1S_190165900	polyprenyl synthase, putative	2055	804	0.391	-1.354	6.2978e-46	8299	isoprenoid biosynthetic process
Ld1S_190166000	Complex 1 protein LYR family, putative	2405	1481	0.617	-0.698	4.81666e-16	#N/A	#N/A
Ld1S_190166100	GNL3L,Grn1 putative GTPase, putative	632	522	0.826	-0.277	0.00852143	#N/A	#N/A
Ld1S_190166300	C-terminal motor kinesin, putative	3352	2344	0.7	-0.514	2.52319e-08
Ld1S_190166400	hypothetical protein	1245	679	0.549	-0.864	1.21053e-15	10608	posttranscriptional regulation of gene expression
Ld1S_190166500	Sarcalumenin, putative;Dynamin family, putative	1399	818	0.584	-0.777	3.96731e-23	16197	endosomal transport
Ld1S_190166600	hypothetical protein	1291	318	0.244	-2.033	1.14914e-88	#N/A	#N/A
[truncated: 4,321 more rows]

## Sheet: c-EP stat vs EP meta
Id	combinedAnnotation	EPmeta	EPstat	FC EPstat/EPmeta	log2FoldChange EPstat/EPmeta	padj	GO ID	GO description
[truncated: 4,109 more rows]

[truncated: 13 more sheets: d-LP log vs LP stat, e-EP log vs LP log, f-EP stat vs LP stat, g-LP log up, h-LP log down, i-LPlog_up_Category, j-LPlog_down_Category, k-LP stat up, l-LP stat down, m-LPstat_up_Category, n-LPstat_down_Category, o-GO_biolprocess, p-Flagellum-Mvt_EPlog_stat_meta]
