# Supplementary material for: Experimental evolution links post-transcriptional regulation to Leishmania fitness gain
Source: PLoS Pathog. 2022 Mar 16;18(3):e1010375. doi: 10.1371/journal.ppat.1010375 (PMC8959184; doi:10.1371/journal.ppat.1010375)
Supplement: S3 Table — Index. Detailed information on samples and analyses presented in the table. a Sheet in S3 Table. EP log vs LP log. RNAseq data analysis for all genes. b Sheet in S3 Table. LP log down. Transcripts more abundant in EP log compared to LP log. c Sheet in S3 Table. LP log down Category. Genes overexpressed in EP log organized by gene categories. d Sheet in S3 Table. LP log up. Transcripts more abundant in LP log compared to EP log. e Sheet in S3 Table. LP log up Category. Genes overexpressed in LP log organized by gene categories. (XLSX) [file ppat.1010375.s013.xlsx]

## Sheet: index
EP versus LP comparative transcript profiling (RNAseq2 data set)
Samples:
EPlog = early passage promastigotes (<5) collected during exponential growth phase for RNA preparation; two independant biological replicates EP.8 and EP.9.
LPlog = late passage promastigotes (>20) collected during exponential growth phase for RNA preparation; two independant biological replicates LP.8 and LP.10
Tables for the transcriptomic analyses of all EP and LP parasites
a- EP log vs LP log = RNAseq2, data analysis for all genes.
b- LP log down = Transcripts more abundant in EP log compared to LP log (FC EP log/LP log > 1.5 and adjusted p-value <0.05)
c-LP log down_Category = genes overexpressed in EP log (from b-LP log down table), organized by gene categories
d- LP log up = Transcripts more abundant in LP log compared to EP log (FC LP log/EP log > 1.5 and adjusted p-value <0.05)
e-LP log up_Category = genes overexpressed in LP log (from d-LP log up table), organized by gene categories

## Sheet: a-EPlogvsLPlog_RNAseq2
	annotation	EP_vs_LP	EP_vs_LP	EP_vs_LP	EP_vs_LP	GO id
Gene id	combinedAnnotation	baseMean	log2FoldChange (p2/p30)	pvalue	padj	Biological process
Ld1S_010012800	Eukaryotic initiation factor 4A-1	692.363	-0.553753	0.208133	0.686785	GO:0006412
Ld1S_010013400	Peptidase family M3, putative	722.58	-0.190641	0.445971	0.880131	NA
Ld1S_010013500	Peptidase family M3, putative	138.029	-0.24118	0.604235	0.94238	NA
Ld1S_010010200_pseudogene	fatty acyl CoA synthetase 2, putative	4181.67	-0.551352	0.0128728	0.154755	NA
Ld1S_010005300_pseudogene	hypothetical protein	3089.76	-0.541185	0.0126766	0.154525	NA
Ld1S_010011900_pseudogene	hypothetical protein	3173.73	-0.489406	0.0537672	0.354931	NA
Ld1S_010013100_pseudogene	C2H2-type domain-containing protein	3711.71	-0.629503	0.00825648	0.116869	NA
Ld1S_010008000_pseudogene	acidocalcisomal exopolyphosphatase, putative	21617.2	-0.25909	0.356644	0.829116	GO:0006797
LdBPK_010013600	hypothetical protein	138.517	0.31632	0.473586	0.893971	NA
LdBPK_220022800	hypothetical protein	72.1853	0.0396423	0.946653	0.995188	NA
LdBPK_220022900_aln1	hypothetical protein	0				NA
Ld1S_010009000	hypothetical protein	4409.64	-0.529692	0.070837	0.41615	NA
Ld1S_010009100	hypothetical protein	2127.61	-0.835638	0.00956913	0.129198	NA
Ld1S_010009200	ribosomal protein S7, putative,ribosomal protein S7, putative fragment	16564.8	-0.984835	0.00267472	0.0571295	GO:0006412
Ld1S_010009300	ribosomal protein S7, putative,ribosomal protein S7, putative fragment	15804.9	-0.874404	0.0014232	0.0379821	GO:0006412
Ld1S_010009400	Ring finger domain,Zn-finger in ubiquitin-hydrolases and other protein, putative	2780.7	-0.505544	0.0720139	0.419094	NA
Ld1S_010009500	Protein of unknown function DUF791, putative	3872.93	-0.307982	0.200552	0.677351	GO:0015689
Ld1S_010005100	Endonuclease,Exonuclease,phosphatase family, putative	3131.17	-0.467715	0.0580503	0.37165	NA
Ld1S_010009600	alpha,beta-hydrolase-like protein	5994.81	-0.426213	0.0630927	0.390205	GO:0009435
Ld1S_010009700	conserved protein	7160.49	-0.405436	0.108451	0.520946	GO:0044145,GO:0010608,GO:0052106
Ld1S_010009800	fatty acyl CoA synthetase 2, putative,long chain fatty acid CoA ligase, putative,fatty acyl CoA syntetase 1, putative,long chain fatty Acyl CoA synthetase, putative	9111.36	-0.465964	0.0134505	0.157242	GO:0006631
Ld1S_010009900	beta eliminating lyase,putative	6130.48	-0.562204	0.0266566	0.236819	GO:0006520
Ld1S_010010000	fatty acyl CoA synthetase 2, putative,long chain fatty acid CoA ligase, putative,fatty acyl CoA syntetase 1, putative,long chain fatty Acyl CoA synthetase, putative	6258.06	-0.378677	0.195034	0.66991	GO:0006631
Ld1S_010010100	fatty acyl CoA synthetase 2, putative,long chain fatty acid CoA ligase, putative,fatty acyl CoA syntetase 1, putative,long chain fatty Acyl CoA synthetase, putative	6030.6	0.0404092	0.829127	0.97765	GO:0008152
Ld1S_010010300	fatty acyl CoA synthetase 2, putative,long chain fatty acid CoA ligase, putative,fatty acyl CoA syntetase 1, putative,long chain fatty Acyl CoA synthetase, putative	14515.6	-0.529298	0.00311858	0.0627693	GO:0008152
Ld1S_010005200	Kinesin-13 1, putative	4391.82	-0.0525202	0.859248	0.983614	GO:0007052,GO:0010608,GO:0051983
Ld1S_010010400	long chain fatty acid CoA ligase, putative	3116.29	-0.349423	0.106477	0.515411	GO:0008610
Ld1S_010010500	RING. Posttranslational modification, protein turnover, chaperones	6217.09	-0.229129	0.229564	0.715524	NA
Ld1S_010010600	hypothetical protein	3449.5	-0.580589	0.0293999	0.250256	NA
Ld1S_010010700	pre-mRNA processing factor 3 PRP3,Protein of unknown function DUF1115, putative	4498.93	-0.670985	0.000206318	0.0114598	GO:0000398
Ld1S_010010800	tricarboxylate carrier, putative	8290.48	-0.434461	0.0350004	0.27924	GO:0006811,GO:0034220,GO:0055085
Ld1S_010010900	hypothetical protein	2568.04	-0.564949	0.00525149	0.088629	NA
Ld1S_010011000	mitochondrial RNA editing ligase 1	11943	-0.688902	8.78923e-05	0.00627108	GO:0009451
Ld1S_010011100	Rab-GTPase-TBC domain containing protein, putative	3372.05	-0.69361	0.000713857	0.0235519	NA
Ld1S_010011200	DNA-damage inducible protein DDI1-like protein	3746.52	-0.626126	0.00432866	0.0772033	GO:0006508
Ld1S_010011300	hypothetical protein	8942.08	0.314458	0.178694	0.648025	NA
Ld1S_010011400	hypothetical protein	4497.16	-0.493196	0.0343858	0.276093	NA
Ld1S_010011500	HSP70-like protein	6365.03	-0.506368	0.0128125	0.154563	GO:0006457
Ld1S_010011600	mitochondrial-processing peptidase subunit beta, putative	13323.8	-0.363598	0.191011	0.66435	GO:0030150
Ld1S_010011700	hypothetical protein	4112.4	-0.532257	0.00777673	0.112436	NA
Ld1S_010011800	PolyA-binding protein. RNA processing and modification,Translation, ribosomal structure and biogenesis	1250.87	-0.74526	0.00157507	0.040896	NA
Ld1S_010005400	carboxylase, putative	5918.11	-0.135721	0.499794	0.903252	NA
Ld1S_010012000	PLAC8 family, putative	2573.34	-0.580985	0.00240245	0.053108	NA
Ld1S_010012100	PLAC8 family, putative	1680.29	-0.561504	0.00775772	0.112346	NA
Ld1S_010012200	ubiquitin activating enzyme, putative	3890.19	-0.704126	0.000303057	0.0145335	GO:0045116
Ld1S_010012300	hypothetical protein	3103.43	-0.674598	0.00136596	0.0370955	NA
Ld1S_010012400	Meckel syndrome type 6 protein, putative	4121.69	-0.472218	0.0350821	0.2795	NA
Ld1S_010012500	hypothetical protein	3422.32	-0.887194	3.01731e-05	0.00318286	NA
Ld1S_010012600	protein kinase, putative	3890.01	-0.700735	0.000144273	0.00902156	GO:0006468,GO:0016310
Ld1S_010005500	hypothetical protein	5292.03	-0.838609	0.0148133	0.168244	NA
Ld1S_010012700	hypothetical protein	6834.96	-0.393572	0.140403	0.592961	NA
Ld1S_010012900	Eukaryotic initiation factor 4A-1	1196.51	-0.199143	0.639304	0.952298	GO:0006412
Ld1S_010013000	hypothetical protein	5330.85	-0.507649	0.00859496	0.120302	NA
Ld1S_010005600	BSD domain containing protein, putative	2461.96	-0.434699	0.032768	0.268508	NA
Ld1S_010013200	calcium,potassium channel CAKC, putative	3174.96	-0.48153	0.013034	0.1553	GO:0006813
Ld1S_010013300	potassium channel subunit-like protein	3196.81	-0.700572	0.00142822	0.0379821	GO:0006813
Ld1S_010005700	hypothetical protein	2235.21	-0.580287	0.0164606	0.179674	NA
Ld1S_010005800	UMP-CMP kinase, mitochondrial, putative	1035.38	-0.39985	0.104778	0.511232	GO:0046940
Ld1S_010005900	Glycosyl transferase family 11, putative	936.144	-0.514942	0.0448453	0.322592	GO:0005975,GO:0036065
Ld1S_010006000	glutaredoxin-like protein	3795.58	-0.291577	0.254435	0.737021	GO:0022900,GO:0045454,GO:0055114
Ld1S_010006100	hypothetical protein	4156.66	-0.63389	0.0165046	0.179931	GO:0010608
Ld1S_010006200	hypothetical protein	2102.81	-0.452641	0.0752418	0.43102	NA
Ld1S_010006300	hypothetical protein	1052.19	-0.425297	0.210068	0.687896	NA
Ld1S_010006400	hypothetical protein	1537.4	-0.497348	0.0681264	0.408386	NA
Ld1S_010006500	LSM domain containing protein, putative	1089.86	-0.476617	0.0742658	0.427943	GO:0010608
Ld1S_010006600	hypothetical protein	4962.38	-0.130791	0.464904	0.889664	NA
Ld1S_010006700	CLC-type chloride channel, putative	6853.05	-0.483901	0.0390731	0.298749	GO:0006811,GO:0006821,GO:0055085,GO:1902476
Ld1S_010006800	hypothetical protein	4066.51	-0.593709	0.0322124	0.26648	GO:0008380
Ld1S_010006900	Low molecular weight phosphotyrosine protein phosphatase, putative	3892.76	-0.614344	0.00113957	0.0324689	NA
Ld1S_010007000	CUE domain,Domain of unknown function DUF1771,Smr domain containing protein, putative	5252.99	-0.538644	0.0129321	0.155202	NA
Ld1S_010007100	cyclophilin type peptidyl-prolyl cis-trans isomerase, putative	6755.75	-0.27719	0.353953	0.826801	GO:0000413
Ld1S_010007200	hypothetical protein	2438.43	-0.500612	0.054708	0.358564	NA
Ld1S_010007300	DNA excision,repair protein SNF2, putative	4874.58	-0.547409	0.0271496	0.239816	NA
Ld1S_010007400	Right handed beta helix region, putative	1824.43	-0.513685	0.106272	0.515272	NA
Ld1S_010007500	Calmodulin-binding, putative	3603.95	-0.524393	0.0896767	0.473243	NA
Ld1S_010007600	thioredoxin, putative	2279.67	-0.407551	0.217483	0.697855	GO:0006662,GO:0045454,GO:0055114
Ld1S_010007700	pseudouridylate synthase-like protein	7005.28	-0.447553	0.0149165	0.168695	GO:0001522,GO:0009451
Ld1S_010007800	Cytochrome c oxidase biogenesis protein Cmc1 like, putative	12822.2	-0.391295	0.0885298	0.469732	NA
Ld1S_010007900	4F5 protein family, putative	38109.8	-0.200263	0.52773	0.915258	NA
Ld1S_010008100	hypothetical protein	4858.88	-0.0875574	0.788257	0.974214	NA
Ld1S_010008200	polyA export protein, putative	8661.71	-0.314728	0.348423	0.821316	GO:0006406
Ld1S_010008300	hypothetical protein	14851.8	-0.382222	0.0492553	0.339151	NA
Ld1S_010008400	Mitochondrial pyruvate carrier 1	9460.63	-0.324207	0.193197	0.666604	GO:1902361
Ld1S_010008500	hypothetical protein	4135.52	-0.202684	0.396124	0.856377	NA
Ld1S_010008600	hypothetical protein	5089.2	-0.3712	0.231933	0.71759	GO:0007059
Ld1S_010005000	Protein of unknown function DUF2946, putative	6788.8	-0.435294	0.162783	0.627672	NA
Ld1S_010008700	hypothetical protein	3123.78	-0.572659	0.00991762	0.131278	NA
Ld1S_010008800	Protein of unknown function DUF788, putative	2237.45	-0.528435	0.0530754	0.353675	NA
Ld1S_010008900	Dyggve-Melchior-Clausen syndrome protein, putative	5166.88	-0.595851	0.034057	0.274574	NA
Ld1S_100029100	tRNA-Lys	1.90164	1.46625	0.62971	0.949457	NA
Ld1S_100029200	tRNA-Gly	2.36415	-0.70712	0.795384	0.974656	NA
Ld1S_100029300	tRNA-Asn	1.37028	1.06185	0.78096		NA
Ld1S_100017500	folate,biopterin transporter, putative,biopterin transporter, putative,pteridine transporter, putative,olate,biopterin transporter, putative fragment	3136.64	-0.0793981	0.702061	0.964705	NA
Ld1S_100018000	pteridine transporter truncated, putative	1884.4	0.0464035	0.883443	0.988477	NA
Ld1S_100018300	Eukaryotic translation initiation factor 4 gamma. Translation, ribosomal structure and biogenesis	4227.99	-0.259594	0.209756	0.687896	NA
Ld1S_100018600	hypothetical protein	973.464	0.322233	0.151025	0.6105	NA
Ld1S_100018800	GP63, leishmanolysin fragment	1660.26	1.52733	4.2153e-06	0.000902279	GO:0006508,GO:0007155
Ld1S_100018900	GP63, leishmanolysin fragment	687.073	1.13416	4.98526e-05	0.00449607	GO:0006508,GO:0007155
Ld1S_100019100	GP63, leishmanolysin fragment	568.347	-0.518886	0.0630253	0.390063	GO:0006508,GO:0007155
Ld1S_100019200	GP63, leishmanolysin fragment	93.3018	-0.349282	0.518278	0.911319	GO:0006508,GO:0007155
Ld1S_100019400	GP63, leishmanolysin fragment	471.853	-0.403878	0.14203	0.59623	GO:0006508,GO:0007155
Ld1S_100019500	GP63, leishmanolysin fragment	0				GO:0006508,GO:0007155
Ld1S_100019600	GP63, leishmanolysin fragment	0				GO:0006508,GO:0007155
Ld1S_100019700	GP63, leishmanolysin fragment	0.864085	-2.45276	0.65012		GO:0006508,GO:0007155
Ld1S_100019800	GP63, leishmanolysin fragment	0				GO:0006508,GO:0007155
Ld1S_100020000	GP63, leishmanolysin fragment	1076.62	1.17675	0.00012213	0.00788098	GO:0006508,GO:0007155
Ld1S_100020200	GP63, leishmanolysin fragment	1101.15	0.660788	0.0102491	0.134048	GO:0006508,GO:0007155
Ld1S_100020400	hypothetical protein	1507.46	-0.193944	0.514057	0.9101	NA
Ld1S_100020500	hypothetical protein	1283.68	-0.200916	0.495787	0.90223	NA
Ld1S_100020900	hypothetical protein	75.5146	0.979664	0.107514	0.518762	NA
Ld1S_100022900	amino acid permease 24	4.37805	-0.747664	0.720398	0.967893	GO:0080144,GO:0090465,GO:0090461,GO:0006971,GO:0035524,GO:0002036,GO:0051955,GO:0070881
Ld1S_100025200	hypothetical protein	1271.99	0.214786	0.356117	0.828512	NA
Ld1S_100025300	multi-pass transmembrane protein. Function unknown	794.51	0.205626	0.417414	0.866109	NA
Ld1S_100025400	hypothetical protein	243.099	0.34436	0.335384	0.812107	NA
Ld1S_100025500	hypothetical protein	1000.8	0.257125	0.321676	0.80147	NA
Ld1S_100027200	hypothetical protein	2637.33	0.571315	0.0155544	0.173425	NA
Ld1S_100027500	hypothetical protein	3115.18	0.153794	0.589142	0.93784	NA
Ld1S_100015900	hypothetical protein	1323.81	0.371807	0.0779403	0.439345	NA
Ld1S_100016900_pseudogene	hypothetical protein	4696.17	0.222124	0.30607	0.78886	NA
Ld1S_100013900_pseudogene	FAD binding domain containing protein, putative	6479.19	0.710192	0.0066811	0.100918	NA
Ld1S_100017700_pseudogene	pteridine transporter truncated, putative	2888.83	0.259127	0.336094	0.812107	NA
Ld1S_100014000_pseudogene	Gryzun, putative trafficking through Golgi, putative	9707.09	0.0755246	0.741457	0.970302	NA
Ld1S_100019000_pseudogene	PIF1-like helicase, putative	175.306	0.0158567	0.967605	0.997219	NA
Ld1S_100019300_pseudogene	GP63, leishmanolysin fragment	0.1504	0	1		GO:0006508,GO:0007155
Ld1S_100020100_pseudogene	PIF1-like helicase, putative	0				NA
Ld1S_100020300_pseudogene	PIF1-like helicase, putative	2.91972	-1.50973	0.538384	0.919948	NA
Ld1S_100021600_pseudogene	chromatin assembly factor 1 subunit A, putative	4770.91	-0.201839	0.451399	0.884745	NA
Ld1S_100023000	amino acid permease 24	10.9571	-0.77393	0.608978	0.943541	GO:0080144,GO:0090465,GO:0090461,GO:0006971,GO:0035524,GO:0002036,GO:0051955,GO:0070881
Ld1S_100024900_pseudogene	hypothetical protein	6415.83	0.531886	0.0113273	0.143447	NA
Ld1S_100026100_pseudogene	hypothetical protein	4782.08	0.184703	0.426197	0.871969	NA
Ld1S_100028900_pseudogene	hypothetical protein	13375.5	0.128422	0.480413	0.896322	NA
Ld1S_100015500_pseudogene	hypothetical protein	1257.82	0.915175	6.54157e-05	0.00546751	NA
LdBPK_100021400	Proteinofunknownfunction_DUF1498_,putative	32.3449	0.203045	0.803251	0.975433	NA
Ld1S_100016300	Amastin surface glycoprotein, putative	3291.28	0.489591	0.0538706	0.354931	NA
Ld1S_100016400	Amastin surface glycoprotein, putative	5321.94	0.346284	0.167686	0.632951	NA
Ld1S_100016500	hypothetical protein	7246.23	0.0577158	0.802842	0.975433	NA
Ld1S_100013800	phosphate-Repressible Phosphate Permease-like protein,phosphate-repressible phosphate permease	10032.2	-0.219938	0.384872	0.851096	GO:0006817,GO:0055085
Ld1S_100016600	pterin 4 alpha carbinolamine dehydratase, putative	4168.76	0.0709968	0.739266	0.970302	GO:0006729
Ld1S_100016700	COPI associated protein, putative	19355.9	0.571784	0.0335865	0.272311	NA
Ld1S_100016800	exonuclease, putative	6104.6	-0.0401838	0.856942	0.983133	GO:0034472
Ld1S_100017000	isocitrate dehydrogenase [NADP], mitochondrial precursor, putative	36697.6	0.326716	0.142031	0.59623	GO:0006099,GO:0006102,GO:0055114
Ld1S_100017100	kinetoplastid kinetochore protein 4, putative	3673.53	0.333197	0.206321	0.684009	GO:0007059
Ld1S_100017200	protein transport protein SEC23, putative	3672	0.196307	0.370697	0.840955	GO:0006888
Ld1S_100017300	hypothetical protein	5023.72	0.181447	0.317431	0.799475	NA
Ld1S_100017400	zinc finger. Function unknown	3734.74	-0.0676118	0.771141	0.974214	NA
Ld1S_100017600	pteridine transporter truncated, putative	2796.69	-0.083407	0.701049	0.964705	NA
Ld1S_100017800	pteridine transporter truncated, putative	2069.5	-0.00540062	0.984882	0.99819	NA
Ld1S_100017900	pteridine transporter truncated, putative	3384.27	0.141347	0.525243	0.914228	NA
Ld1S_100018100	folate,biopterin transporter, putative,biopterin transporter, putative,pteridine transporter, putative,folate,biopterin transporter, putative fragment	15934.8	-0.105698	0.562964	0.926067	NA
Ld1S_100018200	dihydroxyacetone kinase 1-like protein	3150.15	0.0679136	0.779908	0.974214	GO:0006071,GO:0016310
Ld1S_100018400	Zinc finger, C3HC4 type RING finger, putative	1953.15	0.495827	0.0150952	0.170496	NA
Ld1S_100018500	Zinc finger, C3HC4 type RING finger, putative	2128.29	0.146671	0.461419	0.887242	NA
Ld1S_100018700	4F5 protein family,Zinc-binding, putative	3309.35	0.529524	0.00436493	0.0775438	NA
Ld1S_100019900	GP63, leishmanolysin fragment	4318.85	0.0997408	0.590737	0.938846	GO:0006508,GO:0007155
Ld1S_100014100	Dos2-interacting transcription regulator of RNA-Pol-II, putative	5213.62	0.131641	0.605607	0.943116	GO:0097428
Ld1S_100020600	mitogen-activated protein kinase 3, putative	5789.36	0.604225	0.000720073	0.023668	GO:0000165,GO:0006468,GO:0016310
Ld1S_100020700	hypothetical protein	11002.8	0.698305	0.00782247	0.112726	NA
Ld1S_100014200	thymidylate kinase-like protein	5224.67	0.411237	0.172594	0.641271	GO:0016310
Ld1S_100013600	fatty acid desaturase, putative	438.723	-0.155188	0.640954	0.953024	GO:0006629
Ld1S_100020800	glycerol-3-phosphate dehydrogenase [NAD+], glycosomal	6482.16	-0.0603084	0.794756	0.974656	GO:0006072
Ld1S_100021000	hypothetical protein	3303.76	0.0137338	0.951248	0.995762	NA
Ld1S_100021100	hypothetical protein	5827.96	-0.0590897	0.7675	0.972828	NA
Ld1S_100021200	hypothetical protein	9484.92	-0.0606482	0.786976	0.974214	NA
Ld1S_100014300	ribosomal protein l35a, putative	76587.2	0.0174342	0.951068	0.995762	GO:0006412
Ld1S_100021300	hypothetical protein	4921.76	-0.183753	0.355831	0.828357	NA
Ld1S_100021400	zinc binding dehydrogenase-like protein	6308.03	-0.182735	0.34886	0.821409	GO:0055114
Ld1S_100021500	zinc-binding dehydrogenase-like protein	2917.23	-0.186851	0.388915	0.851848	GO:0055114
Ld1S_100014400	hypothetical protein	7431.43	-0.0220188	0.914414	0.993018	NA
Ld1S_100021700	hypothetical protein	6940.83	0.648247	0.00313274	0.0627693	NA
Ld1S_100021800	ABC1 family, putative	12543.8	0.00578597	0.979938	0.997305	NA
Ld1S_100021900	endonuclease G, putative	4214.56	-0.13471	0.500995	0.903302	GO:0090305
Ld1S_100022000	FLA1-binding protein	6629.58	0.335583	0.188013	0.660785	NA
Ld1S_100022100	Flagellum adhesion protein 1	4728.46	0.453269	0.0237167	0.223564	NA
Ld1S_100022200	C3H1-type domain-containing protein	4734.05	0.303044	0.111349	0.529183	GO:0010608
Ld1S_100022300	hypothetical protein	2322.94	0.199583	0.33845	0.813095	NA
Ld1S_100022400	hypothetical protein	4415.78	0.317778	0.104437	0.510969	NA
Ld1S_100022500	hypothetical protein	14996.1	0.285415	0.304519	0.785913	GO:0030150
Ld1S_100022600	hypothetical protein	2617.64	0.050552	0.808035	0.975846	NA
Ld1S_100022700	HEAT repeat, putative	4732.93	0.0306383	0.870686	0.985573	NA
Ld1S_100022800	RNA recognition motif. a.k.a. RRM, RBD, or RNP domain, putative	4009.66	0.0865012	0.734773	0.970302	GO:0006396
Ld1S_100014500	dehydrogenase-like protein	23219.6	0.281622	0.0939385	0.485515	NA
Ld1S_100023100	amino acid permease 24	3.89914	4.25086	0.186457	0.657695	GO:0080144,GO:0090465,GO:0090461,GO:0006971,GO:0035524,GO:0002036,GO:0051955,GO:0070881
Ld1S_100023200	deaminase, putative	2200.89	0.0625142	0.7803	0.974214	GO:0002100
Ld1S_100023300	hypothetical protein	7330.13	0.412747	0.0827894	0.454909	GO:0010608
Ld1S_100023400	hypothetical protein	3749.31	0.383479	0.102896	0.509317	GO:0010608
Ld1S_100023500	hypothetical protein	2844.05	0.114564	0.572098	0.929541	NA
Ld1S_100023600	hypothetical protein	5388.46	-0.263904	0.339604	0.814457	NA
Ld1S_100014600	SRP40, C-terminal domain containing protein, putative	4258.46	0.123033	0.660616	0.95531	NA
Ld1S_100023700	WD domain, G-beta repeat, putative	4295.38	0.37833	0.0982635	0.499919	NA
Ld1S_100023800	hypothetical protein	14773.6	0.364131	0.197823	0.674475	NA
Ld1S_100023900	hypothetical protein	5001.86	0.308762	0.240549	0.72745	NA
Ld1S_100024000	hypothetical protein	3591.45	0.615418	0.00444713	0.0786854	NA
Ld1S_100014700	WD-repeat containing protein	9729.07	-0.123872	0.543113	0.92068	GO:0016226
Ld1S_100024100	hypothetical protein	3774.05	0.16086	0.467034	0.889762	NA
Ld1S_100024200	serine,threonine-protein kinase, putative	6199.72	0.139174	0.440558	0.878512	GO:0006468
Ld1S_100024300	adenosine deaminase. Nucleotide transport and metabolism	3799.93	0.138902	0.56627	0.928201	NA
Ld1S_100024400	nuclear transport factor 2, putative	11107.7	0.28555	0.392935	0.855257	GO:0006606
Ld1S_100024500	Ribosome biogenesis protein Nop16, putative	1932.82	0.148749	0.605856	0.943116	NA
Ld1S_100024600	histone H3	9701.21	0.489911	0.559014	0.924944	NA
Ld1S_100024700	S-phase cyclin A-associated protein in the ER. Function unknown	5291.72	0.363594	0.0404336	0.305889	NA
Ld1S_100024800	FKBP-type peptidyl-prolyl cis-trans isomerase, putative	14996.8	0.360313	0.172781	0.641425	GO:0000413
Ld1S_100014800	PSP1 C-terminal conserved region, putative	1034.95	0.609094	0.023674	0.223401	GO:0010608
Ld1S_100025000	small GTP-binding protein Rab11, putative	9543.77	0.334715	0.11676	0.539594	GO:0016197
Ld1S_100025100	hypothetical protein	4376.07	0.358863	0.0772696	0.438061	GO:0010608
Ld1S_100025600	hypothetical protein	6973.27	0.191115	0.356431	0.82884	GO:0010608
Ld1S_100025700	Archaic translocase of outer membrane 12 kDa subunit, putative	4895.69	0.064677	0.808164	0.975846	GO:0030150,GO:0006626
Ld1S_100025800	translation initiation factor eif-2b beta subunit, putative	5787.82	0.23557	0.335492	0.812107	GO:0006413,GO:0044237
Ld1S_100025900	hypothetical protein	6166.71	0.149379	0.615698	0.946552	GO:0003341,GO:0070286
Ld1S_100026000	histone H3	55813.7	0.193947	0.307052	0.790075	NA
Ld1S_100026200	histone H3	14318.3	0.405911	0.235654	0.721929	NA
Ld1S_100026300	ARP2,3 complex subunit, putative	2170.93	0.0538671	0.820762	0.977205	GO:0030041,GO:0030833,GO:0034314
Ld1S_100026400	nucleoside phosphorylase-like protein	3613.59	0.165713	0.555612	0.924139	GO:0009116
Ld1S_100026500	carrier protein, putative	3151.86	0.158728	0.457539	0.886144	NA
Ld1S_100026600	RNA-binding protein-like protein	4239.82	0.0788395	0.740956	0.970302	GO:0006396
Ld1S_100026700	Domain of Unknown Function DUF1042, putative	4900.93	0.47954	0.0482812	0.335218	NA
Ld1S_100026800	DnaJ domain containing protein, putative	5120.66	-0.0383152	0.857693	0.983293	GO:0006457
Ld1S_100026900	hypothetical protein	3003.15	0.10035	0.678164	0.958925	NA
Ld1S_100027000	hypothetical protein	4353.59	-0.0644834	0.723567	0.968954	NA
Ld1S_100027100	Eukaryotic translation initiation factor 4 gamma 5	5806.27	0.458904	0.087424	0.467255	GO:0010608,GO:0006412
Ld1S_100027300	hypothetical protein	6478.58	0.172615	0.456292	0.885541	NA
Ld1S_100027400	hypothetical protein	6201.44	-0.175734	0.328612	0.808042	NA
Ld1S_100014900	hypothetical protein	6004.51	0.318308	0.084997	0.459602	NA
Ld1S_100027600	PAB1-binding protein , putative	9294.85	0.322835	0.101226	0.505226	GO:0045727,GO:0010608,GO:0034063
Ld1S_100027700	hypothetical protein	3279.26	0.0766939	0.742658	0.970302	NA
Ld1S_100027800	hypothetical protein	5110.15	0.0162825	0.945577	0.995039	NA
Ld1S_100027900	Zinc finger, C3HC4 type RING finger, putative	6828.89	0.681149	0.000446636	0.0183424	NA
Ld1S_100028000	Tumour suppressor, Mitostatin, putative	8225.18	0.441155	0.109678	0.523401	NA
Ld1S_100028100	Ras-related protein RabX1, putative	4030.85	0.438973	0.0573788	0.369447	GO:0007264
Ld1S_100028200	small GTP-binding protein Rab7, putative	5710.99	0.105727	0.593649	0.939318	GO:0007264
Ld1S_100028300	hypothetical protein	1744.79	0.465763	0.15158	0.610528	NA
Ld1S_100028400	flagellar protofilament ribbon protein-like protein	10444.6	0.76926	0.00544982	0.0901543	GO:0007026
Ld1S_100028500	Zn-finger in Ran binding protein and others, putative	1764.39	0.168684	0.423362	0.870246	GO:0010608
Ld1S_100028600	ran binding protein. Intracellular trafficking, secretion, and vesicular transport,Nuclear structure	6190.3	0.0404097	0.88984	0.988477	NA
Ld1S_100028700	hypothetical protein	8582.89	0.0155252	0.954081	0.995762	NA
Ld1S_100028800	Spinocerebellar ataxia type 10 protein domain containing protein, putative	13998.3	0.121133	0.524346	0.913827	NA
Ld1S_100015000	DEAD,DEAH box helicase, putative	5621.3	0.0252797	0.922869	0.993018	NA
Ld1S_100029000	kinetoplastid kinetochore protein 20	5605.71	0.486605	0.02246	0.216366	NA
Ld1S_100029400	Methyltransferase domain containing protein, putative	2393.42	-0.0704465	0.73019	0.96995	NA
Ld1S_100029500	Protein of unknown function DUF1861, putative	19878.3	0.142941	0.478135	0.89568	NA
Ld1S_100029600	Protein of unknown function DUF1861, putative	13005.2	0.0453598	0.839847	0.980115	NA
Ld1S_100029700	Protein of unknown function DUF1861, putative	7754.43	0.233486	0.180544	0.650118	NA
Ld1S_100029800	Protein of unknown function DUF1861, putative	3994.35	0.063153	0.781711	0.974214	NA
Ld1S_100029900	Protein of unknown function DUF1861, putative	4328.75	0.147176	0.503996	0.904251	NA
Ld1S_100030000	Protein of unknown function DUF1861, putative	6411.84	0.220079	0.308714	0.792156	NA
Ld1S_100030100	Protein of unknown function DUF1861, putative	4414.65	0.120863	0.500669	0.903302	NA
Ld1S_100030200	phosphate-Repressible Phosphate Permease-like protein,phosphate-repressible phosphate permease	5491.32	-0.186422	0.450585	0.884745	GO:0006817,GO:0055085
Ld1S_100030300	pteridine transporter, putative fragment	2691.58	-0.99017	0.0340557	0.274574	NA
Ld1S_100030400	fatty acid desaturase, putative	470.425	-0.160855	0.624547	0.949423	GO:0006629
Ld1S_100015100	conserved protein, unknown function	7854.47	0.0629355	0.794551	0.974656	NA
Ld1S_100015200	hypothetical protein	2070.35	0.35678	0.101652	0.506299	NA
Ld1S_100013700	pteridine transporter, putative fragment	4260.69	-1.01347	0.025064	0.230085	NA
Ld1S_100015300	nucleoside phosphatase, putative	11129.5	0.337578	0.0821113	0.45297	NA
Ld1S_100015400	leucine-rich repeat protein, putative	3534.09	1.26869	2.27005e-11	2.21355e-08	NA
Ld1S_100015600	hypothetical protein	2007.51	0.144915	0.483772	0.898346	NA
Ld1S_100015700	MORN repeat, putative	4834.28	0.463867	0.0326908	0.268134	GO:0010608
Ld1S_100015800	Mitogen-activated protein kinase 10, putative	4046.17	0.00681906	0.980627	0.997305	GO:0006468,GO:0016310
Ld1S_100016000	nucleolar protein 56, putative	20096.1	0.116617	0.532869	0.918213	GO:0006364
Ld1S_100016100	small EDRK-rich factor. Function unknown	4138.23	0.0183729	0.942013	0.995039	NA
Ld1S_100016200	hypothetical protein	4182.16	0.329398	0.10136	0.505226	NA
Ld1S_110035400	tRNA-Leu	0.144529	-0.974055	0.861459		NA
Ld1S_110035500	tRNA	4.04954	-0.865969	0.686337	0.960581	NA
Ld1S_110035600	tRNA-Gly	0				NA
Ld1S_110035700	tRNA	0.300799	0	1		NA
Ld1S_110035800	tRNA-Leu	2.9979	2.96146	0.317194	0.799475	NA
Ld1S_110040900	tRNA-Met	0.623855	0.166594	0.976144		NA
Ld1S_110041000	tRNA-Arg	48.8243	0.389373	0.582351	0.932271	NA
Ld1S_110031100	GRIP domain containing protein, putative	1280.15	0.119168	0.636313	0.950031	NA
Ld1S_110036800	nucleobase transporter	366.098	-0.169273	0.648015	0.954758	GO:1901642
Ld1S_110036900	transcription modulator,accessory protein, putative	5992.98	-0.0886071	0.680654	0.959076	GO:0006139
Ld1S_110037000	hypothetical protein	1818.94	-0.0164006	0.947464	0.995226	NA
Ld1S_110039900	Alpha,beta hydrolase family, putative	1703	0.166031	0.422809	0.870246	NA
Ld1S_110040400	hypothetical protein	14177.2	0.538465	0.0158494	0.175109	NA
Ld1S_110041300	hypothetical protein	5058.15	0.148344	0.508405	0.907021	NA
Ld1S_110042500	hypothetical protein	639.849	0.209567	0.426688	0.871969	NA
Ld1S_110042600	hypothetical protein	1334.1	0.198272	0.385925	0.851848	NA
Ld1S_110042700	hypothetical protein	1083.35	0.234574	0.375458	0.844443	NA
Ld1S_110042800	hypothetical protein	582.195	0.282461	0.367332	0.837787	NA
Ld1S_110044300	ATP-binding cassette protein subfamily A, member 2, putative	6.58002	0.0281043	0.987384	0.998235	GO:0055085
Ld1S_110044400	ATP-binding cassette protein subfamily A, member 2, putative	1.05867	-0.442275	0.933984		GO:0055085
Ld1S_110044500	ATP-binding cassette protein subfamily A, member 2, putative	0.648688	-3.07174	0.571702		GO:0055085
Ld1S_110044600	ATP-binding cassette protein subfamily A, member 2, putative	0.327279	-1.7375	0.755373		GO:0055085
Ld1S_110044700	ATP-binding cassette protein subfamily A, member 2, putative	1.17507	0.985071	0.848881		GO:0055085
Ld1S_110044800	ATP-binding cassette subfamily A, member 1, putative	9620.43	-0.478948	0.00912369	0.124719	NA
Ld1S_110045000	ATP-binding cassette protein subfamily A, member 2, putative	2190.84	0.26951	0.213829	0.692948	GO:0055085
Ld1S_110046200	hypothetical protein	2099.59	0.0695527	0.742819	0.970302	NA
Ld1S_110033200	hypothetical protein	808.504	0.181523	0.438656	0.877037	NA
Ld1S_110033300	hypothetical protein	1030.7	0.178513	0.438023	0.877037	NA
Ld1S_110037400_pseudogene	conserved protein, unknown function	1287.48	-0.0845696	0.70073	0.964705	GO:0044145,GO:0010608,GO:0052106
Ld1S_110038000_pseudogene	Major Facilitator Superfamily,Nodulin-like, putative	1213.55	-0.185282	0.575982	0.931023	NA
Ld1S_110038100_pseudogene	Nodulin-like,Major Facilitator Superfamily, putative	0.578116	-1.55189	0.780489		NA
Ld1S_110038200_pseudogene	Nodulin-like,Major Facilitator Superfamily, putative	0				NA
Ld1S_110038300_pseudogene	Nodulin-like,Major Facilitator Superfamily, putative	0				NA
Ld1S_110040000_pseudogene	Alpha,beta hydrolase family, putative	5282.04	0.0578926	0.753158	0.970906	NA
Ld1S_110042200_pseudogene	hypothetical protein	13095.3	0.203582	0.430784	0.87343	NA
Ld1S_110044200_pseudogene	ATP-binding cassette subfamily A, member 1, putative	4785.91	0.0197664	0.920785	0.993018	NA
Ld1S_110044900_pseudogene	ATP-binding cassette subfamily A, member 1, putative	11959.3	0.0220005	0.902078	0.990533	NA
Ld1S_110045300_pseudogene	ATP-binding cassette protein subfamily A, member 9, putative,ATP-binding cassette protein subfamily A, member 6, putative,ATP-binding cassette protein subfamily A, member 3, putative fragment,ATP-binding cassette protein subfamily A, member 7, putative,ATP-binding cassette protein subfamily A, member 5, putative,ATP-binding cassette protein subfamily A, member 10, putative,ABC1 transporter, putat…	4835.51	0.836349	1.32669e-05	0.0019405	GO:0055085
Ld1S_110035300	5SMS ribosomal RNA	1.17532	4.57324	0.398429		NA
Ld1S_110035900	5SMS ribosomal RNA	4.97475	-0.528709	0.796847	0.974968	NA
Ld1S_110041100	5SMS ribosomal RNA	252.392	0.240044	0.502753	0.903615	NA
LD11Cs1H1_c1	snoRNA	168.082	0.559479	0.164041	0.62884	GO:0009302,GO:0006396
LD11Cs2H1_c2	snoRNA	1550.2	0.627024	0.0290549	0.248683	GO:0009302,GO:0006396
Ld1S_110033800	PIF1 helicase-like protein, putative	3108.73	0.526581	0.0118793	0.147877	GO:0000723,GO:0006281,GO:0006310,GO:0006974,GO:0032508
Ld1S_110033900	hypothetical protein	1495.76	-0.189335	0.418424	0.866335	NA
Ld1S_110034000	14-3-3 protein 2, putative	25156.3	0.357093	0.117819	0.543055	GO:0006897,GO:0010608,GO:1902412
Ld1S_110034100	Optic atrophy 3 protein OPA3, putative	4260.62	-0.408781	0.0263105	0.236095	NA
Ld1S_110031000	protein kinase, putative	9762.94	-0.316089	0.0713691	0.416723	GO:0006468,GO:0016310
Ld1S_110034200	hypothetical protein	6312.16	-0.0895795	0.622974	0.948517	NA
Ld1S_110034300	Domain of unknown functionDUF2779, putative	6079.08	0.239612	0.218388	0.697951	NA
Ld1S_110034400	hypothetical protein	2746.48	0.485058	0.025875	0.234102	NA
Ld1S_110034500	tubulin-tyrsoine ligase-like protein	4951.66	0.148712	0.480537	0.896322	GO:0006464
Ld1S_110034600	Nucleolar protein 89, putative	6733.83	-0.244861	0.332618	0.81184	GO:0000463,GO:0000466,GO:0006364,GO:0042254,GO:0042273
Ld1S_110034700	regulator of chromatin condensation, putative	3645.81	-0.125495	0.507087	0.906538	GO:0051276
Ld1S_110034800	hypothetical protein	3699.47	-0.0427748	0.827885	0.977205	NA
Ld1S_110034900	hypothetical protein	2526.9	0.254306	0.281867	0.767332	NA
Ld1S_110035000	DNA ligase, putative	4867.32	0.041822	0.848779	0.982365	GO:0006281,GO:0006260
Ld1S_110035100	hypothetical protein	6971.58	-0.186615	0.367487	0.837842	NA
Ld1S_110035200	pumilio-repeat, RNA-binding protein, putative	6014.2	-0.000929606	0.996957	0.998877	GO:0006364
Ld1S_110036000	mRNA cap guanine-N7 methyltransferase, putative	9538.95	-0.137988	0.558978	0.924944	GO:0006370,GO:0106005
Ld1S_110036100	tetratricopeptide repeat TPR protein	5382.53	0.275124	0.242577	0.729532	NA
Ld1S_110036200	hypothetical protein	5229.97	0.147297	0.445663	0.879896	NA
Ld1S_110036300	protein kinase, putative	10431.1	-0.0791556	0.649315	0.954758	GO:0006468,GO:0016310
Ld1S_110036400	amino acid permease,transporter, putative	8099.06	0.140135	0.423911	0.870436	GO:0055085
Ld1S_110036500	Pseudouridylate synthase 10. Translation, ribosomal structure and biogenesis	3187.66	-0.261511	0.336872	0.812181	GO:0001522,GO:0009451
Ld1S_110036600	Protein of unknown function DUF563, putative	11001.4	0.612755	0.0010593	0.0308851	NA
Ld1S_110036700	nucleobase transporter	521.703	-0.615108	0.0639965	0.39496	GO:1901642
Ld1S_110030500	hypothetical protein	1449.25	0.478782	0.0245867	0.22713	NA
Ld1S_110037100	cytochrome b5, putative	2130.49	0.48272	0.0250933	0.230113	GO:0055114
Ld1S_110037200	3-methylcrotonoyl-CoA carboxylase beta subunit, putative	8578.28	0.060747	0.742526	0.970302	NA
Ld1S_110037300	Nucleolar protein 47, putative	5200.08	-0.0735388	0.696361	0.964131	NA
Ld1S_110037500	metallo-peptidase, Clan MF, Family M17 fragment	689.545	0.0703354	0.829522	0.97765	GO:0006508,GO:0019538
Ld1S_110037600	metallo-peptidase, Clan MF, Family M17 fragment	4641.22	-0.0611089	0.806604	0.975846	GO:0006508,GO:0019538
Ld1S_110037700	hypothetical protein	4320.2	-0.158868	0.420205	0.867903	NA
Ld1S_110037800	Protein Associated with Differentiation, putative,major facilitator superfamily, putative	1725.49	-0.0267004	0.911138	0.993018	GO:0015746,GO:0050793,GO:0009266
Ld1S_110031200	RNA recognition motif. a.k.a. RRM, RBD, or RNP domain, putative	3175.58	-0.0843478	0.656342	0.954758	NA
Ld1S_110037900	Protein Associated with Differentiation, putative,major facilitator superfamily, putative	6638.66	-0.0626582	0.77759	0.974214	GO:0015746,GO:0050793,GO:0009266
Ld1S_110031300	MORN repeat, putative	5222.93	0.117322	0.535878	0.919514	NA
Ld1S_110038400	Nodulin-like,Major Facilitator Superfamily, putative	368.453	0.0621112	0.838769	0.979773	NA
Ld1S_110038500	Ankyrin repeats 3 copies,Ankyrin repeats many copies, putative	3653.29	0.0675664	0.750396	0.970906	NA
Ld1S_110038600	anion-transporting ATPase-like protein	6638.35	0.0345932	0.844733	0.980525	GO:0045048
Ld1S_110031400	seryl-tRNA synthetase	20712.9	0.101044	0.585615	0.935848	GO:0006434
Ld1S_110038700	hypothetical protein	3343.2	0.104407	0.602675	0.941429	NA
Ld1S_110038800	PUF nine target 1	15511.4	0.498717	0.0131183	0.155576	NA
Ld1S_110030600	Endoplasmic Reticulum-Golgi Intermediate Compartment ERGIC,Endoplasmic reticulum vesicle transporter, putative	5824.4	0.314031	0.18058	0.650118	NA
Ld1S_110038900	Heat shock protein HslVU, ATPase subunit. Posttranslational modification, protein turnover, chaperones	5221.1	-0.183811	0.307082	0.790075	NA
Ld1S_110039000	hypothetical protein	3832.66	0.698009	0.000486004	0.0191901	NA
Ld1S_110039100	hypothetical protein	3384.37	-0.178045	0.455343	0.885513	NA
Ld1S_110039200	40S ribosomal protein S21, putative fragment	8565.26	-0.259131	0.326883	0.806465	GO:0006412
Ld1S_110039300	40S ribosomal protein S21, putative fragment	9552.24	-0.181654	0.601556	0.941244	GO:0006412
Ld1S_110039400	hypothetical protein	6788.9	0.101781	0.656337	0.954758	NA
Ld1S_110039500	hypothetical protein	3643.15	-0.23686	0.285908	0.771306	NA
Ld1S_110031500	cdc2-related kinase 8, putative	3116.72	-0.214332	0.317336	0.799475	GO:0006468,GO:0016310
Ld1S_110039600	EF hand family protein. Function unknown	6527	0.668581	0.00117184	0.0327519	NA
Ld1S_110039700	hypothetical protein	2819.19	0.0660667	0.793561	0.974656	GO:0010608
Ld1S_110039800	hypothetical protein	7341.16	0.135389	0.562785	0.926052	GO:0010608
Ld1S_110031600	hypothetical protein	1544.98	-0.550952	0.00803374	0.115015	NA
Ld1S_110040100	PDS5, regulator of cohesion maintenance, homolog. Function unknown	3437.03	0.0910611	0.666759	0.95718	GO:0007064
Ld1S_110040200	kinesin, putative	2932.89	0.0913467	0.658588	0.95531	GO:0007018
Ld1S_110040300	START domain containing protein, putative	11196.3	0.0907927	0.601631	0.941244	NA
Ld1S_110031700	NGG1 interacting factor 3-like protein	2697.13	0.043455	0.83386	0.977938	NA
Ld1S_110040500	Leucine Rich repeat, putative	8683.58	0.514483	0.00469166	0.0814642	NA
Ld1S_110040600	60S ribosomal protein L24, putative	5437.73	0.155739	0.493632	0.90223	GO:0006412
Ld1S_110040700	ATPase, putative	5104.27	-0.330751	0.0916968	0.479304	NA
Ld1S_110040800	Short C-terminal domain,PUB domain containing protein, putative	2880.82	-0.498305	0.028515	0.24676	NA
Ld1S_110031800	cell cycle sequence binding phosphoprotein RBP45, putative	3826	-0.0020154	0.991309	0.998235	GO:0010608
Ld1S_110041200	hypothetical protein	5702.17	0.261678	0.146871	0.60353	NA
Ld1S_110041400	hypothetical protein	4874.07	0.208325	0.241606	0.729532	NA
Ld1S_110041500	40S ribosomal protein S5 fragment	10807.3	-0.289602	0.199123	0.676441	GO:0006412
Ld1S_110041600	40S ribosomal protein S5 fragment	14169.4	-0.270479	0.126915	0.564238	GO:0006412
Ld1S_110031900	listerin E3 ubiquitin protein ligase 1. Posttranslational modification, protein turnover, chaperones	3606.14	0.054593	0.792727	0.974638	NA
Ld1S_110041700	HIT zinc finger, putative	6555.16	-0.255453	0.150356	0.609621	GO:0006338,GO:0043486
Ld1S_110041800	adaptin-related protein-like protein	2738.05	-0.00119333	0.99571	0.998326	GO:0006886,GO:0015031,GO:0016192
Ld1S_110041900	pyruvate phosphate dikinase, putative	41455.1	-0.0780057	0.736236	0.970302	GO:0006090,GO:0016310
Ld1S_110042000	inositol-1,4,5-trisphosphate IP3 5- phosphatase, putative	4797.02	0.08972	0.616765	0.94684	GO:0016311
Ld1S_110042100	hypothetical protein	3726.46	0.264311	0.294166	0.777076	NA
Ld1S_110042300	hypothetical protein	3240.91	0.416536	0.287502	0.771306	GO:0010608
Ld1S_110042400	protein transport protein SEC61 subunit alpha, putative	16527.1	0.310085	0.123626	0.556666	GO:0015031
Ld1S_110032000	Exocyst complex component. Intracellular trafficking, secretion, and vesicular transport	5615.8	-0.155175	0.416058	0.865458	GO:0006904
Ld1S_110042900	hypothetical protein	875.406	0.0654624	0.787445	0.974214	NA
Ld1S_110043000	zinc finger domain protein, putative	5672.62	0.302537	0.148391	0.605738	GO:0006897,GO:0018345
Ld1S_110030700	Bacterial transferase hexapeptide six repeats, putative	8110.48	0.235332	0.20169	0.678821	NA
Ld1S_110043100	zinc finger domain protein, putative	1231.21	0.406421	0.0623218	0.387349	GO:0006897,GO:0018345
Ld1S_110043200	Lanosterol 14-alpha demethylase	10546.3	0.443273	0.017172	0.184457	GO:0044091
Ld1S_110043300	60S ribosomal protein L28, putative	94.5179	0.766312	0.262084	0.74226	GO:0006412
Ld1S_110043400	hypothetical protein	6375.08	-0.290411	0.237104	0.72452	NA
Ld1S_110043500	60S ribosomal protein L28, putative	636.141	2.78978	0.219116	0.699005	GO:0006412
Ld1S_110043600	protein transport protein SEC31, putative	4108.73	0.198631	0.317476	0.799475	GO:0010608
Ld1S_110043700	eukaryotic release factor 3, putative	14783.2	0.0773754	0.65429	0.954758	GO:0010608
Ld1S_110043800	60Kd inner membrane protein, putative	10139.9	-0.0196147	0.938292	0.995039	GO:0090150
Ld1S_110032100	myotubularin-associated protein, putative	3266.36	-0.0404563	0.82964	0.97765	NA
Ld1S_110043900	40S ribosomal protein S15A, putative	43963	-0.281057	0.131608	0.574083	GO:0006412
Ld1S_110044000	Organic solute transporter Ostalpha, putative	6421.75	0.113889	0.51542	0.910884	NA
Ld1S_110044100	SKP1-like protein	10314.5	0.136084	0.470613	0.892063	GO:0010608,GO:0006511
Ld1S_110032200	cytoplasmic translation machinery associated protein, putative	5700.18	-0.170122	0.521573	0.913014	GO:0042254,GO:0006412
Ld1S_110032300	DEAD-boc ATP-dependent RNA helicase, putative	2898.67	-0.0469773	0.840356	0.980115	NA
Ld1S_110045100	ATP-binding cassette protein subfamily A, member 9, putative,ATP-binding cassette protein subfamily A, member 6, putative,ATP-binding cassette protein subfamily A, member 3, putative fragment,ATP-binding cassette protein subfamily A, member 7, putative,ATP-binding cassette protein subfamily A, member 5, putative,ATP-binding cassette protein subfamily A, member 10, putative,ABC1 transporter, putat…	3567.69	0.421109	0.115005	0.538487	GO:0055085
Ld1S_110045200	tatD related deoxyribonuclease, putative	11362.4	-0.15227	0.378104	0.846051	GO:0006259
Ld1S_110032400	hypothetical protein	2328.86	-0.0865812	0.651214	0.954758	NA
Ld1S_110045400	hypothetical protein	2810.9	-0.0499629	0.797327	0.974968	NA
Ld1S_110045500	hypothetical protein	5438.31	0.41283	0.0311868	0.260416	NA
Ld1S_110045600	hypothetical protein	4214.14	0.372748	0.108311	0.520586	GO:0055085
Ld1S_110045700	Flagellar-associated PapD-like, putative	6827.48	0.375926	0.0525559	0.351211	NA
Ld1S_110045800	Nodulin-like,Major Facilitator Superfamily, putative	4149.86	-0.0967596	0.609642	0.943541	GO:0055085
Ld1S_110032500	acidocalcisomal pyrophosphatase	7622.98	0.146136	0.416851	0.866109	GO:0006796
Ld1S_110045900	hypothetical protein	6335.16	0.236973	0.380329	0.846896	NA
Ld1S_110046000	ribosomal protein L4,L1 family, putative	6291.57	0.0235437	0.910938	0.993018	GO:0006412
Ld1S_110046100	tRNA pseudouridine synthase D TruD, putative	5275.48	-0.0668425	0.714526	0.96689	GO:0001522,GO:0009451
Ld1S_110046300	Variant SH3 domain containing protein, putative	6736.44	0.0939409	0.784633	0.974214	NA
Ld1S_110030800	ATP-binding cassette protein subfamily H, member 1, putative	9971.97	0.0428967	0.811679	0.975924	NA
Ld1S_110032600	pterin-4-alpha-carbinolamine dehydratase, putative	3507.54	0.0400895	0.850667	0.982618	GO:0006729
Ld1S_110032700	Rad51, putative	3380.45	0.0878481	0.648386	0.954758	GO:0006281
Ld1S_110032800	proteasome alpha 7 subunit, putative	14123.7	0.385898	0.0775961	0.438678	GO:0006508,GO:0006511,GO:0051603
Ld1S_110032900	serine,threonine protein kinase, putative	3908.69	0.306858	0.108718	0.521369	GO:0006468,GO:0016310
Ld1S_110033000	hypothetical protein	6592.64	0.228328	0.209265	0.687896	GO:0006094
Ld1S_110033100	NADH-cytochrome b5 reductase-like protein	1406.82	-0.106339	0.619652	0.947563	GO:0055114
Ld1S_110030900	SNF2,RAD54 related DNA helicase, putative	12130.7	-0.119692	0.59843	0.941244	GO:0090305
Ld1S_110033400	hypothetical protein	8528.51	0.0638989	0.79816	0.974968	NA
Ld1S_110033500	Sec20, putative	1676.92	-0.205287	0.395962	0.856377	GO:0006890,GO:0061025
Ld1S_110033600	hypothetical protein	5000.74	0.295783	0.100247	0.503874	NA
Ld1S_110033700	PIF1 helicase-like protein, putative	5219.98	0.0546449	0.785106	0.974214	GO:0006264
Ld1S_120049900	hypothetical protein	4580.58	-0.329408	0.179308	0.648909	NA
Ld1S_120051000	hypothetical protein	4056.52	-0.321615	0.1658	0.629691	NA
Ld1S_120047400	hypothetical protein	5199.96	-0.428543	0.0463657	0.328291	GO:0006397,GO:0090615
Ld1S_120051700	Caltractin. Function unknown	1224.63	-0.250417	0.44284	0.879291	NA
Ld1S_120053100	hypothetical protein	8605.37	-0.477671	0.0311799	0.260416	NA
Ld1S_120053800	Protein of unknown function DUF962, putative	1402.04	0.347362	0.291762	0.773852	NA
Ld1S_120054000	hypothetical protein	8945.54	0.318661	0.437341	0.876578	NA
Ld1S_120054300	hypothetical protein	102.557	-0.700188	0.253592	0.737021	NA
Ld1S_120054500	hypothetical protein	21.0575	-0.0876706	0.934033	0.994067	NA
Ld1S_120054600	Leucine Rich Repeat, putative	7.99697	-1.17668	0.466523	0.889762	NA
Ld1S_120054800	hypothetical protein	1.76255	-1.16747	0.689701	0.961833	NA
Ld1S_120054900	hypothetical protein	5.94404	0.229912	0.900269	0.990273	NA
Ld1S_120055000	hypothetical protein	220.607	-0.916129	0.0117449	0.146828	NA
Ld1S_120055100	hypothetical protein	39.1929	-0.976846	0.257172	0.737322	NA
Ld1S_120055200	hypothetical protein	20876.9	0.458917	0.227805	0.712224	NA
Ld1S_120055500	hypothetical protein	66.003	-1.51892	0.0478739	0.334241	NA
Ld1S_120056000	Coiled-coil domain containing 104. Function unknown	6261.17	0.310513	0.731528	0.970065	NA
Ld1S_120056100	hypothetical protein	152.775	-0.309611	0.508602	0.907021	NA
Ld1S_120056200	hypothetical protein	4299.7	0.848661	0.0350967	0.2795	NA
Ld1S_120056300	hypothetical protein	93.0691	-0.788022	0.184167	0.65478	NA
Ld1S_120056500	hypothetical protein	4073.84	-0.147852	0.645816	0.954494	NA
Ld1S_120056900	ec 3.5.1.14. Amino acid transport and metabolism	197.928	0.128803	0.800661	0.975425	NA
Ld1S_120050300_pseudogene	pumillio protein 4, putative	4819.98	-0.354435	0.131244	0.573979	NA
Ld1S_120050500_pseudogene	3p-nucleotidase,nuclease, putative	25783.5	-0.571649	0.0116731	0.146167	GO:0006308,GO:0090305
Ld1S_120050700_pseudogene	Eukaryotic protein of unknown function DUF866, putative	9835.89	-0.29241	0.120433	0.549337	NA
Ld1S_120053900_pseudogene	hypothetical protein	335.27	-0.642459	0.104453	0.510969	NA
Ld1S_120054100_pseudogene	hypothetical protein	226.638	-0.265063	0.547914	0.921914	NA
Ld1S_120054200_pseudogene	protein, conserved. Source GeneDB. Function unknown	245.227	-0.210713	0.608543	0.943541	NA
Ld1S_120054400_pseudogene	protein, conserved. Source GeneDB. Function unknown	11.413	-0.62173	0.633332	0.949457	NA
Ld1S_120054700_pseudogene	hypothetical protein	1.32622	0.315317	0.940417		NA
Ld1S_120055300_pseudogene	hypothetical protein	421.116	-0.473921	0.193236	0.666604	NA
Ld1S_120047900_pseudogene	hypothetical protein	5904.6	-0.232937	0.245117	0.730191	GO:0043085,GO:0016485
Ld1S_120055400_pseudogene	protein, conserved. Source GeneDB. Function unknown	264.915	-0.7562	0.0299849	0.254495	NA
Ld1S_120055600_pseudogene	protein, conserved. Source GeneDB. Function unknown	72.4446	0.0220666	0.969059	0.997219	NA
Ld1S_120055700_pseudogene	surface antigen protein 2, putative	64129.6	-0.310629	0.390061	0.852411	NA
Ld1S_120055800_pseudogene	hypothetical protein	1904.51	-0.4818	0.173588	0.643331	NA
Ld1S_120055900_pseudogene	protein, conserved. Source GeneDB. Function unknown	8.0316	0.364787	0.812455	0.975924	NA
Ld1S_120056400_pseudogene	protein, conserved. Source GeneDB. Function unknown	431.562	-0.183024	0.58345	0.93369	NA
Ld1S_120056700_pseudogene	DnaJ domain containing protein, putative	10302.9	0.369884	0.164153	0.62884	GO:0006457
Ld1S_120057400_pseudogene	Putative integral membrane protein conserved region DUF2404, putative	3042.5	-0.445296	0.0839944	0.457683	GO:0006869
Ld1S_120058500_pseudogene	hypothetical protein	3141.67	-0.294915	0.24442	0.730099	NA
Ld1S_120058800_pseudogene	Ribonuclease H2 non-catalytic subunit Ylr154p-like, putative	2933.23	-0.385976	0.134437	0.579477	GO:0006401
Ld1S_120048900_pseudogene	function. Function unknown	4366.72	-0.134824	0.46068	0.887242	NA
LdBPK_120013000	hypothetical protein	0.17688	-2.23128	0.685973		NA
LdBPK_120013000_aln1	hypothetical protein	0				NA
LdBPK_120013900	hypothetical protein	0.145754	1.10578	0.843053		NA
LdBPK_120017900	Lysinemethyltransferase,putative	2438.73	-0.626975	0.00597941	0.0941388	NA
Ld1S_120046700	Mitochondrial SSU ribosomal protein 29, putative	10990.8	-0.198947	0.311397	0.794146	NA
Ld1S_120049200	hypothetical protein	3244.31	-0.53223	0.0141759	0.162624	NA
Ld1S_120049300	ornithine decarboxylase	7281.79	-0.235531	0.463821	0.88889	GO:0006595,GO:0033387
Ld1S_120049400	hypothetical protein	4743.79	-0.579938	0.00526615	0.0887058	NA
Ld1S_120049500	hypothetical protein	6639.43	-0.743069	0.000357219	0.0159135	NA
Ld1S_120046800	hypothetical protein	5116.2	-0.140596	0.443817	0.879291	NA
Ld1S_120049600	hypothetical protein	3791.75	-0.618478	0.00206742	0.0482448	NA
Ld1S_120049700	Myotubularin-related protein, putative	5491.41	-0.479909	0.0447363	0.322336	NA
Ld1S_120046900	kinetoplastid-specific phospho-protein phosphatase	9333.61	-0.185259	0.358368	0.829487	NA
Ld1S_120049800	hypothetical protein	2527.95	-0.77132	0.00723935	0.106957	NA
Ld1S_120047000	ribonuclease mar1	14882.7	-0.258938	0.140137	0.592411	GO:0008152
Ld1S_120050000	CCR4-NOT transcription complex subunit 2, putative	4862.46	-0.289501	0.163879	0.62884	GO:0010608
Ld1S_120050100	Glutathione S-transferase, N-terminal domain containing protein, putative	3174.96	-0.27212	0.153643	0.611933	NA
Ld1S_120050200	hypothetical protein	5495.17	-0.679532	0.000698803	0.0234969	NA
Ld1S_120047100	hypothetical protein	4917.99	-0.372786	0.0955328	0.491439	NA
Ld1S_120050400	HIV-1 Tat interactive protein 2, 30kDa. Signal transduction mechanisms	7075.85	-0.615525	0.0173921	0.185009	NA
Ld1S_120050600	hypothetical protein	1009.17	-0.810237	0.00349675	0.068652	NA
Ld1S_120050800	hypothetical protein	5730.94	-0.434933	0.0230976	0.219007	GO:0055114
Ld1S_120050900	hypothetical protein	3052.78	-0.530617	0.0186293	0.193414	NA
Ld1S_120047200	hypothetical protein	635.673	-0.550938	0.0292221	0.248984	NA
Ld1S_120051100	hypothetical protein	9999.36	-0.473696	0.0604673	0.380675	NA
Ld1S_120047300	kinetoplastid kinetochore protein 6, putative	6479.25	-0.0727197	0.80996	0.975856	GO:0007059
Ld1S_120051200	hypothetical protein	611.635	0.479281	0.242104	0.729532	NA
Ld1S_120051300	hypothetical protein	769.506	-0.0398703	0.911025	0.993018	NA
Ld1S_120051400	hypothetical protein	86.4008	-0.407868	0.431508	0.873769	NA
Ld1S_120047500	ornithine decarboxylase, putative	4215.46	-0.372503	0.0779669	0.439345	NA
Ld1S_120051500	hypothetical protein	137.324	0.011739	0.978936	0.9973	NA
Ld1S_120051600	hypothetical protein	1804.2	-0.503713	0.203829	0.678821	NA
Ld1S_120047600	FYVE-type domain-containing protein	4739.15	-0.465158	0.0392031	0.299171	NA
Ld1S_120051800	WW domain containing protein, putative	3924.78	-0.224947	0.262109	0.74226	NA
Ld1S_120051900	vacuolar ATP synthase subunit, putative	12515.9	-0.132445	0.47235	0.893632	GO:0006811,GO:0034220,GO:1902600
Ld1S_120052000	glucose-6-phosphate isomerase	40906.4	-0.099006	0.668635	0.957277	GO:0006094,GO:0006096
Ld1S_120052100	Present in the outer mitochondrial membrane proteome 18	5216.79	-0.358061	0.108816	0.521554	NA
Ld1S_120052200	Mannosyltransferase-like protein. Cell wall,membrane,envelope biogenesis	1958.4	0.0448992	0.832033	0.97765	NA
Ld1S_120052300	General transcription factor IIIC, polypeptide 3. Transcription	6442.08	-0.444773	0.023844	0.223802	GO:0006383,GO:0070898
Ld1S_120047700	hypothetical protein	5993.73	-0.446217	0.0130773	0.1553	NA
Ld1S_120052400	Fusaric acid resistance protein-like, putative	2916.12	-0.407758	0.0470541	0.331872	NA
Ld1S_120052500	Fusaric acid resistance protein-like, putative	4499.07	0.216662	0.338145	0.812973	NA
Ld1S_120052600	hypothetical protein	8295.4	-0.242552	0.216141	0.696313	GO:0008152
Ld1S_120052700	TPR repeat, putative	2649.21	-0.370687	0.0536563	0.354877	GO:0007049
Ld1S_120052800	hypothetical protein	2989.9	-0.0730874	0.708816	0.964844	NA
Ld1S_120052900	alanine aminotransferase, putative	7993.35	0.290702	0.12467	0.558668	GO:0006524,GO:0006560
Ld1S_120053000	primase 2, putative	2585	-0.0639966	0.737419	0.970302	GO:0006260
Ld1S_120053200	ser,thr protein phosphatase, putative	7444.42	-0.294727	0.188161	0.660785	GO:0006470
Ld1S_120053300	cytochrome oxidase subunit IV, putative	31961	0.020915	0.915776	0.993018	GO:0055114
Ld1S_120053400	Bardet-Biedl syndrome 5 protein	8104.85	-0.583907	0.00206865	0.0482448	GO:0060271,GO:0060285,GO:0033572
Ld1S_120053500	hypothetical protein	8301.25	-0.0842604	0.628241	0.949457	NA
Ld1S_120053600	Leucine Rich repeat, putative	6055.36	-0.0209537	0.918681	0.993018	NA
Ld1S_120053700	Protein of unknown function DUF962, putative	3262.74	-0.128941	0.540407	0.920281	NA
Ld1S_120047800	Cell division protein kinase, putative	5534.87	-0.279205	0.180477	0.650118	GO:0006468
Ld1S_120048000	leucine-rich repeat protein, putative	5612.44	-0.273116	0.127793	0.566707	NA
Ld1S_120056600	hypothetical protein	8171.77	-0.521874	0.0331774	0.270718	NA
Ld1S_120056800	Flagellum attachment zone protein 2	4855.19	0.043518	0.841744	0.98027	NA
Ld1S_120057000	Activating nitroreductase NTR2	6911.94	-0.223757	0.257623	0.737962	GO:0055114
Ld1S_120048100	dolichyl-P-Man:GDP-Man5GlcNAc2-PP-dolichyl alpha-1,2-mannosyltransferase, putative	3884.57	-0.267581	0.322575	0.801961	GO:0006488
Ld1S_120057100	n-ethylmaleimide reductase-like protein	3282.67	0.24026	0.493072	0.90223	GO:0055114
Ld1S_120057200	hypothetical protein	2708.31	-0.143955	0.443655	0.879291	NA
Ld1S_120057300	Putative integral membrane protein conserved region DUF2404, putative	3269.17	-0.430525	0.0336044	0.272311	GO:0006869
Ld1S_120057500	hypothetical protein	4501.97	-0.735307	0.000202837	0.0113382	NA
Ld1S_120057600	ABC transporter, putative	3767.07	-0.505244	0.0505507	0.344435	NA
Ld1S_120057700	hypothetical protein	2081.58	-0.10683	0.614165	0.946429	NA
Ld1S_120048200	hypothetical protein	3074.78	-0.614231	0.00529629	0.0888724	NA
Ld1S_120057800	transfer protein. Lipid transport and metabolism	2809.62	-0.32771	0.174726	0.644161	NA
Ld1S_120057900	WD repeat and HMG-box DNA-binding protein, putative	2879.4	-0.494134	0.0197767	0.200581	NA
Ld1S_120058000	SNARE associated Golgi protein, putative	3253.93	-0.261047	0.344617	0.817309	NA
Ld1S_120058100	function. Posttranslational modification, protein turnover, chaperones	5434.63	-0.556491	0.00367141	0.0702062	NA
Ld1S_120048300	hypothetical protein	2628.9	-0.740958	8.17517e-05	0.00608011	NA
Ld1S_120058200	puromycin-sensitive aminopeptidase-like protein	3715.46	-0.320205	0.155372	0.614294	GO:0006508
Ld1S_120058300	hypothetical protein	5802.08	0.0332706	0.917588	0.993018	NA
Ld1S_120058400	arginine N-methyltransferase-like protein	15459	-0.381575	0.0257842	0.23367	GO:0019919
Ld1S_120058600	hypothetical protein	2236.94	-0.655581	0.00433697	0.0772033	NA
Ld1S_120058700	SET domain containing protein, putative	7227.87	-0.598136	0.00308964	0.0623982	NA
Ld1S_120058900	FAM91 N-terminus,FAM91 C-terminus, putative	3252.94	-0.513781	0.0358516	0.284222	NA
Ld1S_120059000	Vacuolar sorting protein 39 domain 1,Vacuolar sorting protein 39 domain 2, putative	3863.51	-0.634302	0.00502065	0.0855558	GO:0016192
Ld1S_120059100	Alpha,beta hydrolase domain-containing protein	3437.11	-0.576502	0.0266133	0.236819	GO:0006508
Ld1S_120059200	hypothetical protein	2066.78	-0.352637	0.106943	0.517098	NA
Ld1S_120048400	ubiquitin hydrolase, putative	5229.82	-0.544682	0.00796245	0.114181	GO:0006511,GO:0016579
Ld1S_120046400	translation initiation factor EIF-2b alpha subunit, putative	9771.16	-0.295196	0.240095	0.727308	GO:0044237
Ld1S_120048500	hypothetical protein	3858.17	-0.346078	0.0672711	0.404918	NA
Ld1S_120048600	proteasome regulatory ATPase subunittcc1l8.3, putative	7160.97	-0.168336	0.433265	0.8743	GO:0030163,GO:1901800
Ld1S_120048700	glyoxalase II, putative	9958.65	-0.0905588	0.62718	0.949457	GO:0019243
Ld1S_120046500	PITH domain-containing protein	5727.55	-0.430099	0.0217865	0.212916	NA
Ld1S_120048800	hypothetical protein	4297.43	-0.823821	7.00618e-05	0.00553366	NA
Ld1S_120046600	proteasome beta-1 subunit, putative	22893	-0.114027	0.49805	0.902618	GO:0006508,GO:0043161,GO:0051603
Ld1S_120049000	cysteinyl-tRNA synthetase, putative	18569.1	-0.271143	0.14919	0.607278	GO:0006418,GO:0006423
Ld1S_120049100	Helicase associated domain HA2, putative	4409.48	-0.411606	0.0439356	0.320515	GO:0006423
Ld1S_130071600	Thiamin pyrophosphokinase, vitamin B1 binding domain containing protein, putative	2.08933	0.620643	0.825444	0.977205	GO:0009229
Ld1S_130062400	alpha tubulin	0				GO:0007010,GO:0007017
Ld1S_130062500	alpha tubulin	0				GO:0007010,GO:0007017
Ld1S_130066200	oxidoreductase-like protein	2678.36	-0.676766	0.00238668	0.0530267	GO:0055114
Ld1S_130060200	hypothetical protein	1909.35	-0.386138	0.0736245	0.42614	NA
Ld1S_130069500	hypothetical protein	907.091	-0.476034	0.0409537	0.309037	NA
Ld1S_130071500	Thiamin pyrophosphokinase, vitamin B1 binding domain containing protein, putative	3161.42	-0.10486	0.677634	0.958925	GO:0009229
Ld1S_130071700	hypothetical protein	4496.13	0.447478	0.0596084	0.376919	NA
Ld1S_130071900	hypothetical protein	380.554	0.110133	0.725384	0.969575	NA
Ld1S_130072000	DNA,RNA non-specific endonuclease-like protein	3598.9	-0.360678	0.0545343	0.357961	GO:0090305
Ld1S_130073600	hypothetical protein	1379.48	-0.381315	0.134289	0.579301	NA
Ld1S_130074600	hypothetical protein	4887.86	-0.250478	0.193996	0.668081	NA
Ld1S_130062000	alpha tubulin	3.05933	-2.23581	0.57837	0.931804	GO:0007010,GO:0007017
Ld1S_130062100	alpha tubulin	0				GO:0007010,GO:0007017
Ld1S_130062200	alpha tubulin	0				GO:0007010,GO:0007017
Ld1S_130062300	alpha tubulin	0				GO:0007010,GO:0007017
Ld1S_130063000_pseudogene	Sister chromatid cohesion C-terminus, putative	5564.87	-0.203684	0.286412	0.771306	GO:0007049,GO:0010468
Ld1S_130066000_pseudogene	kinesin, putative	2134.19	-0.0684121	0.778819	0.974214	GO:0007018
Ld1S_130067100_pseudogene	hypothetical protein	5189.62	-0.319058	0.0987599	0.501509	NA
Ld1S_130067300_pseudogene	hypothetical protein	6129.48	-0.0115659	0.947962	0.995242	NA
Ld1S_130068000_pseudogene	hypothetical protein	12195.3	-0.319666	0.115947	0.53932	NA
Ld1S_130069400_pseudogene	subtilisin peptidase	5477.34	-0.363332	0.0517134	0.349364	GO:0030154,GO:0045454,GO:0009405
Ld1S_130073400_pseudogene	hypothetical protein	3605.2	-0.0127387	0.968592	0.997219	NA
Ld1S_130073900_pseudogene	EF hand-like protein	1931.05	-0.508456	0.0264602	0.236712	NA
Ld1S_130074400_pseudogene	PIN domain containing protein, putative	4973.3	-0.264563	0.141234	0.594183	NA
Ld1S_130075900_pseudogene	mitogen-activated protein kinase 7, putative	9213.71	-0.373812	0.0468601	0.330848	GO:0000165,GO:0006468,GO:0016310
Ld1S_130062600	alpha tubulin	0				GO:0007010,GO:0007017
Ld1S_130062700	alpha tubulin	0				GO:0007010,GO:0007017
Ld1S_130062800	alpha tubulin	20654.7	-0.557406	0.0709762	0.41615	GO:0007010,GO:0007017
Ld1S_130059700	ribonuclease HII, putative	6995.47	-0.276691	0.167645	0.632951	GO:0090305,GO:0090502
Ld1S_130062900	alpha tubulin	3704.48	-1.20854	0.376607	0.845643	GO:0007010,GO:0007017
Ld1S_130063100	hypothetical protein	6004.89	-0.323789	0.0904196	0.476018	NA
Ld1S_130063200	long-chain-fatty-acid-CoA ligase, putative	16195.5	-0.288876	0.206723	0.684009	GO:0008152
Ld1S_130059800	hypothetical protein	4249.36	-0.219661	0.255922	0.737021	NA
Ld1S_130063300	Flagellar radial spoke protein 4,6	11237.9	0.458939	0.0371848	0.289303	GO:0060271,GO:0060294
Ld1S_130063400	mitogen-activated protein kinase kinase 2	10698.3	-0.214659	0.242442	0.729532	GO:0006468,GO:0016310
Ld1S_130063500	ALBA-domain protein 1	212336	-0.160601	0.404863	0.858857	GO:0034605
Ld1S_130063600	C2 domain containing protein, putative	63300.4	-0.16787	0.473742	0.893971	NA
Ld1S_130063700	hypothetical protein	8165.79	-0.134041	0.629389	0.949457	NA
Ld1S_130063800	TATA element modulatory factor 1 TATA binding, putative	13901.2	-0.238107	0.318238	0.799624	NA
Ld1S_130059900	hypothetical protein	5398.89	0.0385636	0.837523	0.979363	NA
Ld1S_130063900	Histidine phosphatase superfamily branch 1, putative	12403.1	-0.216597	0.236609	0.723513	NA
Ld1S_130064000	ATP-dependent RNA helicase, putative	12888.7	-0.386616	0.0710854	0.41615	NA
Ld1S_130064100	hypothetical protein	12472.1	-0.255566	0.255907	0.737021	NA
Ld1S_130060000	mitochondrial DNA polymerase I protein B, putative	13066	-0.222644	0.458656	0.886424	GO:0006264
Ld1S_130064200	Protein of unknown function DUF1014, putative	7940.18	-0.23534	0.320154	0.800424	NA
Ld1S_130064300	hypothetical protein	5734.49	-0.45317	0.0869549	0.466167	NA
Ld1S_130064400	hypothetical protein	5415.66	-0.363402	0.092539	0.481371	NA
Ld1S_130064500	Uncharacterized ACR, COG1678, putative	6622.04	-0.62947	0.00307392	0.0623982	NA
Ld1S_130064600	60S ribosomal protein L18, putative	59668.8	-0.410029	0.0223129	0.215289	GO:0006412
Ld1S_130064700	40S ribosomal protein S12, putative	208353	-0.77367	0.000362437	0.0159419	GO:0010608
Ld1S_130064800	hypothetical protein	7001.8	-0.336195	0.0825865	0.454698	NA
Ld1S_130064900	hypothetical protein	6076.8	-0.275072	0.181945	0.651733	NA
Ld1S_130065000	Protein of unknown function, DUF607, putative	4247.99	-0.224637	0.266225	0.74892	GO:0051560
Ld1S_130065100	actyltransferase-like protein	5288.2	-0.272977	0.122702	0.554583	GO:0006048
Ld1S_130065200	hypothetical protein	3476.92	-0.243581	0.187178	0.659444	NA
Ld1S_130065300	hypothetical protein	2347.27	-0.488571	0.0153264	0.171776	NA
Ld1S_130065400	importin. Intracellular trafficking, secretion, and vesicular transport,Nuclear structure	7315.06	-0.437565	0.0169119	0.183001	NA
Ld1S_130065500	palmitoyl acyltransferase 6, putative	6860.25	-0.301728	0.0884042	0.46972	GO:0006897,GO:0018345
Ld1S_130065600	U-box domain containing protein, putative	4998.65	-0.149025	0.403622	0.858354	GO:0016567
Ld1S_130065700	mannose-specific lectin, putative	9849.31	-0.0688047	0.708215	0.964844	GO:0010608
Ld1S_130065800	Metallopeptidase family M24, putative	4343.94	-0.413877	0.0726587	0.421728	NA
Ld1S_130065900	PSP1 C-terminal conserved region, putative	3983.04	0.00939389	0.963882	0.997011	NA
Ld1S_130066100	Putative GTPase activating protein for Arf, putative	1032.34	-1.66877	1.6658e-09	1.21825e-06	GO:0043547
Ld1S_130066300	ubiquitin-like protein	8912.54	-0.633934	0.000447273	0.0183424	NA
Ld1S_130066400	Calcium-activated chloride channel, putative	4046.72	-0.483384	0.0122567	0.151074	NA
Ld1S_130060100	carboxypeptidase, putative,metallo-peptidase, Clan MAE Family M32	20438.7	-0.268612	0.301753	0.783311	GO:0006518,GO:0006508,GO:0006508
Ld1S_130066500	hypothetical protein	1680.43	-0.615718	0.00283265	0.0590556	NA
Ld1S_130066600	C2 domain containing protein, putative	6917.95	-0.461979	0.020514	0.20528	NA
Ld1S_130066700	Dual specificity phosphatase, catalytic domain containing protein, putative	3707.29	-0.551006	0.00831732	0.117201	GO:0006470,GO:0016311,GO:0035335
Ld1S_130066800	protein kinase, putative	12483.9	-0.300295	0.128509	0.568732	GO:0006468,GO:0016310
Ld1S_130066900	hypothetical protein	4244.32	-0.650423	0.000502931	0.0191901	GO:0002098,GO:0034227
Ld1S_130067000	CCR4-NOT transcription complex, subunit 3. Transcription	1920.29	-0.427716	0.0354799	0.282039	NA
Ld1S_130067200	Complex1_LYR-like, putative	7136.19	-0.445031	0.0286706	0.247121	GO:0034553
Ld1S_130059300	WD40. Function unknown	4059.83	-0.477483	0.00896977	0.123384	NA
Ld1S_130067400	hypothetical protein	3861.26	-0.301777	0.159149	0.62241	NA
Ld1S_130067500	hypothetical protein	3804.33	-0.0746308	0.794203	0.974656	NA
Ld1S_130067600	hypothetical protein	3490.19	-0.195135	0.302917	0.784652	NA
Ld1S_130067700	mitochondrial processing peptidase alpha subunit, putative	21889.6	-0.112346	0.594998	0.939961	GO:0006508
Ld1S_130067800	hypothetical protein	12220	-0.256147	0.255877	0.737021	NA
Ld1S_130067900	hypothetical protein	5935.15	-0.20307	0.305917	0.788697	NA
Ld1S_130068100	Leucine Rich repeat, putative	8256.53	-0.171866	0.34284	0.817156	NA
Ld1S_130068200	Axonemal dynein light chain, putative	6574.22	-0.124228	0.500157	0.903302	NA
Ld1S_130068300	glycosyltransferase family-like protein	5338.5	-0.346974	0.0574496	0.369631	GO:0009103
Ld1S_130068400	N2, N2-dimethylguanosine tRNA methyltransferase, putative	6091.81	-0.575183	0.00405629	0.0743174	GO:0008033,GO:0030488,GO:0032259
Ld1S_130060300	SURF1 family, putative	6593.11	-0.172671	0.387795	0.851848	NA
Ld1S_130068500	actin-like protein, putative	3779.5	0.131826	0.498092	0.902618	GO:0007010
Ld1S_130068600	katanin-like protein	4981.22	-0.281402	0.248403	0.733581	GO:0051013
Ld1S_130068700	hypothetical protein	8048.57	-0.286721	0.0999095	0.503837	NA
Ld1S_130068800	AMP deaminase, putative	9583.39	-0.520893	0.021177	0.209482	GO:0032264
Ld1S_130068900	hypothetical protein	4226.13	-0.47445	0.0519768	0.349984	NA
Ld1S_130069000	hypothetical protein	5410.96	-0.409262	0.0813647	0.450793	NA
Ld1S_130069100	hypothetical protein	3688.76	-0.263219	0.157261	0.61861	NA
Ld1S_130060400	hypothetical protein	1937.25	-0.508498	0.039686	0.301806	GO:0010608
Ld1S_130069200	Cryptococcal mannosyltransferase 1, putative	7666.53	-0.401466	0.0209938	0.208356	NA
Ld1S_130069300	hypothetical protein	3016.69	-0.573109	0.0054416	0.0901543	NA
Ld1S_130069600	Dpy-30 motif containing protein, putative	4246.26	0.628092	0.00876048	0.121265	NA
Ld1S_130069700	NADH-cytochrome b5 reductase, putative	7525.49	0.0852735	0.643299	0.953527	GO:0055114
Ld1S_130069800	Heat shock protein. Posttranslational modification, protein turnover, chaperones	13426.7	-0.185419	0.467454	0.889967	NA
Ld1S_130069900	hypothetical protein	5535.62	-0.581889	0.00223247	0.0503654	NA
Ld1S_130070000	proteasome regulatory ATPase subunit 2, putative	16718.8	-0.111226	0.607956	0.943541	GO:0006511
Ld1S_130070100	leucyl-tRNA synthetase, putative	27608.1	-0.265403	0.192449	0.666245	GO:0006412,GO:0006418,GO:0006429,GO:0106074
Ld1S_130060500	Kinesin-13 2, putative	4410.8	0.231488	0.227343	0.711523	GO:0060404,GO:0060271,GO:0061523
Ld1S_130070200	hypothetical protein	7382.98	0.287728	0.179218	0.648851	NA
Ld1S_130070300	DNA-directed RNA polymerase ii 8.2 Kd polypeptide, putative	3058.56	-0.0304353	0.877887	0.987187	GO:0006351
Ld1S_130070400	Uncharacterised ACR, YagE family COG1723, putative	5523.57	-0.155021	0.397983	0.856377	NA
Ld1S_130070500	Alpha,beta hydrolase family, putative	7135.8	-0.544436	0.00182263	0.0452083	NA
Ld1S_130070600	hypothetical protein	12140.9	-0.245582	0.274735	0.760111	GO:0016042
Ld1S_130070700	calmodulin, putative	8022.36	0.278132	0.164155	0.62884	NA
Ld1S_130070800	hypothetical protein	6286.16	-0.376884	0.0373819	0.290322	NA
Ld1S_130070900	dynein light chain Tctex-type, putative	5798.63	0.432341	0.100075	0.503837	GO:0007017
Ld1S_130071000	adenylosuccinate synthetase, putative	9974.13	0.0126515	0.945529	0.995039	GO:0010608
Ld1S_130071100	hypothetical protein	6835.4	-0.294182	0.145677	0.601901	NA
Ld1S_130071200	nucleobase transporter	29989.4	-0.561691	0.019318	0.198055	GO:1901642
Ld1S_130060600	hypothetical protein	5417.07	-0.288643	0.188066	0.660785	NA
Ld1S_130071300	40S ribosomal protein S4, putative	16628.9	-0.673475	0.0112154	0.14244	GO:0006412
Ld1S_130071400	40S ribosomal protein S4, putative	18034.7	-0.627658	0.000223013	0.0121563	GO:0006412
Ld1S_130071800	hypothetical protein	2251.31	0.157561	0.5347	0.919022	NA
Ld1S_130060700	hypothetical protein	5597.04	-0.531124	0.0680797	0.408386	NA
Ld1S_130072100	XPA-interacting protein, putative	7565.16	-0.449	0.0213083	0.210351	GO:0044376
Ld1S_130072200	hypothetical protein	4352.14	-0.381023	0.0580597	0.37165	NA
Ld1S_130072300	Complex 1 protein LYR family, putative	1723.59	-0.385986	0.197351	0.673648	NA
Ld1S_130072400	hypothetical protein	4642.28	0.218665	0.435918	0.875427	NA
Ld1S_130072500	hypothetical protein	527.874	-0.337174	0.289429	0.772839	NA
Ld1S_130060800	protein kinase A regulatory subunit	17512.5	0.459401	0.0181903	0.190874	GO:0060294,GO:0044145,GO:0052106
Ld1S_130072600	vacuolar protein sorting 51 homolog S. cerevisiae. Intracellular trafficking, secretion, and vesicular transport	13305.9	-0.300411	0.316023	0.799475	NA
Ld1S_130072700	hypothetical protein	6598.21	-0.550737	0.00545271	0.0901543	NA
Ld1S_130072800	AAA domain,Dpy-30 motif containing protein, putative	8236	-0.07507	0.692858	0.962902	GO:0006139,GO:0016310
Ld1S_130072900	hypothetical protein	9894.49	-0.0471932	0.81789	0.977205	NA
Ld1S_130073000	Sin-like protein conserved region, putative	7975.6	-0.37809	0.0588258	0.374869	GO:0006351
Ld1S_130073100	endomembrane protein, putative	18602.5	-0.00515701	0.978943	0.9973	NA
Ld1S_130060900	MOZ,SAS family acetyltransferase, putative	7338.47	-0.356673	0.0701548	0.415158	GO:0006355,GO:0016573
Ld1S_130073200	Beta-lactamase superfamily domain containing protein, putative	3359.66	-0.368672	0.0499209	0.341784	NA
Ld1S_130073300	hypothetical protein	3807.05	-0.399126	0.0321033	0.266294	NA
Ld1S_130073500	hypothetical protein	3920.57	-0.282784	0.184636	0.65478	NA
Ld1S_130073700	Leucine Rich repeats 2 copies, putative	6289.52	-0.35945	0.0658204	0.39998	NA
Ld1S_130061000	Tetratricopeptide repeat, putative	2744.98	-0.602766	0.0425585	0.315984	NA
Ld1S_130073800	hypothetical protein	5551.63	-0.600644	0.000712625	0.0235519	NA
Ld1S_130074000	programmed cell death 6 protein-like protein	6324.44	-0.325379	0.135168	0.581201	NA
Ld1S_130074100	SPRY domain,HECT-domain ubiquitin-transferase, putative	11449.1	-0.287235	0.106205	0.515232	GO:0016567
Ld1S_130074200	Ran-binding protein 1, putative	17894.6	-0.216229	0.390396	0.852807	GO:0046907
Ld1S_130074300	DNA crosslink repair. Replication, recombination and repair	5081.19	-0.238468	0.312165	0.794452	NA
Ld1S_130074500	phosphoprotein phosphatase-like protein fragment,phosphoprotein phosphatase, putative fragment	2905.11	-0.697416	0.00431204	0.0772033	NA
Ld1S_130074700	ATPase family associated with various cellular activities AAA, putative	11249.1	0.190578	0.476679	0.89568	GO:0060285
Ld1S_130074800	Miltefosine transporter	7612.69	-0.45289	0.0415875	0.311602	GO:0015914
Ld1S_130074900	hypothetical protein	12394.6	-0.443479	0.0429235	0.317884	NA
Ld1S_130061100	hypothetical protein	2303.7	0.202927	0.432623	0.8739	NA
Ld1S_130075000	hypothetical protein	5455.36	-0.351048	0.0553734	0.361025	NA
Ld1S_130075100	ras-like small GTPases, putative	13944.9	-0.292077	0.246483	0.732496	NA
Ld1S_130075200	phosphoprotein phosphatase-like protein fragment,phosphoprotein phosphatase, putative fragment	789.585	-0.237054	0.32611	0.806089	NA
Ld1S_130075300	ubiquitin-conjugating enzyme, putative	4982.64	-0.268419	0.14206	0.59623	GO:0006464
Ld1S_130075400	Spindle assembly abnormal 4	6465.33	-0.0876796	0.677944	0.958925	GO:0007105,GO:0010608
Ld1S_130075500	hypothetical protein	4632.95	-0.103911	0.701925	0.964705	NA
Ld1S_130075600	Kinesin-13 5, putative	9746.74	-0.216309	0.248701	0.733581	GO:0007018
Ld1S_130075700	squalene monooxygenase-like protein	7701	-0.401081	0.032849	0.26867	GO:0016126,GO:0055114
Ld1S_130061200	Lipase class 3, putative	4241.1	-0.149537	0.428528	0.873002	GO:0006629
Ld1S_130075800	mitochondrial DNA polymerase I protein D, putative	11425	-0.286267	0.207041	0.684623	GO:0006260,GO:0006261,GO:0071897
Ld1S_130059400	cis-prenyltransferase-like protein	7875.35	-0.0467083	0.804068	0.975433	GO:0009252
Ld1S_130076000	dynein heavy chain pseudogene, putative,Inner arm dynein 5-1,dynein heavy chain, putative,dynein heavy chain, cytosolic, putative	26026.4	0.615014	0.0120213	0.14901	GO:0060285
Ld1S_130076100	chaperonin TCP20, putative	17613.6	-0.231203	0.403944	0.858354	GO:0006457
Ld1S_130076200	60S ribosomal protein L44.60S ribosomal protein L44, putative	200549	-0.645433	0.0173214	0.18493	GO:0006412
Ld1S_130076300	pyrroline-5-carboxylate reductase	73732.4	-0.0805218	0.743401	0.970302	GO:0006561,GO:0008652,GO:0055114,GO:0055129
Ld1S_130076400	Protein Associated with Differentiation, putative,major facilitator superfamily, putative	11649.1	-0.168651	0.538879	0.920161	GO:0015746,GO:0050793,GO:0009266
Ld1S_130076500	Leucine-rich repeat protein. Function unknown	5211.85	-0.0760601	0.673133	0.957443	NA
Ld1S_130061300	Triglyceride lipase, putative	2309.69	-0.147833	0.439871	0.877738	GO:0006629
Ld1S_130061400	ras-related protein RAB5B, putative	4724.95	-0.204399	0.298177	0.780287	GO:0007264
Ld1S_130061500	zinc-RING finger domain containing protein, putative	1906.68	0.0394265	0.842286	0.98027	NA
Ld1S_130061600	Domain of unknown function DUF4200, putative	10566	0.174926	0.392134	0.854999	GO:0010608
Ld1S_130061700	Nucleoporin NUP48	4038.72	-0.614225	0.00493126	0.0845248	NA
Ld1S_130059500	hypothetical protein	5797.95	0.0166049	0.939109	0.995039	NA
Ld1S_130061800	N-acetyltransferase subunit ARD1, putative	6501.83	-0.206571	0.300799	0.782758	GO:0016049
Ld1S_130061900	hypothetical protein	5110.51	-0.253059	0.234299	0.719619	NA
Ld1S_130059600	hypothetical protein	8912.89	0.0404725	0.839962	0.980115	NA
Ld1S_140080500	hypothetical protein	0.383579	-1.83273	0.741791		NA
Ld1S_140080600	hypothetical protein	0.607764	2.2422	0.686966		NA
Ld1S_140080700	hypothetical protein	4375.76	-0.0635112	0.730656	0.96995	NA
Ld1S_140081300	hypothetical protein	1085.78	-0.0916646	0.751887	0.970906	NA
Ld1S_140081600	UDP-glucoronosyl and UDP-glucosyl transferase, putative	601.37	-0.0360414	0.897151	0.989568	GO:0008152
Ld1S_140082600	hypothetical protein	4965.25	-0.00305414	0.987585	0.998235	NA
Ld1S_140083900	fatty acid elongase, putative	412.573	0.285382	0.398303	0.856377	GO:0030497,GO:0042759
Ld1S_140085800	calpain-like cysteine peptidase, putative	491.637	0.726933	0.00823233	0.116722	NA
Ld1S_140086000	hypothetical protein	1145.29	-0.112187	0.608749	0.943541	NA
Ld1S_140086100	hypothetical protein	3182.45	-0.014021	0.941633	0.995039	NA
Ld1S_140086500	hypothetical protein	3247.79	-0.0531883	0.806505	0.975846	NA
Ld1S_140088600	hypothetical protein	681.106	-0.00707521	0.978282	0.9973	NA
Ld1S_140088800	hypothetical protein	2289.31	-0.136841	0.481666	0.897093	NA
Ld1S_140078800	hypothetical protein	361.078	-0.0329631	0.91693	0.993018	NA
Ld1S_140076700	phosphatidylinositol 3-kinase 2, putative	11387.2	0.0973289	0.675984	0.958235	GO:0016310,GO:0036092,GO:0046854,GO:0048015
Ld1S_140082400_pseudogene	hypothetical protein	1759.37	0.354097	0.0905937	0.476078	NA
Ld1S_140077700_pseudogene	hypothetical protein	1790.23	0.178866	0.47858	0.89568	NA
Ld1S_140087600_pseudogene	hypothetical protein	4529.71	-0.536727	0.00546048	0.0901543	NA
Ld1S_140088700_pseudogene	hypothetical protein	1896.5	-0.151795	0.445475	0.879722	NA
Ld1S_140091400_pseudogene	delta-6 fatty acid desaturase, putative	5912.07	0.0291933	0.88906	0.988477	GO:0006629,GO:0055114
LdBPK_140010000	UDP-glucoronosyl and UDP-glucosyl transferase, putative	304.963	-0.149748	0.650527	0.954758	NA
LdBPK_140016700_aln1	hypothetical protein	404.147	-0.201184	0.537414	0.919594	NA
LdBPK_140016700	hypothetical protein	82.8182	-0.0451117	0.936436	0.994776	NA
LdBPK_140020600	hypothetical protein	4797.73	-0.0593224	0.816462	0.976846	NA
LD14Cs1H3_c3	snoRNA	838.13	-0.260298	0.293889	0.77682	GO:0009302,GO:0006396
LD14Cs1H1_c4	snoRNA	383.688	0.349083	0.252792	0.736801	GO:0009302,GO:0006396
LD14Cs1C3_c5	snoRNA	509.478	0.329376	0.211307	0.68983	GO:0009302,GO:0006396
LD14Cs1C1_c6	snoRNA	173.995	0.722918	0.0806162	0.448628	GO:0009302,GO:0006396
LD14Cs1C2_c7	snoRNA	358.347	0.478335	0.121875	0.55313	GO:0009302,GO:0006396
LD14Cs1H2_c8	snoRNA	523.955	0.615596	0.0210113	0.208356	GO:0009302,GO:0006396
Ld1S_SLRNA_c9	SLRNA	199.258	0.265887	0.541583	0.920281	GO:0045291
Ld1S_140080000	inositol polyphosphate kinase-like protein, putative	2561.6	0.0652413	0.744883	0.970302	GO:0052746
Ld1S_140076800	hypothetical protein	7930.45	-0.197217	0.309699	0.793554	NA
Ld1S_140080100	threonine synthase, putative	3476.43	-0.208974	0.274528	0.759777	GO:0009088
Ld1S_140080200	bromodomain containing. Transcription	7504.96	-0.0407854	0.854152	0.983012	NA
Ld1S_140080300	hypothetical protein	6544.3	0.0132901	0.947824	0.995226	NA
Ld1S_140076900	J Biosynthesis Protein 2	8080.73	-0.288874	0.118697	0.545383	GO:0070580
Ld1S_140080400	Plasma-membrane choline transporter, putative	4889.61	0.0581429	0.826912	0.977205	NA
Ld1S_140080800	hypothetical protein	4022.66	-0.121919	0.513769	0.909957	NA
Ld1S_140080900	Protein of unknown function DUF1253, putative	8727.78	-0.21955	0.273533	0.758577	NA
Ld1S_140081000	Iguana,Dzip1-like DAZ-interacting protein N-terminal, putative	2023.59	0.124058	0.555954	0.924139	NA
Ld1S_140081100	mRNA capping enzyme, beta chain, putative	3208.02	-0.274082	0.224114	0.705835	GO:0098507
Ld1S_140081200	pyridine nucleotide-disulphide oxidoreductase, putative	2862.16	-0.147594	0.495873	0.90223	GO:0055114
Ld1S_140081400	N-terminal conserved domain of Nudc.,CS domain containing protein, putative	28240.6	-0.346702	0.0481516	0.33498	GO:0010608
Ld1S_140081500	cystathionine beta-lyase-like protein	5588.72	-0.0953353	0.789606	0.974214	GO:0019346,GO:0071266
Ld1S_140077000	hypothetical protein	5238.16	0.0331687	0.85306	0.982618	NA
Ld1S_140081700	Amastin surface glycoprotein, putative	735.492	-0.287074	0.246758	0.732594	NA
Ld1S_140081800	amastin-like surface protein-like protein. Function unknown	4787.2	0.0591043	0.85068	0.982618	NA
Ld1S_140081900	serine threonine kinase 10. Signal transduction mechanisms	5317.97	-0.0408077	0.866109	0.984304	NA
Ld1S_140082000	stearic acid desaturase, putative,fatty-acid desaturase, putative	906.234	0.451207	0.0947933	0.488123	GO:0006629,GO:0006636,GO:0055114
Ld1S_140077100	ADP-ribosylation factor family, putative	4218.49	-0.175521	0.452739	0.88534	NA
Ld1S_140082100	hypothetical protein	2742.03	-0.082108	0.709121	0.964844	NA
Ld1S_140082200	Ion channel, putative	7742.37	0.0035131	0.984362	0.99819	GO:0006813,GO:0071805
Ld1S_140082300	ion transport protein-like protein	10676.9	0.0594953	0.736068	0.970302	GO:0006813,GO:0071805
Ld1S_140077200	DHHC palmitoyltransferase, putative	2810.61	-0.0823918	0.696796	0.964131	NA
Ld1S_140082500	hypothetical protein	963.2	0.249584	0.407988	0.859633	NA
Ld1S_140082700	WD domain, G-beta repeat, putative	8033.74	-0.302143	0.115364	0.538815	NA
Ld1S_140082800	hypothetical protein	5226.49	-0.038162	0.83387	0.977938	NA
Ld1S_140082900	hypothetical protein	5449.94	-0.0566002	0.754976	0.971103	NA
Ld1S_140077300	hypothetical protein	8752.64	-0.197367	0.536558	0.919514	NA
Ld1S_140083000	Methylates the ribose at the nucleotide 34 wobble position in the two leucyl isoacceptors tRNALeuCmAA and tRNALeucmnm5UmAA. Catalyzes the methyl transfer from S- adenosyl-L-methionine to the 2p-OH of the wobble nucleotide By similarity. Translation, ribosomal structure and biogenesis	4543.82	-0.32178	0.165347	0.629078	GO:0001510,GO:0006396
Ld1S_140083100	hypothetical protein	4259.06	-0.360259	0.183283	0.653592	NA
Ld1S_140083200	transporter. Inorganic ion transport and metabolism	4875.28	-0.0261143	0.894104	0.989046	NA
Ld1S_140083300	LSD1 zinc finger, putative	6045.87	0.0765973	0.677876	0.958925	NA
Ld1S_140083400	fatty acid elongase, putative	1657.5	0.645375	0.00247635	0.0540608	GO:0006629,GO:0006631,GO:0006633
Ld1S_140083500	fatty acid elongase, putative	11732.3	-0.170284	0.353588	0.826222	GO:0030497,GO:0042759
Ld1S_140077400	DnaJ domain containing protein, putative	5135.51	0.180458	0.355846	0.828357	NA
Ld1S_140083600	fatty acid elongase, putative	21911.8	-0.172538	0.402585	0.858354	GO:0006629,GO:0006631,GO:0006633
Ld1S_140083700	fatty acid elongase, putative	17696.4	0.292849	0.176608	0.646358	GO:0006629,GO:0006631,GO:0006633
Ld1S_140083800	fatty acid elongase, putative	15452.7	-0.360662	0.0675815	0.405952	GO:0030497,GO:0042759
Ld1S_140077500	hypothetical protein	7503.08	-0.033757	0.859261	0.983614	NA
Ld1S_140084000	fatty acid elongase, putative	6743.54	0.166102	0.431142	0.87343	GO:0030497,GO:0042759
Ld1S_140084100	fatty acid elongase, putative	3837.08	-0.0708909	0.769402	0.973016	GO:0030497,GO:0042759
Ld1S_140084200	fatty acid elongase, putative	3108.41	0.222033	0.393091	0.855385	GO:0006629,GO:0006631,GO:0006633
Ld1S_140084300	fatty acid elongase, putative	3870.9	0.159251	0.502197	0.903317	GO:0030497,GO:0042759
Ld1S_140084400	fatty acid elongase, putative,fatty acid elongase, puatative	727.787	0.834329	0.000614009	0.0216407	GO:0006629,GO:0006631,GO:0006633
Ld1S_140084500	fatty acid elongase, putative	886.066	0.831132	0.00123086	0.0340757	GO:0006633
Ld1S_140084600	fatty acid elongase, putative,fatty acid elongase, puatative	1571.16	0.769571	0.000238867	0.0125876	GO:0006629,GO:0006631,GO:0006633
Ld1S_140084700	fatty acid elongase, putative	3679.11	0.0776257	0.68861	0.961426	GO:0030497,GO:0042759
Ld1S_140077600	DnaJ domain containing protein, putative	8955.6	0.0335216	0.864709	0.984266	GO:0006457
Ld1S_140084800	hypothetical protein	5370.4	-0.283791	0.129893	0.571973	NA
Ld1S_140084900	guanine nucleotide-binding protein-like protein	6652.76	-0.0533837	0.80768	0.975846	NA
Ld1S_140085000	hypothetical protein	5930.18	0.304622	0.110479	0.526652	NA
Ld1S_140085100	ribosomal protein L21, putative	4629.96	0.0846798	0.755307	0.971103	GO:0006412
Ld1S_140085200	kinesin K39. Cytoskeleton	9219.55	0.180888	0.327328	0.806465	NA
Ld1S_140085300	hypothetical protein	5465.12	-0.0456179	0.823158	0.977205	GO:0010608
Ld1S_140085400	kinesin, putative	6101.23	-0.127166	0.563484	0.926575	GO:0007018
Ld1S_140085500	Domain of unknown function DUF4201, putative	8219.95	0.190966	0.417955	0.866305	NA
Ld1S_140085600	protein kinase, putative	2417.61	0.120706	0.541687	0.920281	GO:0006468,GO:0016310
Ld1S_140077800	nucleoside hydrolase-like protein	8583.68	0.163553	0.362545	0.835363	GO:0006179,GO:0006190
Ld1S_140085700	SNF2 family helicase-like protein, putative	15623.2	-0.119752	0.574193	0.929541	GO:0036297
Ld1S_140085900	calpain-like cysteine peptidase, putative	1895.93	-0.142427	0.718073	0.96733	NA
Ld1S_140086200	hypothetical protein	4671.11	-0.364441	0.0445408	0.322023	NA
Ld1S_140086300	hypothetical protein	4806.12	-0.281597	0.171942	0.640203	NA
Ld1S_140086400	protein phosphatase 2C-like protein	2424.42	0.196104	0.311613	0.794146	GO:0006470
Ld1S_140077900	histone acetyltransferase, putative	6931.43	-0.0733161	0.708539	0.964844	GO:0006355,GO:0016573
Ld1S_140086600	glutathione synthetase, putative	38357	-0.410183	0.03329	0.271014	GO:0006750
Ld1S_140086700	mitochondrial DNA polymerase I protein C	5616.01	0.0706699	0.81196	0.975924	GO:0006264
Ld1S_140086800	immunodominant antigen, putative	7917.06	0.0341829	0.876441	0.986757	NA
Ld1S_140086900	hypothetical protein	4399.17	-0.497955	0.0322166	0.26648	NA
Ld1S_140078000	60S ribosomal protein, putative	7842.99	0.244947	0.374456	0.84392	GO:0006412
Ld1S_140087000	Ribosomal protein L16p,L10e, putative	3206.26	0.261305	0.254267	0.737021	GO:0006412
Ld1S_140087100	RNA editing 3p terminal uridylyl transferase 1	6315.7	-0.118539	0.502948	0.903615	GO:0000965
Ld1S_140087200	Phosphoribulokinase uridine kinase family protein. Nucleotide transport and metabolism,Coenzyme transport and metabolism	4208.51	-0.462451	0.0536254	0.354877	GO:0008152
Ld1S_140078100	hypothetical protein	2749.46	-0.128622	0.529954	0.916249	NA
Ld1S_140087300	sodium,hydrogen exchanger, putative	2843.34	-0.0964902	0.713536	0.966474	GO:0006812,GO:0055085,GO:1902600
Ld1S_140087400	ADP,ATP mitochondrial carrier-like protein	4365.55	0.00338267	0.986508	0.998235	GO:0055085
Ld1S_140087500	ADP ATP mitochondrial carrier-like protein. Energy production and conversion	2853.96	-0.416586	0.0626885	0.388527	NA
Ld1S_140087700	hypothetical protein	5992.03	0.394947	0.0544834	0.357894	NA
Ld1S_140087800	hypothetical protein	12492.5	0.048957	0.794335	0.974656	NA
Ld1S_140087900	Domain of unknown function DUF202, putative	10241.7	0.134953	0.470243	0.892063	GO:0010608
Ld1S_140088000	hypothetical protein	10043.3	0.062017	0.730096	0.96995	NA
Ld1S_140088100	COQ9, putative	9272.4	-0.0260623	0.921957	0.993018	GO:0006744
Ld1S_140088200	dynein heavy chain pseudogene, putative,Inner arm dynein 5-1,dynein heavy chain, putative,dynein heavy chain, cytosolic, putative	8573.14	0.392325	0.0482468	0.335218	GO:0060285
Ld1S_140078200	hypothetical protein	2410.24	-0.16354	0.450505	0.884745	NA
Ld1S_140088300	protein kinase, putative	3075.74	-0.127132	0.579647	0.931804	GO:0006468,GO:0016310
Ld1S_140088400	hypothetical protein	4807.85	-0.257891	0.177879	0.647458	NA
Ld1S_140088500	PQ loop repeat, putative	6210.05	-0.268129	0.149045	0.60725	NA
Ld1S_140088900	kinesin K39, putative fragment	4697.14	0.250702	0.216001	0.696313	GO:0007018
Ld1S_140089000	kinesin K39, putative fragment	2549.68	0.376363	0.161057	0.624311	GO:0007018
Ld1S_140078300	carboxypeptidase, putative,metallo-peptidase, Clan MAE Family M32	55151.2	-0.0310535	0.914996	0.993018	GO:0006518,GO:0006508,GO:0006508
Ld1S_140089100	kinesin K39, putative fragment	4088.92	0.927154	1.74884e-05	0.00221424	GO:0007018
Ld1S_140089200	hypothetical protein	3326.75	-0.104638	0.571762	0.929506	NA
Ld1S_140089300	Cold-shock DNA-binding domain containing protein, putative	4032.07	-0.196598	0.282683	0.768059	GO:0006355
Ld1S_140078400	Thioredoxin-like, putative	43500.4	0.257188	0.203604	0.678821	GO:0010608
Ld1S_140089400	tub family protein-like protein	1555.25	0.246533	0.261985	0.74226	NA
Ld1S_140089500	hypothetical protein	8694.23	-0.28133	0.14422	0.599889	NA
Ld1S_140089600	enolase	69994.4	0.22632	0.261445	0.741922	GO:0006096
Ld1S_140089700	ras-like small GTPases, putative	2462.96	-0.237189	0.263311	0.744225	NA
Ld1S_140089800	polyA polymerase, putative	7371.34	-0.0463685	0.795214	0.974656	GO:0006378,GO:0071050
Ld1S_140089900	Bifunctional NADPH-hydrate repair enzyme	9947.89	-0.20688	0.248493	0.733581	GO:0046496
Ld1S_140090000	phosphatidylserine synthase, putative	6663.72	-0.0869014	0.723605	0.968954	GO:0006659
Ld1S_140078500	Bardet-Biedl syndrome 18 protein	1421.99	-0.236153	0.259935	0.740419	GO:0060271
Ld1S_140090100	NLI interacting factor-like phosphatase, putative	4567.95	-0.341848	0.115518	0.539248	NA
Ld1S_140090200	hypothetical protein	6739.34	0.49591	0.00576588	0.0928712	GO:0010608
Ld1S_140090300	hypothetical protein	4284.2	-0.0922956	0.619992	0.947664	NA
Ld1S_140090400	hypothetical protein	3191.68	-0.0725868	0.716138	0.967027	NA
Ld1S_140090500	hypothetical protein	7824.88	-0.105173	0.552415	0.922198	NA
Ld1S_140090600	hypothetical protein	3575.78	0.0570677	0.771358	0.974214	NA
Ld1S_140090700	ubiquitin,ribosomal protein S27a, putative	81728.6	-0.263671	0.203894	0.678821	GO:0006412
Ld1S_140090800	NADP oxidoreductase coenzyme F420-dependent, putative	3120.33	0.128257	0.538506	0.919979	GO:0006813
Ld1S_140090900	hypothetical protein	1905.85	-0.0987091	0.671122	0.957443	NA
Ld1S_140076600	exosome complex exonuclease, putative	7842.11	-0.039531	0.851941	0.982618	GO:0016049,GO:0006364
Ld1S_140078600	Domain of unknown function DUF4201, putative	10054	0.49998	0.0172233	0.184556	NA
Ld1S_140091000	protein kinase, putative	5520.4	0.151854	0.454369	0.885513	GO:0006468,GO:0016310
Ld1S_140091100	hypothetical protein	1889.91	-0.260561	0.250155	0.734864	NA
Ld1S_140091200	serine hydroxymethyltranferase SHMT-S,serine hydroxymethyltransferase SHMT-L	11037.1	0.0151225	0.944698	0.995039	GO:0006730,GO:0019264,GO:0032259,GO:0035999,GO:0006730,GO:0019264,GO:0035999
Ld1S_140091300	DnaJ domain containing protein, putative	10394.8	0.236652	0.241331	0.729312	GO:0006457
Ld1S_140091500	hypothetical protein	4579.49	0.024694	0.89039	0.988477	NA
Ld1S_140091600	myo-inositol-1-phosphate synthase	21291.2	-0.336498	0.257512	0.737962	GO:0006021,GO:0008654
Ld1S_140091700	tyrosyl-tRNA synthetase, putative	7730.92	-0.124199	0.529256	0.916019	GO:0006418
Ld1S_140078700	PX domain containing protein, putative	1989.32	-0.0236662	0.909564	0.992655	NA
Ld1S_140091800	hypothetical protein	4377.06	0.321027	0.175348	0.644161	NA
Ld1S_140091900	emp24,gp25L,p24 family,GOLD, putative	12398.6	0.0996393	0.574047	0.929541	NA
Ld1S_140092000	hypothetical protein	5864.42	0.0437091	0.831496	0.97765	NA
Ld1S_140092100	phosphoglycan beta 1,3 galactosyltransferase, putative	5462.75	-0.14119	0.44442	0.879291	GO:0006486
Ld1S_140092200	protein kinase, putative	2993.2	0.113456	0.540939	0.920281	GO:0006468,GO:0016310
Ld1S_140092300	hypothetical protein	2565.85	-0.152835	0.469631	0.892063	NA
Ld1S_140092400	WD40. Function unknown	10809.1	0.624332	0.000745058	0.0243979	GO:0060285
Ld1S_140092500	cytoskeleton associated protein, putative	18913	0.370894	0.0597211	0.376919	GO:0000902,GO:0000910,GO:0010608
Ld1S_140092600	Vacuolar 14 Fab1-binding region,Vacuolar protein 14 C-terminal Fig4p binding, putative	7280.08	-0.236136	0.204266	0.679298	GO:0006661
Ld1S_140092700	Mitochondrial pyruvate carrier 2	6033.17	-0.0109294	0.951137	0.995762	GO:1902361
Ld1S_140092800	hypothetical protein	8394.49	-0.240172	0.189652	0.662577	NA
Ld1S_140092900	glutathione-S-transferase,glutaredoxin,putative	10098.7	-0.187406	0.397186	0.856377	GO:0022900,GO:0045454,GO:0055114
Ld1S_140093000	synaptojanin N-terminal domain, putative	5858.71	0.008863	0.961402	0.996724	GO:0006897
Ld1S_140078900	hypothetical protein	6269.43	-0.176665	0.313279	0.795846	GO:0006893
Ld1S_140079000	HIT domain containing protein, putative	4031.16	0.0960819	0.652197	0.954758	NA
Ld1S_140079100	hypothetical protein	11027	0.192338	0.289745	0.772839	GO:0006614
Ld1S_140079200	von Willebrand factor type A domain containing protein, putative	4428.09	0.581157	0.0022306	0.0503654	NA
Ld1S_140079300	hypothetical protein	2257.19	-0.0633196	0.744576	0.970302	GO:0055085
Ld1S_140079400	Nucleus and spindle associated protein 3, putative	9024.16	-0.0494672	0.789553	0.974214	NA
Ld1S_140079500	NAD dependent epimerase dehydratase family protein. Carbohydrate transport and metabolism,Cell wall,membrane,envelope biogenesis	12178	-0.0797786	0.726982	0.969766	NA
Ld1S_140079600	hypothetical protein	2534.69	-0.134316	0.519402	0.911967	GO:0010608
Ld1S_140079700	proteasome alpha 3 subunit, putative	11463.5	0.403609	0.0326918	0.268134	GO:0006508,GO:0006511,GO:0051603
Ld1S_140079800	Polyamine transporter 1, putative	8763.34	0.361408	0.0835686	0.456377	GO:0015847,GO:1903710
Ld1S_140079900	transmembrane amino acid transporter protein, putative	1519.89	-0.0421743	0.8421	0.98027	NA
Ld1S_150101600	tRNA-Asp	28.133	0.590323	0.527035	0.914986	NA
Ld1S_150101700	tRNA-Glu	0.289058	-1.26129	0.82096		NA
Ld1S_150096200	ribonucleoprotein p18, mitochondrial precursor, putative	5654.31	0.45915	0.176223	0.645734	NA
Ld1S_150097900	hypothetical protein	0.944842	-1.49699	0.756324		NA
Ld1S_150098000	hypothetical protein	1.8564	-1.35025	0.674668	0.957863	NA
Ld1S_150098100	hypothetical protein	0.156565	1.15787	0.835668		NA
Ld1S_150098200	hypothetical protein	0				NA
Ld1S_150098300	hypothetical protein	0				NA
Ld1S_150098400	hypothetical protein	0				NA
Ld1S_150098500	hypothetical protein	0				NA
Ld1S_150098600	tb-292 membrane associated protein-like protein	0.17688	-2.23128	0.685973		NA
Ld1S_150099900	hypothetical protein	4353.1	0.234418	0.19733	0.673648	NA
Ld1S_150100300	hypothetical protein	5119.05	0.259143	0.516028	0.910884	NA
Ld1S_150101400	hypothetical protein	2675.92	-0.132873	0.558637	0.924944	NA
Ld1S_150102200	hypothetical protein	1893.08	0.100459	0.645358	0.954162	NA
Ld1S_150102900	hypothetical protein	2862.74	0.0883985	0.752285	0.970906	NA
Ld1S_150105000	tryparedoxin peroxidase	972.434	0.341586	0.183438	0.653741	GO:0045454,GO:0055114
Ld1S_150105100	developmentally regulated protein, putative	13.5608	-0.370879	0.799702	0.975425	NA
Ld1S_150105200	tryparedoxin peroxidase	12592.9	0.448627	0.0206043	0.20595	GO:0045454,GO:0055114
Ld1S_150105300	developmentally regulated protein, putative	9.39068	-0.655912	0.66324	0.955919	NA
Ld1S_150106300	nucleoside transporter 1, putative	700.481	0.538118	0.0286592	0.247121	GO:1901642
Ld1S_150107500	hypothetical protein	1899.75	0.0803579	0.749048	0.970906	NA
Ld1S_150108100	nucleolar RNA binding protein, putative	14006.1	0.217456	0.294944	0.777076	GO:0000398
Ld1S_150109300	cAMP specific phosphodiesterase, putative	4308	0.812944	0.000176183	0.0103079	GO:0007165
Ld1S_150109400	hypothetical protein	7899.02	0.316552	0.217818	0.697951	NA
Ld1S_150109500	hypothetical protein	4622.35	-0.154472	0.541595	0.920281	NA
Ld1S_150109600	hypothetical protein	5188.84	0.168222	0.495927	0.90223	GO:0006260
Ld1S_150110000	hypothetical protein	3006.41	0.0297885	0.903049	0.990533	NA
Ld1S_150110100	protein kinase, putative	9382.89	0.066683	0.766508	0.972828	GO:0006468,GO:0016310
Ld1S_150110200	condensin subunit 1, putative	9891.76	0.166559	0.57862	0.931804	GO:0000278,GO:0007076,GO:0030261
Ld1S_150110300	hypothetical protein	3816.94	-0.0461201	0.800311	0.975425	NA
Ld1S_150095100	hypothetical protein	2965.33	0.0103988	0.966723	0.997219	NA
Ld1S_150097100_pseudogene	RNA pseudouridylate synthase, putative	4857.69	-0.109125	0.542348	0.920281	GO:0001522,GO:0009451
Ld1S_150093500_pseudogene	cytochrome-b5 reductase, putative	6511.36	0.0140415	0.944766	0.995039	GO:0055114
Ld1S_150098700_pseudogene	tb-292 membrane associated protein-like protein	9.03434	1.23241	0.40699	0.859633	NA
Ld1S_150099200_pseudogene	hypothetical protein	4232.62	-0.0494778	0.820411	0.977205	NA
Ld1S_150100100_pseudogene	CRAL,TRIO domain containing protein, putative	7404.43	0.188746	0.402915	0.858354	NA
Ld1S_150093900_pseudogene	ATP-dependent protease ATPase subunit HslU1, putative	6113.78	0.200815	0.32947	0.808564	GO:0006264,GO:0070581
Ld1S_150100700_pseudogene	Rix1 complex component involved in 60S ribosome maturation, putative	2816.9	0.0433434	0.83057	0.97765	NA
Ld1S_150102000_pseudogene	ATP-binding cassette protein subfamily A, member 9, putative,ATP-binding cassette protein subfamily A, member 6, putative,ATP-binding cassette protein subfamily A, member 3, putative fragment,ATP-binding cassette protein subfamily A, member 7, putative,ATP-binding cassette protein subfamily A, member 5, putative,ATP-binding cassette protein subfamily A, member 10, putative,ABC1 transporter, putat…	12890.2	0.342473	0.216209	0.696313	GO:0055085
Ld1S_150109700	hypothetical protein	23757.3	0.235713	0.199425	0.676517	NA
Ld1S_150109800	presenilin-like aspartic peptidase, putative	7047.69	-0.0234849	0.903708	0.990533	GO:0006508,GO:0007219,GO:0016485
Ld1S_150109900_pseudogene	Radical SAM superfamily,Wyosine base formation, putative	6901.52	-0.151006	0.60951	0.943541	GO:0010608
Ld1S_150101800	5SMS ribosomal RNA	746.221	0.358619	0.213554	0.692339	NA
LdBPK_150014600	nucleotide-sugar transporter, putative	2734.54	-0.0473257	0.821174	0.977205	GO:0090481
LD15Cs1C1_c10	snoRNA	0				GO:0009302,GO:0006396
LD15Cs1C1_c11	snoRNA	0.436037	1.42181	0.795671		GO:0009302,GO:0006396
LD15Cs1H1_c12	snoRNA	9.47067	0.12382	0.930049	0.993018	GO:0009302,GO:0006396
LD15Cs1C1_c13	snoRNA	2.7479	-0.622001	0.805129	0.975433	GO:0009302,GO:0006396
LD15Cs1C1_c14	snoRNA	0.842464	1.21561	0.806746		GO:0009302,GO:0006396
LD15Cs1C1_c15	snoRNA	0				GO:0009302,GO:0006396
LD15Cs1C1_c16	snoRNA	0				GO:0009302,GO:0006396
LD15Cs1C1_c17	snoRNA	0				GO:0009302,GO:0006396
LD15Cs1C1_c18	snoRNA	0				GO:0009302,GO:0006396
LD15Cs1C1_c19	snoRNA	0				GO:0009302,GO:0006396
LD15Cs1C1_c20	snoRNA	1.70524	-0.600471	0.854871	0.983012	GO:0009302,GO:0006396
LD15Cs1C1_c21	snoRNA	0				GO:0009302,GO:0006396
LD15Cs1C1_c22	snoRNA	0.738564	-2.10499	0.69747		GO:0009302,GO:0006396
Ld1S_150095900	hypothetical protein	6586.4	0.615924	0.000450932	0.0184064	NA
Ld1S_150093300	ATP diphosphohydrolase	5443.76	-0.0669743	0.712008	0.965778	NA
Ld1S_150096000	hypothetical protein	7285.05	0.507251	0.00404952	0.0743174	NA
Ld1S_150096100	replication Factor A 28 kDa subunit, putative	6728.89	0.467426	0.0413868	0.310702	GO:0006260,GO:0006281,GO:0006310
Ld1S_150096300	ribonucleoprotein p18, mitochondrial precursor, putative	1451.82	0.269769	0.352282	0.824653	NA
Ld1S_150096400	hypothetical protein	4921.89	-0.210514	0.272434	0.756608	NA
Ld1S_150096500	Ecotin-like protein	4820.04	-0.106941	0.612842	0.945066	GO:0010951
Ld1S_150096600	CTD Carboxy-terminal domain, RNA polymerase II, polypeptide A small. Transcription	5296.14	-0.0509649	0.788637	0.974214	NA
Ld1S_150093400	Possible lysine decarboxylase, putative	13967	0.103124	0.546746	0.921914	NA
Ld1S_150096700	alpha,beta hydrolase fold, putative,Isoprenylcysteine alpha-carbonyl methylesterase, putative	14742.9	0.256815	0.247855	0.733581	GO:0008152
Ld1S_150096800	alpha,beta hydrolase fold, putative,Isoprenylcysteine alpha-carbonyl methylesterase, putative	2901.18	0.0269727	0.887392	0.988477	GO:0008152
Ld1S_150096900	hypothetical protein	6288.62	0.206494	0.265654	0.748197	NA
Ld1S_150097000	hypothetical protein	6620.87	0.111392	0.528446	0.915626	NA
Ld1S_150097200	60S acidic ribosomal protein, putative,60S acidic ribosomal protein, putative fragment	1239.9	-0.678366	0.00958965	0.12926	GO:0006412,GO:0006414
Ld1S_150097300	60S acidic ribosomal protein, putative,60S acidic ribosomal protein, putative fragment	1504.13	-0.567651	0.0216893	0.212439	GO:0006412,GO:0006414
Ld1S_150097400	cytoplasmic l-asparaginase i-like protein	4105.7	0.011247	0.954018	0.995762	NA
Ld1S_150097500	hypothetical protein	3050.5	-0.0219861	0.91781	0.993018	NA
Ld1S_150097600	hypothetical protein	6251.69	0.0962117	0.626794	0.949457	NA
Ld1S_150097700	hypothetical protein	2335.93	0.0788346	0.679727	0.958925	NA
Ld1S_150097800	5p-3p exonuclease. RNA processing and modification	2331.37	-0.148927	0.443607	0.879291	NA
Ld1S_150093600	Eukaryotic translation initiation factor 4 gamma 1	3653.73	0.0640126	0.800411	0.975425	GO:0010608,GO:0006412
Ld1S_150098800	hypothetical protein	4055.07	-0.0284293	0.898659	0.989788	NA
Ld1S_150098900	Fidgetin, putative	4701.13	0.0729315	0.684097	0.960581	NA
Ld1S_150099000	ecotin, putative	7187.78	0.328729	0.1394	0.591663	GO:0042784,GO:0052190
Ld1S_150099100	ecotin, putative	2424.18	0.112964	0.574045	0.929541	GO:0042784,GO:0052190
Ld1S_150099300	Coiled-coil domain containing 151. Function unknown	5831.28	0.109194	0.709297	0.964905	GO:0003341,GO:0070286
Ld1S_150099400	hypothetical protein	3696.03	-0.2283	0.253409	0.737021	NA
Ld1S_150093700	hypothetical protein	2955.77	0.320793	0.0958602	0.49215	NA
Ld1S_150099500	hypothetical protein	3613.94	-0.107331	0.579412	0.931804	GO:0010608
Ld1S_150099600	hypothetical protein	2559.95	0.448304	0.0340715	0.274574	NA
Ld1S_150099700	signal peptidase subunit, putative	6282	0.137576	0.439151	0.877265	GO:0006465
Ld1S_150099800	hypothetical protein	3344.61	0.65941	0.00379588	0.0715867	NA
Ld1S_150100000	hypothetical protein	5155.45	0.145542	0.444353	0.879291	NA
Ld1S_150093800	hypothetical protein	3888.74	0.0854768	0.709385	0.964905	NA
Ld1S_150100200	hypothetical protein	2986.72	-0.00699465	0.9724	0.997219	NA
Ld1S_150100400	Galactose oxidase, central domain,Kelch motif containing protein, putative	4420.99	-0.010765	0.958711	0.996365	NA
Ld1S_150100500	hypothetical protein	2412.4	-0.0380284	0.889035	0.988477	NA
Ld1S_150100600	hypothetical protein	12385.4	-0.0902407	0.649687	0.954758	NA
Ld1S_150100800	hypothetical protein	4826.97	0.135733	0.525184	0.914228	NA
Ld1S_150100900	alanyl-tRNA synthetase domain containing 1. Function unknown	5521.11	-0.0131363	0.943209	0.995039	GO:0006419,GO:0043039
Ld1S_150101000	hypothetical protein	6315.69	-0.0125775	0.945725	0.995039	NA
Ld1S_150101100	hypothetical protein	6284.49	-0.0717946	0.702471	0.964705	NA
Ld1S_150094000	Flavin-binding monooxygenase-like, putative	3314.44	0.0412565	0.828226	0.977342	GO:0055114
Ld1S_150101200	flavoprotein monooxygenase, putative	3569.42	-0.205751	0.354334	0.8271	GO:0055114
Ld1S_150101300	Putative methyltransferase, putative	2947.14	-0.136107	0.488554	0.901106	NA
Ld1S_150101500	Protein of unknown function DUF2871, putative	21191.8	-0.0231071	0.893517	0.989022	NA
Ld1S_150101900	hypothetical protein	1392.69	0.457206	0.0594377	0.376897	NA
Ld1S_150094100	hypothetical protein	5517.48	0.119166	0.579052	0.931804	NA
Ld1S_150102100	protein kinase, putative	9663.44	0.0109216	0.953189	0.995762	GO:0006468,GO:0016310,GO:0018108
Ld1S_150102300	hypothetical protein	9365.83	-0.167604	0.348747	0.821409	NA
Ld1S_150102400	hypothetical protein	6609.69	-0.0256153	0.901355	0.990533	NA
Ld1S_150102500	hypothetical protein	6767.16	-0.0200524	0.911714	0.993018	NA
Ld1S_150102600	peroxisomal membrane protein Pex16, putative	8766.24	-0.136378	0.465206	0.889762	GO:0007031
Ld1S_150102700	dolichol phosphate-mannose biosynthesis regulatory protein DPM2, putative	1944.33	-0.352397	0.0775859	0.438678	GO:0006486,GO:0019348,GO:0050790
Ld1S_150102800	GDP dissociation inhibitor, putative	5594.04	-0.0177544	0.92279	0.993018	GO:0007264,GO:0050790
Ld1S_150094200	mitochondrial carrier protein, putative	5133.62	-0.00264019	0.990975	0.998235	GO:0055085
Ld1S_150103000	hypothetical protein	2369.93	-0.101674	0.671326	0.957443	NA
Ld1S_150103100	hypothetical protein	4812.82	-0.144922	0.457037	0.885811	NA
Ld1S_150103200	Adaptor-related protein complex 3 beta. Intracellular trafficking, secretion, and vesicular transport	3188.96	-0.0226877	0.915215	0.993018	NA
Ld1S_150103300	Sugar and other transporter, putative	3572.97	-0.00345646	0.986518	0.998235	GO:0055085
Ld1S_150103400	myo-inositol-1 phosphatase, putative	1537.55	-0.141099	0.487095	0.90031	GO:0046854
Ld1S_150103500	ATP-binding cassette protein subfamily G, member 4, putative	4692.43	0.0998018	0.671938	0.957443	NA
Ld1S_150103600	hypothetical protein	2829.33	-0.0405202	0.835743	0.978241	NA
Ld1S_150103700	hypothetical protein	6450.41	0.315513	0.104761	0.511232	NA
Ld1S_150103800	protein phosphatase 2A regulatory subunit, putative	3908.47	0.0745134	0.698691	0.964705	NA
Ld1S_150103900	calmodulin-like protein	5267.7	0.559097	0.010874	0.140338	NA
Ld1S_150094300	ATP-dependent RNA helicase, putative	2233.47	0.0559977	0.800006	0.975425	NA
Ld1S_150104000	Nucleus and spindle associated protein 2, putative	4871.81	0.159261	0.397695	0.856377	NA
Ld1S_150104100	40S ribosomal protein S3, putative	56855.6	-0.239842	0.18801	0.660785	GO:0006412
Ld1S_150104200	ERV,ALR sulfhydryl oxidase domain-containing protein	1855.89	0.0639531	0.764913	0.972349	GO:0045041
Ld1S_150104300	NAD,FAD dependent dehydrogenase, putative	23103.7	0.110709	0.7205	0.967893	NA
Ld1S_150104400	DNA repair protein Rad9, putative	3883.29	-0.059926	0.762953	0.971923	GO:0006974
Ld1S_150104500	succinate dehydrogenase, putative	10814.8	0.197062	0.417796	0.866189	NA
Ld1S_150104600	60S ribosomal protein L6, putative fragment	48823.8	-0.198052	0.31399	0.796639	NA
Ld1S_150104700	glutamate dehydrogenase	23562.7	0.0096565	0.96024	0.996572	GO:0006520,GO:0019551,GO:0055114
Ld1S_150104800	solanesyl-diphosphate synthase, putative	5412.47	-0.235716	0.230874	0.716884	GO:0008299
Ld1S_150104900	SKIP,SNW domain containing protein, putative	4288.15	0.0394452	0.877177	0.986937	GO:0000398
Ld1S_150105400	tryparedoxin peroxidase	5336.33	-0.454119	0.103661	0.509732	GO:0045454,GO:0055114,GO:0098869
Ld1S_150105500	TFIIB_C_1 domain-containing protein	5826.68	-0.232509	0.278464	0.765842	GO:0006366,GO:0006351
Ld1S_150105600	hypothetical protein	6874.47	0.137163	0.479294	0.896098	NA
Ld1S_150105700	cyclic nucleotide-binding domain containing protein, putative	9160.06	-0.0107619	0.958112	0.996365	NA
Ld1S_150105800	protein kinase, putative	7355.27	-0.050377	0.789604	0.974214	GO:0000160,GO:0006355,GO:0006468,GO:0016310
Ld1S_150105900	60S acidic ribosomal protein P2	13612.5	-0.0730227	0.696868	0.964131	GO:0006414,GO:0006412,GO:0006414
Ld1S_150106000	60S acidic ribosomal protein P2	2210.83	0.270164	0.200596	0.677351	GO:0006414,GO:0006412,GO:0006414
Ld1S_150106100	inositol,phosphatidylinositol phosphatase, putative	3812.23	-0.00570365	0.978484	0.9973	GO:0007165,GO:0046856
Ld1S_150106200	DnaJ domain,DnaJ central domain containing protein, putative	3820.95	-0.0989136	0.618148	0.946913	GO:0006457
Ld1S_150106400	nucleoside transporter 1, putative	77137	-0.268113	0.182258	0.652583	GO:1901642
Ld1S_150106500	E2-like ubiquitin-conjugation enzyme, putative	8160.45	-0.0645767	0.741303	0.970302	NA
Ld1S_150106600	SET domain containing protein, putative	2710.82	0.159507	0.438629	0.877037	NA
Ld1S_150106700	hypothetical protein	4179.33	-0.194005	0.328271	0.807457	NA
Ld1S_150106800	hypothetical protein	6864.82	0.374658	0.0330595	0.270139	NA
Ld1S_150106900	mitochondrial DNA topoisomerase II,DNA topoisomerase ii	10982.5	0.103842	0.647832	0.954758	GO:0006259,GO:0006265
Ld1S_150107000	ubiquitin hydrolase, putative	6019.92	0.0371663	0.856505	0.983133	GO:0006511,GO:0016579
Ld1S_150094400	zinc finger CCCH type protein, putative	432.116	-0.0460144	0.893913	0.989029	GO:0010608
Ld1S_150107100	MGT1 magnesium transporter	5172.15	-0.172016	0.340797	0.815386	GO:0030001,GO:0055085
Ld1S_150107200	Eukaryotic translation initiation factor 4 gamma 2	7965.12	0.0921712	0.636999	0.950429	GO:0010608,GO:0006412
Ld1S_150107300	actin-like protein, putative	6995.34	0.0599698	0.756982	0.971588	GO:0007010
Ld1S_150107400	hypothetical protein	2285.33	0.00806902	0.967957	0.997219	NA
Ld1S_150107600	hypothetical protein	2707.03	0.0821311	0.72004	0.967893	NA
Ld1S_150107700	Rab-GTPase-TBC domain containing protein, putative	3462.66	-0.178805	0.337051	0.812181	NA
Ld1S_150107800	2OG-FeII oxygenase superfamily, putative	2513.7	-0.273412	0.158112	0.620837	GO:0055114
Ld1S_150107900	actin-related protein 3, putative arp3	2646.6	-0.106425	0.577043	0.931613	GO:0007010
Ld1S_150108000	Putative papain-like cysteine peptidase DUF1796, putative	2627.11	0.136861	0.480386	0.896322	NA
Ld1S_150108200	TMEM164 family, putative	4359.51	-0.192217	0.36374	0.835363	NA
Ld1S_150108300	hypothetical protein	8663.02	-0.255148	0.178435	0.647598	NA
Ld1S_150108400	ERAD-associated E3 ubiquitin-protein ligase HRD1, putative	4795.71	0.0293488	0.874706	0.986757	GO:0010608,GO:0006986,GO:0030433
Ld1S_150108500	mismatch repair protein MSH3, putative	5826.38	-0.0147166	0.933966	0.994067	GO:0006298
Ld1S_150108600	hypothetical protein	1091.96	0.0477708	0.827483	0.977205	NA
Ld1S_150108700	glutaminyl-tRNA synthetase, putative	11289	0.0477559	0.780083	0.974214	GO:0006412,GO:0006418,GO:0006425,GO:0043039
Ld1S_150108800	proliferative cell nuclear antigen PCNA, putative	8963.22	0.314954	0.267107	0.749038	GO:0006259,GO:0006260,GO:0006275
Ld1S_150094500	WD40. Function unknown	1146.11	0.0603742	0.821603	0.977205	NA
Ld1S_150108900	phosphomevalonate kinase-like protein	5637.43	0.034016	0.84898	0.982365	GO:0016310
Ld1S_150109000	hypothetical protein	3151.92	0.224003	0.384524	0.850664	NA
Ld1S_150109100	ribosomal protein S6, putative	18337.2	0.439356	0.0762924	0.43505	GO:0042254
Ld1S_150109200	cAMP specific phosphodiesterase, putative	4883.99	0.190337	0.36257	0.835363	GO:0007165
Ld1S_150094600	zinc finger CCCH type protein, putative	3622.28	0.118676	0.551195	0.922039	NA
Ld1S_150094700	protein phosphatase 2C, putative	20697.2	0.0286052	0.890314	0.988477	GO:0006470
Ld1S_150093100	histone H4	66320.5	-0.0382625	0.862169	0.983799	NA
Ld1S_150094800	serine,threonine-protein kinase, putative	6263.44	0.147752	0.431896	0.8739	GO:0006468,GO:0016310
Ld1S_150094900	hypothetical protein	3956.38	0.272744	0.139717	0.592012	NA
Ld1S_150093200	hypothetical protein	4696.9	0.00135736	0.994479	0.998326	NA
Ld1S_150095000	cytochrome b5-like Heme,Steroid binding domain containing protein, putative	3311.35	0.241831	0.21398	0.692948	NA
Ld1S_150095200	60S ribosomal protein L13a, putative fragment	48605.6	0.0649981	0.70757	0.964705	GO:0006412
Ld1S_150095300	hypothetical protein	5834.74	0.13961	0.427788	0.872883	GO:0010608
Ld1S_150095400	protein phosphatase 1 catalitic subunit, putative	6411.29	0.191716	0.314488	0.797189	GO:0006470
Ld1S_150095500	hypothetical protein	6162.68	0.0852649	0.634375	0.949723	NA
Ld1S_150095600	WD domain, G-beta repeat, putative	1628.81	-0.1246	0.536721	0.919514	NA
Ld1S_150095700	lysyl-tRNA synthetase, putative	24548.4	0.128506	0.548259	0.921914	GO:0006418,GO:0006430
Ld1S_150095800	nonspecific lipid-transfer protein, putative	4875.11	-0.0809939	0.665522	0.956069	GO:0006869,GO:0050810
Ld1S_160122600	tRNA-Gln	108.198	1.22459	0.0111721	0.142096	NA
Ld1S_160114900	fucose kinase, putative	1.38827	0.648092	0.8561		GO:0016310
Ld1S_160116000	hypothetical protein	1510.2	-0.311762	0.153544	0.611933	NA
Ld1S_160116400	Core histone H2A,H2B,H3,H4,Histone-like transcription factor CBF,NF-Y and archaeal histone, putative	714.228	3.72238	0.0910006	0.477545	NA
Ld1S_160116700	Core histone H2A,H2B,H3,H4,Histone-like transcription factor CBF,NF-Y and archaeal histone, putative	48.4786	-2.34541	0.00917737	0.124735	NA
Ld1S_160116800	Core histone H2A,H2B,H3,H4,Histone-like transcription factor CBF,NF-Y and archaeal histone, putative	259.298	-0.299843	0.893892	0.989029	NA
Ld1S_160117300	RING-H2 zinc finger,Anaphase-promoting complex subunit 11 RING-H2 finger,Ring finger domain containing protein, putative	1361.03	0.00856525	0.970159	0.997219	NA
Ld1S_160111300	hypothetical protein	1903.21	0.292606	0.182841	0.652583	NA
Ld1S_160118000	Leucine Rich repeat, putative	2110.78	0.1399	0.468993	0.892042	NA
Ld1S_160118500	hypothetical protein	1122.18	-0.0995339	0.677238	0.958925	NA
Ld1S_160119500	hypothetical protein	3317.77	-0.0687411	0.774322	0.974214	NA
Ld1S_160120100	flagellar calcium-binding protein, putative	1738.52	0.181808	0.463856	0.88889	NA
Ld1S_160120200	flagellar calcium-binding protein, putative	5279.89	1.04908	2.16058e-06	0.000574583	GO:0006816,GO:0001539
Ld1S_160121400	Protein of unknown function DUF3184, putative	799.55	0.936341	0.0776285	0.438678	NA
Ld1S_160122000	hypothetical protein	3485.31	0.270528	0.138521	0.589838	NA
Ld1S_160110400	anti-silencing protein a-like protein	3667.77	0.309181	0.153339	0.611933	GO:0006333
Ld1S_160125300	OTU-like cysteine protease, putative	5909.3	-0.138574	0.589801	0.938208	NA
Ld1S_160125900	paraflagellar rod protein 2C	1.35837	2.47571	0.559092		NA
Ld1S_160126000	paraflagellar rod protein 2C	0				NA
Ld1S_160126100	paraflagellar rod protein 2C	0				NA
Ld1S_160128500	Flagellar Member 3	6747.49	0.19935	0.372668	0.841837	GO:0044458
Ld1S_160128600	Sedlin, N-terminal conserved region containing protein, putative	4517.13	0.21744	0.302631	0.784143	GO:0006888
Ld1S_160114500_pseudogene	hypothetical protein	3975.06	0.109051	0.680021	0.958925	NA
Ld1S_160115800_pseudogene	dihydroorotate dehydrogenase	13830.3	0.0419814	0.808068	0.975846	GO:0006221,GO:0006222,GO:0044205,GO:0055114
Ld1S_160117500_pseudogene	hypothetical protein	1636.5	-0.193887	0.36639	0.837019	NA
Ld1S_160119700_pseudogene	hypothetical protein	2059.96	-0.219866	0.315863	0.799475	NA
Ld1S_160121300_pseudogene	Protein of unknown function DUF3184, putative	187.003	0.113728	0.762931	0.971923	NA
Ld1S_160121700_pseudogene	ubiquitin fold modifier protein, putative	6771.5	0.360121	0.0609822	0.38233	GO:0071569
Ld1S_160122100_pseudogene	hypothetical protein	7117.21	-0.0559716	0.80885	0.975856	NA
Ld1S_160122400_pseudogene	hypothetical protein	2947.78	-0.175836	0.388942	0.851848	NA
Ld1S_160126500_pseudogene	kinesin, putative fragment	2854.14	0.275471	0.232684	0.718359	GO:0007018
Ld1S_160126600_pseudogene	kinesin, putative fragment	3972.54	0.196648	0.280061	0.766212	GO:0007018
Ld1S_160110800_pseudogene	2OG-FeII oxygenase superfamily, putative	2432.88	-0.0276854	0.897197	0.989568	GO:0055114
LD16Cs1H1_c23	snoRNA	12.301	1.2263	0.384082	0.850664	GO:0009302,GO:0006396
LD16Cs2H1_c24	snoRNA	454.355	0.0233823	0.94412	0.995039	GO:0009302,GO:0006396
Ld1S_160113400	proteasome 26S non-ATPase subunit 9, putative	8314.14	-0.137088	0.491339	0.901689	GO:0070682
Ld1S_160113500	protein kinase, putative	8668.45	-0.0970453	0.578137	0.931778	GO:0006468,GO:0016310
Ld1S_160113600	Met-10+ like-protein, putative	5080.77	-0.135032	0.448491	0.882699	GO:0008033,GO:0030488,GO:0032259
Ld1S_160113700	FHA domain containing protein, putative	3808.87	0.0500979	0.788409	0.974214	GO:0006302,GO:0007095
Ld1S_160110900	DEAD,DEAH box helicase,Helicase conserved C-terminal domain containing protein, putative	3921.23	0.0487316	0.796757	0.974968	NA
Ld1S_160113800	hypothetical protein	3425.02	-0.0663864	0.719064	0.967893	NA
Ld1S_160113900	3-Beta-hydroxysteroid-delta8, delta7-isomerase, putative	4407.79	0.316325	0.0967184	0.494639	GO:0016125
Ld1S_160114000	2OG-FeII oxygenase superfamily, putative	2582.66	-0.218279	0.263236	0.744225	GO:0055114
Ld1S_160114100	hypothetical protein	6392.25	0.344479	0.164707	0.629078	NA
Ld1S_160114200	hypothetical protein	1484.3	0.228926	0.311086	0.794146	NA
Ld1S_160114300	tubulin tyrosine ligase, putative	4857.03	-0.0848148	0.71967	0.967893	GO:0006464,GO:0018095
Ld1S_160114400	XRN 5p-3p exonuclease N-terminus, putative	6054.07	-0.183596	0.304109	0.785913	GO:0090305
Ld1S_160114600	hypothetical protein	4362.03	-0.216422	0.297878	0.780287	NA
Ld1S_160111000	peroxisome assembly protein, putative	6641.05	-0.0173406	0.922095	0.993018	GO:0007031
Ld1S_160114700	Pyridoxal-dependent decarboxylase conserved domain containing protein, putative	1874.62	-0.229691	0.256023	0.737021	GO:0019752
Ld1S_160114800	hypothetical protein	4077.39	0.0120153	0.948066	0.995242	NA
Ld1S_160115000	hypothetical protein	3738.78	-0.0581235	0.823839	0.977205	NA
Ld1S_160115100	60S ribosomal protein L21, putative	50969.7	-0.196052	0.294289	0.777076	GO:0006412
Ld1S_160115200	hypothetical protein	1696.03	0.18501	0.436945	0.876087	NA
Ld1S_160115300	fucose kinase, putative	6.07388	-0.212207	0.928445	0.993018	GO:0016310
Ld1S_160115400	hypothetical protein	1870.13	0.668506	0.00142675	0.0379821	NA
Ld1S_160115500	hypothetical protein	1561.18	0.019908	0.929097	0.993018	NA
Ld1S_160111100	hypothetical protein	5489.08	-0.212832	0.284886	0.770702	NA
Ld1S_160115600	hypothetical protein	4917.94	-0.0619235	0.727214	0.969766	NA
Ld1S_160115700	hypothetical protein	5878.25	0.234311	0.203858	0.678821	NA
Ld1S_160115900	aspartate carbamoyltransferase, putative	8862.6	0.124621	0.525699	0.914378	GO:0006207,GO:0006520
Ld1S_160116100	orotidine-5-phosphate decarboxylase,orotate phosphoribosyltransferase, putative	18023.2	0.0859388	0.614419	0.946552	GO:0006207,GO:0006221,GO:0009116
Ld1S_160116200	AAA domain containing protein, putative	7668.71	-0.260117	0.172158	0.640465	NA
Ld1S_160116300	Core histone H2A,H2B,H3,H4,Histone-like transcription factor CBF,NF-Y and archaeal histone, putative	43.6629	0.713288	0.59467	0.939961	NA
Ld1S_160111200	Galactose oxidase, central domain,Domain of unknown function DUF4110, putative	6132.92	-0.0317641	0.868823	0.985375	NA
Ld1S_160116500	dihydroorotase, putative	1934.3	-0.0848739	0.668286	0.957277	GO:0019856
Ld1S_160116600	carbamoyl-phosphate synthase, putative	16811.7	0.0148668	0.940669	0.995039	GO:0006207,GO:0006526,GO:0006541,GO:0006807
Ld1S_160116900	hypothetical protein	4185.45	-0.0972965	0.616309	0.94684	NA
Ld1S_160117000	meiotic recombination protein SPO11, putative	1596.06	-0.190821	0.347008	0.820183	GO:0000737
Ld1S_160117100	RNA recognition motif. a.k.a. RRM, RBD, or RNP domain, putative	4078.36	-0.258329	0.203005	0.678821	GO:0000413
Ld1S_160117200	RING-H2 zinc finger, putative	2033.39	0.156148	0.477295	0.89568	NA
Ld1S_160117400	Component of the spindle pole body SPB required for the proper execution of spindle pole body SPB duplication. Potential role in cross-linking filaments or anchoring other molecules. It is essential for growth By similarity. Function unknown	1850.08	0.182216	0.387533	0.851848	NA
Ld1S_160117600	apurinic,apyrimidinic endonuclease-redox protein	3316.15	0.0723647	0.708947	0.964844	GO:0006281,GO:0006974,GO:0090305
Ld1S_160117700	eukaryotic translation initiation factor eIF2A, putative	6637.05	-0.00113458	0.995213	0.998326	GO:0010608
Ld1S_160117800	LysM domain containing protein, putative	3409.6	0.00976633	0.965285	0.997219	NA
Ld1S_160117900	hypothetical protein	2151.22	0.0933253	0.632951	0.949457	NA
Ld1S_160111400	hypothetical protein	770.273	-0.0717912	0.821899	0.977205	NA
Ld1S_160118100	ubiquitin hydrolase, putative	5621.42	-0.150766	0.409215	0.859633	GO:0006511,GO:0016579
Ld1S_160118200	hypothetical protein	3314.05	-0.0911361	0.641234	0.953024	NA
Ld1S_160118300	hypothetical protein	1931.82	-0.0450334	0.846131	0.98132	NA
Ld1S_160118400	transaldolase, putative	16555.4	0.122459	0.495509	0.90223	GO:0005975,GO:0006098
Ld1S_160111500	MORN repeat, putative	3984.14	-0.17424	0.407091	0.859633	NA
Ld1S_160118600	hypothetical protein	5991.15	-0.13858	0.445229	0.879632	GO:0045454
Ld1S_160118700	N-terminal region of Chorein, a TM vesicle-mediated sorter, putative	8928.96	0.155402	0.415149	0.864753	NA
Ld1S_160118800	chitinase	3209.43	-0.211211	0.349298	0.821447	GO:0005975,GO:0008152
Ld1S_160118900	membrane transport protein, putative	10210.2	0.135468	0.521977	0.913014	GO:0055085
Ld1S_160119000	methyltransferase like 13. Function unknown	7952.55	-0.205956	0.339542	0.814457	NA
Ld1S_160119100	hypothetical protein	3661.51	0.0596354	0.764673	0.972349	NA
Ld1S_160119200	Iron-sulfur assembly protein 1, putative	4636.33	0.0771557	0.753087	0.970906	GO:0044572,GO:2000377
Ld1S_160119300	hypothetical protein	3444.31	-0.232293	0.230216	0.715937	NA
Ld1S_160111600	Phosphotransferase enzyme family, putative	8171.78	-0.0427738	0.848009	0.9822	NA
Ld1S_160119400	COP9 signalosome complex subunit 5, putative	5364.75	-0.107125	0.600374	0.941244	GO:0006508
Ld1S_160119600	protein kinase, putative	4715.69	-0.126545	0.521521	0.913014	GO:0006468,GO:0016310
Ld1S_160119800	Nucleolar protein,Nop52, putative	5788.78	0.0707025	0.738995	0.970302	GO:0006364
Ld1S_160119900	hypothetical protein	3713.12	0.408945	0.0413545	0.310702	NA
Ld1S_160120000	Flagellar calcium-binding protein, putative	7203.46	0.420548	0.0192778	0.198026	NA
Ld1S_160120300	Snf7, putative	4199.12	-0.501945	0.0283482	0.245834	GO:0007034
Ld1S_160120400	dynein light chain, putative	13014.6	0.876186	8.88216e-05	0.00628628	GO:0007017
Ld1S_160120500	sucrose-phosphate synthase-like protein	30597.6	0.343455	0.0864893	0.464523	NA
Ld1S_160111700	hypothetical protein	2508.45	-0.0819943	0.721427	0.968258	NA
Ld1S_160120600	methyltransferase domain containing protein, putative	5794.71	0.148379	0.507461	0.906652	NA
Ld1S_160120700	hypothetical protein	6225.81	0.246873	0.270041	0.753324	NA
Ld1S_160120800	Component of the spindle pole body SPB required for the proper execution of spindle pole body SPB duplication. Potential role in cross-linking filaments or anchoring other molecules. It is essential for growth By similarity. Function unknown	6127.69	0.129119	0.573037	0.929541	NA
Ld1S_160120900	protein kinase, putative	1965.14	0.0509992	0.842405	0.98027	GO:0006468,GO:0016310
Ld1S_160121000	Protein of unknown function DUF3184, putative	410.189	0.904911	0.0972133	0.496303	NA
Ld1S_160121100	Protein of unknown function DUF3184, putative	1035.33	0.0998915	0.6913	0.962583	NA
Ld1S_160111800	hypothetical protein	1607.93	0.0217433	0.928736	0.993018	NA
Ld1S_160121200	Protein of unknown function DUF3184, putative	2308.78	0.0721876	0.749713	0.970906	NA
Ld1S_160121500	Protein of unknown function DUF3184, putative	2808.58	0.338533	0.096482	0.494006	NA
Ld1S_160121600	Protein of unknown function DUF3184, putative	4723.5	-0.0217453	0.904278	0.990533	NA
Ld1S_160121800	hypothetical protein	2881.77	0.274726	0.167854	0.633048	GO:0010608
Ld1S_160111900	eukaryotic translation initiation factor 1A, putative	22539.1	0.0568432	0.735107	0.970302	GO:0006412,GO:0006413
Ld1S_160121900	RNA binding protein. Function unknown	3457.93	-0.0177102	0.92785	0.993018	NA
Ld1S_160112000	hypothetical protein	2997.36	0.145031	0.443572	0.879291	NA
Ld1S_160122200	hypothetical protein	2866.47	0.64551	0.0124824	0.152783	NA
Ld1S_160122300	Polyketide cyclase , dehydrase and lipid transport, putative	4116.48	0.0912986	0.623691	0.948983	NA
Ld1S_160122500	tyrosyl or methionyl-tRNA synthetase-like protein	1551.36	-0.559448	0.00587521	0.0935731	GO:0043039
Ld1S_160122700	WW domain containing protein, putative	1399.66	-0.29325	0.343677	0.817309	NA
Ld1S_160112100	50S ribosomal protein L17, putative	7633.49	-0.0682279	0.697359	0.964347	GO:0006412
Ld1S_160122800	hypothetical protein	4630.76	0.396114	0.0388749	0.298222	NA
Ld1S_160122900	hypothetical protein	5709.29	0.852767	1.81661e-05	0.00221424	NA
Ld1S_160123000	BRCA1 associated protein. Posttranslational modification, protein turnover, chaperones	2339.94	0.0483934	0.802618	0.975433	NA
Ld1S_160123100	60S ribosomal protein L39, putative	55071.1	-0.0611601	0.735966	0.970302	GO:0006412
Ld1S_160123200	coatomer delta subunit-like protein	16087.1	-0.0614653	0.741349	0.970302	GO:0006890,GO:0015031,GO:0016192
Ld1S_160123300	Domain of unknown function DUF221, putative	6697	0.27265	0.186054	0.657597	NA
Ld1S_160112200	hypothetical protein	11355.2	0.00537996	0.976938	0.9973	GO:0006113
Ld1S_160123400	cyclophilin, putative	2926.41	0.32017	0.114053	0.536258	GO:0000413
Ld1S_160123500	hypothetical protein	5408.28	-0.0077298	0.965604	0.997219	NA
Ld1S_160123600	Cullin family,Cullin protein neddylation domain containing protein, putative	5894	-0.0109508	0.953808	0.995762	GO:0006511
Ld1S_160123700	hypothetical protein	10228.5	-0.018082	0.926633	0.993018	NA
Ld1S_160123800	hypothetical protein	4228.9	-0.152752	0.415277	0.864753	NA
Ld1S_160123900	hypothetical protein	2439.93	0.230067	0.320887	0.800566	GO:0008380
Ld1S_160124000	hypothetical protein	3536.38	0.0791722	0.6954	0.963807	NA
Ld1S_160124100	hypothetical protein	7504.33	-0.118888	0.580589	0.932171	NA
Ld1S_160124200	hypothetical protein	4676.76	-0.00739518	0.970742	0.997219	NA
Ld1S_160124300	diacylglycerol kinase, putative	3781.53	-0.00239489	0.990169	0.998235	GO:0019395
Ld1S_160124400	Present in the outer mitochondrial membrane proteome 41	6428.46	-0.103865	0.568171	0.928547	NA
Ld1S_160124500	cytochrome c, putative	1537.23	0.326793	0.229721	0.715524	GO:0009060
Ld1S_160124600	cytochrome c, putative	700.251	0.0364603	0.915187	0.993018	GO:0009060
Ld1S_160124700	hypothetical protein	3413.31	0.14884	0.425523	0.871867	NA
Ld1S_160124800	hypothetical protein	10451	-0.0633307	0.749129	0.970906	NA
Ld1S_160110500	Ribosomal_L18e,L15P domain-containing protein	7275.6	0.12948	0.460661	0.887242	GO:0006412
Ld1S_160124900	DNA-directed rna polymerase I largest subunit, putative	5766.54	0.000970522	0.996102	0.998326	GO:0006351
Ld1S_160125000	amidase, putative	4857.27	0.311902	0.0867779	0.465788	NA
Ld1S_160125100	hypothetical protein	4540.14	0.0181619	0.925944	0.993018	NA
Ld1S_160125200	ADP-ribosylation factor-like, putative	5078.99	0.211184	0.38814	0.851848	GO:0007264
Ld1S_160125400	EMG1,NEP1 methyltransferase, putative	1965.32	-0.175289	0.454174	0.885513	GO:0032259
Ld1S_160125500	trafficking protein particle complex subunit- like protein	3704.53	-0.239596	0.218833	0.698655	GO:0010608
Ld1S_160125600	hypothetical protein	5517.98	0.0222508	0.902608	0.990533	NA
Ld1S_160125700	hypothetical protein	8528.41	0.243927	0.292971	0.775493	NA
Ld1S_160125800	paraflagellar rod protein 2C	606.732	0.672576	0.0323873	0.266973	NA
Ld1S_160126200	paraflagellar rod protein 2C	7.41548	1.20235	0.478623	0.89568	NA
Ld1S_160126300	hypothetical protein	4818.3	-0.0173665	0.929318	0.993018	NA
Ld1S_160126400	Qa-SNARE protein. Function unknown	5926.95	-0.23291	0.31766	0.799479	NA
Ld1S_160112300	hypothetical protein	2575.46	-0.0123818	0.954309	0.995762	NA
Ld1S_160126700	hypothetical protein	4852.34	0.21347	0.254322	0.737021	NA
Ld1S_160126800	hypothetical protein	4952.87	0.334698	0.101004	0.505226	NA
Ld1S_160126900	hypothetical protein	2729.81	-0.00161958	0.994317	0.998326	NA
Ld1S_160127000	hypothetical protein	5513.19	0.0650948	0.71541	0.96689	NA
Ld1S_160127100	hypothetical protein	10148.6	0.0626792	0.808624	0.975856	NA
Ld1S_160127200	endoplasmic reticulum oxidoreductin, putative	13270.6	0.358906	0.0364907	0.287213	GO:0055114
Ld1S_160127300	DNA polymerase I alpha catalytic subunit, putative	6666.32	0.28767	0.277341	0.764199	GO:0006260,GO:0071897
Ld1S_160127400	WD domain, G-beta repeat, putative	10598.7	0.5738	0.00218499	0.0499362	GO:0060285
Ld1S_160112400	Las1-like, putative	4042.21	-0.051865	0.784172	0.974214	GO:0006364,GO:0090305
Ld1S_160127500	hypothetical protein	6106.37	0.00357322	0.984421	0.99819	NA
Ld1S_160127600	hypothetical protein	3537.73	-0.0957141	0.619794	0.947615	GO:0007005
Ld1S_160127700	kinesin, putative	6064.81	0.114449	0.642931	0.953453	GO:0007018
Ld1S_160127800	u1 small nuclear ribonucleoprotein 70 kDa	10033.8	0.296952	0.13125	0.573979	GO:0045292
Ld1S_160127900	eukaryotic translation initiation factor 4 gamma 3	5192.73	0.132325	0.494519	0.90223	GO:0010608,GO:0006412
Ld1S_160128000	prohibitin	4375.17	0.0640729	0.781742	0.974214	GO:0007005,GO:0051881,GO:0070129
Ld1S_160128100	WD domain, G-beta repeat, putative	4431.47	-0.0858567	0.662064	0.955317	NA
Ld1S_160128200	Putative snoRNA binding domain containing protein, putative	3318.65	-0.22378	0.254893	0.737021	GO:0000244,GO:0000398
Ld1S_160128300	hypothetical protein	6311.23	0.1361	0.457418	0.886144	NA
Ld1S_160112500	mitochondrial ornithine carrier protein-like protein	4502.64	0.0780196	0.722089	0.968672	GO:0055085
Ld1S_160128400	Clustered mitochondria, putative	1843.82	0.241777	0.311742	0.79415	NA
Ld1S_160110600	AAA domain containing protein, putative	3434.28	0.662778	0.00308751	0.0623982	GO:0006139,GO:0016310
Ld1S_160112600	mitochondrial ornithine transporter 1-like protein	2490.6	0.016376	0.936513	0.994776	NA
Ld1S_160112700	hypothetical protein	5551.63	-0.00439556	0.985223	0.99819	NA
Ld1S_160112800	protein tyrosine phosphatase-like protein	7046.09	0.147403	0.478099	0.89568	GO:0006470,GO:0016311
Ld1S_160112900	histone acetyltransferase-like protein	8476.1	-0.0741714	0.702424	0.964705	GO:0016573,GO:0043007
Ld1S_160110700	arginine N-methyltransferase, type I	3382.03	-0.0343189	0.852221	0.982618	GO:0034969,GO:0019919
Ld1S_160113000	protein tyrosine phosphatase-likie protein	3593.87	-0.0139257	0.940996	0.995039	GO:0006470,GO:0016311
Ld1S_160113100	Ankyrin repeats many copies,Alpha,beta hydrolase family, putative	9196.02	0.341076	0.0651077	0.397624	GO:0006508
Ld1S_160113200	hypothetical protein	2465.26	-0.113416	0.561466	0.925399	NA
Ld1S_160113300	inositol 1,4,5-trisphosphate receptor, putative	4324.19	0.166961	0.365364	0.835817	GO:0006811,GO:0034220,GO:0055085
Ld1S_170137400	tRNA-Asp	47.7055	0.540425	0.435093	0.874371	NA
Ld1S_170137500	tRNA-Ser	0.923302	-0.730525	0.880314		NA
Ld1S_170137600	tRNA-Ala	5.46012	0.143994	0.942356	0.995039	NA
Ld1S_170131500	receptor-type adenylate cyclase b fragment,receptor-type adenylate cyclase, putative fragment,receptor-type adenylate cyclase a fragment	3536.8	0.382913	0.154579	0.612777	GO:0009190,GO:0035556
Ld1S_170131600	receptor-type adenylate cyclase b fragment,receptor-type adenylate cyclase, putative fragment,receptor-type adenylate cyclase a fragment	2758.64	0.326501	0.245338	0.730207	GO:0009190,GO:0035556
Ld1S_170131700	receptor-type adenylate cyclase b fragment,receptor-type adenylate cyclase, putative fragment,receptor-type adenylate cyclase a fragment	6851	0.383839	0.149167	0.607278	GO:0009190,GO:0035556
Ld1S_170128800	Degradation arginine-rich protein for mis-folding, putative	3038.02	0.486647	0.0273634	0.240141	NA
Ld1S_170134900	hypothetical protein	4019.35	-0.137758	0.510961	0.907547	NA
Ld1S_170135100	protein kinase, putative	2877.99	0.104325	0.619135	0.947211	GO:0006468,GO:0016310
Ld1S_170135200	hypothetical protein	7604.69	-0.00936529	0.973561	0.997219	NA
Ld1S_170129600	elongation factor 1-alpha	124.193	10.8038	0.0453491	0.324438	GO:0006414
Ld1S_170136300	Acyl CoA binding protein, putative	1882.8	0.550937	0.00866466	0.120386	NA
Ld1S_170136400	Acyl CoA binding protein, putative	3249.86	0.298397	0.131622	0.574083	NA
Ld1S_170129700	elongation factor 1-alpha	0				GO:0006414
Ld1S_170136500	hypothetical protein	1.89656	1.10859	0.758827	0.971747	NA
Ld1S_170137300	hypothetical protein	8173.85	-0.0574831	0.743895	0.970302	NA
Ld1S_170138700	hypothetical protein	1386.68	0.365114	0.211531	0.689853	NA
Ld1S_170138800	GMP reductase	15698.6	0.114272	0.562036	0.925582	GO:0006144,GO:0006163,GO:0006164,GO:0006177,GO:0009117,GO:0055114
Ld1S_170129900	elongation factor 1-alpha	0				GO:0006414
Ld1S_170140900	hypothetical protein	2688.02	0.10204	0.59585	0.9401	NA
Ld1S_170130000	elongation factor 1-alpha	0				GO:0006414
Ld1S_170141400	hypothetical protein	3338.2	-0.228406	0.232579	0.718359	NA
Ld1S_170130100	elongation factor 1-alpha	0				GO:0006414
Ld1S_170130200	elongation factor 1-alpha	0				GO:0006414
Ld1S_170130300	elongation factor 1-alpha	0				GO:0006414
Ld1S_170142600	hypothetical protein	1272.4	0.0763683	0.750166	0.970906	NA
Ld1S_170130400	elongation factor 1-alpha	0				GO:0006414
Ld1S_170130500	elongation factor 1-alpha	0				GO:0006414
Ld1S_170130600	elongation factor 1-alpha	0				GO:0006414
Ld1S_170130700	elongation factor 1-alpha	0				GO:0006414
Ld1S_170145100	hypothetical protein	771.914	0.113834	0.642454	0.953453	NA
Ld1S_170130800	elongation factor 1-alpha	3.64385	5.71352	0.229171	0.714764	GO:0006414
Ld1S_170146000	hypothetical protein	6974.44	-0.0939124	0.598862	0.941244	NA
Ld1S_170130900	elongation factor 1-alpha	0				GO:0006414
Ld1S_170131000	elongation factor 1-alpha	0				GO:0006414
Ld1S_170131100	elongation factor 1-alpha	0.708746	2.10218	0.699894		GO:0006414
Ld1S_170133600_pseudogene	hypothetical protein	25284.2	0.0339377	0.865171	0.984266	NA
Ld1S_170135000_pseudogene	Phenazine biosynthesis-like protein, putative	2480.87	0.0855426	0.707059	0.964705	GO:0009058
Ld1S_170135700_pseudogene	RNA-binding protein, putative	3689.1	-0.141043	0.491549	0.901689	GO:0006396,GO:0010608
Ld1S_170129800_pseudogene	elongation factor 1-alpha	10552.6	0.02951	0.864704	0.984266	GO:0006414
Ld1S_170143100_pseudogene	hypothetical protein	2781.86	-0.247476	0.295131	0.777076	NA
Ld1S_170144500_pseudogene	Feline leukemia virus subgroup C cellular receptor. Intracellular trafficking, secretion, and vesicular transport	3587.04	0.119389	0.579722	0.931804	NA
Ld1S_170145800_pseudogene	hypothetical protein	1639.54	-0.282095	0.168785	0.634644	NA
Ld1S_170131300_pseudogene	hypothetical protein	0.767962	-0.60528	0.907557		NA
LdBPK_170013400_aln1	hypothetical protein	6.54975	0.086946	0.964405	0.997011	NA
LdBPK_170013400_aln2	hypothetical protein	0				NA
LdBPK_170013400_aln3	hypothetical protein	0.958398	0.369162	0.944541		NA
LdBPK_170013400_aln4	hypothetical protein	1.08008	-0.78104	0.879948		NA
LdBPK_170006500	ElongationfactorTuGTPbindingdomaincontainingprotein,putative	25.0853	0.493664	0.614896	0.946552	NA
LdBPK_290015700_aln1	hypothetical protein	850.503	-0.0726909	0.766328	0.972828	NA
Ld1S_170131800	hypothetical protein	4928.85	0.0683662	0.73076	0.96995	NA
Ld1S_170131900	hypothetical protein	2187.99	0.294469	0.126327	0.562766	NA
Ld1S_170132000	Tetratricopeptide repeat, putative	10303.1	0.197011	0.27154	0.754879	NA
Ld1S_170128700	eukaryotic translation initiation factor 3 subunit a	18589.5	0.228921	0.246944	0.73265	NA
Ld1S_170132100	peter pan protein. Translation, ribosomal structure and biogenesis	3128.64	0.169053	0.419927	0.867533	NA
Ld1S_170132200	peptidase t, putative	3950.04	0.00374666	0.983648	0.99819	GO:0006508,GO:0006518
Ld1S_170132300	chromosome 6 open reading frame 165. Function unknown	2875.45	0.585229	0.00227122	0.0508475	NA
Ld1S_170132400	kinesin motor domain containing protein, putative	4047.48	0.210137	0.288334	0.771856	GO:0007018
Ld1S_170132500	WD domain, G-beta repeat, putative	3775.37	0.566373	0.00593341	0.0939209	NA
Ld1S_170132600	Regulator of chromosome condensation RCC1 repeat, putative	3509.04	0.00166091	0.99473	0.998326	GO:0051260
Ld1S_170132700	cystathionine beta-synthase	5837.18	-0.0713434	0.719361	0.967893	GO:0006535
Ld1S_170132800	hypothetical protein	4423.5	0.698857	0.0044561	0.0786856	NA
Ld1S_170132900	NADH-ubiquinone oxidoreductase, mitochondrial, putative	4446.52	0.447922	0.0272959	0.240141	GO:0055114
Ld1S_170133000	histone H2A variant Z	3743.55	0.869989	0.0063479	0.0983333	GO:0051276,GO:0006367
Ld1S_170133100	Zinc finger, C3HC4 type RING finger, putative	2125.01	0.175347	0.40892	0.859633	NA
Ld1S_170128900	Protein of unknown function DUF3522, putative	2799.25	0.580932	0.0060006	0.0942062	NA
Ld1S_170133200	LSM domain containing protein, putative	3086.06	-0.0377813	0.847246	0.981834	GO:0000365
Ld1S_170133300	hypothetical protein	3168.6	0.0946951	0.617542	0.94684	NA
Ld1S_170133400	hypothetical protein	1443.51	0.114907	0.601767	0.941244	NA
Ld1S_170133500	hypothetical protein	4665.08	-0.151706	0.402576	0.858354	NA
Ld1S_170129000	Protein of unknown function DUF3522, putative	2918.49	0.107063	0.609428	0.943541	NA
Ld1S_170133700	dihydrouridine synthase Dus, putative	5409.05	0.235405	0.206215	0.684009	GO:0002943,GO:0008033,GO:0055114
Ld1S_170133800	cytidine deaminase-like protein	1894.3	0.105883	0.597226	0.940979	GO:0006216,GO:0046087,GO:0010608,GO:0043097
Ld1S_170133900	hypothetical protein	3914.6	-0.0507404	0.783362	0.974214	NA
Ld1S_170134000	Qa-SNARE protein, putative	2972	-0.0969847	0.6266	0.949457	GO:0006886
Ld1S_170134100	protein kinase, putative	2657.84	0.356086	0.0775429	0.438678	GO:0006468,GO:0016310
Ld1S_170129100	Ring finger domain containing protein, putative	2106.3	0.0768968	0.715071	0.96689	NA
Ld1S_170134200	Ring finger domain containing protein, putative	8318.25	0.02211	0.901724	0.990533	NA
Ld1S_170134300	hypothetical protein	3167.29	0.27571	0.19185	0.66529	NA
Ld1S_170129200	DnaJ domain containing protein, putative	5366.26	-0.06985	0.717605	0.96733	GO:0006457
Ld1S_170134400	Probable N6-adenine methyltransferase, putative	4912.23	0.205068	0.27517	0.761077	GO:0018022,GO:0032259
Ld1S_170134500	hypothetical protein	3167.11	0.295366	0.148962	0.60725	NA
Ld1S_170134600	hypothetical protein	6851.86	0.419337	0.0460827	0.327732	GO:0010608
Ld1S_170129300	hypothetical protein	9466.92	0.100057	0.690779	0.962418	NA
Ld1S_170134700	hypothetical protein	2263.08	0.0658519	0.746632	0.970302	GO:0010506
Ld1S_170134800	DnaJ domain containing protein, putative	4784.76	-0.349411	0.0575452	0.369976	GO:0031204
Ld1S_170129400	mitogen-activated protein kinase kinase 3, putative	6043.17	0.141784	0.46193	0.887242	GO:0000281
Ld1S_170135300	hypothetical protein	3335.13	0.244242	0.209552	0.687896	NA
Ld1S_170135400	hypothetical protein	2905.86	-0.0183178	0.929022	0.993018	NA
Ld1S_170129500	ADP-ribosylation factor, putative	2962.91	0.137106	0.469556	0.892063	GO:0010608
Ld1S_170135500	hypothetical protein	3424.44	0.0391701	0.835272	0.978082	NA
Ld1S_170135600	ATPase family associated with various cellular activities AAA, putative	3259.04	0.142073	0.542563	0.920281	NA
Ld1S_170135800	hypothetical protein	1675.29	-0.0374029	0.861783	0.983614	NA
Ld1S_170135900	hypothetical protein	3867.17	-0.0919403	0.653314	0.954758	NA
Ld1S_170136000	bis5p-nucleosyl-tetraphosphatase,symmetrical- li keprotein	1912.88	-0.580313	0.00363101	0.0700346	NA
Ld1S_170136100	hypothetical protein	3838.15	-0.116594	0.589555	0.937986	NA
Ld1S_170136200	calcium-transporting ATPase, putative,P-type ATPase, putative	9087.07	0.2736	0.155463	0.614294	NA
Ld1S_170136600	hypothetical protein	3.19293	-0.770866	0.778691	0.974214	NA
Ld1S_170136700	Acyl CoA binding protein, putative	9234.72	0.258994	0.152809	0.611933	NA
Ld1S_170136800	hypothetical protein	1111.88	0.724897	0.00363899	0.0700346	NA
Ld1S_170136900	Alpha,beta hydrolase family, putative	5169.85	-0.0401288	0.891544	0.988652	NA
Ld1S_170137000	EF-hand domain pair, putative	3243.29	0.159656	0.450086	0.884648	NA
Ld1S_170137100	GRAM domain containing protein, putative	1142.8	-0.0154803	0.951807	0.995762	NA
Ld1S_170137200	GRAM domain containing protein, putative	4266.83	-0.0370885	0.858473	0.983509	NA
Ld1S_170137700	protein kinase, putative fragment	1466.04	0.282826	0.170577	0.637829	GO:0006468,GO:0016310
Ld1S_170137800	VID27 cytoplasmic protein, putative	4616.17	0.252472	0.200464	0.677351	NA
Ld1S_170137900	hypothetical protein	3910.02	0.0102185	0.955457	0.995762	NA
Ld1S_170138000	hypothetical protein	2693.62	0.0668724	0.752426	0.970906	GO:0006298
Ld1S_170138100	protein kinase, putative	6314.82	0.126937	0.56793	0.928547	GO:0006468,GO:0016310
Ld1S_170138200	hypothetical protein	6305.63	-0.0144558	0.935798	0.994686	NA
Ld1S_170138300	ribosomal RNA processing 8, methyltransferase, homolog yeast. RNA processing and modification	3340.48	0.223932	0.288398	0.771856	NA
Ld1S_170138400	Putative methyltransferase, putative	4471.01	-0.117444	0.513531	0.909902	NA
Ld1S_170138500	Myb-like DNA-binding domain containing protein, putative	6365.63	-0.00215077	0.991812	0.998235	GO:0000398
Ld1S_170138600	hypothetical protein	2945.68	0.0534161	0.784269	0.974214	NA
Ld1S_170138900	ysine decarboxylase-like protein	8855.12	0.13397	0.541443	0.920281	NA
Ld1S_170139000	OSM3-like kinesin, putative	9392.03	0.541617	0.031187	0.260416	GO:0010608
Ld1S_170139100	RNA-binding protein, putative	4901.46	-0.288883	0.110608	0.526977	NA
Ld1S_170139200	G-patch domain containing protein, putative	3249.9	0.158329	0.429076	0.873288	NA
Ld1S_170139300	hypothetical protein	2227.69	0.260253	0.25486	0.737021	NA
Ld1S_170139400	Lariat debranching enzyme, C-terminal domain containing protein, putative	4332.08	0.305872	0.153652	0.611933	GO:0006397
Ld1S_170139500	hypothetical protein	6802.56	-0.180998	0.348665	0.821409	NA
Ld1S_170139600	hypothetical protein	7008.85	0.187212	0.320162	0.800424	NA
Ld1S_170139700	hypothetical protein	25512.4	0.534906	0.0244476	0.227039	NA
Ld1S_170139800	META domain containing protein	38718.2	0.784127	1.47823e-05	0.00209332	GO:0034605,GO:0034599
Ld1S_170139900	hypothetical protein	10742.2	0.0959741	0.652264	0.954758	NA
Ld1S_170140000	META domain containing protein, putative	65000.5	0.189104	0.510723	0.907547	NA
Ld1S_170140100	Leucine Rich repeat, putative	4291.47	0.276042	0.150907	0.6105	NA
Ld1S_170140200	acyltransferase, putative	7694.79	0.118676	0.508942	0.907021	GO:0008152
Ld1S_170140300	ATP-dependent RNA helicase, putative	7382.34	-0.0100122	0.960011	0.996572	GO:0008380
Ld1S_170140400	formin, putative	3753.41	0.0469085	0.855301	0.983047	NA
Ld1S_170140500	Phosphorylated CTD interacting factor 1 WW domain containing protein, putative	4038.33	-0.183386	0.323352	0.802301	GO:0080009
Ld1S_170140600	3p5p-cyclic nucleotide phosphodiesterase, putative	9432.1	0.132963	0.647225	0.954758	GO:0007165
Ld1S_170140700	hypothetical protein	3927.92	0.0175281	0.928244	0.993018	NA
Ld1S_170140800	Mak10 subunit, NatC Nalpha-terminal acetyltransferase, putative	9584.32	0.0138287	0.951616	0.995762	GO:0017196
Ld1S_170141000	hypothetical protein	5632.22	-0.0439226	0.824766	0.977205	GO:0000077,GO:0000723,GO:0006281,GO:0010212,GO:0016572
Ld1S_170141100	hypothetical protein	3551.15	-0.0618724	0.765176	0.972349	NA
Ld1S_170141200	hydrolase, alpha,beta fold family-like protein	4790.73	-0.106314	0.570032	0.92875	NA
Ld1S_170141300	glycosyltransferase GlcNAc, putative	4990.42	0.209736	0.246933	0.73265	NA
Ld1S_170141500	hypothetical protein	1797.83	0.509376	0.0407117	0.307475	NA
Ld1S_170141600	hydrolase-like protein	6786.92	-0.098566	0.617767	0.94684	NA
Ld1S_170141700	hydrolase-like protein	3270.19	0.0108454	0.958579	0.996365	NA
Ld1S_170141800	hydrolase-like protein	2578.38	-0.00564597	0.976469	0.997219	NA
Ld1S_170141900	hypothetical protein	1930.73	0.245876	0.244398	0.730099	NA
Ld1S_170142000	SDA1 domain containing 1. Cell cycle control, cell division, chromosome partitioning,Cytoskeleton	5004.75	0.0720957	0.728385	0.96995	NA
Ld1S_170142100	Peptidase C19, ubiquitin carboxyl-terminal hydrolase, putative	4188.42	-0.172877	0.372107	0.841424	GO:0016579
Ld1S_170142200	3-oxo-5-alpha-steroid 4-dehydrogenase-like protein	2908.5	0.538013	0.0272422	0.240038	GO:0006629,GO:0055114
Ld1S_170142300	kinesin, putative	11879.9	0.166129	0.33182	0.811156	GO:0010608
Ld1S_170142400	hypothetical protein	2112.03	0.177929	0.365172	0.835817	NA
Ld1S_170142500	NOL1,NOP2,sun family, putative	1899.27	-0.102916	0.625104	0.949457	GO:0032259
Ld1S_170142700	WW domain containing protein, putative	4987.64	-0.188513	0.289555	0.772839	NA
Ld1S_170142800	5p-3p exoribonuclease B, putative	2518.39	-0.0307447	0.894259	0.989046	GO:0090305
Ld1S_170142900	UDP-sugar pyrophosphorylase	2827.58	0.2651	0.15887	0.621873	GO:0008152
Ld1S_170143000	hypothetical protein	2199.79	0.00121026	0.995087	0.998326	NA
Ld1S_170143200	hypothetical protein	1677.27	-0.125786	0.611721	0.944154	NA
Ld1S_170143300	hypothetical protein	2982.26	0.139704	0.451081	0.884745	NA
Ld1S_170143400	MSP Major sperm protein domain containing protein, putative	3434.58	0.0693358	0.707558	0.964705	NA
Ld1S_170143500	histone H2B	3646.71	0.19025	0.400781	0.85799	NA
Ld1S_170143600	kiaa0195. Function unknown	3586.61	0.0627562	0.757144	0.971588	NA
Ld1S_170143700	Tetratricopeptide repeat domain 27. Function unknown	8608.62	-0.195505	0.266695	0.749038	NA
Ld1S_170143800	RNA cytidine acetyltransferase	6903.35	0.100118	0.633585	0.949513	GO:0000154,GO:0006364,GO:0008033,GO:0016072,GO:0034470,GO:0042274,GO:0051391
Ld1S_170143900	Organic solute transport protein 1, putative	5824.58	0.419215	0.0660374	0.39998	NA
Ld1S_170144000	hypothetical protein	5751.16	0.0534809	0.767327	0.972828	GO:0022900
Ld1S_170144100	hypothetical protein	6829.86	0.362103	0.174671	0.644161	NA
Ld1S_170144200	eukaryotic translation initiation factor 3 subunit b	19002.3	0.127552	0.523233	0.913628	GO:0006413
Ld1S_170144300	hypothetical protein	1619.36	-0.184046	0.400423	0.85799	NA
Ld1S_170144400	methyltransferase domain containing protein, putative	3613.71	-0.3002	0.116964	0.539968	NA
Ld1S_170144600	hypothetical protein	4782.74	0.0998243	0.740183	0.970302	GO:0010608
Ld1S_170144700	hypothetical protein	6686.53	0.126382	0.492719	0.90223	NA
Ld1S_170144800	cytidylyltransferase, putative	4226.82	-0.00958043	0.960476	0.996572	GO:0009058
Ld1S_170144900	cytochrome b5-like Heme,Steroid binding domain containing protein, putative	3856.83	0.0402063	0.835315	0.978082	NA
Ld1S_170145000	L-galactonolactone oxidase, putative	8019.61	-0.0456332	0.792619	0.974638	GO:0019853
Ld1S_170145200	NUC130,3NT domain,SDA1, putative	5208.52	-0.0665534	0.746091	0.970302	GO:0000055,GO:0015031,GO:0030036,GO:0042254,GO:0042273
Ld1S_170145300	hypothetical protein	2216.72	-0.0634125	0.752134	0.970906	NA
Ld1S_170145400	IQ calmodulin-binding motif containing protein, putative	4225.63	0.555525	0.0128392	0.154563	NA
Ld1S_170145500	myo-inositol-1or 4-monophosphatase 1, putative	6047.95	-0.0694454	0.715421	0.96689	GO:0006021,GO:0046854,GO:0046855
Ld1S_170145600	otubain cysteine peptidase, Clan CA, family C65, putative	6494.41	0.0462405	0.792249	0.974616	GO:0016579
Ld1S_170145700	zinc-finger protein ZPR1, putative	11700.1	-0.0329355	0.876955	0.986937	NA
Ld1S_170145900	hypothetical protein	3698.67	-0.305638	0.136281	0.584721	NA
Ld1S_170146100	major facilitator superfamily, putative	4897.12	-0.0816513	0.669945	0.957277	GO:0055085
Ld1S_170146200	ion transport protein, putative	5702.59	0.662366	0.000256873	0.0131843	GO:0006811,GO:0034220,GO:0055085
Ld1S_170146300	Rab-GTPase-TBC domain containing protein, putative	4146.74	0.0710917	0.709609	0.965026	NA
Ld1S_170146400	ferrochelatase-like protein	2956.01	-0.00670784	0.974999	0.997219	GO:0006783
Ld1S_170146500	protein, conserved. Source GeneDB. Function unknown	22.3236	-0.504697	0.62594	0.949457	NA
Ld1S_170131200	receptor-type adenylate cyclase b fragment,receptor-type adenylate cyclase, putative fragment,receptor-type adenylate cyclase a fragment	15412.1	0.304606	0.388617	0.851848	GO:0009190,GO:0035556
Ld1S_170131400	receptor-type adenylate cyclase b fragment,receptor-type adenylate cyclase, putative fragment,receptor-type adenylate cyclase a fragment	3347.69	0.559001	0.0495952	0.340303	GO:0009190,GO:0035556
Ld1S_180155400	tRNA	0				NA
Ld1S_180149700	Domain of unknown function DUF4379, putative	4772.59	0.00147187	0.994147	0.998326	NA
Ld1S_180151800	tubulin cofactor C domain-containing protein RP2, putative	6724.76	-0.025098	0.887806	0.988477	GO:0000902,GO:0044458,GO:0051225
Ld1S_180152700	40S ribosomal protein S27-1, putative	28064.3	0.00887222	0.958232	0.996365	GO:0006412
Ld1S_180152800	Dpy-30 motif containing protein, putative	2712.56	0.372209	0.0595752	0.376919	NA
Ld1S_180157100	hypothetical protein	3631.75	0.10411	0.586189	0.936284	NA
Ld1S_180159800	Acetyltransferase GNAT family, putative	9276.96	-0.145692	0.405056	0.858857	GO:0006351
Ld1S_180161000	hypothetical protein	41.1643	0.391906	0.598444	0.941244	NA
Ld1S_180163600	hypothetical protein	2150.93	0.069209	0.787943	0.974214	NA
Ld1S_180149500_pseudogene	Nuclear transport factor 2 NTF2 domain containing protein, putative	15145.5	-0.139243	0.542118	0.920281	GO:0010608
Ld1S_180150900_pseudogene	phosphatidic acid phosphatase, putative	6351.68	-0.225063	0.473052	0.893932	GO:0006644
Ld1S_180153700_pseudogene	citrate synthase, putative fragment	1033.03	-0.116323	0.629353	0.949457	NA
Ld1S_180154400_pseudogene	mitotubule-associated protein Gb4. Cytoskeleton	5094.75	0.0851981	0.68564	0.960581	NA
Ld1S_180154800_pseudogene	ethanolamine phosphotransferase, putative	6203.06	0.130039	0.461477	0.887242	GO:0006646
Ld1S_180155300_pseudogene	hypothetical protein	2238.01	-0.000579896	0.997818	0.998893	NA
Ld1S_180156300_pseudogene	hypothetical protein	1854.16	0.0586776	0.778019	0.974214	NA
Ld1S_180157500_pseudogene	cysteine peptidase, Clan CA, family C2, putative	24793.9	0.407621	0.0425351	0.315984	GO:0006508
Ld1S_180160800_pseudogene	hypothetical protein	4711.48	0.251368	0.175909	0.645392	NA
Ld1S_180163700_pseudogene	hypothetical protein	3106.99	0.262609	0.218322	0.697951	NA
LD18Cs1C1_c25	snoRNA	12.5897	0.537743	0.702517	0.964705	GO:0009302,GO:0006396
LD18Cs1C3_c26	snoRNA	0				GO:0009302,GO:0006396
LD18Cs1C2_c27	snoRNA	0				GO:0009302,GO:0006396
LD18Cs1H1_c28	snoRNA	0				GO:0009302,GO:0006396
LD18Cs1H2_c29	snoRNA	0				GO:0009302,GO:0006396
LD18Cs1C1_c30	snoRNA	5.06534	-0.502014	0.792467	0.974616	GO:0009302,GO:0006396
LD18Cs1C3_c31	snoRNA	0.471809	-2.22002	0.686328		GO:0009302,GO:0006396
LD18Cs1C2_c32	snoRNA	0				GO:0009302,GO:0006396
LD18Cs1H1_c33	snoRNA	4.81169	2.99016	0.230592	0.716598	GO:0009302,GO:0006396
LD18Cs1H2_c34	snoRNA	0				GO:0009302,GO:0006396
LD18Cs1C1_c35	snoRNA	0				GO:0009302,GO:0006396
LD18Cs1C3_c36	snoRNA	0.156565	1.15787	0.835668		GO:0009302,GO:0006396
LD18Cs1C2_c37	snoRNA	0				GO:0009302,GO:0006396
LD18Cs1H1_c38	snoRNA	0				GO:0009302,GO:0006396
LD18Cs1H2_c39	snoRNA	0				GO:0009302,GO:0006396
LD18Cs1C1_c40	snoRNA	0				GO:0009302,GO:0006396
LD18Cs1C3_c41	snoRNA	0				GO:0009302,GO:0006396
LD18Cs1C2_c42	snoRNA	0				GO:0009302,GO:0006396
LD18Cs1H1_c43	snoRNA	0				GO:0009302,GO:0006396
LD18Cs1H2_c44	snoRNA	0				GO:0009302,GO:0006396
LD18Cs1C1_c45	snoRNA	0				GO:0009302,GO:0006396
LD18Cs1C3_c46	snoRNA	0				GO:0009302,GO:0006396
LD18Cs1C2_c47	snoRNA	0				GO:0009302,GO:0006396
LD18Cs1H1_c48	snoRNA	0				GO:0009302,GO:0006396
LD18Cs1H2_c49	snoRNA	0				GO:0009302,GO:0006396
LD18Cs1C1_c50	snoRNA	0				GO:0009302,GO:0006396
LD18Cs1C3_c51	snoRNA	0				GO:0009302,GO:0006396
LD18Cs1C2_c52	snoRNA	0				GO:0009302,GO:0006396
LD18Cs1H1_c53	snoRNA	0				GO:0009302,GO:0006396
LD18Cs1H2_c54	snoRNA	0				GO:0009302,GO:0006396
LD18Cs1C1_c55	snoRNA	0				GO:0009302,GO:0006396
LD18Cs1C3_c56	snoRNA	0				GO:0009302,GO:0006396
LD18Cs1C2_c57	snoRNA	0				GO:0009302,GO:0006396
LD18Cs1H1_c58	snoRNA	0				GO:0009302,GO:0006396
LD18Cs1H2_c59	snoRNA	0				GO:0009302,GO:0006396
LD18Cs1C1_c60	snoRNA	0				GO:0009302,GO:0006396
LD18Cs1C1_c61	snoRNA	85.4717	0.260505	0.660745	0.95531	GO:0009302,GO:0006396
LD18Cs1H2_c62	snoRNA	58.5529	0.335048	0.661381	0.95531	GO:0009302,GO:0006396
LD18Cs1H1_c63	snoRNA	21.875	-0.238676	0.805461	0.975433	GO:0009302,GO:0006396
LD18Cs1C2_c64	snoRNA	333.719	-0.123814	0.734512	0.970302	GO:0009302,GO:0006396
Ld1S_180148500	UDP-galactopyranose mutase	12300	-0.016748	0.92769	0.993018	GO:0055114
Ld1S_180148600	Activator of Hsp90 ATPase, N-terminal,Activator of Hsp90 ATPase homolog 1-like protein, putative	12861.8	0.022507	0.920136	0.993018	GO:0032781
Ld1S_180148700	RNA-binding protein 29, putative	8771.63	0.197795	0.30631	0.789015	GO:0010608
Ld1S_180148800	60S ribosomal protein L7, putative	4143.85	0.156586	0.44439	0.879291	GO:0006412
Ld1S_180146800	RNA-binding protein 27, putative	15352	-0.167521	0.486354	0.899904	NA
Ld1S_180148900	hypothetical protein	1990.83	0.271826	0.203559	0.678821	NA
Ld1S_180149000	hypothetical protein	1873.64	-0.0359051	0.878216	0.987187	NA
Ld1S_180149100	hypothetical protein	4490.13	0.0900647	0.705884	0.964705	NA
Ld1S_180149200	glycogen synthase kinase 3, putative	1124.16	0.310998	0.258902	0.739618	GO:0010389
Ld1S_180146900	transporter, putative	3786.61	0.102854	0.582275	0.932271	GO:0055085
Ld1S_180149300	hypothetical protein	6390.84	0.20653	0.283989	0.768749	GO:0007050,GO:0044782,GO:0000910
Ld1S_180149400	dephospho-CoA kinase, putative	1218.99	-0.0484841	0.823242	0.977205	GO:0015937,GO:0016310
Ld1S_180149600	hypothetical protein	2879.66	0.182925	0.403383	0.858354	NA
Ld1S_180149800	DnaJ domain containing protein, putative	6755.07	0.23466	0.220534	0.701342	GO:0006457
Ld1S_180149900	Domain of unknown function DUF4475, putative	5529.83	-0.0962353	0.679333	0.958925	NA
Ld1S_180150000	ATP12 chaperone protein, putative	7108.55	0.0855773	0.690766	0.962418	GO:0043461
Ld1S_180150100	GPI-anchor transamidase subunit 8 GPI8, putative	5271.9	0.488747	0.00807383	0.115401	GO:0006508,GO:0016255
Ld1S_180150200	tubulin tyrosine ligase protein, putative	4303.11	-0.0806409	0.679627	0.958925	GO:0006464
Ld1S_180147000	hypothetical protein	1428.59	0.0173604	0.952802	0.995762	NA
Ld1S_180150300	hypothetical protein	4378.51	-0.0830231	0.66335	0.955921	NA
Ld1S_180150400	hypothetical protein	3115.32	0.14321	0.474152	0.894295	NA
Ld1S_180150500	UDP-galactose transporter	3330.21	0.103594	0.592151	0.939223	GO:0072334
Ld1S_180150600	hypothetical protein	3734.06	0.217236	0.287654	0.771306	NA
Ld1S_180150700	hypothetical protein	5285.74	0.234564	0.306198	0.788958	NA
Ld1S_180150800	PAP2 superfamily, putative	3848.03	-0.168517	0.568637	0.928547	NA
Ld1S_180151000	serine carboxypeptidase CBP1, putative	12139	0.462382	0.0184593	0.192712	GO:0006508
Ld1S_180147100	hypothetical protein	4676.67	0.164214	0.510105	0.907463	NA
Ld1S_180151100	tubulin-specific chaperone, putative	5520.9	0.123053	0.532868	0.918213	NA
Ld1S_180151200	paralyzed flagella protein 20	7146.69	0.122913	0.558791	0.924944	GO:0060294,GO:0060285
Ld1S_180151300	uracil-DNA-glycosylase, putative	5922.38	-0.0362957	0.865415	0.984266	GO:0006281,GO:0006284,GO:0006974
Ld1S_180151400	btb,poz domain containing protein, putative	6865.83	-0.0609806	0.730372	0.96995	GO:0010608
Ld1S_180151500	hypothetical protein	3921.78	-0.276767	0.22016	0.700806	NA
Ld1S_180151600	aconitase, putative	21099.9	0.1681	0.461689	0.887242	GO:0006099
Ld1S_180151700	hypothetical protein	8363.08	0.203773	0.452792	0.88534	NA
Ld1S_180147200	zinc-finger of a C2HC-type,Double zinc ribbon, putative	2241.01	0.393137	0.0751501	0.430879	GO:0010608
Ld1S_180151900	hypothetical protein	4221.68	0.233308	0.197917	0.674531	NA
Ld1S_180152000	hypothetical protein	20668.7	0.0691695	0.703108	0.964705	NA
Ld1S_180152100	vacuolar ATP synthase subunit c, putative	16572.5	0.0766008	0.696454	0.964131	GO:0006811,GO:1902600
Ld1S_180152200	Flagellar-associated PapD-like, putative	18434.8	0.448996	0.0211626	0.209482	NA
Ld1S_180152300	peroxisomal enoyl-coa hydratase, putative	7725.33	0.377335	0.0569738	0.367919	GO:0008152
Ld1S_180152400	RNA binding protein, putative	896.634	0.364159	0.131382	0.574083	GO:0006396,GO:0010608
Ld1S_180152500	hypothetical protein	2998.19	0.208978	0.37565	0.844443	NA
Ld1S_180152600	Zn-finger in Ran binding protein and others,FYVE zinc finger, putative	3993.49	0.00757928	0.967695	0.997219	NA
Ld1S_180147300	3-beta hydroxysteroid dehydrogenase,isomerase family, putative	8226.33	0.259636	0.287603	0.771306	GO:0006694,GO:0055114
Ld1S_180152900	Metalloprotease M41 FtsH, putative,ATP-dependent zinc metallopeptidase, putative	5679.78	0.027173	0.890845	0.988477	GO:0006508
Ld1S_180153000	60S ribosomal protein L10a, putative fragment	18756.4	-0.140279	0.424924	0.871629	NA
Ld1S_180153100	hypothetical protein	2540.38	0.164675	0.461967	0.887242	NA
Ld1S_180153200	serine,threonine kinase-like protein, putative,serine,threonine kinase, putative	5608.16	0.221846	0.493827	0.90223	GO:0006468,GO:0016310
Ld1S_180153300	PA26 p53-induced protein sestrin, putative	3098.23	0.129541	0.52604	0.914495	GO:1901031
Ld1S_180153400	HEAT repeats, putative	5728.06	0.136348	0.458158	0.886417	NA
Ld1S_180147400	alpha glucosidase II subunit, putative	14601	0.105523	0.58861	0.937674	GO:0005975,GO:0008152
Ld1S_180153500	hypothetical protein	6206.72	0.793968	6.64276e-05	0.00549971	NA
Ld1S_180153600	citrate synthase, putative fragment	5236.61	0.676214	0.000360272	0.0159419	NA
Ld1S_180153800	hypothetical protein	2329.4	0.0301421	0.90034	0.990273	NA
Ld1S_180153900	hypothetical protein	3086.88	-0.0453338	0.813932	0.97659	NA
Ld1S_180154000	dynein light chain Tctex-type, putative	3945.45	0.390278	0.0520855	0.349984	GO:0007017,GO:0010608
Ld1S_180147500	hypothetical protein	4856.02	-0.0621907	0.735525	0.970302	NA
Ld1S_180154100	Elongation factor Tu, mitochondrial, putative	24062.6	0.208095	0.374564	0.843946	GO:0032543,GO:0006119
Ld1S_180154200	hypothetical protein	3622.33	-0.0144189	0.952441	0.995762	NA
Ld1S_180154300	Zinc-finger double-stranded RNA-binding, putative	2112.71	-0.0821144	0.695013	0.963576	NA
Ld1S_180154500	DNA-directed RNA polymerases II, putative	5397.1	0.0422912	0.825853	0.977205	GO:0010608,GO:0006351
Ld1S_180154600	DNA-directed RNA polymerase I subunit RPB5z, putative	3560.31	0.015503	0.940511	0.995039	GO:0006351
Ld1S_180147600	Protein of unknown function DUF726, putative	4969.3	-0.150512	0.408465	0.859633	NA
Ld1S_180154700	Ribosomal protein S8, putative	8937.85	0.0965663	0.644422	0.95386	GO:0006412
Ld1S_180154900	GCN1 general control of amino-acid synthesis 1-like 1 Yeast. Translation, ribosomal structure and biogenesis	8889.1	-0.00124451	0.995011	0.998326	GO:0006417,GO:0033674,GO:0045859
Ld1S_180155000	Periodic tryptophan protein 2 homolog, putative	4953.65	-0.075492	0.686614	0.960581	GO:0007109
Ld1S_180155100	hypothetical protein	6293.84	0.0257649	0.88418	0.988477	NA
Ld1S_180155200	hypothetical protein	7697.25	0.227618	0.273575	0.758577	NA
Ld1S_180155500	hypothetical protein	3426.83	-0.11909	0.562231	0.92573	NA
Ld1S_180155600	cyclosporin 16, putative	5729.79	-0.207614	0.238453	0.7265	GO:0000413
Ld1S_180155700	rab7 GTP binding protein, putative	5803.39	0.0488579	0.789645	0.974214	GO:0007264
Ld1S_180155800	glycosyltransferase, putative	3967.75	-0.0312128	0.8635	0.984166	GO:0097502
Ld1S_180155900	hypothetical protein	4843.13	-0.303252	0.101801	0.506435	NA
Ld1S_180156000	actin-related protein 2,3 complex subunit 1, putative	5519.44	-0.405545	0.0286605	0.247121	GO:0030036
Ld1S_180156100	hypothetical protein	2775.59	0.0555583	0.768712	0.972829	NA
Ld1S_180147700	ADP-ribosylation factor-like protein 2-binding protein, putative	4549.21	0.372184	0.0797377	0.445435	NA
Ld1S_180156200	Nrap protein, putative	5131.45	-0.0987314	0.631826	0.949457	NA
Ld1S_180156400	gpi mannosyltransferase 2	4488.78	0.117037	0.516487	0.910884	GO:0006506,GO:0097502
Ld1S_180156500	hypothetical protein	4005.21	0.350418	0.116372	0.53932	NA
Ld1S_180147800	Domain of unknown function DUF21, putative	5411.98	0.0945986	0.598515	0.941244	NA
Ld1S_180156600	hypothetical protein	1346.13	0.340116	0.124162	0.558221	NA
Ld1S_180156700	UDP-glucose pyrophosphorylase	11627.6	0.57043	0.0176849	0.186991	GO:0006011
Ld1S_180156800	mitochondrial carrier protein, putative	5157.18	-0.230413	0.252151	0.736154	GO:0015824
Ld1S_180156900	Outer arm dynein light chain 7	5706.07	1.24416	4.21552e-09	2.64253e-06	GO:0007018
Ld1S_180157000	hypothetical protein	4131.68	0.1252	0.522853	0.913628	NA
Ld1S_180146600	kinetoplast polyadenylation,uridylation factor 1	13214.1	0.178737	0.426563	0.871969	GO:0031124,GO:0006378,GO:0043488
Ld1S_180157200	PhoD-like phosphatase, putative	3218.42	0.419919	0.0502646	0.343623	NA
Ld1S_180157300	5-oxoprolinase, putative	4117.41	0.249348	0.212777	0.691497	GO:0006749
Ld1S_180157400	hypothetical protein	4205.91	-0.265128	0.142899	0.596654	NA
Ld1S_180147900	Domain of unknown function DUF21, putative	6294.97	0.323952	0.0693177	0.412284	NA
Ld1S_180157600	Vacuolar protein sorting-associated protein 16 homolog, putative	6433.46	0.262328	0.15408	0.612412	GO:0006886
Ld1S_180157700	protein kinase A catalytic subunit 3	6695.59	0.548012	0.00974436	0.129922	GO:0006468,GO:0016310
Ld1S_180157800	phosphodiesterase, putative	14614.2	0.282077	0.149591	0.60819	GO:0007165
Ld1S_180157900	Ankyrin repeats 3 copies, putative	5546.29	0.207173	0.283834	0.768749	NA
Ld1S_180158000	Multisite-specific tRNA:cytosine-C5-methyltransferase, putative	4175.91	-0.302378	0.200001	0.677351	GO:0030488
Ld1S_180158100	AN1-like zinc finger, putative	4294.54	0.0392663	0.855585	0.983047	NA
Ld1S_180158200	Ras-related protein Rab5A, putative	3220.76	0.224543	0.323239	0.802301	GO:0007264
Ld1S_180158300	hypothetical protein	2440.94	0.194301	0.444455	0.879291	NA
Ld1S_180158400	Zinc finger, C3HC4 type RING finger, putative	1872.53	0.241585	0.220855	0.701493	NA
Ld1S_180158500	hypothetical protein	4138.35	0.340446	0.124707	0.558668	NA
Ld1S_180148000	serine,threonine protein phosphatase type 5, putative	8454.36	0.223604	0.207868	0.686325	GO:0006470
Ld1S_180158600	hypothetical protein	5384.03	0.294583	0.101323	0.505226	NA
Ld1S_180158700	hypothetical protein	4499.53	0.0701167	0.753681	0.970979	NA
Ld1S_180158800	hypothetical protein	5771.41	-0.0201742	0.911603	0.993018	NA
Ld1S_180158900	Complex 1 protein LYR family, putative	2712.64	-0.164989	0.421635	0.869219	NA
Ld1S_180159000	prolyl-tRNA synthetase, putative fragment	4039.68	0.153593	0.426955	0.871969	GO:0106074
Ld1S_180159100	prolyl-tRNA synthetase, putative fragment	3983.2	0.217195	0.26962	0.752604	GO:0106074
Ld1S_180148100	Lipase class 3, putative	4606.27	0.144031	0.457725	0.886166	GO:0006629
Ld1S_180159200	SET domain containing protein, putative	2836.77	0.00355286	0.985207	0.99819	NA
Ld1S_180159300	pre-RNA processing PIH1,Nop17, putative	4488.47	0.00377747	0.983768	0.99819	NA
Ld1S_180159400	ttaggg binding factor, putative	4304.44	-0.169262	0.445094	0.879565	NA
Ld1S_180159500	mitochondrial carrier protein, putative	833.865	-0.0662624	0.785921	0.974214	NA
Ld1S_180159600	mitochondrial carrier protein, putative	261.141	0.0341531	0.928886	0.993018	NA
Ld1S_180159700	mitochondrial carrier protein, putative	2722.26	0.268538	0.159719	0.623254	NA
Ld1S_180159900	Hypothetical protein, conserved. Function unknown	5723.85	0.25732	0.171603	0.640203	NA
Ld1S_180160000	cholinephosphate cytidylyltransferase A, putative	7048.88	0.0392924	0.824815	0.977205	GO:0008654,GO:0009058
Ld1S_180160100	hypothetical protein	3713.17	-0.103153	0.753476	0.970979	NA
Ld1S_180160200	hypothetical protein	752.024	0.921752	0.00103122	0.030282	GO:0010608
Ld1S_180160300	hypothetical protein	7319.26	0.139919	0.484956	0.898876	GO:0010608
Ld1S_180160400	heat shock protein, putative	14639.5	0.235965	0.289932	0.772839	GO:0006457
Ld1S_180160500	pyruvate dehydrogenase E1 component alpha subunit, putative	29618.9	0.276686	0.10776	0.518762	GO:0055114
Ld1S_180160600	hypothetical protein	6761.23	-0.127349	0.477631	0.89568	NA
Ld1S_180160700	60S ribosomal protein L34, putative	64165.4	-0.294473	0.162427	0.627672	GO:0006412
Ld1S_180160900	pumilio protein, putative	1443.23	0.319737	0.165441	0.629078	GO:0010608
Ld1S_180161100	chaperone DNAJ protein, putative	5528.65	0.295643	0.102958	0.509334	NA
Ld1S_180148200	RNA recognition motif. a.k.a. RRM, RBD, or RNP domain,RNA recognition motif a.k.a. RRM, RBD, or RNP domain, putative	701.536	0.0673577	0.812313	0.975924	NA
Ld1S_180161200	EF-hand domain pair, putative	5600.76	0.0544601	0.767631	0.972828	NA
Ld1S_180161300	Protein of unknown function DUF3648, putative	3924.93	0.180136	0.3685	0.838234	NA
Ld1S_180161400	WD domain, G-beta repeat, putative	4451.72	0.0346549	0.85306	0.982618	NA
Ld1S_180161500	hypothetical protein	6088.97	0.53133	0.0120652	0.149343	NA
Ld1S_180161600	NADH-ubiquinone oxidoreductase complex I subunit, putative	1901.21	0.354247	0.0779968	0.439345	GO:0042773,GO:0055114
Ld1S_180161700	chaperone protein DnaJ, putative	2460.38	-0.16756	0.401582	0.858354	GO:0006457
Ld1S_180161800	hypothetical protein	4763.11	-0.0997972	0.591616	0.939028	NA
Ld1S_180161900	P-type H+-ATPase 1B, putative	6465.89	0.181958	0.350409	0.822682	GO:0006811,GO:0120029
Ld1S_180162000	P-type H+-ATPase 1B, putative	1083.36	-0.00699352	0.978906	0.9973	GO:0006811,GO:0120029
Ld1S_180162100	kinesin, putative	6141.1	-0.155561	0.393499	0.856059	GO:0007018
Ld1S_180162200	UAA transporter family, putative	6353.68	0.0382678	0.844437	0.980525	GO:0055085
Ld1S_180162300	BTB,POZ domain containing protein, putative	4538.66	-0.228567	0.219735	0.70047	NA
Ld1S_180162400	hypothetical protein	5220.03	-0.0829324	0.652866	0.954758	NA
Ld1S_180162500	Zinc finger, C3HC4 type RING finger, putative	2465.68	-0.0455797	0.821699	0.977205	NA
Ld1S_180162600	nonspecific nucleoside hydrolasewith	38802.5	-0.0655734	0.793975	0.974656	GO:0043101
Ld1S_180162700	hypothetical protein	2909.34	0.081356	0.682438	0.960558	NA
Ld1S_180162800	kinesin, putative	4254.1	0.0923814	0.663501	0.955982	GO:0007018
Ld1S_180162900	Noc2p family, putative	5967.01	0.046586	0.846496	0.981484	NA
Ld1S_180163000	Got1,Sft2-like family, putative	2522.33	0.317527	0.221521	0.702569	GO:0016192
Ld1S_180163100	hypothetical protein	5959.21	0.581207	0.00284529	0.0590556	NA
Ld1S_180163200	hypothetical protein	7168.44	0.285823	0.143714	0.598594	NA
Ld1S_180163300	hypothetical protein	17340.7	1.41619	3.6413e-12	3.99451e-09	NA
Ld1S_180163400	chaperone protein DnaJ, putative	6993.59	0.123311	0.482394	0.897686	GO:0006457
Ld1S_180163500	gamma-glutamylcysteine synthetase, putative	6349.59	-0.327239	0.178979	0.648272	GO:0006750,GO:0000302,GO:0019342
Ld1S_180148300	RNA recognition motif. a.k.a. RRM, RBD, or RNP domain, putative	165.713	0.532809	0.240456	0.72742	NA
Ld1S_180148400	RNA recognition motif. a.k.a. RRM, RBD, or RNP domain, putative	88.5616	1.09917	0.0487037	0.337617	NA
Ld1S_180146700	diphosphomevalonate decarboxylase, putative	9254.46	0.00378229	0.984808	0.99819	GO:0006629,GO:0006694,GO:0006695,GO:0008202,GO:0008203,GO:0008299,GO:0016126,GO:0019287
Ld1S_190166800	RNA binding protein	6729.68	-0.170675	0.392372	0.855014	GO:0010608
Ld1S_190169400	hypothetical protein	1801.39	0.190778	0.359751	0.831055	NA
Ld1S_190172100	Autophagy protein Atg8 ubiquitin like, putative	1804.62	1.18267	0.00116562	0.0327253	NA
Ld1S_190172300	ATG8,AUT7,APG8,PAZ2, putative	547.785	0.493905	0.0645454	0.396222	NA
Ld1S_190172400	ATG8,AUT7,APG8,PAZ2, putative	0				NA
Ld1S_190172500	ATG8,AUT7,APG8,PAZ2, putative	0				NA
Ld1S_190172600	ATG8,AUT7,APG8,PAZ2, putative	0				NA
Ld1S_190172700	ATG8,AUT7,APG8,PAZ2, putative	0				NA
Ld1S_190172800	ATG8,AUT7,APG8,PAZ2, putative	0				NA
Ld1S_190172900	ATG8,AUT7,APG8,PAZ2, putative	174.328	0.784013	0.068618	0.410212	NA
Ld1S_190173000	ATG8,AUT7,APG8,PAZ2, putative	0				NA
Ld1S_190173100	ATG8,AUT7,APG8,PAZ2, putative	0				NA
Ld1S_190173200	ATG8,AUT7,APG8,PAZ2, putative	0				NA
Ld1S_190173300	ATG8,AUT7,APG8,PAZ2, putative	0				NA
Ld1S_190173400	ATG8,AUT7,APG8,PAZ2, putative	215.062	1.37274	0.00789741	0.113619	NA
Ld1S_190173500	ATG8,AUT7,APG8,PAZ2, putative	0				NA
Ld1S_190175500	hypothetical protein	2011.76	0.175756	0.416426	0.866008	NA
Ld1S_190177000	hypothetical protein	5726.4	0.0328525	0.857325	0.983133	NA
Ld1S_190178100	glycerol uptake protein, putative fragment	132.615	0.552634	0.259068	0.739618	GO:0006506,GO:0019563
Ld1S_190178300	glycerol uptake protein, putative fragment	9.85468	0.576231	0.719713	0.967893	GO:0006506,GO:0019563
Ld1S_190178400	glycerol uptake protein. Signal transduction mechanisms	0.597248	2.11736	0.698624		NA
Ld1S_190179700	Protein of unknown function DUF3586, putative	9882.08	0.122923	0.694123	0.963102	NA
Ld1S_190180500	Triose-phosphate Transporter family, putative	7518.12	0.120886	0.49249	0.90223	NA
Ld1S_190182000	Leucine Rich repeats 2 copies, putative	160.841	0.517706	0.203764	0.678821	NA
Ld1S_190182100	Trans-sialidase. Carbohydrate transport and metabolism	1.57588	3.18574	0.371789		NA
Ld1S_190182200	nucleoporin. Intracellular trafficking, secretion, and vesicular transport	0				NA
Ld1S_190166700_pseudogene	RNA binding protein, putative	3975.46	0.338007	0.168378	0.633929	GO:0010608
Ld1S_190164400_pseudogene	peroxin 13, putative	5569.79	0.0720311	0.704067	0.964705	GO:0010608
Ld1S_190169700_pseudogene	protein kinase, putative	2840.66	0.174299	0.445982	0.880131	GO:0006468,GO:0016310
Ld1S_190172200	ATG8,AUT7,APG8,PAZ2, putative	8172.52	1.12132	0.000981061	0.0297917	GO:0006914
Ld1S_190174400_pseudogene	4-coumarate:coa ligase-like protein	779.189	0.0928431	0.73727	0.970302	GO:0008152
Ld1S_190175900_pseudogene	Ankyrin repeats 3 copies,Ankyrin repeat, putative	9175.5	0.169046	0.386236	0.851848	NA
Ld1S_190178000_pseudogene	glycerol uptake protein, putative fragment	3966.92	0.184127	0.604907	0.942654	GO:0006506,GO:0019563
Ld1S_190178200_pseudogene	glycerol uptake protein, putative fragment	1.71563	0.726942	0.827135	0.977205	GO:0006506,GO:0019563
Ld1S_190178500_pseudogene	glycerol uptake protein, putative fragment	0.87427	0.581885	0.916456		GO:0006506,GO:0019563
Ld1S_190180400	hypothetical protein	3012.86	0.121619	0.667819	0.957277	NA
Ld1S_190181200_pseudogene	hypothetical protein	2082.74	0.0542282	0.824905	0.977205	NA
Ld1S_190181800	snoRNA	0				NA
Ld1S_190181900	snoRNA	0				NA
LdBPK_190014000	hypothetical protein	1387.56	0.111918	0.619651	0.947563	NA
LdBPK_220022900	hypothetical protein	0				NA
LdBPK_220022900_aln3	hypothetical protein	0				NA
LD19Cs1H1_c65	snoRNA	193.093	-0.235382	0.553773	0.923586	GO:0009302,GO:0006396
LD19Cs1H2_c66	snoRNA	93.8243	0.0611756	0.90464	0.990533	GO:0009302,GO:0006396
LD19Cs2H1_c67	snoRNA	315.736	-0.124531	0.731109	0.96995	GO:0009302,GO:0006396
LD5Cs1C2_c68	snoRNA	36.2978	-0.499934	0.585392	0.935774	GO:0009302,GO:0006396
LD5Cs1C3_c69	snoRNA	0				GO:0009302,GO:0006396
Ld1S_190166600	hypothetical protein	1454.38	-0.102586	0.677351	0.958925	NA
Ld1S_190166900	membrane protein, putative	6260.6	0.230239	0.193035	0.666604	NA
Ld1S_190167000	intraflagellar transport protein 52	5239.74	0.267368	0.171321	0.639793	GO:0044782,GO:0035735
Ld1S_190167100	intraflagellar transport protein 80, putative	6484.13	0.37665	0.0369252	0.288696	GO:0035735
Ld1S_190167200	hypothetical protein	4147.65	0.305777	0.105334	0.513275	NA
Ld1S_190167300	lipoic acid synthetase, mitochondrial precursor, putative	5297.22	-0.0311501	0.864144	0.984266	GO:0009107,GO:0009249
Ld1S_190164500	DnaJ domain containing protein, putative	30343	0.262152	0.156747	0.617522	GO:0006457
Ld1S_190167400	protein kinase, putative	7570.83	0.232185	0.252611	0.736761	GO:0044145,GO:0052106
Ld1S_190167500	Proteasome regulatory non-ATP-ase subunit. Posttranslational modification, protein turnover, chaperones	2176.09	0.00336403	0.986812	0.998235	NA
Ld1S_190167600	WD domain, G-beta repeat, putative	5849.89	0.120157	0.550942	0.922039	NA
Ld1S_190164600	hypothetical protein	11239.7	0.118324	0.522807	0.913628	NA
Ld1S_190167700	40S ribosomal protein S13, putative	25601.8	-0.335582	0.0605557	0.380958	GO:0006412
Ld1S_190167800	Vesicle-trafficking protein SEC22, putative	9209.65	0.409149	0.0269527	0.238444	GO:0016192
Ld1S_190167900	proteasome maturation factor UMP1, putative	5357.97	0.313774	0.174943	0.644161	GO:0043248
Ld1S_190168000	DNA-directed RNA polymerase III subunit C11, putative	4105.39	-0.0945033	0.618891	0.947211	GO:0006354,GO:0006355
Ld1S_190168100	hypothetical protein	3482.25	-0.130051	0.50726	0.906603	GO:0016192
Ld1S_190168200	nucleosome assembly protein, putative	15052.3	-0.0267294	0.91122	0.993018	GO:0006334
Ld1S_190168300	hypothetical protein	3865.26	0.102439	0.578929	0.931804	NA
Ld1S_190168400	Predicted coiled-coil domain-containing protein DUF2360, putative	1806.07	-0.0165237	0.937364	0.99489	NA
Ld1S_190168500	nuclear cap binding complex subunit CBP30, putative	5148.79	-0.0662495	0.733041	0.970302	NA
Ld1S_190168600	hypothetical protein	671.499	-0.159135	0.52293	0.913628	NA
Ld1S_190164700	fibrillarin, putative,fibrillarin	14765.3	-0.0450592	0.806122	0.975797	GO:0006364
Ld1S_190168700	hypothetical protein	6023.15	0.105566	0.565738	0.927676	NA
Ld1S_190168800	hypothetical protein	3472.46	0.0620661	0.746455	0.970302	NA
Ld1S_190168900	hypothetical protein	7082.88	-0.143449	0.492576	0.90223	NA
Ld1S_190169000	hypothetical protein	14359.6	1.2586	1.62101e-06	0.000458903	NA
Ld1S_190169100	leucine rich repeat. Signal transduction mechanisms	2934.82	0.630637	0.00209397	0.0482448	NA
Ld1S_190164800	Clathrin light chain, putative	9431.52	0.21105	0.313982	0.796639	GO:0006886,GO:0016192
Ld1S_190169200	metallo- peptidase, Clan MG, Family M24	9485.17	0.076739	0.673106	0.957443	GO:0006508,GO:0070084
Ld1S_190169300	hypothetical protein	8503.18	0.492797	0.00581811	0.093345	NA
Ld1S_190163800	Qb-SNARE protein, putative	5521.66	-0.0677274	0.748299	0.9709	GO:0016192
Ld1S_190169500	hypothetical protein	784.653	0.477954	0.0491269	0.339151	NA
Ld1S_190164900	QA-SNARE protein putative	2068.09	-0.0976625	0.636147	0.949997	GO:0016192
Ld1S_190169600	tubulin binding cofactor c, putative	6167.83	-0.10376	0.595187	0.939961	GO:0000902,GO:0007023
Ld1S_190165000	Der1-like family, putative	3728.49	-0.050815	0.80832	0.975856	NA
Ld1S_190169800	hypothetical protein	859.455	0.409982	0.0795826	0.445135	NA
Ld1S_190165100	Associated kinase of Tb14-3-3, putative	5156.56	0.0551597	0.764082	0.972349	GO:0010608,GO:0046777
Ld1S_190169900	hypothetical protein	5984.11	0.398929	0.0394098	0.300226	NA
Ld1S_190170000	hypothetical protein	5903.39	0.021023	0.908821	0.992655	NA
Ld1S_190170100	histone H3 variant V	11978.9	0.0808856	0.639411	0.952298	GO:0051276,GO:0006369
Ld1S_190170200	extracellular receptor, putative	7133.8	0.0986931	0.578052	0.931778	NA
Ld1S_190170300	ATPdependent RNA helicase. RNA processing and modification	5454.96	-0.174996	0.353159	0.826047	GO:0006396
Ld1S_190170400	DNA-directed RNA polymerases I and III subunit RPAC1, putative	3014.03	-0.131829	0.554371	0.923893	GO:0006351
Ld1S_190170500	U3 snoRNA-associated protein UTP11, putative	4126.09	0.0587124	0.745978	0.970302	GO:0006364
Ld1S_190170600	Flagellum attachment zone protein 7 fragment	2460.43	-0.0139505	0.9519	0.995762	GO:0007018
Ld1S_190170700	Flagellum attachment zone protein 7 fragment	3881.45	-0.134903	0.497378	0.90223	GO:0007018
Ld1S_190165200	mitogen-activated protein kinase kinase kinase, putative	3477.97	0.231102	0.225242	0.707149	GO:0006468,GO:0016310
Ld1S_190170800	kinesin, putative	7569.83	0.11233	0.56162	0.925399	GO:0010608
Ld1S_190170900	glycosomal malate dehydrogenase	23520.5	0.268795	0.304605	0.785913	GO:0005975,GO:0006099,GO:0019752,GO:0055114
Ld1S_190171000	hypothetical protein	7881.95	-0.108838	0.542673	0.92029	NA
Ld1S_190171100	methyltransferase domain containing protein, putative	3811.08	0.0771997	0.702952	0.964705	GO:0008152
Ld1S_190171200	Vacuolar protein sorting protein 36 Vps36,EAP30,Vps36 family, putative	5934.34	-0.0162792	0.929208	0.993018	GO:0032509
Ld1S_190171300	hypothetical protein	9397.69	-0.252215	0.16064	0.623932	NA
Ld1S_190171400	transporter, putative	10898.7	0.141223	0.417116	0.866109	GO:0055085
Ld1S_190171500	SNARE protein, putative	3183.5	-0.145289	0.441187	0.87911	GO:0016192
Ld1S_190171600	hypothetical protein	5757.11	-0.129827	0.47063	0.892063	NA
Ld1S_190171700	signal recognition particle protein, putative	4314.37	0.0607813	0.747669	0.970858	GO:0006614
Ld1S_190165300	metallo-peptidase, Clan MG, Family M24	26902.3	-0.0646257	0.738796	0.970302	GO:0006508
Ld1S_190171800	ATP-binding cassette protein subfamily F, member 2, putative	6933.35	0.210812	0.31102	0.794146	GO:0090069,GO:0000056
Ld1S_190171900	vps53-like domain protein	7818.29	-0.0245579	0.91332	0.993018	GO:0042147
Ld1S_190172000	ATG8,AUT7,APG8,PAZ2, putative	1361.55	1.96749	2.66571e-20	1.16972e-16	NA
Ld1S_190165400	hypothetical protein	8483.02	0.0125461	0.949952	0.995762	NA
Ld1S_190173600	folate,biopterin transporter, putative,biopterin transporter, putative,pteridine transporter, putative,folate,biopterin transporter, putative fragment	6143.05	0.12623	0.618719	0.947126	NA
Ld1S_190173700	hypothetical protein	3375.7	-0.211851	0.31362	0.796377	NA
Ld1S_190173800	CAP-Gly domain containing protein, putative	2646.74	-0.172794	0.394112	0.856377	NA
Ld1S_190173900	hypothetical protein	9763.97	0.0477942	0.783026	0.974214	NA
Ld1S_190174000	dynein light chain, putative	3595.51	0.484249	0.0171623	0.184457	GO:0007017
Ld1S_190174100	peptidyl-prolyl cis-trans isomerase, macrophage infectivity potentiator precursor, putative	7264.25	0.168198	0.509374	0.907056	GO:0000413
Ld1S_190174200	FYVE zinc finger, putative	2195.71	-0.00251813	0.989969	0.998235	NA
Ld1S_190174300	4-coumarate:coa ligase-like protein	3443.98	0.0914409	0.784493	0.974214	GO:0008152
Ld1S_190174500	4-coumarate:coa ligase-like protein	8206.33	-0.226616	0.537335	0.919594	GO:0008152
Ld1S_190174600	WD domain, G-beta repeat, putative	6292.98	-0.22511	0.20888	0.687896	GO:0031929
Ld1S_190174700	tRNA pseudouridine synthase A-like protein	5152.76	-0.267784	0.150959	0.6105	GO:0001522,GO:0009451
Ld1S_190174800	hypothetical protein	8582.99	-0.0859203	0.64295	0.953453	NA
Ld1S_190174900	phenylalanyl-tRNA synthetase, putative	12013.2	0.0458288	0.81049	0.975924	GO:0006432
Ld1S_190175000	hypothetical protein	7301.31	0.198316	0.298153	0.780287	NA
Ld1S_190163900	hypothetical protein	7680.92	0.00506972	0.977149	0.9973	NA
Ld1S_190175100	hypothetical protein	3575.54	0.523445	0.00657112	0.100118	NA
Ld1S_190175200	Diacylglycerol kinase catalytic domain containing protein, putative	7968.55	0.0611216	0.752801	0.970906	GO:0016310
Ld1S_190175300	hypothetical protein	6129.83	0.211076	0.254852	0.737021	NA
Ld1S_190165500	mitogen-activated protein kinase 9, putative	2601.51	0.332341	0.0958952	0.49215	GO:0006468
Ld1S_190175400	hypothetical protein	1708.35	0.288974	0.23161	0.71759	NA
Ld1S_190175600	hypothetical protein	5663.22	0.258985	0.160807	0.623932	NA
Ld1S_190175700	mitochondrial carrier protein, putative	5844.79	0.229408	0.197235	0.673648	GO:0055085
Ld1S_190175800	proteasome regulatory non-ATP-ase subunit 9, putative	8213.52	0.198203	0.251178	0.73527	GO:0006511
Ld1S_190165600	multiprotein-bridging factor 1, putative	12137.5	0.17042	0.478311	0.89568	GO:0045944,GO:0010608
Ld1S_190176000	hypothetical protein	3713.97	-0.0926071	0.64771	0.954758	NA
Ld1S_190176100	hypothetical protein	2990.69	0.352514	0.17552	0.644232	NA
Ld1S_190176200	hypothetical protein	26998.4	0.096478	0.595673	0.9401	GO:0010608
Ld1S_190176300	hypothetical protein	1664.89	0.194106	0.3366	0.812181	NA
Ld1S_190176400	hypothetical protein	9052.02	0.00342512	0.989631	0.998235	NA
Ld1S_190165700	ADP,ATP carrier protein 1, mitochondrial precursor, putative	11121.4	0.352249	0.0917132	0.479304	GO:0055085
Ld1S_190176500	CHCH domain containing protein, putative	3904.72	-0.259861	0.264155	0.745651	NA
Ld1S_190176600	actin-related protein 2, putative	3935.9	-0.0364935	0.842434	0.98027	GO:0007010
Ld1S_190176700	Fcf1, putative	2523.03	0.110098	0.615822	0.946552	NA
Ld1S_190176800	hypothetical protein	4921.03	0.222875	0.250202	0.734864	NA
Ld1S_190176900	hypothetical protein	2991.05	0.151994	0.473144	0.893932	NA
Ld1S_190177100	peroxisome assembly protein, putative	4769.69	0.0454755	0.802886	0.975433	GO:0006625
Ld1S_190177200	hypothetical protein	1863.41	0.0360577	0.876022	0.986757	NA
Ld1S_190177300	RNA binding protein, putative	5382.32	-0.189103	0.325152	0.804867	GO:0006396
Ld1S_190177400	SPFH domain , Band 7 family, putative	16627.6	0.377374	0.0917536	0.479304	NA
Ld1S_190177500	SPFH domain , Band 7 family, putative	5622.62	0.110031	0.568956	0.928547	NA
Ld1S_190177600	Protein kinase domain containing protein, putative	4519.47	-0.040705	0.87993	0.987632	GO:0006468
Ld1S_190177700	hypothetical protein	1673.32	0.154889	0.476516	0.89568	NA
Ld1S_190177800	hypothetical protein	3199.42	-0.0309567	0.883634	0.988477	NA
Ld1S_190177900	glycerol uptake protein, putative fragment	1211.3	0.106357	0.710444	0.96529	GO:0006506,GO:0019563
Ld1S_190165800	ADP,ATP carrier protein 1, mitochondrial precursor, putative	7810.33	0.230942	0.484979	0.898876	GO:0055085
Ld1S_190178600	glycerol uptake protein, putative fragment	573.258	0.625553	0.0807055	0.448628	GO:0006506,GO:0019563
Ld1S_190165900	polyprenyl synthase, putative	5438.64	0.0333664	0.896352	0.989568	GO:0008299
Ld1S_190178700	membrane-bound O-acyltransferase, putative	12443	-0.278039	0.246642	0.732496	GO:0006506,GO:0019563
Ld1S_190178800	phosphatidic acid phosphatase protein-like protein	7612.01	0.255291	0.274265	0.759529	GO:0006644
Ld1S_190178900	hypothetical protein	10701.3	0.588728	0.120602	0.549532	NA
Ld1S_190179000	hypothetical protein	1006.54	-0.00960389	0.966999	0.997219	NA
Ld1S_190179100	hypothetical protein	3310.64	-0.0740593	0.723807	0.968954	NA
Ld1S_190164000	histone H2B	3.68683	0.202593	0.931339	0.993609	NA
Ld1S_190179200	cation transporter, putative	13988.5	0.0109	0.952905	0.995762	GO:0006812,GO:0055085,GO:0098655
Ld1S_190179300	TATA-box-binding protein	2860.67	-0.142038	0.4551	0.885513	GO:0006352,GO:0006413
Ld1S_190179400	Tetratricopeptide repeat, putative	13027	0.180015	0.327299	0.806465	NA
Ld1S_190179500	Cid1 family poly A polymerase, putative	7776.99	0.111843	0.636048	0.949997	NA
Ld1S_190179600	cysteine peptidase A CBA	35148.6	0.268441	0.33784	0.812923	GO:0006508
Ld1S_190179800	pre-RNA processing PIH1,Nop17, putative	5468.97	-0.0266285	0.893178	0.989022	GO:0006508
Ld1S_190179900	mitogen-activated protein kinase 4	9809.26	0.0394278	0.846436	0.981484	GO:0006468
Ld1S_190180000	oxidoreductase-like protein	91595.7	0.307335	0.076701	0.436492	GO:0055114
Ld1S_190180100	hypothetical protein	6076.59	0.171138	0.458969	0.886424	NA
Ld1S_190180200	protein kinase, putative	3409.5	-0.198825	0.379796	0.846896	GO:0006468,GO:0016310
Ld1S_190180300	Eukaryotic translation initiation factor 4E-2	9524.21	0.395902	0.10373	0.509732	GO:0006413
Ld1S_190180600	hypothetical protein	6022.24	-0.298827	0.191943	0.66529	NA
Ld1S_190180700	peptidylprolyl isomerase-like protein	13943.7	-0.100789	0.64478	0.95407	GO:0000413
Ld1S_190180800	choline,Carnitine o-acyltransferase-like protein	9796.14	-0.00612402	0.971659	0.997219	NA
Ld1S_190180900	WD domain, G-beta repeat, putative	7674.95	0.256481	0.152421	0.611933	GO:0060285
Ld1S_190181000	inosine-5p-monophosphate dehydrogenase	12854.6	0.0866882	0.743974	0.970302	GO:0006164,GO:0006177,GO:0055114
Ld1S_190181100	ELMO,CED-12 family, putative	2276.62	0.0231428	0.920359	0.993018	NA
Ld1S_190181300	Metalloprotease M41 FtsH, putative,ATP-dependent zinc metallopeptidase, putative	5810.2	0.0519841	0.809267	0.975856	GO:0006508
Ld1S_190181400	SRP19 protein, putative	6271.18	0.113769	0.558157	0.924944	GO:0006614
Ld1S_190181500	protein kinase, putative	1622.77	-0.158544	0.447757	0.882244	GO:0006468,GO:0016310
Ld1S_190181600	potassium voltage-gated channel, putative	3455.99	0.104177	0.60179	0.941244	GO:0006813
Ld1S_190181700	ATG8,AUT7,APG8,PAZ2, putative	2055.52	-0.01941	0.92145	0.993018	GO:0006914
Ld1S_190166000	Complex 1 protein LYR family, putative	10858	0.240289	0.184084	0.65478	NA
Ld1S_190164100	histone H2B	20.8021	1.33565	0.256687	0.737178	NA
Ld1S_190166100	GNL3L,Grn1 putative GTPase, putative	4459.61	0.153444	0.523814	0.913827	NA
Ld1S_190166200	centrosomal protein of 104 kDa	1645.77	-0.0791788	0.773255	0.974214	NA
Ld1S_190164200	histone H2B	15007.6	0.632618	0.530551	0.916719	NA
Ld1S_190166300	C-terminal motor kinesin, putative	14543.1	-0.0863061	0.626876	0.949457	GO:0006886,GO:0007018
Ld1S_190164300	40S ribosomal protein S2	114734	-0.137034	0.493122	0.90223	GO:0006412
Ld1S_190166400	hypothetical protein	2078.97	0.261948	0.243014	0.729532	GO:0010608
Ld1S_190166500	Sarcalumenin, putative,Dynamin family, putative	5168.59	-0.0262379	0.893108	0.989022	GO:0016197
Ld1S_020187800	tRNA	0.623855	0.166594	0.976144		NA
Ld1S_020184300	hypothetical protein	356.425	0.0735929	0.814305	0.97659	NA
Ld1S_020184600	phosphoglycan beta 1,2 arabinosyltransferase	2691.13	-0.232527	0.412529	0.862105	GO:0006012
Ld1S_020182500	tagatose-6-phosphate kinase-like protein	340.448	-0.0536022	0.868223	0.985326	GO:0005975,GO:0016310
Ld1S_020186900	hypothetical protein	1032.82	-0.104598	0.648409	0.954758	NA
Ld1S_020187300	hypothetical protein	1635.09	-0.114848	0.647536	0.954758	NA
Ld1S_020189600	Coiled-coil domain containing 147. Function unknown	645.631	0.199346	0.453553	0.885513	GO:0060285
Ld1S_020189700	ATP-dependent Clp protease subunit, heat shock protein 78 HSP78, putative	495.824	-0.0561422	0.887798	0.988477	GO:0006508
Ld1S_020183300	hypothetical protein	5840.48	-0.198635	0.31134	0.794146	NA
Ld1S_020184700_pseudogene	phosphoglycan beta 1,3 galactosyltransferase	5183.89	-0.195813	0.337039	0.812181	GO:0006486
Ld1S_020186800_pseudogene	Transmembrane amino acid transporter protein, putative	2097.63	-0.139407	0.475566	0.895532	NA
Ld1S_020188600_pseudogene	ARP2,3 complex subunit, putative	1593.4	-0.112183	0.587834	0.937466	GO:0030041,GO:0030833,GO:0034314
Ld1S_020189400_pseudogene	hypothetical protein	4038.01	-0.253029	0.333374	0.81188	NA
Ld1S_020189800_pseudogene	dehydrogenase,oxidoreductase-like protein	1.68197	0.258153	0.937718	0.995039	NA
Ld1S_020182300_pseudogene	phosphoglycan beta 1,3 galactosyltransferase 4 fragment	336.503	-0.153689	0.615148	0.946552	NA
Ld1S_020184200_pseudogene	phosphoglycan beta 1,3 galactosyltransferase, putative fragment,phosphoglycan beta 1,3 galactosyltransferase	249.086	0.00296193	0.992954	0.998235	GO:0006486
LdBPK_020009600	hypothetical protein	4293.92	0.162742	0.473095	0.893932	NA
LdBPK_020011400	hypothetical protein	0				NA
Ld1S_SLRNA_c70	SLRNA	0				GO:0045291
Ld1S_SLRNA_c71	SLRNA	0				GO:0045291
Ld1S_SLRNA_c72	SLRNA	0				GO:0045291
Ld1S_SLRNA_c73	SLRNA	0				GO:0045291
Ld1S_SLRNA_c74	SLRNA	0				GO:0045291
Ld1S_SLRNA_c75	SLRNA	0				GO:0045291
Ld1S_SLRNA_c76	SLRNA	0				GO:0045291
Ld1S_SLRNA_c77	SLRNA	0				GO:0045291
Ld1S_SLRNA_c78	SLRNA	0				GO:0045291
Ld1S_SLRNA_c79	SLRNA	0				GO:0045291
Ld1S_SLRNA_c80	SLRNA	0				GO:0045291
Ld1S_SLRNA_c81	SLRNA	0				GO:0045291
Ld1S_SLRNA_c82	SLRNA	0				GO:0045291
Ld1S_SLRNA_c83	SLRNA	0				GO:0045291
Ld1S_SLRNA_c84	SLRNA	0				GO:0045291
Ld1S_SLRNA_c85	SLRNA	0				GO:0045291
Ld1S_SLRNA_c86	SLRNA	0				GO:0045291
Ld1S_SLRNA_c87	SLRNA	0				GO:0045291
Ld1S_SLRNA_c88	SLRNA	0				GO:0045291
Ld1S_SLRNA_c89	SLRNA	0				GO:0045291
Ld1S_SLRNA_c90	SLRNA	0				GO:0045291
Ld1S_SLRNA_c91	SLRNA	0				GO:0045291
Ld1S_SLRNA_c92	SLRNA	0				GO:0045291
Ld1S_SLRNA_c93	SLRNA	0				GO:0045291
Ld1S_SLRNA_c94	SLRNA	0				GO:0045291
Ld1S_SLRNA_c95	SLRNA	0				GO:0045291
Ld1S_SLRNA_c96	SLRNA	0				GO:0045291
Ld1S_SLRNA_c97	SLRNA	0				GO:0045291
Ld1S_SLRNA_c98	SLRNA	0				GO:0045291
Ld1S_SLRNA_c99	SLRNA	0				GO:0045291
Ld1S_SLRNA_c100	SLRNA	0				GO:0045291
Ld1S_SLRNA_c101	SLRNA	0				GO:0045291
Ld1S_SLRNA_c102	SLRNA	0				GO:0045291
Ld1S_SLRNA_c103	SLRNA	0				GO:0045291
Ld1S_SLRNA_c104	SLRNA	0				GO:0045291
Ld1S_SLRNA_c105	SLRNA	0				GO:0045291
Ld1S_SLRNA_c106	SLRNA	0				GO:0045291
Ld1S_SLRNA_c107	SLRNA	0				GO:0045291
Ld1S_SLRNA_c108	SLRNA	0				GO:0045291
Ld1S_SLRNA_c109	SLRNA	0				GO:0045291
Ld1S_SLRNA_c110	SLRNA	0				GO:0045291
Ld1S_SLRNA_c111	SLRNA	0				GO:0045291
Ld1S_SLRNA_c112	SLRNA	0				GO:0045291
Ld1S_SLRNA_c113	SLRNA	0				GO:0045291
Ld1S_SLRNA_c114	SLRNA	0				GO:0045291
Ld1S_SLRNA_c115	SLRNA	0				GO:0045291
Ld1S_SLRNA_c116	SLRNA	2.96212	1.11229	0.673446	0.957443	GO:0045291
U4_pseudogene_c117	small nuclear RNA, U4 snRNA	7.20886	-0.452143	0.819569	0.977205	GO:0009301,GO:0008380
Ld1S_SLRNA_c118	SLRNA	0.144529	-0.974055	0.861459		GO:0045291
Ld1S_SLRNA_c119	SLRNA	0.296153	1.74223	0.754758		GO:0045291
Ld1S_SLRNA_c120	SLRNA	0.23905	0	1		GO:0045291
Ld1S_SLRNA_c121	SLRNA	0.306965	1.79433	0.747527		GO:0045291
Ld1S_SLRNA_c122	SLRNA	1.43164	1.06896	0.797254		GO:0045291
Ld1S_SLRNA_c123	SLRNA	0.17688	-2.23128	0.685973		GO:0045291
Ld1S_SLRNA_c124	SLRNA	0				GO:0045291
Ld1S_SLRNA_c125	SLRNA	0				GO:0045291
Ld1S_SLRNA_c126	SLRNA	0.38945	0	1		GO:0045291
Ld1S_SLRNA_c127	SLRNA	0				GO:0045291
Ld1S_SLRNA_c128	SLRNA	0				GO:0045291
Ld1S_SLRNA_c129	SLRNA	0				GO:0045291
Ld1S_SLRNA_c130	SLRNA	0				GO:0045291
Ld1S_SLRNA_c131	SLRNA	0				GO:0045291
Ld1S_SLRNA_c132	SLRNA	31.2818	0.389965	0.747886	0.970858	GO:0045291
Ld1S_SLRNA_c133	SLRNA	0				GO:0045291
Ld1S_SLRNA_c134	SLRNA	0				GO:0045291
Ld1S_SLRNA_c135	SLRNA	0				GO:0045291
Ld1S_SLRNA_c136	SLRNA	0				GO:0045291
Ld1S_SLRNA_c137	SLRNA	0				GO:0045291
Ld1S_SLRNA_c138	SLRNA	0				GO:0045291
Ld1S_SLRNA_c139	SLRNA	0				GO:0045291
Ld1S_SLRNA_c140	SLRNA	0				GO:0045291
Ld1S_SLRNA_c141	SLRNA	0				GO:0045291
Ld1S_SLRNA_c142	SLRNA	0				GO:0045291
Ld1S_SLRNA_c143	SLRNA	0				GO:0045291
Ld1S_SLRNA_c144	SLRNA	0				GO:0045291
Ld1S_SLRNA_c145	SLRNA	0				GO:0045291
Ld1S_SLRNA_c146	SLRNA	0				GO:0045291
Ld1S_SLRNA_c147	SLRNA	0				GO:0045291
Ld1S_SLRNA_c148	SLRNA	0				GO:0045291
Ld1S_SLRNA_c149	SLRNA	0				GO:0045291
Ld1S_SLRNA_c150	SLRNA	0				GO:0045291
Ld1S_SLRNA_c151	SLRNA	0				GO:0045291
Ld1S_SLRNA_c152	SLRNA	0				GO:0045291
Ld1S_SLRNA_c153	SLRNA	0				GO:0045291
Ld1S_SLRNA_c154	SLRNA	0				GO:0045291
Ld1S_SLRNA_c155	SLRNA	0				GO:0045291
Ld1S_SLRNA_c156	SLRNA	1.73578	-0.460206	0.893454	0.989022	GO:0045291
Ld1S_SLRNA_c157	SLRNA	0				GO:0045291
Ld1S_SLRNA_c158	SLRNA	0				GO:0045291
Ld1S_SLRNA_c159	SLRNA	0.23905	0	1		GO:0045291
Ld1S_SLRNA_c160	SLRNA	0				GO:0045291
Ld1S_SLRNA_c161	SLRNA	0				GO:0045291
Ld1S_SLRNA_c162	SLRNA	0				GO:0045291
Ld1S_SLRNA_c163	SLRNA	0				GO:0045291
Ld1S_SLRNA_c164	SLRNA	0.622208	-2.03603	0.711614		GO:0045291
Ld1S_SLRNA_c165	SLRNA	0				GO:0045291
Ld1S_SLRNA_c166	SLRNA	0				GO:0045291
Ld1S_SLRNA_c167	SLRNA	0				GO:0045291
Ld1S_SLRNA_c168	SLRNA	0				GO:0045291
Ld1S_SLRNA_c169	SLRNA	0				GO:0045291
Ld1S_SLRNA_c170	SLRNA	0				GO:0045291
Ld1S_SLRNA_c171	SLRNA	0				GO:0045291
Ld1S_SLRNA_c172	SLRNA	0				GO:0045291
Ld1S_SLRNA_c173	SLRNA	0				GO:0045291
Ld1S_SLRNA_c174	SLRNA	0				GO:0045291
Ld1S_SLRNA_c175	SLRNA	0				GO:0045291
Ld1S_SLRNA_c176	SLRNA	0				GO:0045291
Ld1S_SLRNA_c177	SLRNA	0				GO:0045291
Ld1S_SLRNA_c178	SLRNA	0				GO:0045291
Ld1S_SLRNA_c179	SLRNA	0				GO:0045291
Ld1S_SLRNA_c180	SLRNA	0				GO:0045291
Ld1S_SLRNA_c181	SLRNA	0				GO:0045291
Ld1S_SLRNA_c182	SLRNA	0				GO:0045291
Ld1S_SLRNA_c183	SLRNA	0				GO:0045291
Ld1S_SLRNA_c184	SLRNA	0				GO:0045291
Ld1S_SLRNA_c185	SLRNA	0				GO:0045291
[truncated: 8,534 more rows]

## Sheet: b-LP log down
	annotation	EP_vs_LP	EP_vs_LP	EP_vs_LP	EP_vs_LP
Gene id	combinedAnnotation	baseMean	log2FoldChange (p2/p30)	pvalue	padj
Ld1S_100020600	mitogen-activated protein kinase 3, putative	5789.36	0.604225	0.000720073	0.023668
Ld1S_290419900	flagellar radial spoke protein-like, putative	8364.3	0.6049	0.00152296	0.0398969
Ld1S_360744900	glyceraldehyde 3-phosphate dehydrogenase, cytosolic	11950.5	1.36077	3.38732e-12	3.99451e-09
Ld1S_340624300	25 Kd elongation factor 1-beta, putative	7145.11	0.656619	0.000265412	0.0134639
Ld1S_270355700	cysteine peptidase, Clan CA, family C2, putative fragment,calpain-like cysteine peptidase, putative	3735.61	0.732199	0.000377071	0.0163821
Ld1S_270355900	cysteine peptidase, Clan CA, family C2, putative fragment,calpain-like cysteine peptidase, putative	12903.1	1.29941	1.93642e-12	2.83234e-09
Ld1S_100018800	GP63, leishmanolysin fragment	1660.26	1.52733	4.2153e-06	0.000902279
Ld1S_100018900	GP63, leishmanolysin fragment	687.073	1.13416	4.98526e-05	0.00449607
Ld1S_100020000	GP63, leishmanolysin fragment	1076.62	1.17675	0.00012213	0.00788098
Ld1S_040798700	hypothetical protein	192.656	1.27857	0.00138735	0.0373479
Ld1S_040798800	hypothetical protein	142.728	1.36326	0.00209449	0.0482448
Ld1S_140084400	fatty acid elongase, putative,fatty acid elongase, puatative	727.787	0.834329	0.000614009	0.0216407
Ld1S_140084600	fatty acid elongase, putative,fatty acid elongase, puatative	1571.16	0.769571	0.000238867	0.0125876
Ld1S_140084500	fatty acid elongase, putative	886.066	0.831132	0.00123086	0.0340757
Ld1S_170146200	ion transport protein, putative	5702.59	0.662366	0.000256873	0.0131843
Ld1S_160120200	flagellar calcium-binding protein, putative	5279.89	1.04908	2.16058e-06	0.000574583
Ld1S_020185500	Soluble NSF attachment protein, SNAP, putative	5400.86	0.849596	0.000179584	0.0104373
Ld1S_190172200	ATG8,AUT7,APG8,PAZ2, putative	8172.52	1.12132	0.000981061	0.0297917
Ld1S_090873700	microtubule associated protein-like protein	164.134	1.99755	1.58061e-06	0.000458903
Ld1S_160120400	dynein light chain, putative	13014.6	0.876186	8.88216e-05	0.00628628
Ld1S_140089100	kinesin K39, putative fragment	4088.92	0.927154	1.74884e-05	0.00221424
Ld1S_180156900	Outer arm dynein light chain 7	5706.07	1.24416	4.21552e-09	2.64253e-06
Ld1S_350718700	Dynein heavy chain and region D6 of dynein motor,Ankyrin repeats 3 copies, putative	11291.8	0.961244	1.52203e-05	0.0021048
Ld1S_350682100	dynein-associated roadblock protein-like protein	9822.83	0.910086	1.80088e-05	0.00221424
Ld1S_150109300	cAMP specific phosphodiesterase, putative	4308	0.812944	0.000176183	0.0103079
Ld1S_240286700	hypothetical protein	6897.54	0.810421	0.000523031	0.0196159
Ld1S_360772600	Sugar efflux transporter for intercellular exchange, putative	2336.13	0.751915	0.000239532	0.0125876
LD34Cs1C1_c892	snoRNA	69.5527	2.08702	0.00114831	0.0325082
Ld1S_180160200	hypothetical protein	752.024	0.921752	0.00103122	0.030282
Ld1S_210227100	Protein of unknown function DUF667, putative	6615.33	0.773889	4.88935e-05	0.00446968
Ld1S_320552100_pseudogene	tape measure protein. Function unknown	11596.6	0.999246	0.000169295	0.0101762
Ld1S_090882000	calmodulin, putative	6381.64	0.892897	5.13519e-05	0.00455216
Ld1S_090882200	calmodulin, putative	4146.1	0.731306	0.000676211	0.0231721
Ld1S_200190100	Histone-lysine N-methyltransferase, H3 lysine-76 specific	19602.1	0.63876	0.000308138	0.0145443
Ld1S_240292500	STOP axonemal protein, putative	7350.05	0.893736	3.77437e-06	0.000849331
Ld1S_170139800	META domain containing protein	38718.2	0.784127	1.47823e-05	0.00209332
Ld1S_250311400	Putative intraflagellar transport protein A1	7493.45	0.631822	0.000551664	0.0204279
Ld1S_290432600	paraflagellar rod protein 1D, putative	868.912	1.50904	8.04181e-09	4.70499e-06
Ld1S_090887500	paraflagellar rod component, putative	7661.7	0.773149	0.00026937	0.0135259
Ld1S_110045300_pseudogene	ATP-binding cassette protein subfamily A, member 9, putative,ATP-binding cassette protein subfamily A, member 6, putative,ATP-binding cassette protein subfamily A, member 3, putative fragment,ATP-binding cassette protein subfamily A, member 7, putative,ATP-binding cassette protein subfamily A, member 5, putative,ATP-binding cassette protein subfamily A, member 10, putative,ABC1 transporter, putat…	4835.51	0.836349	1.32669e-05	0.0019405
Ld1S_140092400	WD40. Function unknown	10809.1	0.624332	0.000745058	0.0243979
Ld1S_230267100	dynein heavy chain pseudogene, putative,Inner arm dynein 5-1,dynein heavy chain, putative,dynein heavy chain, cytosolic, putative	13425	0.648131	0.000218564	0.0119882
Ld1S_250306600	dynein heavy chain pseudogene, putative,Inner arm dynein 5-1,dynein heavy chain, putative,dynein heavy chain, cytosolic, putative	14982.5	0.740289	3.15966e-05	0.00322432
Ld1S_250319900	parkin co-regulated protein, putative	6918.74	1.06139	9.38528e-09	5.14783e-06
Ld1S_270378700	dynein heavy chain pseudogene, putative,Inner arm dynein 5-1,dynein heavy chain, putative,dynein heavy chain, cytosolic, putative	11155.2	0.883112	9.65553e-07	0.000338948
Ld1S_270370400	paraflagellar rod protein 5, putative	6255.93	0.660377	0.000405715	0.0173085
Ld1S_340658700	dynein heavy chain pseudogene, putative,Inner arm dynein 5-1,dynein heavy chain, putative,dynein heavy chain, cytosolic, putative	14537.6	0.865003	2.06193e-06	0.000565485
Ld1S_350712400	PACRGB	8700.62	0.797252	1.63625e-05	0.00214324
Ld1S_360768700	Protein of unknown function DUF2870, putative	8760.79	0.684229	0.000901768	0.0280635
Ld1S_360729600	dynein heavy chain pseudogene, putative,Inner arm dynein 5-1,dynein heavy chain, putative,dynein heavy chain, cytosolic, putative	7420.85	0.771771	2.14286e-05	0.00247444
Ld1S_240273900	Dynein intermediate chain 1, axonemal	5996.6	0.827952	2.04297e-05	0.00239054
Ld1S_100015500_pseudogene	hypothetical protein	1257.82	0.915175	6.54157e-05	0.00546751
Ld1S_100027900	Zinc finger, C3HC4 type RING finger, putative	6828.89	0.681149	0.000446636	0.0183424
Ld1S_100015400	leucine-rich repeat protein, putative	3534.09	1.26869	2.27005e-11	2.21355e-08
Ld1S_110036600	Protein of unknown function DUF563, putative	11001.4	0.612755	0.0010593	0.0308851
Ld1S_110039000	hypothetical protein	3832.66	0.698009	0.000486004	0.0191901
Ld1S_110039600	EF hand family protein. Function unknown	6527	0.668581	0.00117184	0.0327519
Ld1S_150095900	hypothetical protein	6586.4	0.615924	0.000450932	0.0184064
Ld1S_160115400	hypothetical protein	1870.13	0.668506	0.00142675	0.0379821
Ld1S_160122900	hypothetical protein	5709.29	0.852767	1.81661e-05	0.00221424
Ld1S_180153500	hypothetical protein	6206.72	0.793968	6.64276e-05	0.00549971
Ld1S_180153600	citrate synthase, putative fragment	5236.61	0.676214	0.000360272	0.0159419
Ld1S_180163300	hypothetical protein	17340.7	1.41619	3.6413e-12	3.99451e-09
Ld1S_190172100	Autophagy protein Atg8 ubiquitin like, putative	1804.62	1.18267	0.00116562	0.0327253
Ld1S_190169000	hypothetical protein	14359.6	1.2586	1.62101e-06	0.000458903
Ld1S_190169100	leucine rich repeat. Signal transduction mechanisms	2934.82	0.630637	0.00209397	0.0482448
Ld1S_190172000	ATG8,AUT7,APG8,PAZ2, putative	1361.55	1.96749	2.66571e-20	1.16972e-16
Ld1S_020188100	function. Function unknown	17716	1.36899	1.81496e-14	5.19887e-11
Ld1S_200201500	calpain-like cysteine peptidase, putative fragment	18443.1	0.902382	0.000273881	0.0135259
Ld1S_200201600	calpain-like cysteine peptidase, putative fragment	1879.02	1.59927	0.000772219	0.0250074
Ld1S_210225500	tRNA-Ser	63.0279	3.99087	1.07144e-07	4.08823e-05
Ld1S_210225600	5SMS ribosomal RNA	137.144	3.6875	2.88151e-06	0.000683463
Ld1S_210213400	cytochrome b5-like Heme,Steroid binding domain containing protein, putative	3416.19	0.776156	0.000514468	0.0194611
Ld1S_230263500	hydrophilic acylated surface protein a	17172	0.980344	8.25308e-06	0.00144858
Ld1S_240272200	Calmodulin-binding, putative	8439.72	0.911752	0.000289844	0.0141082
Ld1S_240272700	hypothetical protein	9409.08	0.783413	9.31584e-05	0.00646184
Ld1S_240287600	hypothetical protein	8005.28	1.13929	5.7942e-11	5.08499e-08
Ld1S_240294200	3-hydroxy-3-methylglutaryl-CoA reductase. Lipid transport and metabolism	1068.34	0.935122	0.000107372	0.00713861
Ld1S_250312000	cAMP response protein, putative	12572.3	0.698678	0.000145973	0.00902156
Ld1S_250315800	hypothetical protein	10990	0.820381	0.00050194	0.0191901
Ld1S_250316900	tetratricopeptide repeat domain 29. Function unknown	8105.84	0.701339	0.000320393	0.0149562
Ld1S_270375800	MORN repeat, putative	6131.35	0.950879	1.55896e-06	0.000458903
Ld1S_270356200	Amastin surface glycoprotein, putative	6413.27	1.14382	3.15497e-09	2.12985e-06
Ld1S_270356900	hypothetical protein	12327	0.705133	0.000492703	0.0191901
Ld1S_270357400	NFX1-type zinc finger-containing protein. Replication, recombination and repair	2362.82	0.760582	0.00179422	0.0448605
Ld1S_270359700	Repeat of unknown function DUF1126,EF-hand domain pair, putative	8381.93	0.796767	9.44173e-06	0.00162472
Ld1S_270367800	ghistone H1 like	18203.4	1.34632	7.58614e-08	3.17029e-05
Ld1S_270369000	Flabarin	15080.4	0.787668	0.00101845	0.030282
Ld1S_270371400	hypothetical protein	3147.87	0.686424	0.00103171	0.030282
Ld1S_290424100	hypothetical protein	6756.98	0.700655	6.82749e-05	0.00553366
Ld1S_290424500	hypothetical protein	8886.68	0.99471	3.05262e-05	0.00318286
Ld1S_290425900	EF-hand domain-containing protein	9494.48	0.977786	2.81112e-05	0.00312283
Ld1S_290433000	paraflagellar rod protein 1D, putative	717.617	1.43567	3.22962e-07	0.000118096
Ld1S_030454600_pseudogene	MORN repeat, putative	9841.71	0.659761	0.000522915	0.0196159
Ld1S_300486000	hypothetical protein	20580.9	1.71572	1.65938e-21	1.45628e-17
Ld1S_300458800	hypothetical protein	1384.97	1.10826	0.000703894	0.0235423
Ld1S_300474000	hypothetical protein	6855.18	0.635849	0.000861091	0.0270858
Ld1S_300475200	Zeta toxin, putative	12733.5	0.8042	5.84411e-06	0.00116563
Ld1S_310525900_pseudogene	hypothetical protein	2605.97	0.686231	0.0017298	0.0436227
Ld1S_310519900	hypothetical protein	1870.53	0.786657	0.000216559	0.011953
Ld1S_310523600	hypothetical protein	2277.09	1.2051	2.86118e-06	0.000683463
Ld1S_310503800	hypothetical protein	5671.63	0.88305	5.8001e-05	0.00499036
Ld1S_310514700	hypothetical protein	11887.1	0.81505	1.23153e-05	0.00187587
Ld1S_320535700	hypothetical protein	5775.09	0.740366	0.000290973	0.0141082
Ld1S_320537000	hypothetical protein	10212.6	1.19249	3.79427e-08	1.78863e-05
Ld1S_320544900	pentatricopeptide repeat domain containing protein, putative	8447.89	0.716265	0.000236167	0.0125612
Ld1S_330583300_pseudogene	paraflagellar rod component, putative	35177.1	1.12786	2.94108e-08	1.51829e-05
Ld1S_340632200	d-isomer specific 2-hydroxyacid dehydrogenase- protein	1218.52	0.847998	0.000969517	0.0295433
Ld1S_340632300	hypothetical protein	4269.49	0.641265	0.00107175	0.0310419
Ld1S_340648300	hypothetical protein	9310.05	0.750519	0.00075735	0.0247082
Ld1S_340630500	hypothetical protein	6645.7	0.739344	7.94459e-05	0.0060105
Ld1S_340615800	Domain of unknown function DUF1935, putative	15397.3	0.922954	0.000271563	0.0135259
Ld1S_350708900	hypothetical protein	6078.42	0.885947	2.89335e-05	0.00313482
Ld1S_350665600	hypothetical protein	8092	0.819924	2.76031e-05	0.0031057
Ld1S_350667000	hypothetical protein	3907.33	0.668532	0.00111868	0.0321887
Ld1S_360754500	hypothetical protein	2060.82	0.934745	6.99538e-05	0.00553366
Ld1S_360771000	hypothetical protein	6047.75	1.30761	6.82442e-10	5.44464e-07
Ld1S_360755900_pseudogene	hypothetical protein	7845.01	0.774223	0.000275882	0.0135259
Ld1S_360750100	Flagellar Member 1	5917.57	0.609947	0.00201093	0.0475701
Ld1S_360759200	EF-hand domain pair, putative	85284.4	0.915176	1.69012e-05	0.00218125
Ld1S_360759300	ATP-binding cassette protein subfamily G, member 5. Secondary metabolites biosynthesis, transport and catabolism	1732.32	0.852754	2.18888e-05	0.00249475
Ld1S_360762800	hypothetical protein	4500.46	0.704219	0.000938129	0.0287868
Ld1S_360766000	paraflagellar rod component, putative	29189.5	2.04208	1.96865e-13	3.45538e-10
Ld1S_360725400	hypothetical protein	6838.93	0.745728	0.00136952	0.0370955
Ld1S_360771700	paraflagellar rod component, putative	10560.2	1.49203	2.36959e-14	5.19887e-11
Ld1S_360773000	hypothetical protein	11951.1	0.905709	1.12909e-06	0.000366997
Ld1S_360775000	Domain of unknown function DUF4496, putative	5440.68	1.0041	1.45843e-06	0.000457115
Ld1S_360776800	hypothetical protein	3937.23	0.766823	9.19861e-05	0.00645816
Ld1S_360777300	hypothetical protein	9839.94	0.815334	0.000687677	0.023389
Ld1S_360778500	SEP domain containing protein, putative	7770.43	0.736744	0.000494389	0.0191901
Ld1S_360741300	hypothetical protein	5623.28	0.968891	0.000575712	0.0208779
Ld1S_040798900	surface antigen-like protein fragment	2504.85	1.1464	0.000472349	0.0190153
Ld1S_040799000	surface antigen-like protein fragment	5032.11	1.33659	3.52794e-05	0.00355876
Ld1S_040799200	surface antigen-like protein	1919.79	1.08439	2.97877e-05	0.00318286
Ld1S_050813500	hypothetical protein	3224.44	0.787225	0.00060591	0.0215282
Ld1S_060842400	hypothetical protein	1618.01	1.03375	7.43829e-06	0.00133221
Ld1S_060842500	hypothetical protein	725.106	0.971495	0.000434526	0.0181591
Ld1S_060832700	hypothetical protein	4474.32	0.833659	0.00051094	0.0194113
Ld1S_070847100	paraflagellar rod protein, putative	9399.44	0.975172	7.22617e-06	0.00133221
Ld1S_090889700	Radial spoke protein 11	7714.43	0.802147	0.000487031	0.0191901

## Sheet: c-LP log down_Category
Gene categories for transcripts more abundant in EPlog_RNAseq2 (FC>=1.5, p-value<0.05)
Category	Id	combinedAnnotation	FC EPlog/LPlog	padj	%genes/category
Flagellum, movement and motility	Ld1S_290419900	flagellar radial spoke protein-like, putative	0.6049	0.0398969	35.9
	Ld1S_160120200	flagellar calcium-binding protein, putative	1.04908	0.000574583
	Ld1S_090882000	calmodulin, putative	0.892897	0.00455216
	Ld1S_090882200	calmodulin, putative	0.731306	0.0231721
	Ld1S_250311400	Putative intraflagellar transport protein A1	0.631822	0.0204279
	Ld1S_290432600	paraflagellar rod protein 1D, putative	1.50904	4.70499e-06
	Ld1S_090887500	paraflagellar rod component, putative	0.773149	0.0135259
	Ld1S_140092400	WD40. Function unknown	0.624332	0.0243979
	Ld1S_230267100	dynein heavy chain pseudogene, putative,Inner arm dynein 5-1,dynein heavy chain, putative,dynein heavy chain, cytosolic, putative	0.648131	0.0119882
	Ld1S_250306600	dynein heavy chain pseudogene, putative,Inner arm dynein 5-1,dynein heavy chain, putative,dynein heavy chain, cytosolic, putative	0.740289	0.00322432
	Ld1S_250319900	parkin co-regulated protein, putative	1.06139	5.14783e-06
	Ld1S_270378700	dynein heavy chain pseudogene, putative,Inner arm dynein 5-1,dynein heavy chain, putative,dynein heavy chain, cytosolic, putative	0.883112	0.000338948
	Ld1S_270370400	paraflagellar rod protein 5, putative	0.660377	0.0173085
	Ld1S_340658700	dynein heavy chain pseudogene, putative,Inner arm dynein 5-1,dynein heavy chain, putative,dynein heavy chain, cytosolic, putative	0.865003	0.000565485
	Ld1S_350712400	PACRGB	0.797252	0.00214324
	Ld1S_360768700	Protein of unknown function DUF2870, putative	0.684229	0.0280635
	Ld1S_360729600	dynein heavy chain pseudogene, putative,Inner arm dynein 5-1,dynein heavy chain, putative,dynein heavy chain, cytosolic, putative	0.771771	0.00247444
	Ld1S_240272200	Calmodulin-binding, putative	0.911752	0.0141082
	Ld1S_270369000	Flabarin	0.787668	0.030282
	Ld1S_290433000	paraflagellar rod protein 1D, putative	1.43567	0.000118096
	Ld1S_330583300_pseudogene	paraflagellar rod component, putative	1.12786	1.51829e-05
	Ld1S_360750100	Flagellar Member 1	0.609947	0.0475701
	Ld1S_360766000	paraflagellar rod component, putative	2.04208	3.45538e-10
	Ld1S_360771700	paraflagellar rod component, putative	1.49203	5.19887e-11
	Ld1S_070847100	paraflagellar rod protein, putative	0.975172	0.00133221
	Ld1S_090889700	Radial spoke protein 11	0.802147	0.0191901
	Ld1S_160120400	dynein light chain, putative	0.876186	0.00628628
	Ld1S_140089100	kinesin K39, putative fragment	0.927154	0.00221424
	Ld1S_180156900	Outer arm dynein light chain 7	1.24416	2.64253e-06
	Ld1S_350718700	Dynein heavy chain and region D6 of dynein motor,Ankyrin repeats 3 copies, putative	0.961244	0.0021048
	Ld1S_350682100	dynein-associated roadblock protein-like protein	0.910086	0.00221424
	Ld1S_240292500	STOP axonemal protein, putative	0.893736	0.000849331
	Ld1S_240273900	Dynein intermediate chain 1, axonemal	0.827952	0.00239054
Surface protein	Ld1S_270356200	Amastin surface glycoprotein, putative	1.14382	2.12985e-06	4.35
	Ld1S_040798900	surface antigen-like protein fragment	1.1464	0.0190153
	Ld1S_040799000	surface antigen-like protein fragment	1.33659	0.00355876
	Ld1S_040799200	surface antigen-like protein	1.08439	0.00318286
Virulence	Ld1S_360744900	glyceraldehyde 3-phosphate dehydrogenase, cytosolic	1.36077	3.99451e-09	7.6
	Ld1S_270355900	cysteine peptidase, Clan CA, family C2, putative fragment,calpain-like cysteine peptidase, putative	1.29941	2.83234e-09
	Ld1S_100018800	GP63, leishmanolysin fragment	1.52733	0.000902279
	Ld1S_100018900	GP63, leishmanolysin fragment	1.13416	0.00449607
	Ld1S_100020000	GP63, leishmanolysin fragment	1.17675	0.00788098
	Ld1S_170139800	META domain containing protein	0.784127	0.00209332
	Ld1S_230263500	hydrophilic acylated surface protein a	0.980344	0.00144858
Kinases	Ld1S_100020600	mitogen-activated protein kinase 3, putative	0.604225	0.023668	1.1
Sugar, lipid & amino acid metabolism	Ld1S_140084400	fatty acid elongase, putative,fatty acid elongase, puatative	0.834329	0.0216407	5.45
	Ld1S_140084600	fatty acid elongase, putative,fatty acid elongase, puatative	0.769571	0.0125876
	Ld1S_140084500	fatty acid elongase, putative	0.831132	0.0340757
	Ld1S_240294200	3-hydroxy-3-methylglutaryl-CoA reductase. Lipid transport and metabolism	0.935122	0.00713861
	Ld1S_360744900	glyceraldehyde 3-phosphate dehydrogenase, cytosolic	1.36077	3.99451e-09
Respiratory chain proteins	Ld1S_210213400	cytochrome b5-like Heme,Steroid binding domain containing protein, putative	0.776156	0.0194611	1.1
RNA processing	LD34Cs1C1_c892	snoRNA	2.08702	0.0325082	1.1
Ribosome/translation	Ld1S_210225600	5SMS ribosomal RNA	3.6875	0.000683463	3.25
	Ld1S_340624300	25 Kd elongation factor 1-beta, putative	0.656619	0.0134639
	Ld1S_210225500	tRNA-Ser	3.99087	4.08823e-05
Post-transcriptional regulation of gene expression	Ld1S_180160200	hypothetical protein	0.921752	0.030282	3.25
	Ld1S_210227100	Protein of unknown function DUF667, putative	0.773889	0.00446968
	Ld1S_320552100_pseudogene	tape measure protein. Function unknown	0.999246	0.0101762
Epigenetic/epitranscriptomic	Ld1S_200190100	Histone-lysine N-methyltransferase, H3 lysine-76 specific	0.63876	0.0145443	1.1

## Sheet: d-LP log up
	annotation	EP_vs_LP	EP_vs_LP	EP_vs_LP	EP_vs_LP
Gene id	combinedAnnotation	baseMean	log2FoldChange (p2/p30)	pvalue	padj
Ld1S_260332200	hypothetical protein	5131.23	-0.694096	0.000127152	0.00814513
Ld1S_260323000	brix domain containing-like protein	8513.74	-0.635177	0.00180227	0.0449338
Ld1S_260336700	guanine nucleotide-binding protein-like protein	7093.43	-0.833437	1.63127e-05	0.00214324
Ld1S_330576400	trans-splicing factor, putative	9531.48	-0.829317	4.22124e-05	0.0039834
Ld1S_010010700	pre-mRNA processing factor 3 PRP3,Protein of unknown function DUF1115, putative	4498.93	-0.670985	0.000206318	0.0114598
Ld1S_040807400	Domain of unknown function DUF947, putative	5149.36	-0.703887	0.0018992	0.0462982
Ld1S_260334600	RNA pseudouridylate synthase, putative	4016	-0.78175	0.000355009	0.0158957
Ld1S_330595500	hypothetical protein	5512.1	-0.624468	0.000499079	0.0191901
Ld1S_130066900	hypothetical protein	4244.32	-0.650423	0.000502931	0.0191901
Ld1S_330601200	phosphoglycerate mutase, putative	2641.96	-0.621554	0.00189231	0.0462588
Ld1S_330605800	isocitrate dehydrogenase, putative	14466.2	-0.647264	0.00155592	0.0405185
Ld1S_260327900	DNA polymerase sigma-like protein	3943.7	-0.76606	0.000275453	0.0135259
Ld1S_330608500	transcription elongation factor-like protein	10037.8	-0.641796	0.000260329	0.0132828
Ld1S_330589400	YEATS family, putative	3085.83	-0.671563	0.000438396	0.0182339
Ld1S_260330800	RNA recognition motif a.k.a. RRM, RBD, or RNP domain, putative	4892.85	-0.602583	0.00128373	0.0353168
Ld1S_050816000	Surp module, putative	3302.27	-0.634482	0.000911921	0.0281797
Ld1S_010009300	ribosomal protein S7, putative,ribosomal protein S7, putative fragment	15804.9	-0.874404	0.0014232	0.0379821
Ld1S_130071400	40S ribosomal protein S4, putative	18034.7	-0.627658	0.000223013	0.0121563
Ld1S_260331700	40S ribosomal protein S16, putative	13450.6	-1.27451	6.11704e-08	2.68416e-05
Ld1S_260331800	40S ribosomal protein S16, putative	12756.4	-0.65409	0.000172003	0.0101768
Ld1S_260345500	ribosomal protein L38, putative	47848.1	-0.631782	0.000190214	0.0109105
Ld1S_290425100	ribosomal protein L1a, putative	38.0822	-4.17074	0.000555478	0.0204827
Ld1S_030447200	ribosomal protein L38, putative	73138	-0.606119	0.000538088	0.0200096
Ld1S_330612400	40S ribosomal protein S13, putative	39070.1	-0.829003	0.00040022	0.0172707
Ld1S_330613300	60S ribosomal protein L44,60S ribosomal protein L44, putative	72613.5	-0.663146	0.00134288	0.0367138
Ld1S_330587600	40S ribosomal protein S3, putative	94491	-0.817791	9.96292e-06	0.00164971
Ld1S_040805400	Peptide deformylase 2, putative	3043.55	-0.746023	0.00148948	0.0392543
Ld1S_330594800	elongation factor 1-gamma, putative	5647.84	-0.682308	0.000868088	0.0272084
Ld1S_260335000	DnaJ domain containing protein, putative	11821.5	-0.897835	1.10488e-06	0.000366997
Ld1S_260335700	DnaJ domain containing protein, putative	7805.46	-0.917949	2.65437e-06	0.000665564
Ld1S_260337100	DnaJ domain containing protein, putative	2284	-0.678104	0.000575376	0.0208779
Ld1S_330607300	DNAJ family-like protein	4632.89	-0.637937	0.000572293	0.0208779
Ld1S_010012600	protein kinase, putative	3890.01	-0.700735	0.000144273	0.00902156
Ld1S_260343800	SUMO1,Ulp2, putative	5551.05	-0.868203	1.94576e-05	0.00230756
Ld1S_330612200	Trypsin-like peptidase domain containing protein, putative	6495.21	-0.614889	0.00114322	0.0324689
Ld1S_330613700	fatty acid desaturase, putative	24057.8	-0.657907	0.000308255	0.0145443
Ld1S_330606400	enoyl-CoA hydratase,Enoyl-CoA isomerase,3- hydroxyacyl-CoA dehydrogenase, putative	4881.16	-0.714228	0.000111426	0.00735246
Ld1S_260329300	hypothetical protein	5647.8	-0.823862	1.26112e-05	0.00187587
Ld1S_330589200	chloride channel protein, putative	4802.88	-0.634114	0.00208538	0.0482448
Ld1S_010013300	potassium channel subunit-like protein	3196.81	-0.700572	0.00142822	0.0379821
Ld1S_260327700	hypothetical protein	6151.49	-0.799883	6.60348e-06	0.00128783
Ld1S_330600500	Nucleoporin NUP89	11376.8	-0.693002	5.45306e-05	0.0047856
Ld1S_330605900	Unc104-like kinesin, putative	6684.32	-0.792746	0.000202644	0.0113382
Ld1S_330582800	Ras-induced vulval development antagonist, putative	4569.74	-0.706811	8.10197e-05	0.00607717
Ld1S_260342200	deoxyhypusine hydroxylase, putative	11006.9	-0.79197	4.72291e-06	0.000986863
Ld1S_010011000	mitochondrial RNA editing ligase 1	11943	-0.688902	8.78923e-05	0.00627108
Ld1S_260331500	RNA-editing complex protein MP100, putative	7234.26	-0.650646	0.00115218	0.0325131
Ld1S_330599700	RNA editing complex protein MP46	6828.82	-0.674971	0.000327016	0.0150783
Ld1S_130064700	40S ribosomal protein S12, putative	208353	-0.77367	0.000362437	0.0159419
Ld1S_260325000	eukaryotic peptide chain release factor subunit 1, putative	4142.78	-0.608321	0.00112697	0.0323211
Ld1S_330607500	Complex 1 protein LYR family, putative	9939.81	-0.753238	0.00171021	0.043345
Ld1S_330575600	WD domain, G-beta repeat, putative	6270.02	-0.649747	0.000229627	0.0124396
Ld1S_330595100	ribulose-5-phosphate 3-epimerase, putative	5437.83	-0.648853	0.000250928	0.0130946
Ld1S_330598600	PRP38 pre-mRNA processing factor 38 Yeast domain containing A. RNA processing and modification	7066.71	-0.949016	4.00988e-05	0.00386711
Ld1S_260327300	nucleotide binding protein-like protein	5734.39	-0.645462	0.00209117	0.0482448
Ld1S_260324900	Scaffold protein Nfu,NifU N terminal,NifU-like domain containing protein, putative	11046.7	-0.630568	0.000431757	0.0181297
Ld1S_260334400	mitochondrial RNA binding complex 1 subunit, putative	5632.48	-0.757971	0.000113613	0.00744083
Ld1S_330597000	mitochondrial RNA binding complex 1 subunit, putative	7354.08	-0.786986	8.37477e-05	0.00611385
Ld1S_330597400	Vpr HIV-1 binding protein. Cell cycle control, cell division, chromosome partitioning	7930.51	-0.74431	0.000401461	0.0172707
Ld1S_280382900	ubiquitin activating enzyme, putative	868.422	-1.63404	3.57334e-05	0.00356359
Ld1S_330604400	diphthamide biosynthesis enzyme Dph1,Dph2 domain containing protein, putative	7408.74	-0.798631	8.49921e-05	0.00611385
Ld1S_330588800	Protein prenyltransferase alpha subunit repeat, putative	7576.73	-0.681053	0.000145268	0.00902156
Ld1S_260333500	2Fe-2S iron-sulfur cluster binding domain containing protein, putative	5451.49	-0.722689	0.00050074	0.0191901
Ld1S_330613600	ABC transporter family-like protein	3638.28	-0.925315	1.02299e-05	0.00166255
Ld1S_330606500	Mitochondrial-processing peptidase subunit alpha	4412.88	-0.621932	0.00183401	0.0453389
Ld1S_260344600	FtsJ-like methyltransferase, putative	6075.67	-0.849222	6.93493e-06	0.00132306
Ld1S_330582700	hypothetical protein	9147.37	-0.84915	8.47872e-05	0.00611385
Ld1S_260325100	Silent information regulator 2 related protein 1	4612.88	-0.692073	0.00149968	0.0394049
Ld1S_130066100	Putative GTPase activating protein for Arf, putative	1032.34	-1.66877	1.6658e-09	1.21825e-06
Ld1S_330605400	Mitochondrial SSU ribosomal protein, putative	10924.6	-0.663282	0.000189877	0.0109105
Ld1S_330583900	protein phosphatase 2A regulatory subunit, putative	6340.17	-0.710896	5.59031e-05	0.00485748
Ld1S_330606900	NEDD8 activating enzyme E1 subunit 1. Posttranslational modification, protein turnover, chaperones	3669	-0.703907	0.000344896	0.0155221
Ld1S_010012200	ubiquitin activating enzyme, putative	3890.19	-0.704126	0.000303057	0.0145335
Ld1S_260328900	spliced leader RNA PSE-promoter transcription factor, putative	6053	-0.758176	4.87569e-05	0.00446968
Ld1S_260329700	thioredoxin, putative	3987.12	-0.745726	0.000252163	0.0130946
Ld1S_330584300	POT family, putative	6778.92	-0.662836	0.000172783	0.0101768
Ld1S_260327000	2OG-FeII oxygenase superfamily, putative	4310.07	-0.658814	0.00153224	0.0400208
Ld1S_330586700	2,4-dienoyl-coa reductase fadh1, putative	11565.5	-0.688361	6.52108e-05	0.00546751
Ld1S_330598700	LisH domain-containing protein FOPNL, putative	2597.34	-0.63568	0.000814084	0.0260619
Ld1S_010011100	Rab-GTPase-TBC domain containing protein, putative	3372.05	-0.69361	0.000713857	0.0235519
Ld1S_010011800	PolyA-binding protein. RNA processing and modification,Translation, ribosomal structure and biogenesis	1250.87	-0.74526	0.00157507	0.040896
Ld1S_010012300	hypothetical protein	3103.43	-0.674598	0.00136596	0.0370955
Ld1S_010012500	hypothetical protein	3422.32	-0.887194	3.01731e-05	0.00318286
Ld1S_010006900	Low molecular weight phosphotyrosine protein phosphatase, putative	3892.76	-0.614344	0.00113957	0.0324689
Ld1S_120049500	hypothetical protein	6639.43	-0.743069	0.000357219	0.0159135
Ld1S_120049600	hypothetical protein	3791.75	-0.618478	0.00206742	0.0482448
Ld1S_120050200	hypothetical protein	5495.17	-0.679532	0.000698803	0.0234969
Ld1S_120057500	hypothetical protein	4501.97	-0.735307	0.000202837	0.0113382
Ld1S_120048300	hypothetical protein	2628.9	-0.740958	8.17517e-05	0.00608011
Ld1S_120048800	hypothetical protein	4297.43	-0.823821	7.00618e-05	0.00553366
Ld1S_130066300	ubiquitin-like protein	8912.54	-0.633934	0.000447273	0.0183424
Ld1S_130073800	hypothetical protein	5551.63	-0.600644	0.000712625	0.0235519
Ld1S_210225700	Nucleoporin NUP41	3274.53	-0.901874	0.000489996	0.0191901
Ld1S_230257900	PAP2 superfamily, putative	11259.1	-0.634865	0.00102358	0.030282
Ld1S_260348600	hypothetical protein	3661.06	-0.664908	0.000586599	0.0211852
Ld1S_260339700	hypothetical protein	1860.62	-0.70337	0.000425617	0.0179578
Ld1S_260343400	hypothetical protein	9538.45	-0.630793	0.000275765	0.0135259
Ld1S_260340400_pseudogene	trafficking protein particle complex. Function unknown	3045.12	-0.775295	3.08276e-05	0.00318286
LdBPK_260020100	hypothetical protein	15626.7	-0.776387	0.000953721	0.0291633
Ld1S_260348700	hypothetical protein	2938.37	-0.684066	0.000638633	0.0223293
Ld1S_260349100	hypothetical protein	3187.04	-1.04602	3.87237e-08	1.78863e-05
Ld1S_260349700	protein kinase, partial. Signal transduction mechanisms	5927.9	-0.697747	8.35807e-05	0.00611385
Ld1S_260349800	FAD binding domain containing protein, putative	5857.07	-0.718199	0.000306513	0.0145443
Ld1S_260349900	hypothetical protein	4741.1	-0.765517	0.00132689	0.0363899
Ld1S_260327800	Conserved hypothetical ATP binding protein, putative	11558.5	-0.758962	1.79666e-05	0.00221424
Ld1S_260328400	hypothetical protein	4449.83	-0.61548	0.000838031	0.0265508
Ld1S_260328700	hypothetical protein	8627.38	-0.618654	0.00167579	0.0428768
Ld1S_260328800	Protein of unknown function DUF525, putative	5168.59	-0.687209	0.000479137	0.0191901
Ld1S_260323400	hypothetical protein	8056.25	-0.706176	0.00106452	0.0309346
Ld1S_260330000	Pentapeptide repeats 9 copies, putative	3975.29	-0.667711	0.000324013	0.0150452
Ld1S_260330700	hypothetical protein	12636.2	-0.737802	0.000708908	0.0235519
Ld1S_260331300	hypothetical protein	8777.39	-0.832992	1.47887e-05	0.00209332
Ld1S_260332500	hypothetical protein	6556.18	-0.600024	0.000598588	0.0215282
Ld1S_260333100	hypothetical protein	3441.03	-0.888567	0.000800899	0.0258114
Ld1S_260334500	hypothetical protein	2832.62	-0.775463	0.00120988	0.0337076
Ld1S_260334700	Ring finger domain containing protein, putative	4635.6	-0.728284	0.000675955	0.0231721
Ld1S_260335500	Nucleolar protein 74, putative	5741.31	-0.662495	0.000490129	0.0191901
Ld1S_260335800	hypothetical protein	2237.54	-0.752407	0.00114189	0.0324689
Ld1S_260335900	Cupin-like domain containing protein, putative	2558.35	-0.702009	0.000440995	0.0182555
Ld1S_260336900	hypothetical protein	5580.56	-0.746071	9.65769e-05	0.00662156
Ld1S_260338100	hypothetical protein	4173.6	-0.706619	0.00101691	0.030282
Ld1S_260338600	SNF2 family N-terminal domain,Ring finger domain containing protein, putative	10258.7	-0.744775	0.000662173	0.0228788
Ld1S_260338800	hypothetical protein	7744.36	-0.739453	9.35112e-05	0.00646184
Ld1S_260339500	40S ribosomal protein S33, putative	6753.56	-0.633165	0.00191544	0.0464363
Ld1S_260339600	Leucine Rich repeat,Leucine Rich Repeat, putative	4245.49	-0.677543	0.000764221	0.02484
Ld1S_260340300	hypothetical protein	2254.31	-0.957719	7.11541e-05	0.00553366
Ld1S_260325500	hypothetical protein	7835.91	-0.67852	0.000104637	0.0070099
Ld1S_260341600	Engulfment and cell motility domain-containing protein	9303.07	-0.941133	0.00081666	0.0260619
Ld1S_260341900	Domain of unknown function DUF4460, putative	13192.8	-0.88545	1.55689e-05	0.0021048
Ld1S_260325600	hypothetical protein	6265.05	-0.825814	7.12515e-05	0.00553366
Ld1S_260342300	TLC domain containing protein, putative	8412.75	-0.648153	0.000691036	0.023389
Ld1S_260342400	Domain of unknown function DUF4457, putative	8806.05	-0.684206	0.00193498	0.0465243
Ld1S_260325700	ras-like small GTPases, putative	4674.68	-0.746466	3.66944e-05	0.00361831
Ld1S_260343200	hypothetical protein	6953.39	-0.647396	0.000234169	0.0125309
Ld1S_260343600	Sarcoplasmic reticulum glycoprotein. Signal transduction mechanisms,Intracellular trafficking, secretion, and vesicular transport	3869.72	-0.757891	0.000611198	0.0216285
Ld1S_260344400	hypothetical protein	5817.46	-0.666253	0.00102653	0.030282
Ld1S_260326500	Vps52 , Sac2 family, putative	5638.95	-0.713311	0.00202769	0.0478361
Ld1S_260347400	peroxisomal membrane protein 4, putative	7108.66	-0.663966	0.00204132	0.047993
Ld1S_260326600	hypothetical protein	8230.02	-0.69893	0.00108479	0.0313162
Ld1S_260348000	hypothetical protein	4034.26	-0.656025	0.00090742	0.0281396
Ld1S_260348200	hypothetical protein	8583.54	-0.699854	5.88552e-05	0.00501469
Ld1S_280409600	luminal binding protein 1 BiP, putative,heat-shock protein hsp70, putative,heat shock protein 70-related protein,heat shock protein 70, putative	21880.6	-0.842441	0.00034197	0.0154697
Ld1S_280407900	ADP-ribosylglycohydrolase, putative	2547.14	-0.614469	0.00169581	0.0432629
Ld1S_280408400	membrane-bound acid phosphatase 2, putative,membrane-bound acid phosphatase, putative,membrane-bound acid phosphatase 2	6869.84	-0.858291	0.000153074	0.00935496
Ld1S_280386200	hypothetical protein	7374.69	-0.765282	0.000192858	0.0109904
Ld1S_280407000	R3H domain containing protein, putative	5125.82	-0.605067	0.000802929	0.0258114
Ld1S_330604000	RNA editing 3p terminal uridylyl transferase 1. RNA processing and modification	2176.21	-0.911249	9.79068e-06	0.00164971
Ld1S_330612100	hypothetical protein	7427.99	-0.601605	0.002011	0.0475701
Ld1S_330613100	Zn-finger in Ran binding protein and others, putative	5834.43	-0.938679	9.69141e-08	3.86599e-05
Ld1S_330584500	WD domain, G-beta repeat, putative	11262.3	-0.894076	0.000231762	0.0124782
Ld1S_330576900	hypothetical protein	807.728	-0.820892	0.00069293	0.023389
Ld1S_330596500	hypothetical protein	4132.72	-0.853932	2.2653e-06	0.000584715
Ld1S_330606200_pseudogene	Feline leukemia virus subgroup C cellular receptor. Intracellular trafficking, secretion, and vesicular transport	1793.35	-0.673411	0.000678582	0.0231721
Ld1S_330591400_pseudogene	hypothetical protein	4770.48	-0.681931	0.000199426	0.0112914
Ld1S_330603800	ATP synthase regulation protein NCA2, putative	2932.7	-0.668805	0.000406283	0.0173085
Ld1S_330604300	ras-like small GTPases, putative	4878.06	-0.749652	4.16536e-05	0.00397339
Ld1S_330604500	MYND finger containing protein, putative	4254.35	-0.712913	0.00010381	0.00700797
Ld1S_330604800	hypothetical protein	6168.78	-0.696943	0.000333106	0.0152257
Ld1S_330605000	Present in the outer mitochondrial membrane proteome 11	5678.01	-0.6289	0.000643233	0.0224008
Ld1S_330605100	hypothetical protein	5078.44	-0.669249	0.000328162	0.0150783
Ld1S_330606300	hypothetical protein	5083.2	-0.853868	3.45206e-06	0.000797245
Ld1S_330607000	CCHC-type domain-containing protein	3623.5	-0.743863	0.0001535	0.00935496
Ld1S_330607100	hypothetical protein	8051.43	-0.671505	0.00162759	0.0420568
Ld1S_330608800	carbonic anhydrase-like protein. Inorganic ion transport and metabolism	17825.6	-0.792085	7.29821e-05	0.00561834
Ld1S_330609100	hypothetical protein	8303.82	-0.719508	0.000168873	0.0101762
Ld1S_330609300	hypothetical protein	4250.7	-0.761789	2.87431e-05	0.00313482
Ld1S_330611300	ABC transporter family-like protein	6587.72	-0.740936	7.48893e-05	0.00571503
Ld1S_330611800	mitotubule-associated protein Gb4. Cytoskeleton	5311.62	-0.630801	0.00188319	0.0461645
Ld1S_330612000	hypothetical protein	5875	-0.800546	4.55672e-05	0.00425423
Ld1S_330580700	serine peptidase, putative	4204.51	-0.629439	0.000616521	0.0216423
Ld1S_330581100	hypothetical protein	1752.68	-0.963872	1.55894e-05	0.0021048
Ld1S_330581600	hypothetical protein	3115.79	-0.731741	0.000302863	0.0145335
Ld1S_330582100	Leucine Rich repeat, putative	4581.17	-0.684593	0.000363307	0.0159419
Ld1S_330582400	hypothetical protein	6610.92	-0.729901	0.000256896	0.0131843
Ld1S_330584400	60S ribosomal protein L6, putative fragment	96708.9	-0.76508	1.25269e-05	0.00187587
Ld1S_330576300	CEP19-like protein, putative	4704.11	-0.694458	9.98696e-05	0.00679423
Ld1S_330585200	hypothetical protein	5349.96	-0.828974	3.83582e-05	0.00374035
Ld1S_330576600	Selenoprotein 1, putative	3162.71	-0.713513	0.000894753	0.0279443
Ld1S_330586800	hypothetical protein	10239.9	-0.866415	3.95211e-06	0.000867092
Ld1S_330586900	organic solute carrier partner 1. Function unknown	5757.24	-0.896687	0.000537414	0.0200096
Ld1S_330587000	hypothetical protein	6193.14	-0.736514	0.000172186	0.0101768
Ld1S_330587200	function. Function unknown	7457.29	-0.673977	0.000129342	0.00822542
Ld1S_330587700	hypothetical protein	5118.14	-0.625935	0.000487996	0.0191901
Ld1S_330588000	WD domain, G-beta repeat, putative	4512.11	-0.634309	0.000705517	0.0235423
Ld1S_330576800	Tetraspanin family, putative	6904.45	-0.67069	0.000409933	0.0173796
Ld1S_330589000	hypothetical protein	5470.63	-0.775963	5.02068e-05	0.00449607
Ld1S_330577000	hypothetical protein	3874.5	-0.691217	0.000469596	0.0189916
Ld1S_330589600	CW-type Zinc Finger, putative	8316.58	-0.604391	0.000602185	0.0215282
Ld1S_330589800	hypothetical protein	2609.24	-0.608554	0.00145217	0.0385022
Ld1S_330590600	hypothetical protein	3946.77	-0.61297	0.00092302	0.0284225
Ld1S_330591500	hypothetical protein	6146.23	-0.815567	5.71124e-06	0.00116562
Ld1S_330593700	hypothetical protein	3526.64	-0.801651	1.18581e-05	0.00187587
Ld1S_330594400	hypothetical protein	4092.86	-0.634198	0.000652419	0.0226309
Ld1S_330595200	hypothetical protein	15003.4	-0.751708	0.000856793	0.0270475
Ld1S_330595300	PSP1 domain protein. Function unknown	3492.46	-0.879219	0.00213285	0.0489996
Ld1S_330596000	hypothetical protein	7062.88	-1.02305	7.2903e-06	0.00133221
Ld1S_330596200	hypothetical protein	8935.23	-0.77519	1.93117e-05	0.00230756
Ld1S_330596400	thiamine biosynthesis-like protein	9462.42	-0.669912	0.00033838	0.0153867
Ld1S_330597100	macrophage migration inhibitory factor-like protein	7669.58	-0.792646	0.000118603	0.00771009
Ld1S_330599900	Cytochrome b5. Function unknown	4761.66	-0.724335	7.06289e-05	0.00553366
Ld1S_330600600	hypothetical protein	4632.76	-0.717245	0.00171385	0.043345
Ld1S_330600900	hypothetical protein	3691.24	-0.803893	1.25541e-05	0.00187587
Ld1S_330601100	glycerolphosphate mutase, putative	3943.7	-0.768546	0.000137767	0.00869815
Ld1S_330602500	hypothetical protein	2471.5	-0.757307	7.08134e-05	0.00553366
Ld1S_330602700	hypothetical protein	4700.84	-0.763441	0.00100796	0.030282
Ld1S_040805600	tyrosine phospatase-like protein	5750.48	-0.734852	0.000314013	0.0147368
Ld1S_040808000	hypothetical protein	3883.15	-0.82936	0.000454746	0.0184761
Ld1S_040808400	proton motive ATPase, putative	5927.82	-0.70454	0.00174755	0.0439441
Ld1S_080864900_pseudogene	tuzin-like protein,tuzin, putative	3514.35	-0.630809	0.00194615	0.0466172
Ld1S_080865000	tuzin-like protein,tuzin, putative	5930.82	-0.647793	0.000365478	0.0159574
Ld1S_090879300	hypothetical protein	4218.38	-0.721657	0.00196198	0.046789

## Sheet: e-LP log up_Category
Gene categories for transcripts more abundant in LPlog_RNAseq2 (FC>=1.5, p-value<0.05)
Category	Id	combinedAnnotation	FC EPlog/LPlog	padj	%genes/category
Chaperones	Ld1S_260335000	DnaJ domain containing protein, putative	-0.897835	0.000366997	3.7
	Ld1S_260335700	DnaJ domain containing protein, putative	-0.917949	0.000665564
	Ld1S_260337100	DnaJ domain containing protein, putative	-0.678104	0.0208779
	Ld1S_330607300	DNAJ family-like protein	-0.637937	0.0208779
	Ld1S_280409600	luminal binding protein 1 BiP, putative,heat-shock protein hsp70, putative,heat shock protein 70-related protein,heat shock protein 70, putative	-0.842441	0.0154697
Phosphatases	Ld1S_330583900	protein phosphatase 2A regulatory subunit, putative	-0.710896	0.00485748	2.2
	Ld1S_010006900	Low molecular weight phosphotyrosine protein phosphatase, putative	-0.614344	0.0324689
	Ld1S_280408400	membrane-bound acid phosphatase 2, putative,membrane-bound acid phosphatase, putative,membrane-bound acid phosphatase 2	-0.858291	0.00935496
Sugar, lipid & amino acid metabolism	Ld1S_330613700	fatty acid desaturase, putative	-0.657907	0.0145443	3.7
	Ld1S_330606400	enoyl-CoA hydratase,Enoyl-CoA isomerase,3- hydroxyacyl-CoA dehydrogenase, putative	-0.714228	0.00735246
	Ld1S_260329300	hypothetical protein	-0.823862	0.00187587
	Ld1S_330604400	diphthamide biosynthesis enzyme Dph1,Dph2 domain containing protein, putative	-0.798631	0.00611385
	Ld1S_330601200	phosphoglycerate mutase, putative	-0.621554	0.0462588
Respiratory chain proteins	Ld1S_330599900	Cytochrome b5. Function unknown	-0.724335	0.00553366	0.75
Cell redox homeostasis	Ld1S_260329700	thioredoxin, putative	-0.745726	0.0130946	0.75
Oxidation-reduction	Ld1S_330605800	isocitrate dehydrogenase, putative	-0.647264	0.0405185	3.7
	Ld1S_330606400	enoyl-CoA hydratase,Enoyl-CoA isomerase,3- hydroxyacyl-CoA dehydrogenase, putative	-0.714228	0.00735246
	Ld1S_260342200	deoxyhypusine hydroxylase, putative	-0.79197	0.000986863
	Ld1S_260327000	2OG-FeII oxygenase superfamily, putative	-0.658814	0.0400208
	Ld1S_330586700	2,4-dienoyl-coa reductase fadh1, putative	-0.688361	0.00546751
Cell cycle/DNA metabolism	Ld1S_260327900	DNA polymerase sigma-like protein	-0.76606	0.0135259	0.75
RNA processing	Ld1S_330576400	trans-splicing factor, putative	-0.829317	0.0039834	11
	Ld1S_010010700	pre-mRNA processing factor 3 PRP3,Protein of unknown function DUF1115, putative	-0.670985	0.0114598
	Ld1S_040807400	Domain of unknown function DUF947, putative	-0.703887	0.0462982
	Ld1S_330595500	hypothetical protein	-0.624468	0.0191901
	Ld1S_260330800	RNA recognition motif a.k.a. RRM, RBD, or RNP domain, putative	-0.602583	0.0353168
	Ld1S_050816000	Surp module, putative	-0.634482	0.0281797
	Ld1S_010011000	mitochondrial RNA editing ligase 1	-0.688902	0.00627108
	Ld1S_260331500	RNA-editing complex protein MP100, putative	-0.650646	0.0325131
	Ld1S_330599700	RNA editing complex protein MP46	-0.674971	0.0150783
	Ld1S_260328900	spliced leader RNA PSE-promoter transcription factor, putative	-0.758176	0.00446968
	Ld1S_130066900	hypothetical protein	-0.650423	0.000502931
	Ld1S_260334400	mitochondrial RNA binding complex 1 subunit, putative	-0.757971	0.00744083
	Ld1S_330597000	mitochondrial RNA binding complex 1 subunit, putative	-0.786986	0.00611385
	Ld1S_330604000	RNA editing 3p terminal uridylyl transferase 1. RNA processing and modification	-0.911249	0.00164971
	Ld1S_330598600	PRP38 pre-mRNA processing factor 38 Yeast domain containing A. RNA processing and modification	-0.949016	0.00386711
Ribosome/translation	Ld1S_260336700	guanine nucleotide-binding protein-like protein	-0.833437	0.00214324	15.45
	Ld1S_260335500	Nucleolar protein 74, putative	-0.662495	0.0191901
	Ld1S_260339500	40S ribosomal protein S33, putative	-0.633165	0.0464363
	Ld1S_130064700	40S ribosomal protein S12, putative	-0.77367	0.0159419
	Ld1S_330605400	Mitochondrial SSU ribosomal protein, putative	-0.663282	0.0109105
	Ld1S_010009300	ribosomal protein S7, putative,ribosomal protein S7, putative fragment	-0.874404	0.0379821
	Ld1S_130071400	40S ribosomal protein S4, putative	-0.627658	0.0121563
	Ld1S_260331700	40S ribosomal protein S16, putative	-1.27451	2.68416e-05
	Ld1S_260331800	40S ribosomal protein S16, putative	-0.65409	0.0101768
	Ld1S_260345500	ribosomal protein L38, putative	-0.631782	0.0109105
	Ld1S_290425100	ribosomal protein L1a, putative	-4.17074	0.0204827
	Ld1S_030447200	ribosomal protein L38, putative	-0.606119	0.0200096
	Ld1S_330612400	40S ribosomal protein S13, putative	-0.829003	0.0172707
	Ld1S_330613300	60S ribosomal protein L44,60S ribosomal protein L44, putative	-0.663146	0.0367138
	Ld1S_330587600	40S ribosomal protein S3, putative	-0.817791	0.00164971
	Ld1S_330584400	60S ribosomal protein L6, putative fragment	-0.76508	0.00187587
	Ld1S_260323000	brix domain containing-like protein	-0.635177	0.0449338
	Ld1S_330608500	transcription elongation factor-like protein	-0.641796	0.0132828
	Ld1S_040805400	Peptide deformylase 2, putative	-0.746023	0.0392543
	Ld1S_330594800	elongation factor 1-gamma, putative	-0.682308	0.0272084
	Ld1S_010011800	PolyA-binding protein. RNA processing and modification,Translation, ribosomal structure and biogenesis	-0.74526	0.040896
Post-transcriptional regulation of gene expression	Ld1S_260325000	eukaryotic peptide chain release factor subunit 1, putative	-0.608321	0.0323211	3.7
	Ld1S_330607500	Complex 1 protein LYR family, putative	-0.753238	0.043345
	Ld1S_330575600	WD domain, G-beta repeat, putative	-0.649747	0.0124396
	Ld1S_330595100	ribulose-5-phosphate 3-epimerase, putative	-0.648853	0.0130946
	Ld1S_330598600	PRP38 pre-mRNA processing factor 38 Yeast domain containing A. RNA processing and modification	-0.949016	0.00386711
Epigenetic/epitranscriptomic/DNA & RNA modification	Ld1S_260334600	RNA pseudouridylate synthase, putative	-0.78175	0.0158957	2.2
	Ld1S_260344600	FtsJ-like methyltransferase, putative	-0.849222	0.00132306
	Ld1S_330582700	hypothetical protein	-0.84915	0.00611385
