# Supplementary material for: Experimental evolution links post-transcriptional regulation to Leishmania fitness gain
Source: PLoS Pathog. 2022 Mar 16;18(3):e1010375. doi: 10.1371/journal.ppat.1010375 (PMC8959184; doi:10.1371/journal.ppat.1010375)
Supplement: S4 Table — Index. Detailed information on samples and analyses presented in the table. a Sheet in S4 Table. DNA EPlog-LPlog. Read counts and normalized read counts per gene for both EP.1 and LP.1 parasites collected during exponential growth phase. b Sheet in S4 Table. ChrMedianCov_EP.1-LP.1. Median somy score for all chromosomes for the evolutionary experiment 1. c Sheet in S4 Table. Chr Median Cov_Evol Exp. Median somy score for all chromosomes computed from LP.1, LP.6 and LP.7 evolutionary experiments. d Sheet in S4 Table. GOanalysis_trisomicChr. GO term enrichment in ’molecular function’ or ’biological process’ for the aneuploid chromosomes (1, 5, 12, 23, 26, 33 and 31). (XLSX) [file ppat.1010375.s014.xlsx]

## Sheet: index
Genomic analyses of EP and LP parasites.
Samples
EP.1log = early passage promastigotes (<5) collected during exponential growth phase for DNA preparation
LP.1log = late passage promastigotes (>20) collected during exponential growth phase for DNA preparation
LP.6log = late passage promastigotes (>20) collected during exponential growth phase for DNA preparation
EP.7log = early passage promastigotes (<5) collected during exponential growth phase for DNA preparation
LP.7log = late passage promastigotes (>20) collected during exponential growth phase for DNA preparation
Tables
a-DNA EPlog-LPlog = read counts and normalized read counts per gene for both EP.1 and LP.1 parasites collected during exponential growth phase
b-chrMedianCov_EP.1-LP.1 = median somy score for all chromosomes for the evolutionary experiment 1
c-chrMedianCov_EvolExp = median somy score for all chromosomes computed from LP.1, LP.6 and LP.7 evolutionary experiments
d-GOanalysis_trisomicChr = GO term enrichment in 'molecular function' or 'biological process' for the aneuploid chromosomes (1, 5, 12, 23, 26, 33 and 31)

## Sheet: a-DNA EP.1log-LP.1log
Gene id	Product	Chr	Length	EP.1 read counts	LP.1 read counts	norm_EP.1 read counts	norm_LP.1 read counts	FC normLP.1/normEP.1
LD5Cs1C4_c1387	snoRNA	5	56	7	1	6.41816	1.09066	0.169933
LD35Cs3H1_c959	snoRNA	35	73	5	1	4.5844	1.09066	0.237906
U4_pseudogene_c117	small nuclear RNA, U4 snRNA	2	96	9	2	8.25191	2.18131	0.26434
LD33Cs1H1_c697	snoRNA	33	68	4	1	3.66752	1.09066	0.297383
LD26Cs1H3_c436	snoRNA	26	82	7	2	6.41816	2.18131	0.339866
LD26Cs1H2_c459	snoRNA	26	81	3	1	2.75064	1.09066	0.39651
LD26Cs1H8_c428	snoRNA	26	66	3	1	2.75064	1.09066	0.39651
LD35Cs3C3_c956	snoRNA	35	82	6	2	5.50128	2.18131	0.39651
LD36Cs1H3_c1153	snoRNA	36	70	3	1	2.75064	1.09066	0.39651
LD5Cs1C4_c1547	snoRNA	5	56	3	1	2.75064	1.09066	0.39651
Ld1S_300472200_pseudogene	hypothetical protein	30	2098	23	8	21.0882	8.72525	0.41375
LD26Cs1H7_c362	snoRNA	26	74	21	8	19.2545	8.72525	0.453155
LD35Cs3C4_c1020	snoRNA	35	95	46	18	42.1764	19.6318	0.465469
LD35Cs3C5_c1039	snoRNA	35	73	31	13	28.4233	14.1785	0.498835
Ld1S_SLRNA_c167	SLRNA	2	176	33	14	30.257	15.2692	0.504649
LD35Cs3C3_c938	snoRNA	35	82	7	3	6.41816	3.27197	0.509799
LD35Cs3C3_c992	snoRNA	35	82	7	3	6.41816	3.27197	0.509799
LD35Cs3H2_c952	snoRNA	35	73	35	15	32.0908	16.3598	0.509799
LD35Cs3H3_c1053	snoRNA	35	75	68	31	62.3478	33.8103	0.542286
LD26Cs1C1_c408	snoRNA	26	99	50	23	45.844	25.0851	0.547184
Ld1S_360735800	serine/threonine protein kinase, putative	36	1506	1511	730	1385.4	796.179	0.574691
Ld1S_360735700	serine/threonine protein kinase, putative	36	1533	1471	717	1348.73	782	0.579805
LD26Cs1H-9_c377	snoRNA	26	87	45	22	41.2596	23.9944	0.581548
LD35Cs3C2_c1045	snoRNA	35	91	26	13	23.8389	14.1785	0.594765
LD26Cs1H3_c358	snoRNA	26	82	6	3	5.50128	3.27197	0.594765
LD26Cs1H8_c363	snoRNA	26	66	2	1	1.83376	1.09066	0.594765
LD26Cs1H8_c441	snoRNA	26	66	2	1	1.83376	1.09066	0.594765
LD33Cs1H1_c724	snoRNA	33	68	2	1	1.83376	1.09066	0.594765
LD33Cs1H1_c737	snoRNA	33	68	2	1	1.83376	1.09066	0.594765
LD33Cs1H1_c759	snoRNA	33	68	2	1	1.83376	1.09066	0.594765
LD33Cs1H1_c773	snoRNA	33	68	6	3	5.50128	3.27197	0.594765
LD35Cs3C3_c1055	snoRNA	35	82	6	3	5.50128	3.27197	0.594765
LD35Cs3C3_c974	snoRNA	35	82	8	4	7.33503	4.36262	0.594765
LD36Cs1H2_c1120	snoRNA	36	72	2	1	1.83376	1.09066	0.594765
LD36Cs1H2_c1128	snoRNA	36	72	2	1	1.83376	1.09066	0.594765
LD5Cs1C3_c1576	snoRNA	5	96	2	1	1.83376	1.09066	0.594765
LD5Cs1C4_c1555	snoRNA	5	56	2	1	1.83376	1.09066	0.594765
LD5Cs1H2_c1530	snoRNA	5	67	2	1	1.83376	1.09066	0.594765
LD5Cs1H4_c1517	snoRNA	5	69	24	12	22.0051	13.0879	0.594765
Ld1S_SLRNA_c168	SLRNA	2	176	52	27	47.6777	29.4477	0.617641
Ld1S_320556100_pseudogene	heat shock protein Hsp20, putative	32	562	102	53	93.5217	57.8048	0.618089
LD36Cs1C3_c1191	snoRNA	36	108	23	12	21.0882	13.0879	0.620625
LD26Cs1C2_c383	snoRNA	26	75	42	22	38.5089	23.9944	0.623087
LD5Cs1H3_c1452	snoRNA	5	75	34	18	31.1739	19.6318	0.629752
LD35Cs3H3_c1017	snoRNA	35	75	17	9	15.5869	9.8159	0.629752
LdBPK_270030170_aln1	28S,ribosomal,RNA,LSU-zeta, M6	27	74	730	390	669.322	425.356	0.635503
LD35Cs3C7_c962	snoRNA	35	78	78	42	71.5166	45.8076	0.640517
Ld1S_170137600	tRNA-Ala	17	76	139	75	127.446	81.7992	0.641833
LdBPK_270030180_aln2	28S,ribosomal,RNA,LSU-epsilon,M4	27	130	822	444	753.675	484.251	0.64252
LD35Cs3C2_c991	snoRNA	35	91	24	13	22.0051	14.1785	0.644329
Ld1S_SLRNA_c116	SLRNA	2	174	136	75	124.696	81.7992	0.655991
LD26Cs1C3_c378	snoRNA	26	119	67	37	61.4309	40.3543	0.656905
LdBPK_270030170_aln2	28S,ribosomal,RNA,LSU-zeta, M6	27	74	733	408	672.073	444.988	0.662113
Ld1S_270376700	5.8S ribosomal (M3) RNA	27	168	1141	636	1046.16	693.657	0.663051
LD35Cs3H3_c1035	snoRNA	35	75	68	38	62.3478	41.4449	0.664738
LdBPK_270030160_aln2	28S,ribosomal,RNA,LSU-delta,M2	27	184	689	388	631.73	423.175	0.669866
LdBPK_270030150_aln2	28S,ribosomal,RNA,LSU-beta	27	1527	5374	3027	4927.31	3301.42	0.670024
LD25Cs1C1_c319	snoRNA	25	91	133	75	121.945	81.7992	0.670788
Ld1S_110044600	ATP-binding cassette protein subfamily A, member 2, putative	11	318	172	97	157.703	105.794	0.67084
LdBPK_270030220_aln2	28S,ribosomal,RNA,LSU-gamma,M1	27	214	1026	579	940.718	631.49	0.671285
LD26Cs1H1_c419	snoRNA	26	69	30	17	27.5064	18.5412	0.674067
LdBPK_270030140_aln1	28S,ribosomal,RNA,LSU-alpha	27	1783	6879	3904	6307.21	4257.92	0.675088
LD26Cs1C2_c435	snoRNA	26	75	65	37	59.5972	40.3543	0.677117
LD26Cs1C2_c461	snoRNA	26	75	7	4	6.41816	4.36262	0.679732
LD35Cs3H3_c1026	snoRNA	35	75	56	32	51.3452	34.901	0.679732
LdBPK_270030160_aln3	28S,ribosomal,RNA,LSU-delta,M2	27	184	675	388	618.894	423.175	0.68376
LD18Cs1H2_c29	snoRNA	18	70	66	38	60.514	41.4449	0.684881
LD26Cs1H6_c374	snoRNA	26	70	19	11	17.4207	11.9972	0.688676
LD18Cs1H2_c62	snoRNA	18	70	55	32	50.4284	34.901	0.692091
LD25Cs1C3_c309	snoRNA	25	76	53	31	48.5946	33.8103	0.695763
LdBPK_270030150_aln3	28S,ribosomal,RNA,LSU-beta	27	1527	5251	3074	4814.53	3352.68	0.696366
LdBPK_270030180_aln1	28S,ribosomal,RNA,LSU-epsilon,M4	27	130	801	470	734.42	512.608	0.697977
Ld1S_270376800	18S ribosomal (SSU) RNA	27	2203	8645	5073	7926.42	5532.9	0.698032
LdBPK_270030160_aln1	28S,ribosomal,RNA,LSU-delta,M2	27	184	674	398	617.977	434.081	0.702423
LD26Cs1H1_c471	snoRNA	26	69	22	13	20.1713	14.1785	0.702904
LD26Cs1H6_c387	snoRNA	26	70	44	26	40.3427	28.3571	0.702904
Ld1S_360735900_pseudogene	engulfment and cell motility domain 2, putative	36	2810	2718	1607	2492.08	1752.68	0.703302
LD36Cs1C2_c1173	snoRNA	36	92	49	29	44.9271	31.629	0.704008
Ld1S_270376900	5.8S ribosomal (M3) RNA	27	168	1130	669	1036.07	729.649	0.704244
Ld1S_270376500	5.8S ribosomal (M3) RNA	27	168	692	410	634.48	447.169	0.70478
LD35Cs3C4_c957	snoRNA	35	95	59	35	54.0959	38.173	0.705654
LdBPK_270030220_aln1	28S,ribosomal,RNA,LSU-gamma,M1	27	214	1034	615	948.053	670.753	0.707506
LdBPK_270030150_aln1	28S,ribosomal,RNA,LSU-beta	27	1527	5280	3144	4841.12	3429.02	0.708311
Ld1S_270376600	18S ribosomal (SSU) RNA	27	2203	8753	5230	8025.44	5704.13	0.710756
Ld1S_SLRNA_c99	SLRNA	2	175	147	88	134.781	95.9777	0.7121
Ld1S_300462000	40S ribosomal protein S30, putative	30	201	359	215	329.16	234.491	0.712393
LdBPK_270030180_aln3	28S,ribosomal,RNA,LSU-epsilon,M4	27	130	803	481	736.254	524.606	0.712533
Ld1S_360736000	predicted tripartite motif protein	36	2547	2402	1439	2202.34	1569.45	0.712629
LD35Cs3C3_c1073	snoRNA	35	82	5	3	4.5844	3.27197	0.713718
LD5Cs1C4_c1411	snoRNA	5	56	5	3	4.5844	3.27197	0.713718
LD26Cs1C1_c421	snoRNA	26	99	45	27	41.2596	29.4477	0.713718
LD5Cs1H4_c1541	snoRNA	5	69	20	12	18.3376	13.0879	0.713718
Ld1S_210225500	tRNA-Ser	21	81	118	71	108.192	77.4366	0.715735
LdBPK_270030140_aln2	28S,ribosomal,RNA,LSU-alpha	27	1783	6632	3991	6080.74	4352.81	0.715835
Ld1S_270376400	18S ribosomal (SSU) RNA	27	2203	8236	4959	7551.42	5408.56	0.716232
LD35Cs3H3_c963	snoRNA	35	75	53	32	48.5946	34.901	0.718207
LD25Cs1C3_c301	snoRNA	25	76	48	29	44.0102	31.629	0.718675
Ld1S_300473400	ferric reductase transmembrane protein, putative	30	972	1224	743	1122.26	810.357	0.722076
LD35Cs3C2_c982	snoRNA	35	91	28	17	25.6726	18.5412	0.722215
LdBPK_270030140_aln3	28S,ribosomal,RNA,LSU-alpha	27	1783	6309	3834	5784.59	4181.58	0.722882
LD22Cs1C2_c244	snoRNA	22	99	215	131	197.129	142.876	0.724784
LdBPK_270030220_aln3	28S,ribosomal,RNA,LSU-gamma,M1	27	214	997	609	914.129	664.21	0.726604
LD35Cs3C2_c1063	snoRNA	35	91	18	11	16.5038	11.9972	0.726935
LD35Cs3H3_c981	snoRNA	35	75	62	38	56.8465	41.4449	0.729067
Ld1S_190172900	ATG8/AUT7/APG8/PAZ2, putative	19	378	375	230	343.83	250.851	0.729579
LD36Cs2C3_c1281	snoRNA	36	119	109	67	99.9398	73.074	0.731179
LD36Cs1H1_c1134	snoRNA	36	75	73	45	66.9322	49.0795	0.733272
LD26Cs1C3_c352	snoRNA	26	119	71	44	65.0984	47.9889	0.737174
LD35Cs3C7_c953	snoRNA	35	78	79	49	72.4335	53.4421	0.73781
Ld1S_190173300	ATG8/AUT7/APG8/PAZ2, putative	19	378	419	260	384.172	283.571	0.738134
LD35Cs3C4_c1011	snoRNA	35	95	29	18	26.5895	19.6318	0.738329
LD26Cs1H-9_c351	snoRNA	26	87	58	36	53.179	39.2636	0.738329
LD4Cs1H2_c1363	snoRNA	4	76	116	72	106.358	78.5272	0.738329
Ld1S_240277300	tRNA-Pro	24	72	103	64	94.4386	69.802	0.739126
Ld1S_300491200	60S ribosomal protein L9, putative	30	573	663	414	607.891	451.532	0.742784
LD26Cs1H5_c464	snoRNA	26	81	8	5	7.33503	5.45328	0.743457
LD35Cs3C6_c1023	snoRNA	35	132	91	57	83.436	62.1674	0.745091
LD35Cs3C6_c1005	snoRNA	35	132	134	84	122.862	91.6151	0.745676
LD18Cs1C2_c27	snoRNA	18	92	186	117	170.54	127.607	0.748253
LdBPK_270030170_aln3	28S,ribosomal,RNA,LSU-zeta, M6	27	74	705	444	646.4	484.251	0.749151
LD35Cs3C5_c913	snoRNA	35	73	38	24	34.8414	26.1757	0.751283
LD36Cs2C-1_c1256	snoRNA	36	85	106	67	97.1892	73.074	0.751873
LD35Cs3C5_c958	snoRNA	35	73	30	19	27.5064	20.7225	0.753369
LD34Cs1H2_c887	snoRNA	34	71	131	83	120.111	90.5245	0.753672
LD26Cs1H-9_c390	snoRNA	26	87	52	33	47.6777	35.9917	0.754894
LD18Cs1H2_c44	snoRNA	18	70	63	40	57.7634	43.6262	0.755258
LD36Cs-1pH1_c1109	snoRNA	36	65	99	63	90.7711	68.7113	0.756974
LD18Cs1H2_c49	snoRNA	18	70	55	35	50.4284	38.173	0.756974
LD26Cs1C2_c422	snoRNA	26	75	44	28	40.3427	30.5384	0.756974
Ld1S_250310200	DNA-directed RNA polymerase I subunit RPB10, putative	25	255	367	234	336.495	255.214	0.758447
LdBPK_170006500	ElongationfactorTuGTPbindingdomaincontainingprotein,putative	17	475	403	257	369.502	280.299	0.758584
LD35Cs3C6_c1050	snoRNA	35	132	144	92	132.031	100.34	0.759978
Ld1S_SLRNA_c149	SLRNA	2	182	122	78	111.859	85.0712	0.76052
LD26Cs1C2_c370	snoRNA	26	75	39	25	35.7583	27.2664	0.76252
Ld1S_300473700	Protein of unknown function (DUF1077), putative	30	453	892	573	817.856	624.946	0.764127
LD35Cs3C4_c1074	snoRNA	35	95	56	36	51.3452	39.2636	0.764698
LD5Cs1H3_c1572	snoRNA	5	75	14	9	12.8363	9.8159	0.764698
LD35Cs3C7_c1052	snoRNA	35	78	79	51	72.4335	55.6235	0.767925
LD26Cs1C1_c447	snoRNA	26	99	51	33	46.7608	35.9917	0.769696
Ld1S_150098100	hypothetical protein	15	1119	34	22	31.1739	23.9944	0.769696
LD36Cs1pC1_c1209	snoRNA	36	114	234	152	214.55	165.78	0.772687
LD36Cs3H3_c1319	snoRNA	36	60	20	13	18.3376	14.1785	0.773195
LD25Cs1C4_c336	snoRNA	25	114	129	84	118.277	91.6151	0.774578
LD33Cs1H1_c778	snoRNA	33	68	43	28	39.4258	30.5384	0.774578
LD26Cs1C3_c417	snoRNA	26	119	69	45	63.2647	49.0795	0.775781
Ld1S_110038300_pseudogene	Nodulin-like/Major Facilitator Superfamily, putative	11	1629	1293	844	1185.52	920.514	0.776461
LD25Cs1C2_c306	snoRNA	25	82	72	47	66.0153	51.2608	0.776499
Ld1S_340620400_pseudogene	Amastin surface glycoprotein, putative	34	703	49	32	44.9271	34.901	0.776836
LD26Cs1H6_c348	snoRNA	26	70	49	32	44.9271	34.901	0.776836
LD25Cs1C3_c337	snoRNA	25	76	52	34	47.6777	37.0823	0.77777
Ld1S_210226400	hypothetical protein	21	768	1011	663	926.965	723.105	0.780078
LD4Cs1C1_c1377	snoRNA	4	154	263	173	241.139	188.684	0.782467
LD26Cs1C1_c343	snoRNA	26	99	38	25	34.8414	27.2664	0.782586
Ld1S_070856600	hypothetical protein	7	312	437	288	400.676	314.109	0.783947
Ld1S_080862100	small ubiquitin protein, putative	8	354	440	290	403.427	316.29	0.784009
Ld1S_190172200	ATG8/AUT7/APG8/PAZ2, putative	19	411	440	290	403.427	316.29	0.784009
LD35Cs3C5_c976	snoRNA	35	73	44	29	40.3427	31.629	0.784009
LD36Cs4C2_c1299	snoRNA	36	60	179	118	164.121	128.697	0.78416
LD36Cs-1C2_c1086	snoRNA	36	86	232	153	212.716	166.87	0.784475
Ld1S_360737000	poly-zinc finger protein 2, putative	36	408	564	372	517.12	405.724	0.784584
Ld1S_090879200	prefoldin subunit 2, putative	9	417	582	384	533.624	418.812	0.784845
LD26Cs1C2_c448	snoRNA	26	75	50	33	45.844	35.9917	0.78509
Ld1S_320551200	iron superoxide dismutase, putative	32	627	836	553	766.511	603.133	0.786855
LD26Cs1C3_c456	snoRNA	26	119	68	45	62.3478	49.0795	0.787189
LD36Cs3H4_c1337	snoRNA	36	76	207	137	189.794	149.42	0.787274
LD36Cs2C-1_c1268	snoRNA	36	85	154	102	141.199	111.247	0.787871
Ld1S_240288700	tRNA-Ile	24	82	157	104	143.95	113.428	0.787969
Ld1S_280388100	RNA binding protein rbp16, putative	28	432	611	405	560.213	441.716	0.788478
LdBPK_320029000_aln1	membrane associated protein-like protein (fragment)	32	1951	354	235	324.575	256.304	0.78966
Ld1S_SLRNA_c153	SLRNA	2	175	253	168	231.97	183.23	0.789886
LD35Cs3C6_c942	snoRNA	35	132	149	99	136.615	107.975	0.790359
Ld1S_210216300	hypothetical protein	21	882	1037	691	950.804	753.643	0.792638
LD26Cs1H5_c412	snoRNA	26	81	12	8	11.0026	8.72525	0.79302
Ld1S_330579600	heat shock protein 83-1	33	456	3	2	2.75064	2.18131	0.79302
LD23Cs1H1_c263	snoRNA	23	65	3	2	2.75064	2.18131	0.79302
LD26Cs1H5_c347	snoRNA	26	81	3	2	2.75064	2.18131	0.79302
LD26Cs1H6_LD26Cs1H9_c405	snoRNA	26	70	30	20	27.5064	21.8131	0.79302
LD26Cs1H6_c426	snoRNA	26	70	48	32	44.0102	34.901	0.79302
Ld1S_340624100	Transcription factor Pcc1, putative	34	378	488	326	447.437	355.554	0.794645
Ld1S_180161000	hypothetical protein	18	564	738	494	676.657	538.784	0.796244
Ld1S_300473200	Protein of unknown function (DUF1077), putative	30	453	431	289	395.175	315.2	0.79762
LD25Cs1C2_c294	snoRNA	25	82	73	49	66.9322	53.4421	0.798452
Ld1S_350686900	60S ribosomal protein L12, putative	35	495	572	384	524.455	418.812	0.798566
LdBPK_360021700	hypothetical protein	36	364	417	280	382.339	305.384	0.798726
Ld1S_060831300	hypothetical protein	6	330	481	323	441.019	352.282	0.798791
Ld1S_350703100	60S ribosomal protein L23, putative	35	420	546	367	500.616	400.271	0.799556
Ld1S_090879600	tRNA-Met	9	72	52	35	47.6777	38.173	0.800646
Ld1S_360788300	hypothetical protein	36	573	737	497	675.74	542.056	0.802167
Ld1S_360760000	calmodulin, putative	36	468	606	409	555.629	446.078	0.802835
Ld1S_190168600	hypothetical protein	19	771	803	542	736.254	591.136	0.802896
LD35Cs3C5_c967	snoRNA	35	73	40	27	36.6752	29.4477	0.802933
LdBPK_290015700_aln1	hypothetical protein	17	608	687	464	629.896	506.064	0.803409
Ld1S_350699100	hypothetical protein	35	789	833	563	763.76	614.039	0.803969
LD27Cs1C3_c524	snoRNA	27	89	71	48	65.0984	52.3515	0.80419
Ld1S_340645800	40S ribosomal protein S19 protein, putative	34	540	581	393	532.707	428.628	0.804622
LD35Cs3C7_c917	snoRNA	35	78	96	65	88.0204	70.8926	0.805411
Ld1S_090873700	microtubule associated protein-like protein	9	375	508	344	465.775	375.186	0.805509
LD26Cs1C2_c344	snoRNA	26	75	31	21	28.4233	22.9038	0.805811
Ld1S_240290900	lysophospholipase, putative	24	837	924	626	847.196	682.751	0.805894
Ld1S_090872900	microtubule associated protein-like protein	9	375	484	328	443.77	357.735	0.806128
LD29Cs1H1_c665	snoRNA	29	181	59	40	54.0959	43.6262	0.806461
LD35Cs3H3_c927	snoRNA	35	75	56	38	51.3452	41.4449	0.807182
Ld1S_360789400	hypothetical protein	36	453	461	313	422.681	341.375	0.807642
Ld1S_090884100	5S(M5) ribosomal RNA	9	77	81	55	74.2672	59.9861	0.807706
LD22Cs1C2_c246	snoRNA	22	99	103	70	94.4386	76.3459	0.808419
Ld1S_290425500	tryparedoxin-like protein	29	1116	1137	773	1042.49	843.077	0.808713
Ld1S_SLRNA_c1228	SLRNA	36	175	25	17	22.922	18.5412	0.808881
Ld1S_350714300	hypothetical protein	35	462	563	383	516.203	417.721	0.809219
Ld1S_340650100	AAA domain containing protein, putative	34	774	407	277	373.17	302.112	0.809582
LD36Cs1C3_c1175	snoRNA	36	108	22	15	20.1713	16.3598	0.811044
LD36Cs1C3_c1199	snoRNA	36	108	88	60	80.6854	65.4394	0.811044
Ld1S_280412400	phosphotase. Signal transduction mechanisms	28	354	566	386	518.954	420.993	0.811235
Ld1S_190172000	ATG8/AUT7/APG8/PAZ2, putative	19	378	513	350	470.359	381.73	0.811571
Ld1S_240279900	dynein arm light chain, putative	24	714	705	481	646.4	524.606	0.811581
Ld1S_170133700	dihydrouridine synthase (Dus), putative	17	1788	1934	1320	1773.24	1439.67	0.811882
LD36Cs2C1_c1267	snoRNA	36	106	167	114	153.119	124.335	0.812015
Ld1S_300473000	hypothetical protein	30	2091	2521	1721	2311.45	1877.02	0.812052
Ld1S_090876500_pseudogene	kinetoplastid kinetochore protein 10, putative (fragment);kinetoplastid kinetochore protein 19, putative (fragment)	9	1281	1466	1001	1344.15	1091.75	0.812224
Ld1S_300461800	40S ribosomal protein S30, putative	30	201	344	235	315.406	256.304	0.812615
Ld1S_340654500	tRNA-Pro	34	72	60	41	55.0128	44.7169	0.812846
Ld1S_180153700_pseudogene	citrate synthase, putative (fragment)	18	1410	1618	1106	1483.51	1206.27	0.813116
Ld1S_SLRNA_c148	SLRNA	2	184	250	171	229.22	186.502	0.813639
Ld1S_340652700	D-Tyr-tRNA(Tyr) deacylase, putative	34	636	757	518	694.078	564.96	0.813972
Ld1S_110039700	hypothetical protein	11	1014	1057	724	969.141	789.635	0.814778
LD35Cs3C6_c933	snoRNA	35	132	127	87	116.444	94.8871	0.814875
LD35Cs3H3_c1044	snoRNA	35	75	54	37	49.5115	40.3543	0.815049
Ld1S_160115100	60S ribosomal protein L21, putative	16	480	664	455	608.808	496.249	0.815115
LD18Cs1C1_c45	snoRNA	18	84	143	98	131.114	106.884	0.815203
Ld1S_360759300	ATP-binding cassette protein subfamily G, member 5. Secondary metabolites biosynthesis, transport and catabolism	36	891	871	597	798.602	651.122	0.815327
Ld1S_350674000	hypothetical protein	35	510	709	486	650.067	530.059	0.815391
LD36Cs2C-1_c1250	snoRNA	36	85	124	85	113.693	92.7058	0.815404
Ld1S_280384900	DNA repair protein RAD51, putative	28	1131	1226	842	1124.09	918.332	0.816953
Ld1S_340621100	Gamma-soluble NSF attachment protein (SNAP-gamma) (N-ethylmaleimide-sensitive factor attachment protein, gamma), putative	34	1170	1369	941	1255.21	1026.31	0.817639
Ld1S_250298400	mitochondrial carrier protein, putative	25	912	1075	739	985.645	805.995	0.817733
LD25Cs1C3_c297	snoRNA	25	76	48	33	44.0102	35.9917	0.817802
LD36Cs1H1_c1190	snoRNA	36	75	16	11	14.6701	11.9972	0.817802
Ld1S_290420000	hypothetical protein	29	417	493	339	452.022	369.732	0.817953
Ld1S_340636300	Amastin surface glycoprotein, putative	34	576	586	403	537.291	439.534	0.818056
LdBPK_190014000	hypothetical protein	19	58	186	128	170.54	139.604	0.818602
Ld1S_250302400	hypothetical protein	25	306	427	294	391.507	320.653	0.819021
Ld1S_210228700	calmodulin-like protein	21	465	624	430	572.133	468.982	0.819709
LD35Cs3C2_c946	snoRNA	35	91	29	20	26.5895	21.8131	0.820366
LD35Cs3C4_c993	snoRNA	35	95	58	40	53.179	43.6262	0.820366
Ld1S_360760400	hypothetical protein	36	1359	1370	945	1256.12	1030.67	0.820516
Ld1S_340618300	ribosomal protein S25	34	363	503	347	461.19	378.458	0.820611
Ld1S_290422400	cytochrome b5-like Heme/Steroid binding domain containing protein, putative	29	507	603	416	552.878	453.713	0.820638
LD26Cs1C1_c356	snoRNA	26	99	42	29	38.5089	31.629	0.821343
LD35Cs3C5_c922	snoRNA	35	73	42	29	38.5089	31.629	0.821343
LD36Cs3H4_c1328	snoRNA	36	76	152	105	139.366	114.519	0.821715
Ld1S_090884300	tRNA-His	9	71	91	63	83.436	68.7113	0.823521
Ld1S_300455800	adenosine deaminase, tRNA-specific 3. RNA processing and modification	30	399	521	361	477.694	393.727	0.824224
Ld1S_140084000	fatty acid elongase, putative	14	900	925	641	848.113	699.111	0.824313
Ld1S_320539600	U6 snRNA-associated Sm-like protein LSm4p	32	351	450	312	412.596	340.285	0.824741
LD36Cs3H-1_c1308	snoRNA	36	87	336	233	308.071	254.123	0.824883
Ld1S_090879500	5S(MS) ribosomal RNA	9	119	173	120	158.62	130.879	0.825108
Ld1S_070848300	hypothetical protein	7	1539	1724	1197	1580.7	1305.52	0.82591
Ld1S_130073600	hypothetical protein	13	225	337	234	308.988	255.214	0.825965
LD35Cs3H2_c1051	snoRNA	35	73	36	25	33.0077	27.2664	0.826063
Ld1S_350711900	hypothetical protein	35	345	383	266	351.165	290.115	0.826149
Ld1S_180163100	hypothetical protein	18	678	734	510	672.989	556.235	0.826513
LdBPK_3700003000_aln1	pan-edited,cryptogene		230	118	82	108.192	89.4338	0.826623
LD22Cs1C2_c248	snoRNA	22	99	105	73	96.2723	79.6179	0.827007
LD36Cs2C2_c1248	snoRNA	36	97	105	73	96.2723	79.6179	0.827007
Ld1S_SLRNA_c140	SLRNA	2	187	46	32	42.1764	34.901	0.8275
LD36Cs1pH1_c1208	snoRNA	36	83	207	144	189.794	157.054	0.8275
Ld1S_360744900	glyceraldehyde 3-phosphate dehydrogenase, cytosolic	36	996	1134	789	1039.74	860.528	0.827636
Ld1S_210215300	Ring finger domain containing protein, putative	21	831	957	666	877.454	726.377	0.827824
Ld1S_300472600	hypothetical protein	30	387	701	488	642.732	532.24	0.82809
Ld1S_360751900	hypothetical protein	36	399	547	381	501.533	415.54	0.82854
LD22Cs1C1_c245	snoRNA	22	102	89	62	81.6023	67.6207	0.828662
Ld1S_350697400	hypothetical protein	35	513	683	476	626.229	519.152	0.829014
Ld1S_360759600	hypothetical protein	36	597	789	550	723.418	599.861	0.829204
Ld1S_130070300	DNA-directed RNA polymerase ii 8.2 Kd polypeptide, putative	13	270	377	263	345.664	286.843	0.829832
LD33Cs1C2_c707	snoRNA	33	92	43	30	39.4258	32.7197	0.829905
Ld1S_220247300	hypothetical protein	22	1524	1605	1120	1471.59	1221.53	0.830077
Ld1S_210227900	hypothetical protein	21	732	934	652	856.365	711.108	0.830379
Ld1S_270363100	histone H1, putative	27	327	530	370	485.946	403.543	0.830427
LD36Cs2C3_c1293	snoRNA	36	119	116	81	106.358	88.3431	0.830621
Ld1S_250304600	hypothetical protein	25	921	1106	773	1014.07	843.077	0.831381
LdBPK_290019500	tuzin like protein, putative	29	253	505	353	463.024	385.002	0.831494
Ld1S_350690100	Yos1-like, putative	35	336	459	321	420.848	350.101	0.831894
Ld1S_290419100	hypothetical protein	29	1452	1564	1094	1434	1193.18	0.832063
Ld1S_290425700	tryparedoxin 2, putative	29	450	560	392	513.452	427.537	0.832671
Ld1S_SLRNA_c85	SLRNA	2	175	60	42	55.0128	45.8076	0.832671
Ld1S_110036500	Pseudouridylate synthase 10. Translation, ribosomal structure and biogenesis	11	2163	2117	1482	1941.03	1616.35	0.832728
Ld1S_340626800	EF-hand domain pair, putative	34	756	848	594	777.514	647.85	0.833233
Ld1S_310526700	tRNA-Ser	31	82	187	131	171.456	142.876	0.833308
Ld1S_SLRNA_c166	SLRNA	2	174	77	54	70.5997	58.8954	0.834216
LD36Cs1H1_c1118	snoRNA	36	75	77	54	70.5997	58.8954	0.834216
Ld1S_090874000	ATG8/AUT7/APG8/PAZ2, putative	9	375	529	371	485.029	404.633	0.834246
LdBPK_170013400_aln1	hypothetical protein	17	460	586	411	537.291	448.26	0.834295
Ld1S_240285700	Zinc finger, C3HC4 type (RING finger)/EF-hand domain pair, putative	24	1185	1357	952	1244.21	1038.3	0.834512
Ld1S_320538900	centrin, putative	32	630	762	535	698.662	583.501	0.835169
Ld1S_030448900	60S acidic ribosomal protein P2, putative	3	336	367	258	336.495	281.389	0.836237
Ld1S_290443200	protein kinase, putative	29	972	1046	736	959.056	802.723	0.836993
Ld1S_SLRNA_c89	SLRNA	2	174	54	38	49.5115	41.4449	0.837077
Ld1S_060839000	protein arginine n-methyltransferase 7	6	1317	1314	925	1204.78	1008.86	0.837379
Ld1S_170145100	hypothetical protein	17	351	480	338	440.102	368.642	0.837628
Ld1S_320558400	hypothetical protein	32	219	443	312	406.178	340.285	0.837773
Ld1S_310528400	hypothetical protein	31	450	1178	830	1080.08	905.245	0.838124
LD30Cs2H1_c684	snoRNA	30	75	193	136	176.958	148.329	0.838219
LD35Cs2C3_c899	snoRNA	35	140	261	184	239.306	200.681	0.838596
Ld1S_360757200	vacuolar protein sorting-associated protein-like protein	36	1086	1251	882	1147.02	961.959	0.838662
Ld1S_070845600	hypothetical protein	7	360	530	374	485.946	407.905	0.839405
LD18Cs1C3_c26	snoRNA	18	97	187	132	171.456	143.967	0.839669
Ld1S_090887200	PPPDE putative peptidase domain containing protein, putative	9	657	850	600	779.347	654.394	0.839669
LD26Cs1H7_c427	snoRNA	26	74	17	12	15.5869	13.0879	0.839669
Ld1S_320540700	CYC2-like cyclin, putative	32	495	585	413	536.374	450.441	0.839788
Ld1S_SLRNA_c130	SLRNA	2	183	143	101	131.114	110.156	0.840158
Ld1S_340663000	DHHC palmitoyltransferase, putative	34	801	890	629	816.023	686.023	0.840691
LD35Cs3C7_c1007	snoRNA	35	78	58	41	53.179	44.7169	0.840875
Ld1S_210218000	40S ribosomal protein S23, putative	21	432	577	408	529.039	444.988	0.841124
Ld1S_300487700	Lsm5p, putative	30	387	485	343	444.686	374.095	0.841256
Ld1S_030449000	60S acidic ribosomal protein P2, putative	3	336	427	302	391.507	329.378	0.841307
LD35Cs3H3_c1008	snoRNA	35	75	41	29	37.5921	31.629	0.841375
Ld1S_210221100	hypothetical protein	21	891	998	706	915.046	770.003	0.841492
Ld1S_090883600	UEV domain/Zinc finger, C3HC4 type (RING finger) containing protein, putative	9	762	945	669	866.451	729.649	0.842112
Ld1S_250307000	protein transport protein Sec61 gamma subunit, putative	25	210	274	194	251.225	211.587	0.842222
LD36Cs1C4_c1147	snoRNA	36	130	185	131	169.623	142.876	0.842316
LD36Cs1C2_c1141	snoRNA	36	92	72	51	66.0153	55.6235	0.842584
LD25Cs1C4_c288	snoRNA	25	114	96	68	88.0204	74.1646	0.842584
Ld1S_310522400_pseudogene	3,2-trans-enoyl-CoA isomerase, mitochondrial precursor, putative	31	1164	2328	1649	2134.5	1798.49	0.842584
LD26Cs1H1_c406	snoRNA	26	69	24	17	22.0051	18.5412	0.842584
Ld1S_210213400	cytochrome b5-like Heme/Steroid binding domain containing protein, putative	21	666	738	523	676.657	570.413	0.842987
Ld1S_030446600	U2 splicing auxiliary factor, putative	3	633	710	504	650.984	549.691	0.844399
Ld1S_300474400	hypothetical protein	30	1176	1449	1029	1328.56	1122.29	0.844739
Ld1S_090883300	5S(MS) ribosomal RNA	9	119	76	54	69.6828	58.8954	0.845193
Ld1S_170135900	hypothetical protein	17	3636	3872	2752	3550.16	3001.49	0.845452
Ld1S_300473800	Hsp33 protein, putative	30	1374	2600	1849	2383.89	2016.62	0.845939
Ld1S_190168500	nuclear cap binding complex subunit CBP30, putative	19	1080	1282	912	1175.44	994.678	0.846218
Ld1S_360737100	universal minicircle sequence binding protein, putative	36	816	1154	821	1058.08	895.429	0.846278
Ld1S_220245000	hypothetical protein	22	492	617	439	565.715	478.798	0.84636
LD35Cs3H1_c1076	snoRNA	35	73	52	37	47.6777	40.3543	0.846397
LD35Cs3H1_c914	snoRNA	35	73	52	37	47.6777	40.3543	0.846397
LD18Cs1C1_c30	snoRNA	18	84	156	111	143.033	121.063	0.846397
LD32Cs2H1_c691	snoRNA	32	88	229	163	209.965	177.777	0.846697
Ld1S_320541200	hypothetical protein	32	426	524	373	480.445	406.815	0.846746
Ld1S_080869900	amidinotransferase, putative	8	399	59	42	54.0959	45.8076	0.846785
Ld1S_360723600	hypothetical protein	36	1341	1423	1013	1304.72	1104.83	0.846799
Ld1S_340645900	Signal-recognition-particle assembly has a crucial role in targeting secretory proteins to the rough endoplasmic reticulum membrane (By similarity). Intracellular trafficking, secretion, and vesicular transport	34	1809	1708	1216	1566.03	1326.24	0.846879
LD36Cs1C1_c1116	snoRNA	36	98	184	131	168.706	142.876	0.846894
Ld1S_210210600	Ubiquitin-2 like Rad60 SUMO-like, putative	21	486	493	351	452.022	382.82	0.846907
Ld1S_350667500	Abhydrolase domain containing. Function unknown	35	408	500	356	458.44	388.274	0.846946
Ld1S_250320600	hypothetical protein	25	372	587	418	538.208	455.894	0.847059
LD20Cs1C5_c208	snoRNA	20	78	153	109	140.283	118.882	0.847443
LD36Cs1C1_c1172	snoRNA	36	98	174	124	159.537	135.241	0.847712
Ld1S_110036400	amino acid permease/transporter, putative	11	1401	1462	1042	1340.48	1136.46	0.847805
Ld1S_250314200	Mad2-like HORMA domain containing protein	25	606	839	598	769.262	652.212	0.847842
Ld1S_210221900	hypothetical protein	21	645	735	524	673.906	571.504	0.848046
Ld1S_320546600	hypothetical protein	32	969	1084	773	993.897	843.077	0.848254
Ld1S_270365600	hypothetical protein	27	1128	1196	853	1096.59	930.33	0.848386
Ld1S_280384600	Aurora I-related kinase	28	906	915	653	838.945	712.198	0.848922
Ld1S_100021500	zinc-binding dehydrogenase-like protein	10	1437	1411	1007	1293.72	1098.29	0.848942
Ld1S_290421800	hypothetical protein	29	1455	1523	1087	1396.41	1185.54	0.848995
Ld1S_300489300	hypothetical protein	30	948	989	706	906.794	770.003	0.849149
Ld1S_300475800	hypothetical protein	30	357	444	317	407.094	345.738	0.849282
Ld1S_190169100	leucine rich repeat. Signal transduction mechanisms	19	2229	2182	1558	2000.63	1699.24	0.849353
Ld1S_360745100	tuzin-like protein;tuzin, putative	36	573	556	397	509.785	432.99	0.849359
LD25Cs1C1_c327	snoRNA	25	91	126	90	115.527	98.159	0.849665
LD35Cs3C4_c1002	snoRNA	35	95	49	35	44.9271	38.173	0.849665
LD36Cs1C3_c1183	snoRNA	36	108	21	15	19.2545	16.3598	0.849665
LD35Cs3C2_c919	snoRNA	35	91	28	20	25.6726	21.8131	0.849665
LD35Cs3C5_c1057	snoRNA	35	73	35	25	32.0908	27.2664	0.849665
LD5Cs1H3_c1532	snoRNA	5	75	14	10	12.8363	10.9066	0.849665
LdBPK_340037600	hypothetical protein	34	494	245	175	224.635	190.865	0.849665
Ld1S_340620700	Amastin surface glycoprotein, putative	34	555	242	173	221.885	188.684	0.850367
Ld1S_360762500	hypothetical protein	36	402	573	410	525.372	447.169	0.851148
Ld1S_080862200	hypothetical protein	8	849	904	647	828.859	705.654	0.851357
Ld1S_250318600	hypothetical protein	25	471	556	398	509.785	434.081	0.851499
Ld1S_350702500	hypothetical protein	35	1392	1573	1126	1442.25	1228.08	0.851501
LD36Cs-1pH1_c1097	snoRNA	36	65	81	58	74.2672	63.2581	0.851763
Ld1S_360759800	NUDIX hydrolase 3, putative	36	669	634	454	581.301	495.158	0.851809
LdBPK_290019500_aln1	tuzin like protein, putative	29	253	539	386	494.198	420.993	0.851872
Ld1S_300487900	hypothetical protein	30	288	402	288	368.585	314.109	0.852201
Ld1S_300471600	ferric reductase transmembrane protein, putative	30	3246	4680	3353	4291	3656.97	0.852243
LdBPK_310025800	hypothetical protein	31	229	642	460	588.637	501.702	0.852312
Ld1S_130073500	hypothetical protein	13	741	875	627	802.269	683.841	0.852384
LD36Cs2C3_c1253	snoRNA	36	119	120	86	110.026	93.7964	0.852497
Ld1S_300473600	hypothetical protein	30	387	682	489	625.312	533.331	0.852904
Ld1S_SLRNA_c108	SLRNA	2	174	456	327	418.097	356.645	0.853019
Ld1S_360727100	mitogen-activated protein kinase 2	36	1371	1485	1065	1361.57	1161.55	0.853098
Ld1S_360739300	Ribosomal protein S5, C-terminal domain containing protein, putative	36	1296	1341	962	1229.54	1049.21	0.85334
Ld1S_350697000	hypothetical protein	35	579	623	447	571.216	487.523	0.853483
Ld1S_160121600	Protein of unknown function (DUF3184), putative	16	2937	3120	2239	2860.66	2441.98	0.853641
LD26Cs1C2_c357	snoRNA	26	75	39	28	35.7583	30.5384	0.854022
Ld1S_350687300	kinetoplastid membrane protein-11	35	279	383	275	351.165	299.93	0.854102
Ld1S_170131900	hypothetical protein	17	1581	1745	1253	1599.95	1366.59	0.854144
Ld1S_160117500_pseudogene	hypothetical protein	16	2031	2057	1478	1886.02	1611.99	0.854704
Ld1S_350681500	hypothetical protein	35	837	964	693	883.872	755.825	0.855129
Ld1S_340631500	d-isomer specific 2-hydroxyacid dehydrogenase- protein	34	1008	612	440	561.13	479.889	0.855218
Ld1S_340651700	hypothetical protein	34	240	349	251	319.991	273.755	0.855508
Ld1S_250311600	U1 small nuclear ribonucleoprotein 24 kDa	25	789	926	666	849.03	726.377	0.855537
Ld1S_130070700	calmodulin, putative	13	609	709	510	650.067	556.235	0.855657
LD36Cs1C2_c1117	snoRNA	36	92	82	59	75.1841	64.3487	0.855882
Ld1S_250297300	hypothetical protein	25	216	346	249	317.24	271.573	0.85605
Ld1S_190164700	fibrillarin, putative;fibrillarin	19	885	942	678	863.7	739.465	0.856159
U4_c1214	small nuclear RNA, U4 snRNA	36	116	282	203	258.56	221.403	0.856293
LD35Cs3H3_c1062	snoRNA	35	75	50	36	45.844	39.2636	0.856462
Ld1S_320539400	ubiquitin-conjugating enzyme E2, putative	32	705	790	569	724.335	620.583	0.856763
Ld1S_220240300	hypothetical protein	22	363	454	327	416.263	356.645	0.856777
Ld1S_110038100_pseudogene	Nodulin-like/Major Facilitator Superfamily, putative	11	1629	1137	819	1042.49	893.247	0.856839
Ld1S_270361300	hypothetical protein	27	621	637	459	584.052	500.611	0.857134
Ld1S_060836800	hypothetical protein	6	2040	2262	1630	2073.98	1777.77	0.857177
Ld1S_320556200_pseudogene	hypothetical protein	32	854	333	240	305.321	261.757	0.857319
Ld1S_240284300	amastin-like surface protein-like protein	24	519	573	413	525.372	450.441	0.857376
Ld1S_190177300	RNA binding protein, putative	19	684	738	532	676.657	580.229	0.857494
Ld1S_340620600_pseudogene	amastin-like surface protein, putative	34	532	86	62	78.8516	67.6207	0.857569
Ld1S_190166300	C-terminal motor kinesin, putative	19	2526	2480	1788	2273.86	1950.09	0.857613
Ld1S_240295200	stearic acid desaturase, putative;fatty-acid desaturase, putative	24	1296	1301	938	1192.86	1023.04	0.857632
Ld1S_160112800	protein tyrosine phosphatase-like protein	16	528	699	504	640.899	549.691	0.857687
LD35Cs3H3_c972	snoRNA	35	75	61	44	55.9296	47.9889	0.858022
Ld1S_340663300	lipophosphoglycan biosynthetic protein (fragment)	34	663	822	593	753.675	646.759	0.858141
Ld1S_210212200	hypothetical protein	21	1635	1619	1168	1484.43	1273.89	0.858167
Ld1S_100016600	pterin 4 alpha carbinolamine dehydratase, putative	10	780	998	720	915.046	785.272	0.858178
Ld1S_100015900	hypothetical protein	10	384	589	425	540.042	463.529	0.85832
Ld1S_170140000	META domain containing protein, putative	17	339	406	293	372.253	319.562	0.858454
Ld1S_350705100	4E-interacting protein, putative	35	2376	2294	1656	2103.32	1806.13	0.858702
Ld1S_180163000	Got1/Sft2-like family, putative	18	432	597	431	547.377	470.073	0.858773
Ld1S_360773600	DnaJ domain containing protein, putative	36	1041	1162	839	1065.41	915.06	0.858878
Ld1S_210221400	hypoxanthine-guanine phosphoribosyltransferase	21	636	720	520	660.153	567.141	0.859105
LD27Cs1C1_c640	snoRNA	27	89	54	39	49.5115	42.5356	0.859105
Ld1S_210213800	Protein of unknown function (DUF971), putative	21	1290	1358	981	1245.12	1069.93	0.8593
Ld1S_110038800	PUF nine target 1	11	1962	1999	1445	1832.84	1576	0.859866
Ld1S_340653200_pseudogene	hypothetical protein	34	444	433	313	397.009	341.375	0.859869
Ld1S_210217600	tRNA-Pro	21	72	83	60	76.101	65.4394	0.859902
Ld1S_300469800	hypothetical protein	30	945	1004	726	920.547	791.816	0.860159
LD27Cs1C2_c653	snoRNA	27	86	47	34	43.0933	37.0823	0.860512
Ld1S_140085000	hypothetical protein	14	1194	1219	882	1117.68	961.959	0.860678
Ld1S_350708300	Spindle assembly abnormal protein 6 homolog	35	2445	2462	1782	2257.36	1943.55	0.860984
Ld1S_300473500_pseudogene	hypothetical protein	30	2073	2630	1904	2411.39	2076.61	0.861166
Ld1S_290423700	hypothetical protein	29	1299	1534	1111	1406.49	1211.72	0.861518
Ld1S_SLRNA_c105	SLRNA	2	175	305	221	279.648	241.035	0.861922
Ld1S_140085900	calpain-like cysteine peptidase, putative	14	348	374	271	342.913	295.568	0.861933
Ld1S_360779900	hypothetical protein	36	1119	1119	811	1025.99	884.522	0.862117
Ld1S_340619800	amastin-like surface protein, putative	34	555	436	316	399.759	344.647	0.862137
Ld1S_300473100	hypothetical protein	30	387	727	527	666.571	574.776	0.862287
Ld1S_300484100	Triose-phosphate Transporter family, putative	30	978	1058	767	970.058	836.533	0.862354
Ld1S_300460800	spliceosome-associated protein, putative	30	1425	1647	1194	1510.1	1302.24	0.862356
LD36Cs4C2_c1343	snoRNA	36	36	160	116	146.701	126.516	0.86241
Ld1S_350682400	hypothetical protein	35	636	673	488	617.06	532.24	0.862542
Ld1S_290416300	hypothetical protein	29	372	513	372	470.359	405.724	0.862584
LD18Cs1C1_c25	snoRNA	18	84	222	161	203.547	175.596	0.862678
Ld1S_140092000	hypothetical protein	14	447	477	346	437.351	377.367	0.862846
Ld1S_280406400	ribosomal protein S29, putative	28	174	306	222	280.565	242.126	0.862993
Ld1S_150097700	hypothetical protein	15	441	747	542	684.909	591.136	0.863087
Ld1S_320545900	WLM domain containing protein, putative	32	1152	1345	976	1233.2	1064.48	0.863184
Ld1S_210215000	hypothetical protein	21	486	580	421	531.79	459.166	0.863435
Ld1S_130072600	vacuolar protein sorting 51 homolog (S. cerevisiae). Intracellular trafficking, secretion, and vesicular transport	13	1473	1570	1140	1439.5	1243.35	0.863736
Ld1S_300487400	Protein of unknown function (DUF2817), putative	30	1227	1260	915	1155.27	997.95	0.863826
Ld1S_300475000	DNAJ domain protein, putative	30	2223	2065	1500	1893.36	1635.98	0.864066
Ld1S_SLRNA_c1341	SLRNA	36	24	106	77	97.1892	83.9805	0.864093
Ld1S_340646600	amastin-like surface protein, putative	34	624	691	502	633.564	547.509	0.864174
Ld1S_130073700	Leucine Rich repeats (2 copies), putative	13	1878	1872	1360	1716.4	1483.29	0.864189
Ld1S_290433800	transfer RNA-Ser	29	81	128	93	117.361	101.431	0.864268
Ld1S_140084200	fatty acid elongase, putative	14	981	1057	768	969.141	837.624	0.864295
Ld1S_280401200	hypothetical protein	28	321	406	295	372.253	321.744	0.864314
Ld1S_360747800	membrane-bound acid phosphatase precursor	36	1545	1507	1095	1381.74	1194.27	0.864324
Ld1S_340661000	hypothetical protein	34	927	1017	739	932.466	805.995	0.864369
Ld1S_280408600	protein phosphatase 2A catalytic subunit, putative;serine/threonine-protein phosphatase;protein phosphatase 4 catalytic subunit, putative	28	924	1028	747	942.552	814.72	0.864377
Ld1S_170132900	NADH-ubiquinone oxidoreductase, mitochondrial, putative	17	822	944	686	865.534	748.19	0.864426
Ld1S_270367000	DNA-directed RNA polymerase II-like protein	27	405	483	351	442.853	382.82	0.864442
Ld1S_320564000	tubulin binding cofactor A-like protein	32	378	538	391	493.281	426.447	0.86451
Ld1S_340625800	amastin-like surface protein, putative	34	597	571	415	523.538	452.622	0.864545
Ld1S_300465700	ubiquitin fusion degradation protein 2, putative	30	3069	3064	2227	2809.32	2428.89	0.864584
Ld1S_080863400	hypothetical protein	8	1551	1440	1047	1320.31	1141.92	0.864888
Ld1S_290440700	60S ribosomal protein L13, putative (fragment)	29	663	836	608	766.511	663.119	0.865113
LD36Cs2C3_c1259	snoRNA	36	119	99	72	90.7711	78.5272	0.865113
Ld1S_360724500	zinc-finger of a C2HC-type, putative	36	1050	1078	784	988.396	855.074	0.865113
Ld1S_210216200	thymidine kinase, putative	21	855	913	664	837.111	724.196	0.865113
Ld1S_210221600	metallo-peptidase, Clan MG, Family M24	21	1398	1317	958	1207.53	1044.85	0.865277
Ld1S_250302300	hypothetical protein	25	300	466	339	427.266	369.732	0.865345
Ld1S_280402800	A/G-specific adenine glycosylase, putative	28	1506	1575	1146	1444.08	1249.89	0.865525
Ld1S_180162100	kinesin, putative	18	3726	3628	2640	3326.44	2879.33	0.86559
Ld1S_240277700	ATPase subunit 9, putative	24	321	437	318	400.676	346.829	0.865608
Ld1S_210229500	hypothetical protein	21	1923	2112	1537	1936.45	1676.34	0.865676
Ld1S_190171600	hypothetical protein	19	759	856	623	784.849	679.479	0.865745
Ld1S_240276500	hypothetical protein	24	684	768	559	704.163	609.677	0.865817
Ld1S_300472900	ferric reductase transmembrane protein, putative	30	3243	4719	3435	4326.75	3746.4	0.865869
LD4Cs1C1_c1368	snoRNA	4	154	136	99	124.696	107.975	0.865908
Ld1S_360756500	Small nuclear ribonucleoprotein. RNA processing and modification	36	333	500	364	458.44	396.999	0.865978
LD35Cs3C6_c1014	snoRNA	35	132	103	75	94.4386	81.7992	0.866163
Ld1S_300465900	DNAj-like protein	30	1272	1387	1010	1271.71	1101.56	0.866205
Ld1S_280410300	hypothetical protein	28	627	769	560	705.08	610.767	0.866238
Ld1S_360760600	tRNA intron endonuclease, catalytic C-terminal domain containing protein, putative	36	546	644	469	590.47	511.518	0.866289
Ld1S_320552800	ribosome biogenesis protein TSR3, putative	32	894	1038	756	951.721	824.536	0.866363
Ld1S_280411600	hypothetical protein	28	540	718	523	658.319	570.413	0.866469
Ld1S_160116400	Core histone H2A/H2B/H3/H4/Histone-like transcription factor (CBF/NF-Y) and archaeal histone, putative	16	393	557	406	510.702	442.806	0.867055
Ld1S_340648200	hypothetical protein	34	573	605	441	554.712	480.979	0.867079
Ld1S_240277200	hypothetical protein	24	498	439	320	402.51	349.01	0.867084
Ld1S_250306000_pseudogene	Histone RNA hairpin-binding protein RNA-binding domain containing protein, putative	25	2586	2588	1887	2372.88	2058.07	0.867328
LD5Cs1H4_c1525	snoRNA	5	69	48	35	44.0102	38.173	0.867366
LD29Cs1H2_c664	snoRNA	29	276	277	202	253.976	220.313	0.867456
Ld1S_090877700	Flagellum attachment zone protein 3	9	2313	2641	1926	2421.48	2100.6	0.867488
Ld1S_350669200	Arrestin (or S-antigen), N-terminal domain containing protein, putative	35	1812	1821	1328	1669.64	1448.39	0.867489
Ld1S_350711300	60Kd inner membrane protein, putative	35	1677	1744	1272	1599.04	1387.31	0.867593
Ld1S_080865200	amastin-like protein	8	582	813	593	745.423	646.759	0.86764
Ld1S_210211000	function. Function unknown	21	1995	1893	1381	1735.65	1506.2	0.867798
LD18Cs1C2_c57	snoRNA	18	92	159	116	145.784	126.516	0.867834
Ld1S_360732000	hypothetical protein	36	423	529	386	485.029	420.993	0.867975
Ld1S_280393900	haloacid dehalogenase-like hydrolase, putative	28	855	900	657	825.191	716.561	0.868357
Ld1S_140083300	LSD1 zinc finger, putative	14	681	863	630	791.267	687.113	0.868371
Ld1S_290429700	hypothetical protein	29	906	952	695	872.869	758.006	0.868407
Ld1S_SLRNA_c1223	SLRNA	36	174	126	92	115.527	100.34	0.868546
Ld1S_210227400	Protein of unknown function, DUF607, putative	21	366	519	379	475.86	413.359	0.868655
Ld1S_070850400	electron transfer flavoprotein-ubiquinone oxidoreductase, putative	7	1728	1617	1181	1482.59	1288.06	0.868791
LdBPK_360062900	hypothetical protein	36	265	408	298	374.087	325.016	0.868824
LD36Cs-1pC2_c1096	snoRNA	36	93	167	122	153.119	133.06	0.868998
Ld1S_340615900	Antimony resistance marker of 58 kDa	34	1554	1497	1094	1372.57	1193.18	0.869303
Ld1S_290419200	tfiih basal transcription factor complex helicase xpb subunit	29	3321	3329	2433	3052.29	2653.57	0.869369
Ld1S_310501000	hypothetical protein	31	729	1520	1111	1393.66	1211.72	0.869453
Ld1S_280401600	NADH dehydrogenase subunit NB6M, putative	28	522	669	489	613.392	533.331	0.869478
Ld1S_280405000	hypothetical protein	28	858	866	633	794.017	690.385	0.869484
Ld1S_060836300	carbonic anhydrase family protein, putative	6	921	1052	769	964.557	838.715	0.869533
Ld1S_210223700	dual specificity protein phosphatase, putative	21	1866	2016	1474	1848.43	1607.63	0.869726
Ld1S_250302900	hypothetical protein	25	489	588	430	539.125	468.982	0.869895
Ld1S_210227500	mitochondrial processing peptidase alpha subunit, putative	21	1404	1593	1165	1460.59	1270.61	0.869933
Ld1S_360790200	mitogen activated protein kinase homologue	36	1077	987	722	904.96	787.454	0.870153
Ld1S_090876000	Ankyrin repeats (3 copies), putative	9	633	719	526	659.236	573.685	0.870227
Ld1S_210215600	hypothetical protein	21	2508	2590	1895	2374.72	2066.79	0.870332
LD36Cs1C3_c1167	snoRNA	36	108	82	60	75.1841	65.4394	0.870388
Ld1S_360731000	hypothetical protein	36	462	578	423	529.956	461.348	0.870539
Ld1S_340648600	Nucleus and spindle associated protein 4, putative	34	549	593	434	543.709	473.345	0.870584
Ld1S_180154100	Elongation factor Tu, mitochondrial, putative	18	1401	1280	937	1173.61	1021.94	0.870774
Ld1S_310497200	hypothetical protein	31	684	1569	1149	1438.58	1253.16	0.871109
LD36Cs-1pH1_c1091	snoRNA	36	65	86	63	78.8516	68.7113	0.8714
LD36Cs4C2_c1340	snoRNA	36	59	172	126	157.703	137.423	0.8714
Ld1S_340650700	Tir chaperone protein (CesT) family, putative	34	1707	804	589	737.171	642.396	0.871435
Ld1S_180157100	hypothetical protein	18	324	468	343	429.1	374.095	0.871814
Ld1S_240292600	hypothetical protein	24	1059	1187	870	1088.34	948.871	0.871855
Ld1S_280402700	Dynein light chain LC6, flagellar outer arm, putative	28	273	382	280	350.248	305.384	0.871907
Ld1S_100021700	hypothetical protein	10	804	899	659	824.275	718.742	0.87197
Ld1S_270358500	Stress responsive A/B Barrel Domain, putative	27	384	491	360	450.188	392.636	0.872161
Ld1S_320556800	EamA-like transporter family, putative	32	420	491	360	450.188	392.636	0.872161
Ld1S_240272200	Calmodulin-binding, putative	24	840	982	720	900.375	785.272	0.872161
LdBPK_340033800_aln1	hypothetical protein	34	374	521	382	477.694	416.631	0.87217
LD20Cs1C1_c229	snoRNA	20	113	120	88	110.026	95.9777	0.872322
LD26Cs1H1_c354	snoRNA	26	69	30	22	27.5064	23.9944	0.872322
LD5Cs1H3_c1404	snoRNA	5	75	15	11	13.7532	11.9972	0.872322
Ld1S_130062800	alpha tubulin	13	1356	1279	938	1172.69	1023.04	0.872385
Ld1S_100022100	Flagellum adhesion protein 1	10	1779	1689	1239	1548.61	1351.32	0.872604
Ld1S_140079000	HIT domain containing protein, putative	14	429	507	372	464.858	405.724	0.872792
Ld1S_090888100_pseudogene	hypothetical protein	9	1785	1893	1389	1735.65	1514.92	0.872825
Ld1S_340655200	Ankyrin repeats (3 copies)/Ankyrin repeats (many copies), putative	34	1026	1022	750	937.051	817.992	0.872943
Ld1S_220239400	Trans-sialidase. Transcription	22	1539	2713	1991	2487.49	2171.5	0.872966
Ld1S_350683400_pseudogene	60S ribosomal protein L5, putative	35	939	1101	808	1009.48	881.25	0.872971
Ld1S_340632100	d-isomer specific 2-hydroxyacid dehydrogenase- protein	34	1008	673	494	617.06	538.784	0.873147
Ld1S_300465400	autophagy protein 5	30	1383	1456	1069	1334.98	1165.91	0.873357
Ld1S_360753500	ATP synthase, putative	36	651	723	531	662.904	579.138	0.873639
Ld1S_180150800	PAP2 superfamily, putative	18	1296	1190	874	1091.09	953.233	0.873655
Ld1S_350681900	casein kinase II, putative	35	1119	1153	847	1057.16	923.786	0.873836
Ld1S_110035700	tRNA	11	73	49	36	44.9271	39.2636	0.873941
LD36Cs1C1_c1204	snoRNA	36	98	196	144	179.708	157.054	0.873941
Ld1S_110041100	5S(MS) ribosomal RNA	11	119	147	108	134.781	117.791	0.873941
LD4Cs1H2_c1360	snoRNA	4	76	166	122	152.202	133.06	0.874233
Ld1S_100023000	amino acid permease 24	10	1467	1430	1051	1311.14	1146.28	0.874263
Ld1S_360758000	hypothetical protein	36	2463	2483	1825	2276.61	1990.45	0.874303
Ld1S_140084100	fatty acid elongase, putative	14	1008	1008	741	924.214	808.176	0.874447
Ld1S_280382000	phosphoadenosine phosphosulfate reductase-like protein	28	648	767	564	703.246	615.13	0.874701
Ld1S_240289300	Ssl1-like, putative	24	1335	1387	1020	1271.71	1112.47	0.874781
Ld1S_130074000	programmed cell death 6 protein-like protein	13	705	775	570	710.581	621.674	0.874881
Ld1S_220248300	dephospho-CoA kinase, putative	22	735	904	665	828.859	725.286	0.875042
Ld1S_250317600	protein kinase, putative	25	1731	1880	1383	1723.73	1508.38	0.875064
Ld1S_360783400	2,3-diketo-5-methylthio-1-phosphopentane phosphatase, putative	36	1125	1105	813	1013.15	886.703	0.875193
LD35Cs1C2_c897	snoRNA	35	155	246	181	225.552	197.409	0.875224
Ld1S_100026000	histone H3	10	393	621	457	569.382	498.43	0.875387
Ld1S_090884600	phospholipid:diacylglycerol acyltransferase, putative	9	2061	1659	1221	1521.1	1331.69	0.875477
Ld1S_300478000	AAA. Posttranslational modification, protein turnover, chaperones	30	1656	1682	1238	1542.19	1350.23	0.875529
Ld1S_250297500	electron transfer flavoprotein, putative	25	777	841	619	771.096	675.116	0.875529
Ld1S_340647300	serine acetyltransferase	34	1236	1152	848	1056.24	924.876	0.875627
Ld1S_220244000	Beta-lactamase superfamily domain containing protein, putative	22	1401	1501	1105	1376.24	1205.17	0.875704
Ld1S_080860300	iron superoxide dismutase A, mitochondrial	8	693	690	508	632.647	554.053	0.87577
Ld1S_300467700	small nuclear ribonucleoprotein polypeptide e, putative	30	261	436	321	399.759	350.101	0.875778
LD26Cs1C3_c365	snoRNA	26	119	91	67	83.436	73.074	0.875808
Ld1S_080860600	mitochondrial associated ribonuclease, putative	8	678	876	645	803.186	703.473	0.875853
Ld1S_300470900	hypothetical protein	30	240	368	271	337.412	295.568	0.875986
LD18Cs1C2_c42	snoRNA	18	92	167	123	153.119	134.151	0.876121
Ld1S_160124300	diacylglycerol kinase, putative	16	2199	2236	1647	2050.14	1796.31	0.876188
Ld1S_350690200	Ring finger domain containing protein, putative	35	1191	1306	962	1197.44	1049.21	0.876209
LD30Cs1pH1_c678	snoRNA	30	75	224	165	205.381	179.958	0.876217
Ld1S_300469000	hypothetical protein	30	969	1109	817	1016.82	891.066	0.876327
Ld1S_300472500_pseudogene	hypothetical protein	30	2073	2583	1903	2368.3	2075.52	0.876375
Ld1S_350684300	ATP11 protein, putative	35	708	851	627	780.264	683.841	0.876423
LD5Cs1H3_c1540	snoRNA	5	75	19	14	17.4207	15.2692	0.876496
Ld1S_090887000	hypothetical protein	9	1104	1216	896	1114.93	977.228	0.876496
Ld1S_170144300	hypothetical protein	17	567	684	504	627.145	549.691	0.876496
Ld1S_SLRNA_c100	SLRNA	2	174	38	28	34.8414	30.5384	0.876496
LD36Cs4H1a_LD36Cs4H1b_c1346	snoRNA	36	70	38	28	34.8414	30.5384	0.876496
Ld1S_340658800	hypothetical protein	34	915	939	692	860.95	754.734	0.87663
Ld1S_100017400	zinc finger. Function unknown	10	1308	1327	978	1216.7	1066.66	0.876685
Ld1S_220247000	centrin-4, putative	22	450	544	401	498.782	437.353	0.876842
LD20Cs1C3_c191	snoRNA	20	89	137	101	125.612	110.156	0.876953
Ld1S_210223300	60S ribosomal protein L36, putative	21	318	415	306	380.505	333.741	0.8771
Ld1S_110038200_pseudogene	Nodulin-like/Major Facilitator Superfamily, putative	11	1629	1143	843	1047.99	919.423	0.877318
Ld1S_160124600	cytochrome c, putative	16	342	484	357	443.77	389.364	0.877402
Ld1S_190175000	hypothetical protein	19	3711	3820	2818	3502.48	3073.47	0.877512
LD26Cs1C3_c443	snoRNA	26	119	61	45	55.9296	49.0795	0.877523
LD36Cs1H1_c1166	snoRNA	36	75	61	45	55.9296	49.0795	0.877523
Ld1S_060837800	Haemolysin-III related, putative	6	2010	2288	1688	2097.82	1841.03	0.877591
Ld1S_350683900	60S ribosomal protein L36, putative	35	318	496	366	454.772	399.18	0.877759
Ld1S_160113600	Met-10+ like-protein, putative	16	2070	2068	1526	1896.11	1664.34	0.877768
Ld1S_240281000	Rab-GTPase-TBC domain containing protein, putative	24	1197	1244	918	1140.6	1001.22	0.877805
LdBPK_290019500_aln2	tuzin like protein, putative	29	253	607	448	556.546	488.614	0.87794
Ld1S_320565800	hypothetical protein	32	918	1157	854	1060.83	931.42	0.878011
Ld1S_310521300	hypothetical protein	31	1341	2742	2024	2514.08	2207.49	0.878049
Ld1S_240283500	Surfeit locus protein 6, putative	24	747	783	578	717.917	630.399	0.878095
Ld1S_220238700	prefoldin 5-like protein	22	474	516	381	473.11	415.54	0.878316
Ld1S_320564600	domain-containing protein. Inorganic ion transport and metabolism	32	447	581	429	532.707	467.891	0.878328
Ld1S_130071500	Thiamin pyrophosphokinase, vitamin B1 binding domain containing protein, putative	13	1626	1492	1102	1367.98	1201.9	0.878594
Ld1S_090872200	RNA-binding protein 5-like protein	9	738	773	571	708.748	622.765	0.878683
Ld1S_360787200_pseudogene	glucose transporter 2	36	1623	1680	1241	1540.36	1353.5	0.878695
Ld1S_300478300	tRNA-Thr	30	72	222	164	203.547	178.868	0.878752
Ld1S_360792600	RNA editing complex protein, putative	36	564	601	444	551.044	484.251	0.878788
Ld1S_130069300	hypothetical protein	13	1101	1222	903	1120.43	984.862	0.879007
LD36Cs1C2_c1133	snoRNA	36	92	69	51	63.2647	55.6235	0.879218
Ld1S_210217400	tRNA-Lys	21	73	92	68	84.3529	74.1646	0.879218
LD20Cs1C2_c230	snoRNA	20	125	23	17	21.0882	18.5412	0.879218
LD20Cs1C4_c227	snoRNA	20	90	230	170	210.882	185.412	0.879218
LD35Cs3C2_c973	snoRNA	35	91	23	17	21.0882	18.5412	0.879218
Ld1S_220232100	DNA repair protein. Replication, recombination and repair	22	870	993	734	910.461	800.542	0.87927
Ld1S_160115400	hypothetical protein	16	600	717	530	657.402	578.048	0.87929
Ld1S_340631900	d-isomer specific 2-hydroxyacid dehydrogenase- protein	34	1008	625	462	573.05	503.883	0.879301
Ld1S_340661900	protein serine/threonine phosphatase, putativee	34	930	929	687	851.781	749.281	0.879664
Ld1S_300480800	zinc-finger protein, conserved	30	3471	3313	2450	3037.62	2672.11	0.879671
Ld1S_270358600	ras-related protein RAB1A, putative	27	603	668	494	612.475	538.784	0.879683
Ld1S_360735600	hypothetical protein	36	525	603	446	552.878	486.433	0.879819
Ld1S_340654000	Tetratricopeptide repeat, putative	34	1278	1264	935	1158.94	1019.76	0.879914
Ld1S_290432700	paraflagellar rod protein 1D, putative	29	1788	1614	1194	1479.84	1302.24	0.879987
LD14Cs1H1_c4	snoRNA	14	94	196	145	179.708	158.145	0.88001
Ld1S_320558500	hypothetical protein	32	456	592	438	542.793	477.707	0.880092
LdBPK_170013400_aln4	hypothetical protein	17	463	623	461	571.216	502.792	0.880215
Ld1S_180149600	hypothetical protein	18	309	377	279	345.664	304.293	0.880316
LD35Cs3C6_c915	snoRNA	35	132	127	94	116.444	102.522	0.88044
Ld1S_170143700	Tetratricopeptide repeat domain 27. Function unknown	17	2865	2961	2192	2714.88	2390.72	0.880598
Ld1S_340614100	DnaJ domain containing protein, putative	34	2040	1887	1397	1730.15	1523.65	0.880644
Ld1S_140081000	Iguana/Dzip1-like DAZ-interacting protein N-terminal, putative	14	2463	2429	1799	2227.1	1962.09	0.881007
Ld1S_350680600	hypothetical protein	35	1737	1662	1231	1523.85	1342.6	0.881054
Ld1S_270364400	hypothetical protein	27	492	590	437	540.959	476.617	0.881059
Ld1S_130072500	hypothetical protein	13	1398	1315	974	1205.7	1062.3	0.881067
Ld1S_320564900	50S ribosome-binding GTPase, putative	32	2328	2229	1651	2043.72	1800.67	0.881075
Ld1S_290433600	dihydrolipoamide dehydrogenase, putative	29	1527	1639	1214	1502.77	1324.06	0.88108
LD26Cs1H6_c413	snoRNA	26	70	54	40	49.5115	43.6262	0.881134
LD35Cs3H3_c990	snoRNA	35	75	54	40	49.5115	43.6262	0.881134
Ld1S_250298200	ubiquitin carboxyl-terminal hydrolase, putative	25	702	787	583	721.584	635.852	0.88119
Ld1S_350695500	NADH ubiquinone oxidoreductase subunit NDUFA12, putative	35	816	845	626	774.763	682.751	0.881238
LD36Cs1C1_c1156	snoRNA	36	98	166	123	152.202	134.151	0.881399
Ld1S_070851300	40S ribosomal protein S9, putative	7	573	637	472	584.052	514.79	0.88141
Ld1S_240285600	histone deacetylase, putative	24	1611	1745	1293	1599.95	1410.22	0.881412
Ld1S_090886500	hypothetical protein	9	1326	1448	1073	1327.64	1170.27	0.881469
Ld1S_320569600	hypothetical protein	32	225	363	269	332.827	293.386	0.881498
Ld1S_280402000	tRNA threonylcarbamoyl adenosine modification protein, Sua5/YciO/YrdC/YwlC family, putative	28	1161	1163	862	1066.33	940.146	0.881664
Ld1S_250301000	hypothetical protein	25	402	549	407	503.367	443.897	0.881856
Ld1S_110043700	eukaryotic release factor 3, putative	11	2271	2329	1727	2135.41	1883.56	0.882061
Ld1S_240291700	hypothetical protein	24	1652	1652	1225	1514.68	1336.05	0.882067
Ld1S_290437700	DTW domain containing protein, putative	29	1845	1908	1415	1749.41	1543.28	0.882173
Ld1S_290427200	hypothetical protein	29	891	925	686	848.113	748.19	0.882182
Ld1S_070848400	hypothetical protein	7	330	418	310	383.256	338.103	0.882188
Ld1S_360737600	Peptidase M76 family, putative	36	933	906	672	830.693	732.921	0.882301
Ld1S_360729400	40S ribosomal protein S18, putative	36	657	701	520	642.732	567.141	0.882391
Ld1S_360751000	40S ribosomal protein S24e	36	414	550	408	504.284	444.988	0.882415
Ld1S_100027500	hypothetical protein	10	318	430	319	394.258	347.919	0.882466
Ld1S_340640600	hypothetical protein	34	399	461	342	422.681	373.004	0.882472
Ld1S_090878400	ATP-dependent DNA helicase, putative	9	2991	3464	2571	3176.07	2804.08	0.882876
Ld1S_350704200	hypothetical protein	35	1026	1028	763	942.552	832.171	0.882891
Ld1S_350669500_pseudogene	hypothetical protein	35	569	613	455	562.047	496.249	0.882931
Ld1S_300459300	quiescin sulfhydryl oxidase, putative	30	1683	1735	1288	1590.79	1404.77	0.883064
LD4Cs1C1_c1374	snoRNA	4	154	198	147	181.542	160.326	0.883136
Ld1S_350709500	Snf7, putative	35	621	664	493	608.808	537.693	0.883191
Ld1S_220238000	Acetyltransferase (GNAT) domain containing protein, putative	22	1482	1441	1070	1321.22	1167	0.883274
Ld1S_210210700	hypothetical protein	21	408	606	450	555.629	490.795	0.883315
LD36Cs2C-1_c1290	snoRNA	36	85	101	75	92.6048	81.7992	0.883315
Ld1S_310524100	adrenodoxin-like protein	31	438	979	727	897.625	792.907	0.883339
Ld1S_280405700	dolichyl-lipid chaperone, putative	28	2190	2300	1708	2108.82	1862.84	0.883356
Ld1S_350706300	Splicing factor 3B subunit 10 (SF3b10), putative	35	255	377	280	345.664	305.384	0.883471
LD36Cs1C1_c1148	snoRNA	36	98	175	130	160.454	141.785	0.883651
Ld1S_350668800	40S ribosomal protein S3A, putative	35	795	934	694	856.365	756.915	0.88387
Ld1S_090877600	hypothetical protein	9	1248	1370	1018	1256.12	1110.29	0.883899
Ld1S_100026200	histone H3	10	393	506	376	463.941	410.087	0.88392
Ld1S_280390400	hypothetical protein	28	2535	2473	1838	2267.44	2004.63	0.884091
Ld1S_350708400	hypothetical protein	35	978	923	686	846.28	748.19	0.884093
Ld1S_360737500	hypothetical protein	36	2349	2470	1836	2264.69	2002.44	0.884202
Ld1S_240292400	Nucleoporin NUP76	24	2271	2436	1811	2233.52	1975.18	0.884335
Ld1S_150104600	60S ribosomal protein L6, putative (fragment)	15	588	768	571	704.163	622.765	0.884404
LD35Cs3C5_c1048	snoRNA	35	73	39	29	35.7583	31.629	0.884523
Ld1S_350674200	cell cycle sequence binding phosphoprotein (RBP33), putative	35	1242	1241	923	1137.85	1006.68	0.884719
Ld1S_360756000	actin-like protein, putative	36	1224	1331	990	1220.37	1079.75	0.884775
Ld1S_150104500	succinate dehydrogenase, putative	15	594	808	601	740.838	655.484	0.884787
Ld1S_310515600	hypothetical protein	31	1128	2428	1806	2226.18	1969.72	0.884799
Ld1S_100024400	nuclear transport factor 2, putative	10	375	410	305	375.921	332.65	0.884895
Ld1S_130060600	hypothetical protein	13	561	617	459	565.715	500.611	0.884918
Ld1S_300472400	ferric reductase transmembrane protein, putative	30	3246	4636	3449	4250.65	3761.67	0.884964
Ld1S_160119700_pseudogene	hypothetical protein	16	907	1004	747	920.547	814.72	0.885039
Ld1S_320557400	hypothetical protein	32	1572	1708	1271	1566.03	1386.22	0.885184
LD26Cs1C1_c369	snoRNA	26	99	43	32	39.4258	34.901	0.885232
LD36Cs2C1_c1245	snoRNA	36	100	43	32	39.4258	34.901	0.885232
Ld1S_320564500	Domain of unknown function DUF21, putative	32	453	606	451	555.629	491.886	0.885278
Ld1S_250316500	Vacuolar protein sorting 55, putative	25	420	524	390	480.445	425.356	0.885338
Ld1S_340620300	Amastin surface glycoprotein, putative	34	555	133	99	121.945	107.975	0.88544
Ld1S_240280100	hypothetical protein	24	1035	1190	886	1091.09	966.321	0.885651
Ld1S_220238500	guide RNA associated protein, GAP2, putative	22	1503	1605	1195	1471.59	1303.33	0.885663
Ld1S_290424200	Formin A. Signal transduction mechanisms;Cytoskeleton	29	471	603	449	552.878	489.705	0.885737
Ld1S_130070800	hypothetical protein	13	1629	1708	1272	1566.03	1387.31	0.88588
Ld1S_210218200	60S ribosomal protein L9, putative	21	573	666	496	610.642	540.965	0.885897
Ld1S_190171800	ATP-binding cassette protein subfamily F, member 2, putative	19	1839	1771	1319	1623.79	1438.58	0.885935
Ld1S_340641300	centrin, putative	34	546	576	429	528.122	467.891	0.885953
LdBPK_3700002400_aln1	cytochrome c oxidase subunit II-3B internally edited cryptogene		630	725	540	664.738	588.954	0.885995
Ld1S_350683300	hypothetical protein	35	2220	2128	1585	1951.12	1728.69	0.885999
Ld1S_240280600	minchromosome maintenance (MCM) complex subunit, putative	24	2406	2493	1857	2285.78	2025.35	0.886064
Ld1S_240291600	WD domain, G-beta repeat/PFU (PLAA family ubiquitin binding), putative	24	2487	2494	1858	2286.7	2026.44	0.886186
Ld1S_130068300	glycosyltransferase family-like protein	13	828	1000	745	916.879	812.539	0.8862
Ld1S_220241300	3'a2rel-related protein	22	1851	2251	1677	2063.9	1829.03	0.886203
LD25Cs1C3_c325	snoRNA	25	76	51	38	46.7608	41.4449	0.886317
Ld1S_320558900	hypothetical protein	32	807	973	725	892.124	790.726	0.886341
Ld1S_190178100	glycerol uptake protein, putative (fragment)	19	2055	2488	1854	2281.2	2022.08	0.886411
Ld1S_360723500	hypothetical protein	36	504	648	483	594.138	526.787	0.886641
Ld1S_140087500	ADP ATP mitochondrial carrier-like protein. Energy production and conversion	14	1311	1226	914	1124.09	996.86	0.886812
Ld1S_140082400_pseudogene	hypothetical protein	14	1662	1557	1161	1427.58	1266.25	0.886991
Ld1S_350683000_pseudogene	hypothetical protein	35	462	523	390	479.528	425.356	0.887031
Ld1S_220249800	hypothetical protein	22	2760	2981	2223	2733.22	2424.53	0.88706
Ld1S_290423900	hypothetical protein	29	1644	1703	1270	1561.45	1385.13	0.887084
Ld1S_290423100	signal peptide peptidase, putative	29	933	1062	792	973.726	863.8	0.887108
Ld1S_360738400	hypothetical protein	36	321	366	273	335.578	297.749	0.887273
Ld1S_240271600	60S ribosomal protein L17, putative	24	501	673	502	617.06	547.509	0.887287
LD25Cs1C1_c279	snoRNA	25	91	189	141	173.29	153.783	0.887428
LD35Cs3C6_c1077	snoRNA	35	132	126	94	115.527	102.522	0.887428
Ld1S_340640200	hypothetical protein	34	2253	2320	1731	2127.16	1887.93	0.887533
LD35Cs2C2_c900	snoRNA	35	85	134	100	122.862	109.066	0.887709
Ld1S_190169500	hypothetical protein	19	1590	1526	1139	1399.16	1242.26	0.887861
Ld1S_340645500	hypothetical protein	34	906	978	730	896.708	796.179	0.887891
Ld1S_090887700	histone H2B	9	336	505	377	463.024	411.177	0.888026
Ld1S_350683600_pseudogene	60S ribosomal protein L5, putative	35	936	1169	873	1071.83	952.143	0.888332
Ld1S_310514600	GINS complex subunit Psf3, putative	31	561	1343	1003	1231.37	1093.93	0.888384
Ld1S_350669600	hypothetical protein	35	426	478	357	438.268	389.364	0.888415
Ld1S_270373100	ribonucleoside-diphosphate reductase small chain, putative (fragment)	27	1167	1126	841	1032.41	917.242	0.888451
Ld1S_300463400	rac serine-threonine kinase, putative	30	1533	1383	1033	1268.04	1126.65	0.888493
LD34Cs1C1_c886	snoRNA	34	94	83	62	76.101	67.6207	0.888565
Ld1S_320566100	pyrroline-5-carboxylate synthetase-like protein	32	1440	1826	1364	1674.22	1487.65	0.888565
Ld1S_360745500	sterol 24-c-methyltransferase, putative	36	1062	1083	809	992.98	882.341	0.888578
Ld1S_110040200	kinesin, putative	11	4254	4506	3366	4131.46	3671.15	0.888584
Ld1S_060831000	cyclophilin	6	564	668	499	612.475	544.237	0.888587
Ld1S_320570900	3-hydroxyisobutyryl-coenzyme a hydrolase-like protein	32	1089	1388	1037	1272.63	1131.01	0.88872
Ld1S_090874200_pseudogene	NRDE protein, putative	9	1521	1709	1277	1566.95	1392.77	0.888842
Ld1S_100014500	dehydrogenase-like protein	10	1239	1270	949	1164.44	1035.03	0.88887
Ld1S_090886900	mitochondrial carrier protein, putative	9	1029	1200	897	1100.26	978.318	0.889174
Ld1S_220234700	Eukaryotic translation initiation factor 4 gamma. Translation, ribosomal structure and biogenesis	22	3270	3224	2410	2956.02	2628.48	0.889196
Ld1S_140087200	Phosphoribulokinase uridine kinase family protein. Nucleotide transport and metabolism;Coenzyme transport and metabolism	14	864	1018	761	933.383	829.989	0.889227
Ld1S_210213700	hypothetical protein	21	807	876	655	803.186	714.38	0.889432
Ld1S_220234600_pseudogene	SEP domain containing protein, putative	22	1071	1114	833	1021.4	908.517	0.889479
Ld1S_170142600	hypothetical protein	17	339	460	344	421.764	375.186	0.889562
Ld1S_360730900	hypothetical protein	36	1737	1658	1240	1520.19	1352.41	0.889637
Ld1S_060835500	hypothetical protein	6	882	992	742	909.544	809.267	0.88975
Ld1S_150104200	ERV/ALR sulfhydryl oxidase domain-containing protein	15	939	1242	929	1138.76	1013.22	0.889754
Ld1S_300484500	GRAM domain containing protein, putative	30	2193	2151	1609	1972.21	1754.87	0.889798
Ld1S_310528200	ribosomal protein l7/l12-like protein	31	636	1278	956	1171.77	1042.67	0.889821
Ld1S_340616000	CS domain containing protein, putative	34	630	663	496	607.891	540.965	0.889905
Ld1S_290434900	hypothetical protein	29	912	957	716	877.454	780.91	0.889973
Ld1S_350678100_pseudogene	thioredoxin, putative	35	1689	1799	1346	1649.47	1468.02	0.889999
Ld1S_240290800	hypothetical protein	24	723	735	550	673.906	599.861	0.890125
Ld1S_280408500	SelR domain containing protein, putative	28	441	461	345	422.681	376.276	0.890213
LD18Cs1C2_c47	snoRNA	18	92	155	116	142.116	126.516	0.890229
Ld1S_180151400	btb/poz domain containing protein, putative	18	867	946	708	867.368	772.185	0.890262
Ld1S_210222600	ras-related protein Rab21, putative	21	867	1006	753	922.381	821.264	0.890374
Ld1S_160126400	Qa-SNARE protein. Function unknown	16	918	1018	762	933.383	831.08	0.890395
Ld1S_110041600	40S ribosomal protein S5 (fragment)	11	573	680	509	623.478	555.144	0.890399
Ld1S_280401900	DNA-directed RNA polymerase-like protein	28	414	513	384	470.359	418.812	0.890409
Ld1S_190163800	Qb-SNARE protein, putative	19	888	879	658	805.937	717.652	0.890456
Ld1S_290417200	RNA polymerase Rpb4, putative	29	501	573	429	525.372	467.891	0.890591
Ld1S_290441500	RNA polymerase-associated protein CTR9, putative	29	2622	2487	1862	2280.28	2030.8	0.890594
Ld1S_160123200	coatomer delta subunit-like protein	16	1611	1851	1386	1697.14	1511.65	0.890702
LD30Cs3H1_c687	snoRNA	30	73	207	155	189.794	169.052	0.890711
Ld1S_180160600	hypothetical protein	18	777	840	629	770.179	686.023	0.890732
Ld1S_210214400	hypothetical protein	21	3150	3002	2248	2752.47	2451.79	0.890761
Ld1S_210215400	vesicle-associated membrane protein, putative	21	774	888	665	814.189	725.286	0.890808
Ld1S_350688200	hypothetical protein	35	747	932	698	854.532	761.278	0.890872
Ld1S_350695000	3'-5' exonuclease, putative	35	1239	1203	901	1103.01	982.681	0.890912
Ld1S_340637200	Regulator of chromosome condensation (RCC1) repeat, putative	34	1890	1802	1350	1652.22	1472.39	0.891158
Ld1S_290430300	hypothetical protein	29	2136	2229	1670	2043.72	1821.4	0.891214
Ld1S_310519800	hypothetical protein	31	357	969	726	888.456	791.816	0.891227
Ld1S_070850500	hypothetical protein	7	588	690	517	632.647	563.869	0.891286
Ld1S_130067600	hypothetical protein	13	1338	1568	1175	1437.67	1281.52	0.891389
LdBPK_3700002800_aln1	cytochrome c oxidase subunit I		1651	2031	1522	1862.18	1659.98	0.891416
Ld1S_310496500	hypothetical protein	31	252	882	661	808.688	720.924	0.891474
Ld1S_350704900	protein kinase A catalytic subunit isoform 1 (fragment);protein kinase A catalytic subunit isoform 2 (fragment)	35	1023	942	706	863.7	770.003	0.891517
Ld1S_070848200	EamA-like transporter family, putative	7	1833	1888	1415	1731.07	1543.28	0.891518
Ld1S_090873900	microtubule associated protein-like protein	9	375	479	359	439.185	391.546	0.891527
Ld1S_300460700	hypothetical protein	30	978	974	730	893.04	796.179	0.891537
Ld1S_070850900	eukaryotic translation initiation factor 3 subunit h	7	1008	1102	826	1010.4	900.882	0.891608
Ld1S_360747100	C-4 sterol methyl oxidase, putative	36	1209	1282	961	1175.44	1048.12	0.891684
Ld1S_340656300	transmembrane/endomembrane-like protein	34	1914	1874	1405	1718.23	1532.37	0.891831
Ld1S_270364900	hypothetical protein	27	1083	1187	890	1088.34	970.684	0.891897
Ld1S_210229400	serine/threonine-protein kinase-like protein	21	1062	1303	977	1194.69	1065.57	0.89192
Ld1S_240289700	cell division cycle protein 20	24	2511	2475	1856	2269.28	2024.26	0.892028
LD25Cs1C1_c315	snoRNA	25	91	120	90	110.026	98.159	0.892148
LD33Cs1H1_c733	snoRNA	33	68	32	24	29.3401	26.1757	0.892148
LD35Cs3C5_c931	snoRNA	35	73	44	33	40.3427	35.9917	0.892148
Ld1S_190171100	methyltransferase domain containing protein, putative	19	1158	1032	774	946.219	844.168	0.892148
LD25Cs1C2_c310	snoRNA	25	82	80	60	73.3503	65.4394	0.892148
Ld1S_330579100	heat shock protein 83-1	33	249	8	6	7.33503	6.54394	0.892148
LD35Cs3C3_c1010	snoRNA	35	82	4	3	3.66752	3.27197	0.892148
LD35Cs3C3_c911	snoRNA	35	82	8	6	7.33503	6.54394	0.892148
LD5Cs1C4_c1403	snoRNA	5	56	4	3	3.66752	3.27197	0.892148
LD35Cs3C7_c998	snoRNA	35	78	76	57	69.6828	62.1674	0.892148
LD4Cs1H2_c1372	snoRNA	4	76	176	132	161.371	143.967	0.892148
LD35Cs3H1_c1013	snoRNA	35	73	36	27	33.0077	29.4477	0.892148
LD36Cs-1pC1_c1104	snoRNA	36	89	88	66	80.6854	71.9833	0.892148
Ld1S_100025500	hypothetical protein	10	1188	1040	780	953.554	850.712	0.892148
LD27Cs1C3_c659	snoRNA	27	89	68	51	62.3478	55.6235	0.892148
LD36Cs2C-1_c1244	snoRNA	36	85	104	78	95.3554	85.0712	0.892148
Ld1S_300467600	ubiquitin hydrolase, putative	30	3021	2992	2244	2743.3	2447.43	0.892148
LD27Cs1C1_c601	snoRNA	27	89	48	36	44.0102	39.2636	0.892148
LD23Cs1H2_c257	snoRNA	23	61	28	21	25.6726	22.9038	0.892148
Ld1S_350715300	protein kinase, putative	35	1179	1140	855	1045.24	932.511	0.892148
Ld1S_210210200	protein kinase, putative	21	1500	1493	1120	1368.9	1221.53	0.892347
Ld1S_360765300	oxidoreductase, putative	36	1023	1117	838	1024.15	913.97	0.892414
Ld1S_100028800	Spinocerebellar ataxia type 10 protein domain containing protein, putative	10	921	933	700	855.448	763.459	0.892467
Ld1S_320550800	hypothetical protein	32	735	873	655	800.436	714.38	0.892489
Ld1S_110037300	Nucleolar protein 47, putative	11	1797	1722	1292	1578.87	1409.13	0.892493
Ld1S_290432600	paraflagellar rod protein 1D, putative	29	1776	1722	1292	1578.87	1409.13	0.892493
Ld1S_310526900	emp24/gp25L/p24 family/GOLD, putative	31	792	1486	1115	1362.48	1216.08	0.892548
Ld1S_350714800	diffuse panbronchiolitis critical region 1. Function unknown	35	627	689	517	631.73	563.869	0.89258
Ld1S_220237300	Rab-GTPase-TBC domain containing protein, putative	22	3405	3425	2570	3140.31	2802.99	0.892582
Ld1S_280393200	Zinc finger, C3HC4 type (RING finger) containing protein, putative	28	1197	1314	986	1204.78	1075.39	0.892601
Ld1S_170138700	hypothetical protein	17	462	633	475	580.385	518.062	0.892618
Ld1S_170139100	RNA-binding protein, putative	17	1140	1194	896	1094.75	977.228	0.892646
Ld1S_280407500	40S ribosomal protein S17, putative	28	432	569	427	521.704	465.71	0.892671
Ld1S_280400200	Zinc transporter 3, putative	28	1425	1074	806	984.728	879.069	0.892702
Ld1S_170132000	Tetratricopeptide repeat, putative	17	954	1050	788	962.723	859.437	0.892714
Ld1S_070853000	polyadenylate-binding protein 1. RNA processing and modification	7	1059	1026	770	940.718	839.805	0.892728
Ld1S_SLRNA_c1215	SLRNA	36	174	417	313	382.339	341.375	0.892861
Ld1S_290430600	GTPase activator protein, putative	29	1590	1544	1159	1415.66	1264.07	0.892918
Ld1S_110045900	hypothetical protein	11	603	722	542	661.987	591.136	0.892972
Ld1S_210211900	Present in the outer mitochondrial membrane proteome 19	21	1356	1364	1024	1250.62	1116.83	0.89302
Ld1S_350709600	amino acid permease, putative	35	1554	1340	1006	1228.62	1097.2	0.893036
Ld1S_350679700	hypothetical protein	35	852	939	705	860.95	768.913	0.893098
Ld1S_160122200	hypothetical protein	16	1680	1774	1332	1626.54	1452.75	0.893154
Ld1S_310509400	cytochrome b5-like Heme/Steroid binding domain containing protein, putative	31	405	1028	772	942.552	841.986	0.893305
Ld1S_360747300	hypothetical protein	36	2790	2811	2111	2577.35	2302.37	0.893312
Ld1S_100022300	hypothetical protein	10	1128	1241	932	1137.85	1016.49	0.893346
Ld1S_360738300	aldehyde dehydrogenase, putative	36	1530	1499	1126	1374.4	1228.08	0.893537
LD20Cs1C4_c207	snoRNA	20	90	213	160	195.295	174.505	0.893544
Ld1S_350702400	hypothetical protein	35	1323	1270	954	1164.44	1040.49	0.893553
Ld1S_360732900_pseudogene	hypothetical protein	36	1038	965	725	884.789	790.726	0.893689
Ld1S_300479700	hypothetical protein	30	756	893	671	818.773	731.83	0.893813
Ld1S_110035900	5S(MS) ribosomal RNA	11	119	177	133	162.288	145.057	0.893828
Ld1S_040809400	Leucine Rich repeat, putative	4	564	527	396	483.195	431.9	0.893841
Ld1S_360743600	hypothetical protein	36	1128	1392	1046	1276.3	1140.83	0.893857
Ld1S_070850600	60S acidic ribosomal protein. Translation, ribosomal structure and biogenesis	7	753	857	644	785.766	702.383	0.893883
Ld1S_110043200	Lanosterol 14-alpha demethylase	11	1443	1368	1028	1254.29	1121.19	0.893887
LD36Cs1C1_c1196	snoRNA	36	98	169	127	154.953	138.513	0.893908
Ld1S_SLRNA_c131	SLRNA	2	175	475	357	435.518	389.364	0.894026
Ld1S_280386800	Sas10/Utp3/C1D family/Sas10 C-terminal domain containing protein, putative	28	1683	1647	1238	1510.1	1350.23	0.894134
Ld1S_210219000	hypothetical protein	21	2160	2227	1674	2041.89	1825.76	0.894151
Ld1S_270364500	KH domain containing protein, putative	27	1590	1474	1108	1351.48	1208.45	0.894166
LD36Cs-1C2_c1084	snoRNA	36	86	294	221	269.563	241.035	0.894171
Ld1S_210225600	5S(MS) ribosomal RNA	21	119	137	103	125.612	112.338	0.894319
Ld1S_070852300	hypothetical protein	7	882	1084	815	993.897	888.885	0.894343
Ld1S_360739600	endochitinase, putative	36	540	641	482	587.72	525.696	0.894468
Ld1S_280411800	function. Function unknown	28	1545	1536	1155	1408.33	1259.71	0.894471
Ld1S_220244600	immunodominant antigen. Function unknown	22	1488	1754	1319	1608.21	1438.58	0.894522
Ld1S_090883200	5S(M5) ribosomal RNA	9	77	125	94	114.61	102.522	0.894527
Ld1S_220233700	hypothetical protein	22	990	996	749	913.212	816.901	0.894537
Ld1S_210213600	hypothetical protein	21	240	371	279	340.162	304.293	0.894553
Ld1S_280405500	WW domain containing protein, putative	28	4074	4529	3406	4152.55	3714.77	0.894577
LD29Cs1H3_c663	snoRNA	29	78	121	91	110.942	99.2497	0.894606
Ld1S_140090400	hypothetical protein	14	909	1029	774	943.469	844.168	0.894749
Ld1S_360742400	chaperone protein DnaJ, putative	36	861	908	683	832.526	744.918	0.894768
Ld1S_130072300	Complex 1 protein (LYR family), putative	13	591	561	422	514.369	460.257	0.894798
Ld1S_020188600_pseudogene	ARP2/3 complex subunit, putative	2	699	743	559	681.241	609.677	0.89495
Ld1S_110042200_pseudogene	hypothetical protein	11	806	925	696	848.113	759.097	0.895041
Ld1S_220235000	hypothetical protein	22	1032	917	690	840.778	752.553	0.895067
Ld1S_300486700	hypothetical protein	30	1365	1519	1143	1392.74	1246.62	0.895085
Ld1S_210223500	hypothetical protein	21	1089	1192	897	1092.92	978.318	0.895142
Ld1S_250310000	PRP38 family, putative	25	1980	2279	1715	2089.57	1870.48	0.895149
Ld1S_250309100	ribosomal protein S25	25	363	526	396	482.279	431.9	0.89554
Ld1S_350681200	hypothetical protein	35	1920	2052	1545	1881.44	1685.06	0.895626
Ld1S_090875900	DNA photolyase, putative	9	2799	2963	2231	2716.71	2433.25	0.895661
Ld1S_070856500_pseudogene	hypothetical protein	7	921	1000	753	916.879	821.264	0.895717
Ld1S_310524400_pseudogene	protein, conserved. Source GeneDB. Function unknown	31	2526	4701	3540	4310.25	3860.92	0.895754
Ld1S_350693700	Alb1, putative	35	456	486	366	445.603	399.18	0.895819
Ld1S_340642100	ribosomal protein l35a, putative	34	435	563	424	516.203	462.438	0.895845
Ld1S_320538700	phosphatase, putative	32	1815	1787	1346	1638.46	1468.02	0.895976
Ld1S_350704700	Chromosome passenger complex (CPC) protein INCENP N terminal, putative	35	1815	1787	1346	1638.46	1468.02	0.895976
Ld1S_280413100	hypothetical protein	28	378	592	446	542.793	486.433	0.896167
Ld1S_070849800	hypothetical protein	7	3336	3244	2444	2974.36	2665.56	0.896182
Ld1S_250308600	hypothetical protein	25	597	588	443	539.125	483.161	0.896194
Ld1S_310515100	hypothetical protein	31	2010	3851	2902	3530.9	3165.08	0.896395
Ld1S_350665200	2-oxoisovalerate dehydrogenase beta subunit, mitochondrial precursor, putative	35	1101	1116	841	1023.24	917.242	0.896412
Ld1S_080863200	hypothetical protein	8	540	694	523	636.314	570.413	0.896433
Ld1S_190169200	metallo- peptidase, Clan MG, Family M24	19	1206	1169	881	1071.83	960.868	0.896473
Ld1S_280401700	DPCD protein family, putative	28	597	686	517	628.979	563.869	0.896483
Ld1S_300473900	CRAL/TRIO domain containing protein, putative	30	891	950	716	871.035	780.91	0.89653
Ld1S_140091700	tyrosyl-tRNA synthetase, putative	14	2049	1929	1454	1768.66	1585.81	0.896619
Ld1S_220243000_pseudogene	hypothetical protein	22	1314	1324	998	1213.95	1088.47	0.89664
Ld1S_180148100	Lipase (class 3), putative	18	2118	2153	1623	1974.04	1770.13	0.896706
LD26Cs1C3_c404	snoRNA	26	119	65	49	59.5972	53.4421	0.896723
Ld1S_360796900	cytochrome oxidase subunit IX, putative	36	375	512	386	469.442	420.993	0.896795
Ld1S_180159800	Acetyltransferase (GNAT) family, putative	18	2121	2094	1579	1919.95	1722.15	0.896977
LD35Cs3H3_c945	snoRNA	35	75	61	46	55.9296	50.1702	0.897023
Ld1S_250313300	hypothetical protein	25	3519	3445	2598	3158.65	2833.52	0.897068
Ld1S_360737400	Protein of unknown function (DUF2419), putative	36	1638	1741	1313	1596.29	1432.03	0.897102
Ld1S_220238900	3'a2rel-related protein	22	1851	2368	1786	2171.17	1947.91	0.897171
Ld1S_110039600	EF hand family protein. Function unknown	11	2928	3089	2330	2832.24	2541.23	0.89725
Ld1S_170141900	hypothetical protein	17	1587	1803	1360	1653.13	1483.29	0.897261
Ld1S_280383600	hypothetical protein	28	1281	1335	1007	1224.03	1098.29	0.897271
LD36Cs3H-1_c1322	snoRNA	36	87	289	218	264.978	237.763	0.897293
Ld1S_360785400	centrin-3	36	498	578	436	529.956	475.526	0.897293
Ld1S_250315100	Domain of unknown function (DUF1935), putative	25	429	460	347	421.764	378.458	0.89732
Ld1S_160120800	Component of the spindle pole body (SPB) required for the proper execution of spindle pole body (SPB) duplication. Potential role in cross-linking filaments or anchoring other molecules. It is essential for growth (By similarity). Function unknown	16	3477	3615	2727	3314.52	2974.22	0.897331
Ld1S_290425100	ribosomal protein L1a, putative	29	1122	1311	989	1202.03	1078.66	0.897365
Ld1S_250320900	Pex2 / Pex12 amino terminal region/Ring finger domain containing protein, putative	25	891	957	722	877.454	787.454	0.897431
Ld1S_240280200	emp24/gp25L/p24 family/GOLD, putative	24	684	782	590	717	643.487	0.897472
Ld1S_060834300	60S ribosomal protein L19, putative	6	717	725	547	664.738	596.589	0.89748
Ld1S_320561100	ribosomal protein L27, putative	32	405	554	418	507.951	455.894	0.897516
Ld1S_360784200	hook complex protein, conserved	36	1974	1797	1356	1647.63	1478.93	0.897609
Ld1S_190175800	proteasome regulatory non-ATP-ase subunit 9, putative	19	1239	1414	1067	1296.47	1163.73	0.897616
Ld1S_300478700	protein kinase, putative	30	2967	3093	2334	2835.91	2545.59	0.897628
Ld1S_140080700	hypothetical protein	14	933	966	729	885.705	795.088	0.897689
Ld1S_280396500	phosphonopyruvate decarboxylase-like protein	28	1248	1284	969	1177.27	1056.85	0.897707
Ld1S_170133600_pseudogene	hypothetical protein	17	435	583	440	534.541	479.889	0.897759
Ld1S_090882300	translation-associated element 2, putative	9	3687	3850	2906	3529.99	3169.45	0.897864
Ld1S_320574000	AUT2/APG4/ATG4 cysteine peptidase, putative	32	1167	1297	979	1189.19	1067.75	0.89788
Ld1S_160114300	tubulin tyrosine ligase, putative	16	2454	2639	1992	2419.64	2172.59	0.897895
Ld1S_130070600	hypothetical protein	13	963	971	733	890.29	799.451	0.897967
Ld1S_320560300	cystathionine beta-lyase, putative	32	1200	1347	1017	1235.04	1109.2	0.898109
Ld1S_210212600_pseudogene	high mobility group protein. Transcription	21	1154	1188	897	1089.25	978.318	0.898156
Ld1S_350717100_pseudogene	hypothetical protein	35	812	919	694	842.612	756.915	0.898296
Ld1S_090881400	hypothetical protein	9	321	531	401	486.863	437.353	0.898308
Ld1S_060834000	Fructose-bisphosphate aldolase class-I, putative	6	303	433	327	397.009	356.645	0.898329
Ld1S_320557900	hypothetical protein	32	3051	3522	2660	3229.25	2901.15	0.898396
Ld1S_170142700	WW domain containing protein, putative	17	4191	4152	3136	3806.88	3420.3	0.898451
Ld1S_110037600	metallo-peptidase, Clan MF, Family M17 (fragment)	11	1608	1745	1318	1599.95	1437.48	0.898454
Ld1S_210219300_pseudogene	hypothetical protein	21	1047	1177	889	1079.17	969.593	0.898465
Ld1S_160125400	EMG1/NEP1 methyltransferase, putative	16	864	940	710	861.867	774.366	0.898475
Ld1S_340646000	hypothetical protein	34	312	458	346	419.931	377.367	0.898641
Ld1S_360779300	Haemolysin-III related, putative	36	1014	961	726	881.121	791.816	0.898646
Ld1S_040803600	Zinc finger, C3HC4 type (RING finger), putative	4	987	1006	760	922.381	828.899	0.898651
LD30Cs1C1_c674	snoRNA	30	105	274	207	251.225	225.766	0.89866
Ld1S_240282900	hypothetical protein	24	2409	2466	1863	2261.02	2031.89	0.89866
Ld1S_290425900	EF-hand domain-containing protein	29	1113	1178	890	1080.08	970.684	0.898712
Ld1S_240295600	cullin-like protein-like protein	24	2235	2078	1570	1905.28	1712.33	0.898731
LD35Cs3H1_c923	snoRNA	35	73	45	34	41.2596	37.0823	0.898757
Ld1S_220239500	5'a2rel-related protein	22	1275	1211	915	1110.34	997.95	0.898778
Ld1S_290427100	hypothetical protein	29	357	397	300	364.001	327.197	0.89889
Ld1S_080863100	hypothetical protein	8	714	790	597	724.335	651.122	0.898924
Ld1S_320553700	hypothetical protein	32	276	393	297	360.334	323.925	0.898958
Ld1S_180149000	hypothetical protein	18	429	524	396	480.445	431.9	0.898958
Ld1S_100025300	multi-pass transmembrane protein. Function unknown	10	831	778	588	713.332	641.306	0.899028
Ld1S_290430800	WD domain, G-beta repeat, putative	29	1359	1380	1043	1265.29	1137.55	0.899044
Ld1S_060831200	proteasome beta 6 subunit, putative	6	744	799	604	732.587	658.756	0.89922
Ld1S_250319400	hypothetical protein	25	756	787	595	721.584	648.94	0.899328
Ld1S_SLRNA_c159	SLRNA	2	186	41	31	37.5921	33.8103	0.899401
LD26Cs1C1_c382	snoRNA	26	99	41	31	37.5921	33.8103	0.899401
Ld1S_270363300	translation initiation factor eIF2B delta subunit, putative	27	2010	1956	1479	1793.42	1613.08	0.899446
Ld1S_220235800	NFKB activating. Function unknown	22	600	443	335	406.178	365.37	0.899532
Ld1S_210213100	hypothetical protein	21	819	911	689	835.277	751.462	0.899656
Ld1S_140089300	'Cold-shock' DNA-binding domain containing protein, putative	14	1431	1449	1096	1328.56	1195.36	0.899742
Ld1S_300485300	Eukaryotic protein of unknown function (DUF872), putative	30	564	624	472	572.133	514.79	0.899773
Ld1S_320536400	60S ribosomal protein L17, putative	32	501	739	559	677.574	609.677	0.899794
Ld1S_160126900	hypothetical protein	16	1713	1671	1264	1532.11	1378.59	0.899801
Ld1S_180156400	gpi mannosyltransferase 2	18	2115	2119	1603	1942.87	1748.32	0.899867
Ld1S_190175700	mitochondrial carrier protein, putative	19	1035	1117	845	1024.15	921.604	0.899869
Ld1S_160115300	fucose kinase, putative	16	3561	3692	2793	3385.12	3046.2	0.899881
Ld1S_100016700	COPI associated protein, putative	10	390	423	320	387.84	349.01	0.899881
Ld1S_360759400	hypothetical protein	36	366	423	320	387.84	349.01	0.899881
Ld1S_170143400	MSP (Major sperm protein) domain containing protein, putative	17	1368	1738	1315	1593.54	1434.21	0.900019
Ld1S_280403300	hypothetical protein	28	2739	2725	2062	2498.5	2248.93	0.900115
Ld1S_350701300	peptidyl-prolyl cis-trans isomerase (cyclophilin), putative	35	744	818	619	750.007	675.116	0.900146
Ld1S_340645400	methyltransferase-like protein	34	1281	1225	927	1123.18	1011.04	0.900159
Ld1S_070849300	hypothetical protein	7	1197	1328	1005	1217.62	1096.11	0.90021
Ld1S_250316600	hypothetical protein	25	663	773	585	708.748	638.034	0.900227
Ld1S_340631600	d-isomer specific 2-hydroxyacid dehydrogenase- protein	34	1008	584	442	535.458	482.07	0.900295
Ld1S_350678300	hypothetical protein	35	990	1086	822	995.731	896.519	0.900363
Ld1S_210227800	hypothetical protein	21	969	1173	888	1075.5	968.503	0.900514
Ld1S_350692200	QA-SNARE protein putative	35	909	922	698	845.363	761.278	0.900534
Ld1S_180149900	Domain of unknown function (DUF4475), putative	18	1170	1264	957	1158.94	1043.76	0.900618
Ld1S_340664000	Double RNA binding domain protein 7	34	1173	1190	901	1091.09	982.681	0.900645
Ld1S_080859400	Inositol phosphosphingolipids phospholipase C	8	1962	2022	1531	1853.93	1669.79	0.900678
Ld1S_310521800	adp-ribosylation factor 1	31	549	1289	976	1181.86	1064.48	0.900684
Ld1S_270377700	aldo-keto reductase-like protein	27	1119	1285	973	1178.19	1061.21	0.900711
Ld1S_310517300	mannosyltransferase-like protein	31	2901	5993	4538	5494.86	4949.4	0.900733
Ld1S_170145900	hypothetical protein	17	774	898	680	823.358	741.646	0.900758
Ld1S_240286800	hypothetical protein	24	1851	1912	1448	1753.07	1579.27	0.900858
Ld1S_360752300	GTP-binding protein, putative	36	1464	1641	1243	1504.6	1355.69	0.901028
Ld1S_180163600	hypothetical protein	18	336	400	303	366.752	330.469	0.901069
Ld1S_320536000	19S proteasome non-atpase subunit 8	32	1080	1229	931	1126.84	1015.4	0.901101
Ld1S_240278400	hypothetical predicted multi-pass transmembrane protein	24	2970	2850	2159	2613.11	2354.73	0.901122
Ld1S_110041000	tRNA-Arg	11	74	66	50	60.514	54.5328	0.90116
LD35Cs3C5_c985	snoRNA	35	73	33	25	30.257	27.2664	0.90116
Ld1S_270375400	hypothetical protein	27	1974	2034	1541	1864.93	1680.7	0.901213
Ld1S_320533600	hypothetical protein	32	1161	1391	1054	1275.38	1149.55	0.901341
Ld1S_170137900	hypothetical protein	17	3621	3472	2631	3183.4	2869.52	0.901398
LD36Cs1C4_c1171	snoRNA	36	130	190	144	174.207	157.054	0.901539
Ld1S_270366000	Snf7, putative	27	648	814	617	746.34	672.935	0.901647
Ld1S_340641100	Histone-like transcription factor (CBF/NF-Y) and archaeal histone/Core histone H2A/H2B/H3/H4, putative	34	1098	1182	896	1083.75	977.228	0.901709
Ld1S_300471700_pseudogene	hypothetical protein	30	2073	2539	1925	2327.96	2099.51	0.901869
Ld1S_310527000	Endoplasmic Reticulum-Golgi Intermediate Compartment (ERGIC)/Endoplasmic reticulum vesicle transporter, putative	31	1404	2713	2057	2487.49	2243.48	0.901904
Ld1S_360782700	kinetoplast-associated protein, putative	36	375	517	392	474.027	427.537	0.901927
Ld1S_170144900	cytochrome b5-like Heme/Steroid binding domain containing protein, putative	17	540	608	461	557.463	502.792	0.90193
Ld1S_060834800	ATP-NAD kinase-like protein	6	3831	3921	2973	3595.08	3242.52	0.901932
Ld1S_290437200_pseudogene	Leucine Rich Repeat/Leucine rich repeat, putative	29	1431	1580	1198	1448.67	1306.61	0.901935
LdBPK_370001100_aln1	12S,large,subunit,ribosomalRNA		830	1245	944	1141.51	1029.58	0.901941
Ld1S_170145300	hypothetical protein	17	390	484	367	443.77	400.271	0.901979
Ld1S_320566000_pseudogene	ribosomal protein L3, putative (fragment)	32	1259	1481	1123	1357.9	1224.81	0.901987
Ld1S_310504100_pseudogene	Tir chaperone protein (CesT) family, putative	31	960	1630	1236	1494.51	1348.05	0.902
Ld1S_250314300	hypothetical protein	25	5751	5863	4446	5375.66	4849.06	0.902039
Ld1S_310519000	succinyl-diaminopimelate desuccinylase-like protein;cytosolic nonspecific dipeptidase, putative	31	1416	3162	2398	2899.17	2615.39	0.902117
Ld1S_280404400	Translation initiation factor eIF-2B subunit epsilon, putative	28	2511	2504	1899	2295.87	2071.16	0.902124
Ld1S_130072400	hypothetical protein	13	1263	1188	901	1089.25	982.681	0.902161
Ld1S_310508500	emp24/gp25L/p24 family/GOLD, putative	31	630	1362	1033	1248.79	1126.65	0.902192
LD36Cs-1pH1_c1100	snoRNA	36	65	87	66	79.7685	71.9833	0.902403
Ld1S_080870000_pseudogene	Zinc finger, C3HC4 type (RING finger), putative	8	1513	290	220	265.895	239.944	0.902403
Ld1S_130061600	Domain of unknown function (DUF4200), putative	13	924	920	698	843.529	761.278	0.902492
Ld1S_350678200	Iron-sulfur assembly protein 2, putative	35	663	800	607	733.503	662.028	0.902556
Ld1S_080864300	amastin-like protein	8	609	1024	777	938.884	847.44	0.902603
Ld1S_160115500	hypothetical protein	16	669	796	604	729.836	658.756	0.902609
Ld1S_360732400	protein phosphatase 2C, putative	36	1755	1733	1315	1588.95	1434.21	0.902616
Ld1S_090889900	hypothetical protein	9	546	647	491	593.221	535.512	0.90272
Ld1S_310518200	tryparedoxin 3, putative	31	561	1299	986	1191.03	1075.39	0.902908
Ld1S_180150300	hypothetical protein	18	3393	3425	2600	3140.31	2835.71	0.903001
Ld1S_250317300_pseudogene	acylphosphatase, putative	25	504	623	473	571.216	515.88	0.903127
Ld1S_210210300	hypothetical protein	21	696	731	555	670.239	605.314	0.903132
Ld1S_070848700	hypothetical protein	7	501	594	451	544.626	491.886	0.903162
Ld1S_240281900	MFS transporter. Intracellular trafficking, secretion, and vesicular transport	24	2757	2846	2161	2609.44	2356.91	0.903224
Ld1S_320546100	PPPDE putative peptidase domain containing protein, putative	32	1893	1899	1442	1741.15	1572.73	0.903267
Ld1S_280398300	protein kinase, putative	28	4887	5199	3948	4766.86	4305.91	0.903302
Ld1S_310512100	Leucine Rich Repeat, putative	31	1281	1916	1455	1756.74	1586.9	0.903323
Ld1S_340648300	hypothetical protein	34	921	848	644	777.514	702.383	0.90337
Ld1S_310520100	Exoribonuclease 2. Translation, ribosomal structure and biogenesis	31	1080	2199	1670	2016.22	1821.4	0.903373
Ld1S_290413600	hypothetical protein	29	864	1002	761	918.713	829.989	0.903426
Ld1S_350684400	ribosomal protein L32-like protein	35	636	657	499	602.39	544.237	0.903464
Ld1S_320566400	NADH dehydrogenase subunit NI8M, putative	32	498	732	556	671.156	606.405	0.903523
Ld1S_130074200	Ran-binding protein 1, putative	13	477	574	436	526.289	475.526	0.903546
Ld1S_220242500	hypothetical protein	22	5841	5374	4082	4927.31	4452.06	0.903547
Ld1S_160113700	FHA domain containing protein, putative	16	3813	3737	2839	3426.38	3096.37	0.903687
Ld1S_270368500	hypothetical protein	27	291	412	313	377.754	341.375	0.903697
Ld1S_360791900	Acyl CoA binding protein, putative	36	975	1037	788	950.804	859.437	0.903906
Ld1S_080865100	tuzin, putative (fragment)	8	1284	1437	1092	1317.56	1191	0.903944
Ld1S_360774500	Nin one binding (NOB1) Zn-ribbon like, putative	36	1323	1408	1070	1290.97	1167	0.903976
Ld1S_070851500	topoisomerase-related function protein-like protein	7	2757	2916	2216	2673.62	2416.89	0.903978
Ld1S_SLRNA_c95	SLRNA	2	175	150	114	137.532	124.335	0.904043
Ld1S_320567500_pseudogene	hypothetical protein	32	2560	2817	2141	2582.85	2335.09	0.904077
Ld1S_360755700	Macro domain containing protein, putative	36	831	946	719	867.368	784.182	0.904094
Ld1S_300462500	co-chaperone GrpE, putative	30	660	692	526	634.48	573.685	0.904181
Ld1S_290423000	IPP transferase, putative	29	648	667	507	611.559	552.963	0.904186
Ld1S_290423200	LETM1 and EF-hand domain-containing protein 1, putative	29	1509	1572	1195	1441.33	1303.33	0.904255
Ld1S_290415500	hypothetical protein	29	648	784	596	718.833	650.031	0.904286
Ld1S_190178300	glycerol uptake protein, putative (fragment)	19	1807	242	184	221.885	200.681	0.904437
Ld1S_160117600	apurinic/apyrimidinic endonuclease-redox protein	16	1344	1416	1077	1298.3	1174.64	0.904749
Ld1S_290430000	major facilitator superfamily, putative	29	1947	1462	1112	1340.48	1212.81	0.904759
Ld1S_300475900	Adenylate kinase, nuclear	30	543	631	480	578.551	523.515	0.904873
Ld1S_250313700	diacylglycerol acyltransferase, putative	25	1836	1985	1510	1820.01	1646.89	0.904882
Ld1S_240286900	WD domain, G-beta repeat, putative	24	1305	1325	1008	1214.87	1099.38	0.904941
Ld1S_110041200	hypothetical protein	11	1134	1162	884	1065.41	964.14	0.904944
LD4Cs1H1_c1373	snoRNA	4	113	301	229	275.981	249.76	0.904992
Ld1S_170139600	hypothetical protein	17	354	460	350	421.764	381.73	0.905078
Ld1S_310503100	mitochondrial RNA binding protein, putative	31	2775	5617	4274	5150.11	4661.46	0.905119
Ld1S_310499900	calpain-like cysteine peptidase, putative	31	2265	4067	3095	3728.95	3375.58	0.905237
Ld1S_140085600	protein kinase, putative	14	2979	2813	2141	2579.18	2335.09	0.905363
Ld1S_340636500	amastin-like surface protein, putative	34	576	607	462	556.546	503.883	0.905376
Ld1S_190176000	hypothetical protein	19	2430	2332	1775	2138.16	1935.91	0.90541
LD36Cs1H1_c1126	snoRNA	36	75	67	51	61.4309	55.6235	0.905464
Ld1S_SLRNA_c170	SLRNA	2	175	268	204	245.724	222.494	0.905464
Ld1S_360785100_pseudogene	rab-like GTPase activating protein, putative	36	1245	1290	982	1182.77	1071.02	0.905519
Ld1S_090874100	hypothetical protein	9	363	578	440	529.956	479.889	0.905525
Ld1S_270369600	hypothetical protein	27	336	444	338	407.094	368.642	0.905544
Ld1S_350707500_pseudogene	hypothetical protein	35	1999	1776	1352	1628.38	1474.57	0.905544
Ld1S_220235700	hypothetical protein	22	2922	2099	1598	1924.53	1742.87	0.905607
Ld1S_360750300	40S ribosomal protein S24e	36	1938	1949	1484	1787	1618.53	0.905728
Ld1S_250301700	ABC transporter, mitochondrial, putative	25	1971	2058	1567	1886.94	1709.06	0.905731
Ld1S_310515700	hypothetical protein	31	3285	6550	4988	6005.56	5440.19	0.905859
Ld1S_270376100	GTP binding protein, putative	27	1179	1191	907	1092	989.225	0.905881
Ld1S_280399100_pseudogene	methylthioribulose-1-phosphate dehydratase, putative	28	714	801	610	734.42	665.3	0.905885
Ld1S_210216700	adenylate kinase. Nucleotide transport and metabolism	21	3399	3360	2559	3080.71	2790.99	0.905955
Ld1S_280395300	Protein of unknown function (DUF423), putative	28	417	600	457	550.128	498.43	0.906026
Ld1S_320552900	hypothetical protein	32	447	642	489	588.637	533.331	0.906044
Ld1S_160123300	Domain of unknown function DUF221, putative	16	4323	4155	3165	3809.63	3451.93	0.906105
Ld1S_270369100_pseudogene	hypothetical protein	27	288	361	275	330.993	299.93	0.906152
Ld1S_220247200	fk506-binding protein 1-like protein	22	336	445	339	408.011	369.732	0.906182
Ld1S_SLRNA_c78	SLRNA	2	175	634	483	581.301	526.787	0.90622
Ld1S_140086400	protein phosphatase 2C-like protein	14	2556	2759	2102	2529.67	2292.56	0.906268
LD20Cs1C2_c190	snoRNA	20	125	63	48	57.7634	52.3515	0.906309
Ld1S_300495400	ribosomal P protein AGP2beta-1, putative	30	669	895	682	820.607	743.827	0.906436
Ld1S_210230500	hypothetical protein	21	1482	1639	1249	1502.77	1362.23	0.906482
Ld1S_300465600	protein kinase, putative	30	1836	1908	1454	1749.41	1585.81	0.906487
Ld1S_240271700	hypothetical protein	24	1401	1366	1041	1252.46	1135.37	0.906516
Ld1S_250310600	hypothetical protein	25	7779	7680	5853	7041.63	6383.61	0.906552
Ld1S_270367600	amino acid transporter, putative	27	1446	1505	1147	1379.9	1250.98	0.906573
Ld1S_340653900	hypothetical protein	34	714	736	561	674.823	611.858	0.906694
Ld1S_350708500	hypothetical protein	35	750	774	590	709.665	643.487	0.906748
Ld1S_280411500	glutamate dehydrogenase, putative	28	1359	1401	1068	1284.55	1164.82	0.906794
Ld1S_040802400	Zinc finger, C3HC4 type (RING finger), putative	4	1779	1704	1299	1562.36	1416.76	0.906808
Ld1S_130067500	hypothetical protein	13	4266	4530	3454	4153.46	3767.13	0.906984
Ld1S_210226700	NADPH:adrenodoxin oxidoreductase, mitochondrial, putative	21	2100	2261	1724	2073.06	1880.29	0.907011
Ld1S_300477600	ferric reductase transmembrane protein-like protein	30	756	838	639	768.345	696.929	0.907053
Ld1S_SLRNA_c1236	SLRNA	36	174	379	289	347.497	315.2	0.907056
Ld1S_090878800	PH domain containing protein, putative	9	3480	3550	2707	3254.92	2952.41	0.907059
Ld1S_220240200	hypothetical protein	22	3450	3222	2457	2954.19	2679.74	0.9071
Ld1S_360769100	elongation factor-2 kinase-like protein	36	1110	1011	771	926.965	840.896	0.90715
Ld1S_290428300	RNA binding protein, putative	29	2763	2537	1935	2326.12	2110.42	0.907269
Ld1S_350675900_pseudogene	Selenoprotein T, putative	35	1107	1252	955	1147.93	1041.58	0.90735
Ld1S_160112900	histone acetyltransferase-like protein	16	2280	2146	1637	1967.62	1785.4	0.907391
Ld1S_290438800	acyltransferase, putative	29	924	932	711	854.532	775.456	0.907464
Ld1S_240287900	hypothetical protein	24	1671	1784	1361	1635.71	1484.38	0.907484
Ld1S_170138500	Myb-like DNA-binding domain containing protein, putative	17	2427	2518	1921	2308.7	2095.15	0.907501
Ld1S_290419000	Ankyrin repeats (3 copies), putative	29	2538	2493	1902	2285.78	2074.43	0.907536
Ld1S_060832000	tRNA	6	85	211	161	193.462	175.596	0.907651
Ld1S_320562800_pseudogene	phosphatidate cytidylyltransferase-like protein	32	1497	1676	1279	1536.69	1394.95	0.907762
LD25Cs1C3_c289	snoRNA	25	76	38	29	34.8414	31.629	0.9078
LD26Cs1H6_LD26Cs1H9_c470	snoRNA	26	70	38	29	34.8414	31.629	0.9078
Ld1S_290441600	Domain of unknown function (DUF4586), putative	29	1224	1140	870	1045.24	948.871	0.9078
Ld1S_250301600	RNA-binding protein, putative	25	723	832	635	762.844	692.567	0.907875
Ld1S_070854900	hypothetical protein	7	2628	2640	2015	2420.56	2197.67	0.907918
Ld1S_220240900_pseudogene	50S ribosome-binding GTPase, putative	22	3054	3042	2322	2789.15	2532.5	0.907985
Ld1S_310505400	hypothetical protein	31	333	845	645	774.763	703.473	0.907985
Ld1S_250298700	pre-mRNA-splicing factor of RES complex, putative	25	561	638	487	584.969	531.15	0.907996
Ld1S_160120900	protein kinase, putative	16	1422	1399	1068	1282.71	1164.82	0.908091
Ld1S_250314800	hypothetical protein	25	4710	4599	3511	4216.73	3829.29	0.90812
Ld1S_310508700	monoglyceride lipase, putative	31	936	2080	1588	1907.11	1731.96	0.908161
Ld1S_350714500	tubulin tyrosine ligase, putative	35	2178	1907	1456	1748.49	1588	0.90821
Ld1S_340623200	Stage II sporulation protein E (SpoIIE), putative	34	633	757	578	694.078	630.399	0.908255
Ld1S_360786500	Vps54-like protein, putative	36	3588	3139	2397	2878.08	2614.3	0.908348
Ld1S_360773900	hypothetical protein	36	1059	1138	869	1043.41	947.78	0.90835
Ld1S_250312200	calpain family cysteine protease-like protein	25	2121	2090	1596	1916.28	1740.69	0.908369
LD26Cs1C1_c434	snoRNA	26	99	55	42	50.4284	45.8076	0.908369
Ld1S_290436300_pseudogene	hypothetical protein	29	1323	1426	1089	1307.47	1187.72	0.908414
Ld1S_350693100	Alpha/beta hydrolase family, putative	35	1203	1113	850	1020.49	927.058	0.908447
Ld1S_110034000	14-3-3 protein 2, putative	11	762	821	627	752.758	683.841	0.908448
Ld1S_130066500	hypothetical protein	13	657	800	611	733.503	666.391	0.908504
Ld1S_290421700	cysteine peptidase C (CPC)	29	1023	1126	860	1032.41	937.964	0.908523
Ld1S_300484900	Translation machinery associated TMA7, putative	30	150	254	194	232.887	211.587	0.908539
Ld1S_340657900	hypothetical protein	34	594	652	498	597.805	543.147	0.908568
Ld1S_360755200	hypothetical protein	36	2562	2587	1976	2371.97	2155.14	0.908586
Ld1S_090885300	whole genome shotgun sequence. Signal transduction mechanisms	9	1377	1495	1142	1370.73	1245.53	0.908658
Ld1S_140082200	Ion channel, putative	14	1515	1597	1220	1464.26	1330.6	0.908721
Ld1S_180151200	paralyzed flagella protein 20	18	1863	1953	1492	1790.67	1627.26	0.908745
Ld1S_140081500	cystathionine beta-lyase-like protein	14	1380	1254	958	1149.77	1044.85	0.908748
Ld1S_320562000	exonuclease-like protein	32	567	716	547	656.486	596.589	0.908762
Ld1S_090873800	ATG8/AUT7/APG8/PAZ2, putative	9	405	500	382	458.44	416.631	0.908801
Ld1S_280392500	SMP-30/Gluconolaconase/LRE-like region, putative	28	1242	1284	981	1177.27	1069.93	0.908824
Ld1S_210224500	DNA polymerase eta, putative (fragment)	21	2361	2458	1878	2253.69	2048.25	0.908844
LD27Cs1H-1_LD27Cs1H2_c527	snoRNA	27	70	89	68	81.6023	74.1646	0.908855
LD36Cs-1pC1_c1098	snoRNA	36	89	89	68	81.6023	74.1646	0.908855
Ld1S_150102200	hypothetical protein	15	1101	1335	1020	1224.03	1112.47	0.908855
Ld1S_180147500	hypothetical protein	18	1362	1335	1020	1224.03	1112.47	0.908855
Ld1S_360741000	hypothetical protein	36	393	462	353	423.598	385.002	0.908884
Ld1S_340619900	amastin-like surface protein, putative	34	531	195	149	178.791	162.508	0.908923
Ld1S_100024600	histone H3	10	393	530	405	485.946	441.716	0.908981
Ld1S_070852700	dihydrolipoamide branched chain transacylase. Energy production and conversion	7	873	971	742	890.29	809.267	0.908993
Ld1S_180148300	RNA recognition motif. (a.k.a. RRM, RBD, or RNP domain), putative	18	1047	1056	807	968.225	880.159	0.909045
Ld1S_SLRNA_c164	SLRNA	2	177	475	363	435.518	395.908	0.909052
Ld1S_280393800	haloacid dehalogenase-like hydrolase-like protein	28	870	878	671	805.02	731.83	0.909083
Ld1S_350706400	hypothetical protein	35	1269	1239	947	1136.01	1032.85	0.909189
Ld1S_160125800	paraflagellar rod protein 2C	16	1800	1430	1093	1311.14	1192.09	0.909201
Ld1S_190170600	Flagellum attachment zone protein 7 (fragment)	19	3183	3030	2316	2778.14	2525.96	0.909225
Ld1S_250309400	hypothetical protein	25	1836	2118	1619	1941.95	1765.77	0.909278
Ld1S_060832100_pseudogene	FHA domain containing protein, putative	6	2019	2063	1577	1891.52	1719.96	0.909302
Ld1S_310509900	tRNA-Glu	31	74	208	159	190.711	173.414	0.909305
Ld1S_270367400	diacylglycerol acyltransferase, putative	27	1086	1244	951	1140.6	1037.21	0.90936
Ld1S_090874700	DNA replication licensing factor MCM4	9	2688	2876	2199	2636.94	2398.35	0.909519
Ld1S_350689300	Autophagy-related protein 24	35	1254	1228	939	1125.93	1024.13	0.909584
Ld1S_250315600	hypothetical protein	25	3099	3251	2486	2980.77	2711.37	0.90962
LD26Cs1H6_c439	snoRNA	26	70	17	13	15.5869	14.1785	0.909641
LD25Cs1C4_c340	snoRNA	25	114	187	143	171.456	155.964	0.909641
Ld1S_080865500_pseudogene	amastin-like protein	8	567	646	494	592.304	538.784	0.909641
LD35Cs3C5_c1003	snoRNA	35	73	34	26	31.1739	28.3571	0.909641
Ld1S_360733700	tRNA	36	72	136	104	124.696	113.428	0.909641
Ld1S_350696700	hypothetical protein	35	807	897	686	822.441	748.19	0.909719
Ld1S_360739000	hypothetical protein	36	2634	2436	1863	2233.52	2031.89	0.909727
Ld1S_320553400	cop-coated vesicle membrane protein p24 precursor, putative	32	483	625	478	573.05	521.334	0.909753
Ld1S_310520500	prostaglandin f2-alpha synthase	31	855	1705	1304	1563.28	1422.22	0.909764
Ld1S_310516600	protein kinase, putative	31	4080	7747	5925	7103.06	6462.14	0.909768
Ld1S_240290300	fatty acid transporter protein-like protein	24	3951	3780	2891	3465.8	3153.09	0.909771
Ld1S_140081800	amastin-like surface protein-like protein. Function unknown	14	828	927	709	849.947	773.275	0.909792
Ld1S_360761000	transcription factor BTF3, putative	36	312	370	283	339.245	308.656	0.90983
Ld1S_140091300	DnaJ domain containing protein, putative	14	1725	1765	1350	1618.29	1472.39	0.909839
Ld1S_210224700	hypothetical protein	21	1611	1748	1337	1602.71	1458.21	0.909841
Ld1S_110033900	hypothetical protein	11	1410	1476	1129	1353.31	1231.35	0.909878
Ld1S_140083900	fatty acid elongase, putative	14	900	919	703	842.612	766.731	0.909946
Ld1S_090878200	hypothetical protein	9	1470	1604	1227	1470.67	1338.24	0.909946
Ld1S_290438900	hypothetical protein	29	1239	1213	928	1112.17	1012.13	0.910045
Ld1S_310519200	hypothetical protein	31	1503	2967	2270	2720.38	2475.79	0.910089
Ld1S_130072800	AAA domain/Dpy-30 motif containing protein, putative	13	3435	3338	2554	3060.54	2785.54	0.910144
Ld1S_360725500	Elongation factor G1, mitochondrial, putative	36	2241	2176	1665	1995.13	1815.94	0.910188
Ld1S_300472800_pseudogene	Hsp33 protein, putative	30	1350	3991	3054	3659.27	3330.86	0.910255
Ld1S_060830900	hypothetical protein	6	1806	1934	1480	1773.24	1614.17	0.910292
Ld1S_270375200	EMG1/NEP1 methyltransferase, putative	27	741	852	652	781.181	711.108	0.910298
Ld1S_360736700	universal minicircle sequence binding protein (fragment);universal minicircle sequence binding protein, putative	36	348	524	401	480.445	437.353	0.910309
Ld1S_360756200	hypothetical protein	36	1227	1325	1014	1214.87	1105.93	0.910328
Ld1S_270374400	NLI interacting factor-like phosphatase, putative	27	864	916	701	839.861	764.55	0.910329
Ld1S_210215200	RF-1 domain containing protein, putative	21	1752	1960	1500	1797.08	1635.98	0.910355
Ld1S_090883800	hypothetical protein	9	270	375	287	343.83	313.018	0.910387
Ld1S_340650400	hypothetical protein	34	765	375	287	343.83	313.018	0.910387
Ld1S_280397300	Flagellum attachment zone protein 20	28	2553	2830	2166	2594.77	2362.36	0.910432
Ld1S_270367100	diacylglycerol acyltransferase, putative	27	4674	4429	3390	4060.86	3697.32	0.910478
Ld1S_340637000	pyroglutamyl-peptidase I, putative	34	834	874	669	801.353	729.649	0.910522
Ld1S_250301100	Kringle domain containing protein, putative	25	3444	3266	2500	2994.53	2726.64	0.910541
Ld1S_250317000	hypothetical protein	25	696	823	630	754.592	687.113	0.910576
Ld1S_160125300	OTU-like cysteine protease, putative	16	2808	2811	2152	2577.35	2347.09	0.910662
Ld1S_060830800_pseudogene	ATP-binding cassette protein subfamily G, member 2 (fragment);ATP-binding cassette protein subfamily G, member 3, putative;ATP-binding cassette protein subfamily G, member 1, putative (fragment)	6	1096	1105	846	1013.15	922.695	0.910718
Ld1S_240282300	DNAJ domain protein, putative	24	1308	1425	1091	1306.55	1189.91	0.910721
Ld1S_360791500	hypothetical protein	36	1773	1664	1274	1525.69	1389.5	0.910734
Ld1S_180154500	DNA-directed RNA polymerases II, putative	18	720	768	588	704.163	641.306	0.910734
Ld1S_350691200	TFIIF-stimulated CTD phosphatase, putative	35	1206	1340	1026	1228.62	1119.01	0.91079
Ld1S_250312100	cyclin	25	930	1003	768	919.63	837.624	0.910827
Ld1S_300457100	RanBP2-type domain-containing protein	30	1161	1178	902	1080.08	983.772	0.910829
Ld1S_180162400	hypothetical protein	18	1692	1806	1383	1655.88	1508.38	0.91092
Ld1S_340657200_pseudogene	hypothetical protein	34	1500	1422	1089	1303.8	1187.72	0.91097
Ld1S_360726400	GPI transamidase component Tta2, putative	36	1485	1388	1063	1272.63	1159.37	0.911002
Ld1S_100023300	hypothetical protein	10	378	598	458	548.294	499.52	0.911045
Ld1S_340649400	cytochrome b5-like Heme/Steroid binding domain containing protein, putative	34	537	692	530	634.48	578.048	0.911057
LD20Cs1C5_c218	snoRNA	20	78	188	144	172.373	157.054	0.91113
Ld1S_210217100	U4/U6 small nuclear ribonuclear protein, putative	21	1833	1927	1476	1766.83	1609.81	0.91113
Ld1S_250310800	TAP42-like family, putative	25	1422	1457	1116	1335.89	1217.17	0.91113
Ld1S_210231100	methyltransferase domain containing protein, putative	21	1041	1111	851	1018.65	928.148	0.911153
Ld1S_170142400	hypothetical protein	17	357	453	347	415.346	378.458	0.911186
Ld1S_270361600	hypothetical protein	27	441	513	393	470.359	428.628	0.911278
Ld1S_280388600	Eukaryotic translation initiation factor 4 gamma. Translation, ribosomal structure and biogenesis	28	1515	1445	1107	1324.89	1207.36	0.911288
Ld1S_320548300	NUDIX hydrolase dihydroneopterin triphosphate pyrophosphohydrolase/hydrolase, putative	32	735	868	665	795.851	725.286	0.911334
Ld1S_070852500	DNAJ-domain transmembrane-like protein	7	1254	1364	1045	1250.62	1139.74	0.911334
Ld1S_310509200	Cytochrome b5-like Heme/Steroid binding domain containing protein, putative	31	489	1078	826	988.396	900.882	0.911459
Ld1S_140081400	N-terminal conserved domain of Nudc./CS domain containing protein, putative	14	969	1138	872	1043.41	951.052	0.911486
Ld1S_160117800	LysM domain containing protein, putative	16	2550	2567	1967	2353.63	2145.32	0.911495
LD27Cs1H1_c521	snoRNA	27	66	184	141	168.706	153.783	0.911543
Ld1S_220246900	MORN repeat, putative	22	1581	1481	1135	1357.9	1237.89	0.911625
Ld1S_240280700	hypothetical protein	24	1401	1417	1086	1299.22	1184.45	0.911666
Ld1S_360731900	hypothetical protein	36	1008	1036	794	949.887	865.981	0.911667
Ld1S_160112600	mitochondrial ornithine transporter 1-like protein	16	1152	1263	968	1158.02	1055.76	0.911691
Ld1S_210213500	2-oxoisovalerate dehydrogenase alpha subunit, putative	21	1440	1636	1254	1500.01	1367.68	0.91178
LdBPK_3700002600_aln1	5p-edited cryptogene encoding MURF2 _maxicircle unassigned reading frame 2_ protein of unknown function		1053	1362	1044	1248.79	1138.64	0.911799
Ld1S_340616500	Regulatory subunit of type II PKA R-subunit, putative	34	363	497	381	455.689	415.54	0.911894
Ld1S_280409100	hypothetical protein	28	369	450	345	412.596	376.276	0.911974
LD35Cs3H2_c970	snoRNA	35	73	30	23	27.5064	25.0851	0.911974
Ld1S_060838300	hypothetical protein	6	4821	5083	3897	4660.5	4250.29	0.911981
Ld1S_170137000	EF-hand domain pair, putative	17	3249	3207	2459	2940.43	2681.92	0.912085
Ld1S_220241000	hypothetical protein	22	909	1102	845	1010.4	921.604	0.912117
Ld1S_300479200	RNA recognition motif. (a.k.a. RRM, RBD, or RNP domain), putative	30	1512	1484	1138	1360.65	1241.17	0.912187
Ld1S_310512900	hypothetical protein	31	4734	9322	7149	8547.15	7797.1	0.912246
Ld1S_340627000	TPR repeat/SET domain containing protein, putative	34	2103	2115	1622	1939.2	1769.04	0.912255
Ld1S_350715200	PSP1 C-terminal conserved region, putative	35	843	828	635	759.176	692.567	0.912261
Ld1S_170139500	hypothetical protein	17	1545	1532	1175	1404.66	1281.52	0.912336
Ld1S_300460400	glycosyltransferase family 28 protein, putative	30	1314	1438	1103	1318.47	1202.99	0.912415
Ld1S_070852800	flavoprotein subunit-like protein	7	2016	2009	1541	1842.01	1680.7	0.912427
Ld1S_240294100	ubiquitin-conjugating enzyme, putative	24	981	1026	787	940.718	858.346	0.912437
Ld1S_320559100	Cell division protein kinase 2. Signal transduction mechanisms	32	2763	2911	2233	2669.04	2435.44	0.912478
Ld1S_280401500	hypothetical protein	28	1737	1915	1469	1755.82	1602.17	0.912491
Ld1S_210224000	metallo-beta-lactamase family-like protein	21	1011	1052	807	964.557	880.159	0.912501
LD36Cs2C1_c1279	snoRNA	36	102	73	56	66.9322	61.0767	0.912517
LD19Cs1H2_c66	snoRNA	19	76	146	112	133.864	122.153	0.912517
Ld1S_160118300	hypothetical protein	16	1809	2014	1545	1846.59	1685.06	0.912525
Ld1S_190166400	hypothetical protein	19	2883	2826	2168	2591.1	2364.54	0.912563
Ld1S_180147700	ADP-ribosylation factor-like protein 2-binding protein, putative	18	384	451	346	413.513	377.367	0.912589
Ld1S_250300700	WD domain, G-beta repeat/Utp13 specific WD40 associated domain containing protein, putative	25	3054	3029	2324	2777.23	2534.68	0.912667
Ld1S_350671900	hypothetical protein	35	2190	2007	1540	1840.18	1679.61	0.912744
Ld1S_220236800	Putative tRNA binding domain containing protein, putative	22	1248	1217	934	1115.84	1018.67	0.912918
Ld1S_190165300	metallo-peptidase, Clan MG, Family M24	19	1143	1101	845	1009.48	921.604	0.912946
Ld1S_160125100	hypothetical protein	16	327	400	307	366.752	334.831	0.912965
Ld1S_220243700	CRAL/TRIO domain containing protein, putative	22	2139	2185	1677	2003.38	1829.03	0.912972
Ld1S_250301500	hypothetical protein	25	1686	1613	1238	1478.93	1350.23	0.912981
Ld1S_280391900	AN1-like zinc finger, putative	28	303	413	317	378.671	345.738	0.91303
Ld1S_SLRNA_c111	SLRNA	2	174	555	426	508.868	464.619	0.913045
Ld1S_360775000	Domain of unknown function (DUF4496), putative	36	795	740	568	678.491	619.493	0.913045
Ld1S_340642000	Elongation factor Tu GTP binding domain containing protein, putative	34	2628	2474	1899	2268.36	2071.16	0.913063
Ld1S_160123400	cyclophilin, putative	16	1101	1222	938	1120.43	1023.04	0.913077
Ld1S_350707700	hypothetical protein	35	1803	1760	1351	1613.71	1473.48	0.9131
Ld1S_240278100	protein kinase, putative	24	3480	3387	2600	3105.47	2835.71	0.913132
Ld1S_340631700	d-isomer specific 2-hydroxyacid dehydrogenase- protein	34	1008	581	446	532.707	486.433	0.913134
Ld1S_280384200	RNA guanylyltransferase. RNA processing and modification	28	684	762	585	698.662	638.034	0.913222
Ld1S_360779500	Phosphoseryl-tRNA Kinase, putative	36	1341	1352	1038	1239.62	1132.1	0.913264
Ld1S_340626900	uracil phosphoribosyltransferase, putative	34	729	788	605	722.501	659.847	0.913282
Ld1S_100020500	hypothetical protein	10	255	267	205	244.807	223.584	0.91331
Ld1S_190171400	transporter, putative	19	1476	1658	1273	1520.19	1388.41	0.913313
Ld1S_070849900	cysteine peptidase B (CPB)	7	4662	4565	3505	4185.55	3822.75	0.91332
Ld1S_300463300	hypothetical protein	30	1278	1374	1055	1259.79	1150.64	0.913359
Ld1S_210223900	histone deacetylase, putative	21	1293	1275	979	1169.02	1067.75	0.913373
LD35Cs1C1_c898	snoRNA	35	86	237	182	217.3	198.499	0.913479
Ld1S_350676200	oligosaccharyl transferase-like protein (fragment);oligosaccharyl transferase subunit, putative (fragment);oligosaccharyl transferase-like protein	35	2385	2314	1777	2121.66	1938.1	0.913481
Ld1S_180152300	peroxisomal enoyl-coa hydratase, putative	18	972	1030	791	944.386	862.709	0.913513
Ld1S_350683200	protein kinase-like protein	35	1728	1698	1304	1556.86	1422.22	0.913515
Ld1S_320567700	chaperone protein DnaJ, putative	32	1203	1332	1023	1221.28	1115.74	0.913581
LD4Cs1H1_c1361	snoRNA	4	113	319	245	292.485	267.211	0.913589
Ld1S_350670500	SNF-7-like protein, conserved	35	675	733	563	672.073	614.039	0.91365
Ld1S_240290700	short chain dehydrogenase/reductase, putative	24	1524	1531	1176	1403.74	1282.61	0.913709
Ld1S_220246300	Putative S-adenosyl-L-methionine-dependent methyltransferase, putative	22	1536	1484	1140	1360.65	1243.35	0.91379
Ld1S_320571000	3-hydroxyisobutyryl-coenzyme a hydrolase-like protein	32	1089	1346	1034	1234.12	1127.74	0.9138
Ld1S_310522900	WD domain, G-beta repeat, putative	31	1542	2964	2277	2717.63	2483.42	0.91382
Ld1S_340645100_pseudogene	major facilitator superfamily, putative	34	2052	1916	1472	1756.74	1605.45	0.913877
Ld1S_270367300	amino acid transporter, putative	27	1446	1420	1091	1301.97	1189.91	0.913928
Ld1S_160112700	hypothetical protein	16	396	505	388	463.024	423.175	0.913936
Ld1S_100016000	nucleolar protein 56, putative	10	1422	1377	1058	1262.54	1153.91	0.91396
Ld1S_110032200	cytoplasmic translation machinery associated protein, putative	11	591	596	458	546.46	499.52	0.914102
Ld1S_350697900	hypothetical protein	35	567	596	458	546.46	499.52	0.914102
Ld1S_250321900	hypothetical protein	25	207	324	249	297.069	271.573	0.914176
Ld1S_240296000	hypothetical protein	24	777	795	611	728.919	666.391	0.914218
Ld1S_160124500	cytochrome c, putative	16	342	458	352	419.931	383.911	0.914224
Ld1S_140082700	WD domain, G-beta repeat, putative	14	3525	3479	2674	3189.82	2916.41	0.914287
Ld1S_300472700	Protein of unknown function (DUF1077), putative	30	453	752	578	689.493	630.399	0.914294
Ld1S_140086800	immunodominant antigen, putative	14	2586	2537	1950	2326.12	2126.78	0.914302
Ld1S_300488600	RNA-binding protein 42 (RNA-binding motif protein 42), putative	30	999	1020	784	935.217	855.074	0.914306
Ld1S_360734800	translation elongation factor 1-beta, putative	36	636	683	525	626.229	572.594	0.914354
Ld1S_110040900	tRNA-Met	11	73	147	113	134.781	123.244	0.914401
Ld1S_280406100	Hypothetical protein, conserved. Function unknown	28	2022	2058	1582	1886.94	1725.42	0.914401
Ld1S_070850200	Molybdopterin guanine dinucleotide synthesis protein B, putative	7	4602	4743	3646	4348.76	3976.53	0.914406
Ld1S_360759900	hypothetical protein	36	1023	1055	811	967.308	884.522	0.914416
Ld1S_270374300	WD domain, G-beta repeat, putative	27	4776	4873	3746	4467.95	4085.6	0.914423
Ld1S_SLRNA_c101	SLRNA	2	174	307	236	281.482	257.395	0.914427
Ld1S_310516100_pseudogene	acetylornithine deacetylase-like protein	31	381	973	748	892.124	815.811	0.914459
Ld1S_360730000	40S ribosomal protein S10, putative (fragment);40S ribosomal protein S10, putative	36	507	653	502	598.722	547.509	0.914463
Ld1S_020186000	casein kinase II, alpha chain, putative	2	1146	1211	931	1110.34	1015.4	0.914495
Ld1S_310512600	surface membrane protein gp46-like protein	31	912	1064	818	975.56	892.157	0.914508
Ld1S_210222700	hypothetical protein	21	2349	2500	1922	2292.2	2096.24	0.914511
Ld1S_160114000	2OG-Fe(II) oxygenase superfamily, putative	16	1107	1233	948	1130.51	1033.94	0.914578
Ld1S_350716200_pseudogene	60S ribosomal protein L37	35	252	411	316	376.837	344.647	0.914578
Ld1S_360745700	hypothetical protein	36	1017	1087	836	996.648	911.788	0.914855
Ld1S_360726100	Mitochondrial ATP synthase epsilon chain, putative	36	801	745	573	683.075	624.946	0.914901
Ld1S_250305100_pseudogene	hypothetical protein	25	3198	3201	2462	2934.93	2685.2	0.914909
Ld1S_290426600	Hsp70 protein/TPR repeat, putative	29	2178	2240	1723	2053.81	1879.2	0.914983
Ld1S_340654600	tRNA-Thr	34	72	52	40	47.6777	43.6262	0.915024
LD27Cs1C3_c634	snoRNA	27	89	52	40	47.6777	43.6262	0.915024
LD35Cs3H2_c925	snoRNA	35	73	26	20	23.8389	21.8131	0.915024
Ld1S_180162600	nonspecific nucleoside hydrolasewith	18	945	923	710	846.28	774.366	0.915024
Ld1S_340626100	amastin-like surface protein, putative	34	597	598	460	548.294	501.702	0.915024
Ld1S_360782500_pseudogene	Nitroreductase family, putative	36	702	780	600	715.166	654.394	0.915024
Ld1S_240275400	ubiquitin carboxyl-terminal hydrolase, putative	24	924	1001	770	917.796	839.805	0.915024
Ld1S_310508300	Domain of unknown function (DUF4498), putative	31	1146	2419	1861	2217.93	2029.71	0.915137
Ld1S_210226900	Peptidase C19, ubiquitin carboxyl-terminal hydrolase, putative	21	2166	2142	1648	1963.96	1797.4	0.915194
Ld1S_320537700	sulfite exporter TauE/SafE, putative	32	1536	1522	1171	1395.49	1277.16	0.915204
Ld1S_110031700	NGG1 interacting factor 3-like protein	11	840	876	674	803.186	735.102	0.915233
Ld1S_070846600	homoserine dehydrogenase-like protein	7	1101	1154	888	1058.08	968.503	0.915341
Ld1S_290429600	hypothetical protein	29	2139	2022	1556	1853.93	1697.06	0.915386
Ld1S_250297200	Qc-SNARE protein, putative	25	363	421	324	386.006	353.373	0.915458
Ld1S_350702700	Cullin family, putative	35	2628	2357	1814	2161.08	1978.45	0.915489
Ld1S_310497900	hypothetical protein	31	621	1363	1049	1249.71	1144.1	0.915494
Ld1S_110036100	tetratricopeptide repeat (TPR) protein	11	1224	1298	999	1190.11	1089.57	0.915517
Ld1S_SLRNA_c102	SLRNA	2	174	356	274	326.409	298.84	0.915538
Ld1S_320557500	hypothetical protein	32	1068	1151	886	1055.33	966.321	0.91566
Ld1S_220244400	hypothetical protein	22	1341	1555	1197	1425.75	1305.52	0.915671
Ld1S_320537900	protein binding zinc ion binding. Posttranslational modification, protein turnover, chaperones	32	537	743	572	681.241	623.855	0.915763
Ld1S_360787600	glucose transporter 2	36	1962	1938	1492	1776.91	1627.26	0.915779
Ld1S_300489600	3-hydroxy-3-methylglutaryl-CoA reductase, putative	30	1305	1430	1101	1311.14	1200.81	0.915855
Ld1S_190175100	hypothetical protein	19	3771	3739	2879	3428.21	3140	0.915929
Ld1S_300457900	hypothetical protein	30	447	561	432	514.369	471.163	0.916002
Ld1S_270373000	Transmembrane adaptor Erv26, putative	27	687	748	576	685.826	628.218	0.916002
Ld1S_290422000	High mobility group protein TDP1	29	909	1009	777	925.131	847.44	0.916021
Ld1S_160125900	paraflagellar rod protein 2C	16	1800	1218	938	1116.76	1023.04	0.916075
Ld1S_150108000	Putative papain-like cysteine peptidase (DUF1796), putative	15	1218	1310	1009	1201.11	1100.47	0.916211
Ld1S_350713300	AMP deaminase, putative;adenosine monophosphate deaminase, putative	35	4419	3985	3070	3653.76	3348.31	0.916401
Ld1S_310508200	hypothetical protein	31	639	1446	1114	1325.81	1214.99	0.916416
Ld1S_350680100	rieske iron-sulfur protein, mitochondrial precursor, putative	35	894	980	755	898.542	823.445	0.916424
Ld1S_210218300	kinesin, putative	21	6387	6787	5229	6222.86	5703.04	0.916466
Ld1S_110038600	anion-transporting ATPase-like protein	11	1230	1403	1081	1286.38	1179	0.916524
Ld1S_SLRNA_c77	SLRNA	2	175	1085	836	994.814	911.788	0.916542
Ld1S_320544200	kinetoplast polyadenylation/uridylation factor 2, putative	32	2055	2144	1652	1965.79	1801.76	0.91656
Ld1S_320538800	AKAP7 2'5' RNA ligase-like domain containing protein, putative	32	849	1007	776	923.297	846.349	0.916659
Ld1S_340629900	NLI-interacting factor, putative	34	1077	1077	830	987.479	905.245	0.916723
Ld1S_160111800	hypothetical protein	16	627	737	568	675.74	619.493	0.916762
Ld1S_300485800	GTPase activator-like protein	30	975	929	716	851.781	780.91	0.916797
Ld1S_310501100	hypothetical protein	31	255	855	659	783.932	718.742	0.916843
LD36Cs2C1_c1257	snoRNA	36	100	48	37	44.0102	40.3543	0.91693
Ld1S_170142500	NOL1/NOP2/sun family, putative	17	3628	3736	2880	3425.46	3141.09	0.916983
Ld1S_340631400	D-isomer specific 2-hydroxyacid dehydrogenase (fragment)	34	981	799	616	732.587	671.844	0.917085
Ld1S_310525500	2-oxoglutarate dehydrogenase, e3 component, lipoamidedehydrogenase-like protein	31	1881	3551	2738	3255.84	2986.22	0.917188
Ld1S_060841600	hypothetical protein	6	822	961	741	881.121	808.176	0.917214
Ld1S_350677200	hypothetical protein	35	2544	2608	2011	2391.22	2193.31	0.917234
Ld1S_160119200	Iron-sulfur assembly protein 1, putative	16	882	1031	795	945.303	867.072	0.917242
Ld1S_300467300	DHHC palmitoyltransferase, putative	30	2031	2071	1597	1898.86	1741.78	0.917277
Ld1S_090887300	PPPDE putative peptidase domain containing protein, putative	9	765	852	657	781.181	716.561	0.917279
Ld1S_240284600	WASH complex subunit 7, N-terminal/WASH complex subunit 7/WASH complex subunit 7, C-terminal, putative	24	4434	4383	3380	4018.68	3686.42	0.91732
Ld1S_130063700	hypothetical protein	13	1479	1381	1065	1266.21	1161.55	0.917343
Ld1S_060830700	ATP-binding cassette protein subfamily G, member 2 (fragment);ATP-binding cassette protein subfamily G, member 3, putative;ATP-binding cassette protein subfamily G, member 1, putative (fragment)	6	1992	2024	1561	1855.76	1702.51	0.91742
Ld1S_350687500	hypothetical protein	35	1605	1727	1332	1583.45	1452.75	0.917461
Ld1S_310523600	hypothetical protein	31	660	1535	1184	1407.41	1291.34	0.917527
Ld1S_340634100	Amastin surface glycoprotein, putative	34	633	691	533	633.564	581.32	0.91754
Ld1S_280396200	hypothetical protein	28	312	398	307	364.918	334.831	0.917553
Ld1S_350673500	hypothetical protein	35	1563	1627	1255	1491.76	1368.77	0.917554
Ld1S_180151500	hypothetical protein	18	1263	1330	1026	1219.45	1119.01	0.917638
LD26Cs1H6_LD26Cs1H9_c379	snoRNA	26	70	35	27	32.0908	29.4477	0.917638
Ld1S_070849400	60S ribosomal protein L7a, putative	7	795	919	709	842.612	773.275	0.917712
Ld1S_130060300	SURF1 family, putative	13	1059	1046	807	959.056	880.159	0.917735
Ld1S_360786100	Galactose oxidase, central domain containing protein, putative	36	1458	1348	1040	1235.95	1134.28	0.917739
Ld1S_310515300	hypothetical protein	31	1149	2403	1854	2203.26	2022.08	0.917765
Ld1S_110044100	SKP1-like protein	11	552	591	456	541.876	497.339	0.91781
Ld1S_180160200	hypothetical protein	18	1881	1826	1409	1674.22	1536.73	0.91788
LD36Cs2C2_c1266	snoRNA	36	97	92	71	84.3529	77.4366	0.918007
Ld1S_220244900	WD domain, G-beta repeat, putative	22	4905	5139	3966	4711.84	4325.54	0.918015
Ld1S_100027200	hypothetical protein	10	1512	1551	1197	1422.08	1305.52	0.918032
Ld1S_170134900	hypothetical protein	17	7128	7367	5686	6754.65	6201.47	0.918104
Ld1S_160112500	mitochondrial ornithine carrier protein-like protein	16	900	859	663	787.599	723.105	0.918113
Ld1S_360758800	Protein of unknown function (DUF2009), putative	36	1404	1381	1066	1266.21	1162.64	0.918204
Ld1S_350680000	hypothetical protein	35	1065	1105	853	1013.15	930.33	0.918253
Ld1S_090875700	hypothetical protein	9	756	956	738	876.537	804.904	0.918278
Ld1S_310521900_pseudogene	phosphatidylethanolaminen-methyltransferase-lik e protein	31	678	1342	1036	1230.45	1129.92	0.918296
Ld1S_280410800	hypothetical protein	28	1473	1501	1159	1376.24	1264.07	0.918498
Ld1S_360780900	RNA helicase, putative	36	2094	2098	1620	1923.61	1766.86	0.918513
Ld1S_090888200	hypothetical protein	9	1986	2120	1637	1943.78	1785.4	0.91852
Ld1S_350717800	glycosyl transferase, putative	35	1401	1409	1088	1291.88	1186.63	0.91853
Ld1S_100028700	hypothetical protein	10	1704	1756	1356	1610.04	1478.93	0.918567
LD36Cs2C1_c1283	snoRNA	36	106	180	139	165.038	151.601	0.918582
Ld1S_350711700	protein kinase, putative	35	867	900	695	825.191	758.006	0.918582
Ld1S_170133900	hypothetical protein	17	2403	2384	1841	2185.84	2007.9	0.918593
Ld1S_320570100	hypothetical protein	32	1722	1963	1516	1799.83	1653.43	0.918659
Ld1S_110043400	hypothetical protein	11	1011	1041	804	954.471	876.887	0.918715
Ld1S_280393600_pseudogene	haloacid dehalogenase-like hydrolase, putative	28	972	1208	933	1107.59	1017.58	0.918735
Ld1S_290414100	intraflagellar transport protein 27	29	561	703	543	644.566	592.226	0.918798
Ld1S_340627800	amastin-like surface protein, putative	34	594	567	438	519.871	477.707	0.918897
Ld1S_310520900	hypothetical protein	31	2307	4501	3477	4126.87	3792.21	0.918907
Ld1S_170135200	hypothetical protein	17	2310	2277	1759	2087.73	1918.46	0.918922
Ld1S_350675200	zinc finger CCCH domain containing protein 11	35	942	1042	805	955.388	877.978	0.918975
Ld1S_300461200	nitrate reductase, putative	30	1614	1662	1284	1523.85	1400.4	0.918988
Ld1S_350718400	GTP-binding protein, putative;developmentally regulated GTP-binding protein 1, putative	35	1125	1262	975	1157.1	1063.39	0.919011
Ld1S_300471200	Putative papain-like cysteine peptidase (DUF1796), putative	30	1248	1394	1077	1278.13	1174.64	0.919028
Ld1S_170140100	Leucine Rich repeat, putative	17	2025	2142	1655	1963.96	1805.04	0.919082
Ld1S_140091100	hypothetical protein	14	1074	1104	853	1012.23	930.33	0.919085
Ld1S_250301300	RNA-binding protein UBP2, putative	25	519	629	486	576.717	530.059	0.919097
Ld1S_240282500	pre-mRNA-splicing factor ATP-dependent RNA helicase, putative	24	3261	3198	2471	2932.18	2695.01	0.919115
Ld1S_170140700	hypothetical protein	17	5271	5332	4120	4888.8	4493.5	0.919142
LD36Cs-1H2_c1085	snoRNA	36	68	154	119	141.199	129.788	0.919183
Ld1S_250303300	myosin heavy chain kinase c-like protein	25	5178	4911	3795	4502.79	4139.04	0.919216
Ld1S_240272500	ankyrin/TPR repeat protein	24	1185	1307	1010	1198.36	1101.56	0.919224
Ld1S_270375600	acyl-CoA oxidase, putative	27	2160	2095	1619	1920.86	1765.77	0.91926
Ld1S_350710200	Co-chaperone protein P23	35	600	581	449	532.707	489.705	0.919276
Ld1S_240294600	hypothetical protein	24	744	788	609	722.501	664.21	0.91932
Ld1S_300467900	Zinc finger, C3HC4 type (RING finger), putative	30	2172	2144	1657	1965.79	1807.22	0.919334
Ld1S_240274800_pseudogene	UDP-galactose transporter	24	1812	1717	1327	1574.28	1447.3	0.91934
Ld1S_290418500	hypothetical protein	29	9030	8741	6756	8014.44	7368.47	0.919399
Ld1S_270362100	Emopamil binding protein, putative	27	594	564	436	517.12	475.526	0.919566
Ld1S_220239200	Trans-sialidase. Transcription	22	1257	2186	1690	2004.3	1843.21	0.919628
Ld1S_350666100	hypothetical protein	35	360	454	351	416.263	382.82	0.919659
Ld1S_320561400	As/Sb Reductase	32	384	551	426	505.201	464.619	0.919673
Ld1S_180153100	hypothetical protein	18	1689	1759	1360	1612.79	1483.29	0.919705
Ld1S_160118100	ubiquitin hydrolase, putative	16	5688	5481	4238	5025.42	4622.2	0.919765
Ld1S_290432900	paraflagellar rod protein 1D, putative	29	1788	1592	1231	1459.67	1342.6	0.919794
Ld1S_340659800	nucleolar protein family a member-like protein	34	447	472	365	432.767	398.089	0.91987
Ld1S_220245800_pseudogene	ATG12/APG12, putative	22	612	697	539	639.065	587.864	0.919881
Ld1S_360777000	hypothetical protein	36	1116	1147	887	1051.66	967.412	0.91989
LD20Cs1C1_c234	snoRNA	20	113	150	116	137.532	126.516	0.919904
Ld1S_340662300	hypothetical protein	34	297	375	290	343.83	316.29	0.919904
Ld1S_290424000	hypothetical protein	29	2979	2961	2290	2714.88	2497.6	0.919968
Ld1S_340646100	tuzin-like protein;tuzin, putative	34	1680	1686	1304	1545.86	1422.22	0.920017
Ld1S_220247800	hypothetical protein	22	411	512	396	469.442	431.9	0.920028
Ld1S_170139300	hypothetical protein	17	1791	1960	1516	1797.08	1653.43	0.920066
Ld1S_210227300	hypothetical protein	21	834	1011	782	926.965	852.893	0.920092
Ld1S_360724300_pseudogene	dihydrouridine synthase domain protein-like protein	36	1359	1347	1042	1235.04	1136.46	0.920186
Ld1S_320570400	peroxin 14. Function unknown	32	603	742	574	680.324	626.037	0.920203
Ld1S_210212500	Vitamin B6 photo-protection and homoeostasis, putative	21	2028	1926	1490	1765.91	1625.08	0.92025
Ld1S_340660400	hypothetical protein	34	1020	994	769	911.378	838.715	0.920271
Ld1S_360764200	phosphoglycerate mutase family member 5, putative	36	1044	1012	783	927.882	853.984	0.920358
Ld1S_300495300_pseudogene	60S acidic ribosomal protein P2, putative	30	375	579	448	530.873	488.614	0.920397
Ld1S_070851900	malonyl-coa decarboxylase-like protein	7	2385	2272	1758	2083.15	1917.37	0.92042
Ld1S_340644800	hypothetical protein	34	1719	1627	1259	1491.76	1373.14	0.920479
Ld1S_360772700_pseudogene	dynein, axonemal, assembly factor 1. Function unknown	36	1095	1123	869	1029.66	947.78	0.920483
Ld1S_350682800	Eukaryotic rRNA processing protein EBP2, putative	35	825	933	722	855.448	787.454	0.920516
Ld1S_360765600	Arrestin (or S-antigen), N-terminal domain containing protein, putative	36	2430	2158	1670	1978.63	1821.4	0.920536
Ld1S_340639500	hypothetical protein	34	3240	3224	2495	2956.02	2721.19	0.920558
Ld1S_340651100	family with sequence similarity 206, member A. Amino acid transport and metabolism	34	636	690	534	632.647	582.41	0.920593
Ld1S_300468800	hypothetical protein	30	5145	4954	3834	4542.22	4181.58	0.920602
Ld1S_320554800	hypothetical protein	32	3105	3114	2410	2855.16	2628.48	0.920607
Ld1S_340633100	Protein of unknown function (DUF3808), putative	34	2412	2336	1808	2141.83	1971.91	0.920664
Ld1S_130069700	NADH-cytochrome b5 reductase, putative	13	927	1031	798	945.303	870.344	0.920704
Ld1S_340625900	amastin-like surface protein, putative	34	597	562	435	515.286	474.435	0.920722
Ld1S_360722500	Mutt-Nudix-related hydrolase 5, putative	36	999	894	692	819.69	754.734	0.920755
Ld1S_350682300	proteasome complex subunit Rpn13 ubiquitin receptor, putative	35	741	788	610	722.501	665.3	0.92083
Ld1S_240285100	hypothetical protein	24	258	394	305	361.25	332.65	0.92083
Ld1S_320563000	hypothetical protein	32	1335	1430	1107	1311.14	1207.36	0.920846
Ld1S_360791400	hypothetical protein	36	411	487	377	446.52	411.177	0.920848
Ld1S_090885800	hypothetical protein	9	2220	2329	1803	2135.41	1966.45	0.920878
Ld1S_250312700	hypothetical protein	25	1791	1758	1361	1611.87	1484.38	0.920905
Ld1S_210220700	S. cerevisiae. Function unknown	21	2568	2533	1961	2322.46	2138.78	0.920912
LD27Cs1C3_c613	snoRNA	27	89	62	48	56.8465	52.3515	0.920927
Ld1S_030446900	hypothetical protein	3	942	1072	830	982.895	905.245	0.920999
Ld1S_300470000	hypothetical protein	30	945	1041	806	954.471	879.069	0.921001
Ld1S_320544700	hypothetical protein	32	1701	1710	1324	1567.86	1444.03	0.921017
Ld1S_300491300	hypothetical protein	30	966	944	731	865.534	797.27	0.92113
Ld1S_200197000	Protein of unknown function (DUF775), putative	20	648	891	690	816.939	752.553	0.921185
Ld1S_350714400	DNA replication factor, putative	35	2727	2558	1981	2345.38	2160.59	0.921212
Ld1S_130062900	alpha tubulin	13	1356	1574	1219	1443.17	1329.51	0.921244
Ld1S_360738600	5'-3' exoribonuclease D, putative	36	2640	2501	1937	2293.12	2112.6	0.92128
Ld1S_360727200	zinc finger protein family member, putative	36	1518	1357	1051	1244.21	1146.28	0.921295
Ld1S_240277100	hypothetical protein	24	2064	2089	1618	1915.36	1764.68	0.921331
Ld1S_240295100	ATP:cob(I)alamin adenosyltransferase, putative	24	1131	1171	907	1073.67	989.225	0.921353
Ld1S_250307400	hypothetical protein	25	2199	2187	1694	2005.22	1847.57	0.921383
Ld1S_130069000	hypothetical protein	13	1389	1677	1299	1537.61	1416.76	0.921407
Ld1S_320568600	hypothetical protein	32	1803	1890	1464	1732.9	1596.72	0.921414
Ld1S_280388200	hypothetical protein	28	1599	1544	1196	1415.66	1304.42	0.921424
Ld1S_250310400	GIY-YIG catalytic domain containing protein, putative	25	2115	2387	1849	2188.59	2016.62	0.921425
Ld1S_170135800	hypothetical protein	17	666	812	629	744.506	686.023	0.921447
Ld1S_210227600	Vps51/Vps67, putative	21	3204	3390	2626	3108.22	2864.06	0.921448
Ld1S_280390700	hypothetical protein	28	4644	4505	3490	4130.54	3806.39	0.921523
Ld1S_090881500	Translation initiation factor IF-2. Translation, ribosomal structure and biogenesis	9	1572	1820	1410	1668.72	1537.83	0.921559
Ld1S_030452000	hypothetical protein	3	2640	2997	2322	2747.89	2532.5	0.921618
Ld1S_060838600	lipin, putative	6	4158	4090	3169	3750.04	3456.29	0.921668
Ld1S_240276700	methyltransferase domain containing protein, putative	24	1539	1652	1280	1514.68	1396.04	0.92167
Ld1S_300481000	zinc-finger protein, conserved	30	1641	1541	1194	1412.91	1302.24	0.921674
Ld1S_350712000	protein phosphatase, putative	35	1098	1057	819	969.141	893.247	0.921689
Ld1S_040808000	hypothetical protein	4	390	533	413	488.697	450.441	0.921719
Ld1S_320558000	NOL1/NOP2/sun family, putative	32	1245	1466	1136	1344.15	1238.99	0.921765
LD35Cs3C6_c978	snoRNA	35	132	120	93	110.026	101.431	0.921886
Ld1S_090875200	hypothetical protein	9	711	889	689	815.106	751.462	0.92192
Ld1S_100025800	translation initiation factor eif-2b beta subunit, putative	10	1602	1618	1254	1483.51	1367.68	0.921923
Ld1S_280412500	hypothetical protein	28	510	609	472	558.38	514.79	0.921935
Ld1S_180156700	UDP-glucose pyrophosphorylase	18	1485	1507	1168	1381.74	1273.89	0.921945
Ld1S_130067300_pseudogene	hypothetical protein	13	3710	3735	2895	3424.54	3157.45	0.922006
Ld1S_300468300	hypothetical protein	30	5973	6177	4788	5663.56	5222.06	0.922045
Ld1S_190163900	hypothetical protein	19	774	845	655	774.763	714.38	0.922062
Ld1S_160114900	fucose kinase, putative	16	3561	3696	2865	3388.79	3124.73	0.922079
Ld1S_300463600	hypothetical protein	30	750	863	669	791.267	729.649	0.922127
Ld1S_300467800	AAA domain containing protein, putative	30	2793	2896	2245	2655.28	2448.52	0.922133
Ld1S_090873500	ATG8/AUT7/APG8/PAZ2, putative	9	405	347	269	318.157	293.386	0.922143
Ld1S_320547700	rRNA processing, putative	32	573	672	521	616.143	568.232	0.92224
Ld1S_180159700	mitochondrial carrier protein, putative	18	927	1166	904	1069.08	985.953	0.922243
Ld1S_300466600	DREV methyltransferase, putative	30	924	988	766	905.877	835.443	0.922247
Ld1S_270365000	hypothetical protein	27	948	997	773	914.129	843.077	0.922274
Ld1S_190165000	Der1-like family, putative	19	762	819	635	750.924	692.567	0.922286
Ld1S_280389000	hypothetical protein	28	912	1006	780	922.381	850.712	0.9223
Ld1S_350681100	hypothetical protein	35	1071	1144	887	1048.91	967.412	0.922302
Ld1S_060831500	Trm112p-like protein, putative	6	426	601	466	551.044	508.246	0.922332
Ld1S_130064400	hypothetical protein	13	597	708	549	649.151	598.77	0.92239
Ld1S_160117900	hypothetical protein	16	3189	3353	2600	3074.3	2835.71	0.922392
Ld1S_240279100	malic enzyme, putative;malic enzyme	24	1716	1639	1271	1502.77	1386.22	0.922449
LD36Cs2C3_c1247	snoRNA	36	119	98	76	89.8542	82.8899	0.922493
Ld1S_170145500	myo-inositol-1(or 4)-monophosphatase 1, putative	17	864	949	736	870.118	802.723	0.922544
Ld1S_110033300	hypothetical protein	11	516	615	477	563.881	520.243	0.922612
Ld1S_320535800	root hair defective 3 GTP-binding protein (RHD3), putative	32	2886	3080	2389	2823.99	2605.58	0.922659
Ld1S_280386100	hypothetical protein	28	1023	1070	830	981.061	905.245	0.92272
Ld1S_140079600	hypothetical protein	14	723	874	678	801.353	739.465	0.922771
Ld1S_250305900	cyclophilin a, putative	25	534	602	467	551.961	509.336	0.922775
LdBPK_3700001800_aln1	cytochrome bc1-3B 5p-edited cryptogene-3B apocytochrome subunit of respiratory complex II		1102	1369	1062	1255.21	1158.28	0.922777
Ld1S_100025000	small GTP-binding protein Rab11, putative	10	627	785	609	719.75	664.21	0.922833
Ld1S_360727800	zinc transporter-like protein. Inorganic ion transport and metabolism	36	213	339	263	310.822	286.843	0.922851
Ld1S_300459400	Ribosome recycling factor, putative	30	867	910	706	834.36	770.003	0.922867
Ld1S_160117100	RNA recognition motif. (a.k.a. RRM, RBD, or RNP domain), putative	16	2103	2119	1644	1942.87	1793.04	0.922883
Ld1S_220236300	hypothetical protein	22	2946	4820	3740	4419.36	4079.05	0.922997
Ld1S_360757600	NIPSNAP, putative	36	603	665	516	609.725	562.779	0.923004
Ld1S_250297900	hypothetical protein	25	648	732	568	671.156	619.493	0.923024
Ld1S_110038700	hypothetical protein	11	1413	1415	1098	1297.38	1197.54	0.923042
Ld1S_340619300	amastin-like surface protein, putative	34	651	741	575	679.408	627.127	0.92305
LD18Cs1C1_c50	snoRNA	18	84	125	97	114.61	105.794	0.923076
LdBPK_370001500_aln1	NADH dehydrogenase subunit 9-3B pan-edited cryptogene		351	375	291	343.83	317.381	0.923076
Ld1S_130059800	hypothetical protein	13	1671	1710	1327	1567.86	1447.3	0.923104
Ld1S_220237200	hypothetical protein	22	1731	1670	1296	1531.19	1413.49	0.923133
Ld1S_210224400	DNA polymerase eta, putative (fragment)	21	2286	2398	1861	2198.68	2029.71	0.923151
Ld1S_160110800_pseudogene	2OG-Fe(II) oxygenase superfamily, putative	16	1248	1313	1019	1203.86	1111.38	0.923177
Ld1S_220236500	hypothetical protein	22	3678	3354	2603	3075.21	2838.98	0.923181
Ld1S_320572200	hypothetical protein	32	408	527	409	483.195	446.078	0.923184
Ld1S_340661400	complex subunit. Cell cycle control, cell division, chromosome partitioning	34	1398	1465	1137	1343.23	1240.08	0.923206
Ld1S_130072200	hypothetical protein	13	2787	2622	2035	2404.06	2219.49	0.923225
Ld1S_320537200	Ras-related protein Rab4, putative	32	612	746	579	683.992	631.49	0.923242
Ld1S_250314000	Elongation factor P (EF-P) KOW-like domain containing protein, putative	25	702	755	586	692.244	639.124	0.923265
Ld1S_210213900	hypothetical protein	21	240	344	267	315.406	291.205	0.923269
Ld1S_240292800	phosphatidylinositol 3-kinase, putative	24	3270	3186	2473	2921.18	2697.19	0.923324
Ld1S_130070100	leucyl-tRNA synthetase, putative	13	3228	3022	2346	2770.81	2558.68	0.923441
Ld1S_360796400	hypothetical protein	36	897	988	767	905.877	836.533	0.923451
Ld1S_170132600	Regulator of chromosome condensation (RCC1) repeat, putative	17	3519	3381	2625	3099.97	2862.97	0.923549
Ld1S_090879400	hypothetical protein	9	921	1127	875	1033.32	954.324	0.923549
Ld1S_160122800	hypothetical protein	16	354	407	316	373.17	344.647	0.923567
Ld1S_110036200	hypothetical protein	11	399	492	382	451.105	416.631	0.923579
Ld1S_350703600	proteasome beta 2 subunit, putative	35	765	756	587	693.161	640.215	0.923617
Ld1S_350705500	Bem46-like serine peptidase	35	1185	1096	851	1004.9	928.148	0.923623
Ld1S_250305200	hypothetical protein	25	1137	1181	917	1082.83	1000.13	0.923624
Ld1S_140082100	hypothetical protein	14	330	425	330	389.674	359.917	0.923636
Ld1S_280386500	btb/poz domain containing protein, putative	28	1428	1360	1056	1246.96	1151.73	0.923636
Ld1S_080866200	Beta-lactamase superfamily domain containing protein, putative	8	6366	6371	4947	5841.44	5395.48	0.923655
Ld1S_300475700	hypothetical protein	30	3819	3692	2867	3385.12	3126.91	0.923723
LD16Cs2H1_c24	snoRNA	16	60	188	146	172.373	159.236	0.923784
Ld1S_350701400	iron-sulfur cluster assembly protein, putative	35	486	573	445	525.372	485.342	0.923807
Ld1S_210220800	hypothetical protein	21	1551	1460	1134	1338.64	1236.8	0.923923
Ld1S_360724600	TPR-repeat-containing chaperone protein DNAJ, putative	36	1533	1675	1301	1535.77	1418.94	0.923928
Ld1S_320555200	hypothetical protein	32	1923	1913	1486	1753.99	1620.71	0.924016
Ld1S_150106200	DnaJ domain/DnaJ central domain containing protein, putative	15	1437	1649	1281	1511.93	1397.13	0.924068
Ld1S_170131300_pseudogene	hypothetical protein	17	288	381	296	349.331	322.834	0.92415
Ld1S_300468000	calcium-binding protein, putative	30	1906	1901	1477	1742.99	1610.9	0.924217
Ld1S_360755400	hypothetical protein	36	585	758	589	694.995	642.396	0.924319
Ld1S_160113100	Ankyrin repeats (many copies)/Alpha/beta hydrolase family, putative	16	1488	1691	1314	1550.44	1433.12	0.924331
Ld1S_170141800	hydrolase-like protein	17	2178	2266	1761	2077.65	1920.65	0.924432
Ld1S_360749500	D-tyrosyl-tRNA deacylase, putative	36	459	525	408	481.362	444.988	0.924435
Ld1S_360753400	hypothetical protein	36	2475	2464	1915	2259.19	2088.61	0.924493
Ld1S_350674900	casein kinase I, putative;casein kinase, putative	35	1062	1140	886	1045.24	966.321	0.924495
Ld1S_360763600	hypothetical protein	36	1581	1589	1235	1456.92	1346.96	0.924525
Ld1S_140084600	fatty acid elongase, putative;fatty acid elongase, puatative	14	1179	1154	897	1058.08	978.318	0.924618
Ld1S_220246400	palmitoyl acyltransferase 11, putative	22	1185	1262	981	1157.1	1069.93	0.924667
Ld1S_090887100	hypothetical protein	9	1731	1900	1477	1742.07	1610.9	0.924704
Ld1S_360757300	CRAL/TRIO domain containing protein, putative	36	2379	2457	1910	2252.77	2083.15	0.924706
Ld1S_170130500	elongation factor 1-alpha	17	1350	1972	1533	1808.09	1671.98	0.924721
Ld1S_300484400	hypothetical protein	30	2799	2606	2026	2389.39	2209.67	0.924785
Ld1S_210217300	RNA polymerase III transcription factor (TF)IIIC subunit, putative	21	2094	2076	1614	1903.44	1760.32	0.924809
Ld1S_360744300	protein kinase, putative	36	1431	1447	1125	1326.72	1226.99	0.924825
Ld1S_290417700	recA bacterial DNA recombination protein, putative	29	1950	2117	1646	1941.03	1795.22	0.924878
Ld1S_340625100	hypothetical protein	34	504	562	437	515.286	476.617	0.924955
Ld1S_100019700	GP63, leishmanolysin (fragment)	10	1773	3062	2381	2807.48	2596.85	0.924975
Ld1S_280396800	hypothetical protein	28	1335	1295	1007	1187.36	1098.29	0.924986
Ld1S_170135400	hypothetical protein	17	2541	2676	2081	2453.57	2269.66	0.925042
Ld1S_360728100	hypothetical protein	36	1380	1237	962	1134.18	1049.21	0.925084
Ld1S_350673800_pseudogene	hypothetical protein	35	5649	5534	4304	5074.01	4694.18	0.925143
Ld1S_360776900	hypothetical protein	36	3351	3145	2446	2883.59	2667.74	0.925149
Ld1S_240294900	hypothetical protein	24	1194	1224	952	1122.26	1038.3	0.925191
Ld1S_250316700	phosphopantothenate--cysteine ligase, putative	25	1173	1206	938	1105.76	1023.04	0.925191
Ld1S_250307100	dehydrogenase-like protein	25	1293	1413	1099	1295.55	1198.63	0.925191
Ld1S_300490000	hypothetical protein	30	426	567	441	519.871	480.979	0.925191
Ld1S_320560100	Complex1_LYR-like, putative	32	909	1062	826	973.726	900.882	0.925191
LD18Cs1H1_c58	snoRNA	18	68	99	77	90.7711	83.9805	0.925191
Ld1S_SLRNA_c154	SLRNA	2	182	108	84	99.023	91.6151	0.925191
LD35Cs3C2_c910	snoRNA	35	91	27	21	24.7557	22.9038	0.925191
LD20Cs1C5_c213	snoRNA	20	78	144	112	132.031	122.153	0.925191
Ld1S_310510100	hypothetical protein	31	3273	6400	4978	5868.03	5429.29	0.925232
Ld1S_300476000	hypothetical protein	30	3069	3128	2433	2868	2653.57	0.925233
Ld1S_250315800	hypothetical protein	25	2544	2696	2097	2471.91	2287.11	0.92524
Ld1S_080862800	hypothetical protein	8	1059	1139	886	1044.33	966.321	0.925307
Ld1S_100016800	exonuclease, putative	10	2733	2814	2189	2580.1	2387.45	0.925331
Ld1S_280388000	hypothetical protein	28	759	770	599	705.997	653.303	0.925362
Ld1S_360759100	hypothetical protein	36	1614	1504	1170	1378.99	1276.07	0.925366
Ld1S_320572100	hypothetical protein	32	2184	2193	1706	2010.72	1860.66	0.925371
Ld1S_220236400	40S ribosomal protein S15, putative	22	459	599	466	549.211	508.246	0.925411
Ld1S_140080300	hypothetical protein	14	8358	8135	6329	7458.81	6902.76	0.92545
Ld1S_310509300	cytochrome b5-like Heme/Steroid binding domain containing protein, putative	31	393	910	708	834.36	772.185	0.925481
Ld1S_340648800	hypothetical protein	34	1257	1302	1013	1193.78	1104.83	0.925495
Ld1S_240290600	short chain dehydrogenase/reductase, putative	24	1323	1284	999	1177.27	1089.57	0.925499
Ld1S_360741800	serine/threonine protein phosphatase, putative	36	2745	2541	1977	2329.79	2156.23	0.925503
Ld1S_SLRNA_c106	SLRNA	2	174	419	326	384.172	355.554	0.925506
Ld1S_170129900	elongation factor 1-alpha	17	1350	1978	1539	1813.59	1678.52	0.925525
Ld1S_180158100	AN1-like zinc finger, putative	18	1071	1095	852	1003.98	929.239	0.925553
Ld1S_240286100	mismatch repair protein, putative	24	4110	4291	3339	3934.33	3641.7	0.925622
Ld1S_190169400	hypothetical protein	19	1557	1519	1182	1392.74	1289.16	0.925626
Ld1S_210214200	hypothetical protein	21	1104	1109	863	1016.82	941.236	0.925667
Ld1S_160114100	hypothetical protein	16	2064	2038	1586	1868.6	1729.78	0.925709
Ld1S_190171700	signal recognition particle protein, putative	19	2226	2201	1713	2018.05	1868.29	0.925791
Ld1S_350686600	adenine aminohydrolase	35	1089	1087	846	996.648	922.695	0.925798
Ld1S_320544500_pseudogene	hypothetical protein	32	1245	1272	990	1166.27	1079.75	0.925814
Ld1S_320572000	hypothetical protein	32	2916	2950	2296	2704.79	2504.15	0.925818
Ld1S_190164500	DnaJ domain containing protein, putative	19	1299	1245	969	1141.51	1056.85	0.925827
Ld1S_320563200	outer dynein arm docking complex, putative	32	1857	2048	1594	1877.77	1738.51	0.925836
Ld1S_340630300	hypothetical protein	34	2160	2229	1735	2043.72	1892.29	0.925902
Ld1S_210226000	DnaJ protein, putative	21	1362	1480	1152	1356.98	1256.44	0.925905
Ld1S_160114600	hypothetical protein	16	1728	1629	1268	1493.6	1382.95	0.925921
LD36Cs2C1_c1295	snoRNA	36	106	176	137	161.371	149.42	0.925941
Ld1S_280402900	Galactose oxidase, central domain containing protein, putative	28	2505	2514	1957	2305.03	2134.41	0.925979
Ld1S_250299100	hypothetical protein	25	2076	1995	1553	1829.17	1693.79	0.925986
Ld1S_270368800	(ABC) transporter. Secondary metabolites biosynthesis, transport and catabolism	27	2088	2036	1585	1866.77	1728.69	0.926034
Ld1S_020184500	phosphoglycan beta 1,3 galactosyltransferase, putative (fragment);phosphoglycan beta 1,3 galactosyltransferase	2	2592	2817	2193	2582.85	2391.81	0.926035
Ld1S_310505600	amino acid permease 3	31	1443	2456	1912	2251.86	2085.33	0.926052
Ld1S_290429200	hypothetical protein	29	1620	1666	1297	1527.52	1414.58	0.926063
Ld1S_320561900	Nucleoporin NUP109	32	3261	3608	2809	3308.1	3063.65	0.926106
Ld1S_080865400_pseudogene	amastin-like protein	8	543	840	654	770.179	713.289	0.926135
LdBPK_3700003500_aln1	ribosomal,protein,S12		252	140	109	128.363	118.882	0.926135
Ld1S_090885700	hypothetical protein	9	858	962	749	882.038	816.901	0.926152
Ld1S_160111300	hypothetical protein	16	285	411	320	376.837	349.01	0.926155
Ld1S_100024900_pseudogene	hypothetical protein	10	5272	5208	4055	4775.11	4422.61	0.92618
Ld1S_350709300	hypothetical protein	35	1722	1776	1383	1628.38	1508.38	0.926307
Ld1S_190164200	histone H2B	19	324	461	359	422.681	391.546	0.926337
LD14Cs1H3_c3	snoRNA	14	283	330	257	302.57	280.299	0.926392
Ld1S_340660700	Cancer susceptibility candidate 1. Function unknown	34	2070	2003	1560	1836.51	1701.42	0.926444
Ld1S_250319700	vacuolar protein sorting-like protein	25	1794	1673	1303	1533.94	1421.12	0.926455
Ld1S_210213200	hypothetical protein	21	1533	1633	1272	1497.26	1387.31	0.926566
Ld1S_110033500	Sec20, putative	11	825	923	719	846.28	784.182	0.926622
Ld1S_130070500	Alpha/beta hydrolase family, putative	13	1212	1249	973	1145.18	1061.21	0.926672
Ld1S_130065900	PSP1 C-terminal conserved region, putative	13	2868	2833	2207	2597.52	2407.08	0.926683
Ld1S_130065000	Protein of unknown function, DUF607, putative	13	894	973	758	892.124	826.717	0.926685
Ld1S_300475300	splicing factor 3a, putative	30	1866	1933	1506	1772.33	1642.53	0.926763
Ld1S_060841700	WD domain, G-beta repeat, putative	6	990	1159	903	1062.66	984.862	0.926787
Ld1S_160120600	methyltransferase domain containing protein, putative	16	1467	1612	1256	1478.01	1369.86	0.92683
Ld1S_140082800	hypothetical protein	14	381	480	374	440.102	407.905	0.926843
Ld1S_320564400	Rab5-interacting protein (Rab5ip), putative	32	324	480	374	440.102	407.905	0.926843
Ld1S_220235900	NFKB activating. Function unknown	22	417	797	621	730.753	677.297	0.926849
LD18Cs1H1_c63	snoRNA	18	68	77	60	70.5997	65.4394	0.926907
LdBPK_360021700_aln2	hypothetical protein	35	364	462	360	423.598	392.636	0.926907
Ld1S_130072700	hypothetical protein	13	4179	4054	3159	3717.03	3445.38	0.926918
Ld1S_360778000	phosphoribosylpyrophosphate synthetase, putative	36	1077	1137	886	1042.49	966.321	0.926934
Ld1S_160114400	XRN 5'-3' exonuclease N-terminus, putative	16	3003	2959	2306	2713.05	2515.05	0.927022
Ld1S_100021600_pseudogene	chromatin assembly factor 1 subunit A, putative	10	2397	2234	1741	2048.31	1898.83	0.927025
Ld1S_340630700	BCS1 N terminal/ATPase family associated with various cellular activities (AAA), putative	34	1221	1364	1063	1250.62	1159.37	0.927032
Ld1S_240293900	hypothetical protein	24	3597	3200	2494	2934.01	2720.1	0.92709
Ld1S_360742000	TPR repeat/Tetratricopeptide repeat, putative	36	993	1029	802	943.469	874.706	0.927117
LD27Cs1C3_c620	snoRNA	27	89	68	53	62.3478	57.8048	0.927134
Ld1S_340644100	ATP-dependent RNA and DNA helicase, mitochondrial, putative	34	2064	2031	1583	1862.18	1726.51	0.927143
Ld1S_320554600	hypothetical protein	32	402	467	364	428.183	396.999	0.927172
Ld1S_310522700	Symplekin tight junction protein C terminal, putative	31	4647	8375	6528	7678.86	7119.8	0.927195
Ld1S_300458100	Sad1 / UNC-like C-terminal, putative	30	1761	1737	1354	1592.62	1476.75	0.927245
Ld1S_320561300	hypothetical protein	32	3120	3388	2641	3106.39	2880.42	0.927258
Ld1S_180159500	mitochondrial carrier protein, putative	18	963	1084	845	993.897	921.604	0.927263
Ld1S_040809100	Double RNA binding domain protein 3	4	936	871	679	798.602	740.555	0.927315
Ld1S_280383200	hypothetical protein	28	2790	2813	2193	2579.18	2391.81	0.927352
Ld1S_360743900	GTP-binding protein, putative;developmentally regulated GTP-binding protein 1, putative	36	1107	1089	849	998.482	925.967	0.927375
Ld1S_090880200	ubiquitin ligase, putative	9	6687	7138	5565	6544.68	6069.5	0.927394
Ld1S_280402200	CEP76 C2 domain containing protein, putative	28	1884	1720	1341	1577.03	1462.57	0.927419
Ld1S_110043300	60S ribosomal protein L28, putative	11	444	590	460	540.959	501.702	0.927431
Ld1S_310502500	amino acid transporter aATP11, putative	31	1626	2973	2318	2725.88	2528.14	0.927458
Ld1S_240289800	protein kinase, putative	24	4344	4430	3454	4061.78	3767.13	0.927458
Ld1S_270371600	Dpy-30 motif containing protein, putative	27	4551	4476	3490	4103.95	3806.39	0.927494
Ld1S_240276000	Kelch motif/Galactose oxidase, central domain containing protein, putative	24	3591	3609	2814	3309.02	3069.11	0.927498
Ld1S_360792100	hypothetical protein	36	582	613	478	562.047	521.334	0.927562
Ld1S_340640300	twinfilin	34	996	999	779	915.962	849.621	0.927572
Ld1S_340624800	hypothetical protein	34	2796	2870	2238	2631.44	2440.89	0.927585
Ld1S_340619700	amastin-like surface protein, putative	34	555	327	255	299.82	278.117	0.927616
Ld1S_080866400	hypothetical protein	8	354	477	372	437.351	405.724	0.927684
Ld1S_270365800	ethanolamine kinase, putative	27	1920	1899	1481	1741.15	1615.26	0.927696
Ld1S_350701800	hypothetical protein	35	4344	4057	3164	3719.78	3450.84	0.927699
Ld1S_320540500	hypothetical protein	32	3396	3435	2679	3149.48	2921.87	0.92773
Ld1S_300491600	PAS-domain containing phosphoglycerate kinase, putative	30	1584	1609	1255	1475.26	1368.77	0.927819
LD18Cs1C1_c61	snoRNA	18	84	150	117	137.532	127.607	0.927834
LD18Cs1H2_c54	snoRNA	18	70	50	39	45.844	42.5356	0.927834
Ld1S_170133300	hypothetical protein	17	4137	3996	3117	3663.85	3399.57	0.92787
Ld1S_210222000	plectin, putative	21	11646	11607	9054	10642.2	9874.8	0.927889
Ld1S_280391700	vacuolar type h+ ATPase subunit, putative	28	606	673	525	617.06	572.594	0.92794
Ld1S_110040400	hypothetical protein	11	1212	1246	972	1142.43	1060.12	0.927948
Ld1S_350719000	diacylglycerol kinase-like protein	35	1164	1246	972	1142.43	1060.12	0.927948
Ld1S_100024700	S-phase cyclin A-associated protein in the ER. Function unknown	10	3510	3397	2650	3114.64	2890.24	0.927953
Ld1S_270364000	ubiquitin carboxyl-terminal hydrolase, putative	27	1728	1751	1366	1605.46	1489.84	0.927983
Ld1S_250302800	hypothetical protein	25	1153	1206	941	1105.76	1026.31	0.92815
Ld1S_310514400	3-ketoacyl-CoA thiolase-like protein, putative	31	1323	2576	2010	2361.88	2192.22	0.928166
Ld1S_190165800	ADP,ATP carrier protein 1, mitochondrial precursor, putative	19	954	974	760	893.04	828.899	0.928176
Ld1S_310520400	hypothetical protein	31	3150	6054	4724	5550.79	5152.26	0.928203
Ld1S_310508800	hypothetical protein	31	3324	6432	5019	5897.37	5474	0.928211
Ld1S_090877900	hypothetical protein	9	3300	3355	2618	3076.13	2855.34	0.928224
Ld1S_310503800	hypothetical protein	31	390	988	771	905.877	840.896	0.928267
Ld1S_360741600	WD domain, G-beta repeat, putative	36	2058	1940	1514	1778.75	1651.25	0.928324
Ld1S_350675400	hypothetical protein	35	1743	1808	1411	1657.72	1538.92	0.928334
Ld1S_350700800	CRAL/TRIO, N-terminal domain/CRAL/TRIO domain containing protein, putative	35	1119	1093	853	1002.15	930.33	0.928335
Ld1S_140081200	pyridine nucleotide-disulphide oxidoreductase, putative	14	1653	1585	1237	1453.25	1349.14	0.928359
LD35Cs3C7_c1034	snoRNA	35	78	82	64	75.1841	69.802	0.928414
Ld1S_240290100	hypothetical protein	24	813	843	658	772.929	717.652	0.928483
Ld1S_090882500	hypothetical protein	9	1851	2087	1629	1913.53	1776.68	0.928484
Ld1S_350701700	hypothetical protein	35	3036	2748	2145	2519.58	2339.46	0.928509
Ld1S_020188100	function. Function unknown	2	492	597	466	547.377	508.246	0.928511
Ld1S_280410200	regulatory subunit of protein kinase A-like protein. Signal transduction mechanisms	28	714	793	619	727.085	675.116	0.928524
Ld1S_310520600	protein, conserved. Source GeneDB. Function unknown	31	2478	4823	3765	4422.11	4106.32	0.928589
Ld1S_210229300	Leucine Rich repeat, putative	21	2244	2211	1726	2027.22	1882.47	0.928598
Ld1S_320568500	tRNA pseudouridine synthase D (TruD), putative	32	2157	2439	1904	2236.27	2076.61	0.928605
LD36Cs3H4_c1323	snoRNA	36	76	269	210	246.641	229.038	0.92863
Ld1S_310497500	nucleolar protein, putative	31	1887	3639	2841	3336.52	3098.55	0.928677
Ld1S_270373500	hypothetical protein	27	447	488	381	447.437	415.54	0.928711
Ld1S_270361500	hypothetical protein	27	1257	1259	983	1154.35	1072.11	0.92876
Ld1S_090888600	ubiquinone biosynthesis protein-like protein, putative	9	564	698	545	639.982	594.408	0.928788
Ld1S_290437600	rab-GDP dissociation inhibitor, putative	29	1338	1241	969	1137.85	1056.85	0.928812
Ld1S_360728600	mitogen-activated protein kinase kinase 5	36	1578	1460	1140	1338.64	1243.35	0.928812
Ld1S_300460300	N-acetyltransferase B complex (NatB) non catalytic subunit, putative	30	2691	2733	2134	2505.83	2327.46	0.928818
Ld1S_290433200	Topoisomerase (DNA) II binding protein 1. Replication, recombination and repair	29	3525	3276	2558	3003.7	2789.9	0.928822
Ld1S_340644600	NADPH-cytochrome p450 reductase-like protein	34	1875	1812	1415	1661.39	1543.28	0.928911
Ld1S_SLRNA_c125	SLRNA	2	175	461	360	422.681	392.636	0.928918
Ld1S_130064500	Uncharacterized ACR, COG1678, putative	13	2004	2045	1597	1875.02	1741.78	0.928939
Ld1S_060834700	Zinc finger protein. Signal transduction mechanisms	6	1374	1479	1155	1356.06	1259.71	0.928944
Ld1S_070852400	6-phosphofructo-2-kinase-like protein	7	3714	3684	2877	3377.78	3137.82	0.928958
Ld1S_080865000	tuzin-like protein;tuzin, putative	8	1908	1877	1466	1720.98	1598.9	0.929063
Ld1S_220246800	hypothetical protein	22	1236	1361	1063	1247.87	1159.37	0.929075
Ld1S_350710600	hypothetical protein	35	696	676	528	619.81	575.866	0.929101
Ld1S_200202600	Domain of unknown function (DUF1935), putative	20	570	740	578	678.491	630.399	0.92912
Ld1S_160119600	protein kinase, putative	16	2064	2083	1627	1909.86	1774.5	0.929125
Ld1S_360787400	glucose transporter 2	36	1704	1946	1520	1784.25	1657.8	0.92913
Ld1S_350710000	predicted zinc finger protein	35	795	804	628	737.171	684.932	0.929136
Ld1S_350677400	ATPase family associated with various cellular activities (AAA), putative	35	1086	1069	835	980.144	910.698	0.929147
Ld1S_250319800	DnaJ domain/Zinc-finger double-stranded RNA-binding, putative	25	1134	1133	885	1038.82	965.231	0.929157
Ld1S_160121000	Protein of unknown function (DUF3184), putative	16	2493	2824	2206	2589.27	2405.99	0.929216
Ld1S_340656200	60S ribosomal protein L21, putative	34	480	681	532	624.395	580.229	0.929266
Ld1S_240271800_pseudogene	hypothetical protein	24	1245	1312	1025	1202.95	1117.92	0.929321
Ld1S_110040700	ATPase, putative	11	4647	4700	3672	4309.33	4004.89	0.929352
Ld1S_360721000	hypothetical protein	36	468	526	411	482.279	448.26	0.929462
Ld1S_300458400	kinesin, putative	30	1833	1633	1276	1497.26	1391.68	0.92948
Ld1S_340632900	hypothetical protein	34	3003	2873	2245	2634.19	2448.52	0.929515
Ld1S_220248500	hypothetical protein	22	1851	1894	1480	1736.57	1614.17	0.929517
Ld1S_310528600	Region in Clathrin and VPS, putative	31	3723	7124	5567	6531.85	6071.68	0.92955
Ld1S_360755900_pseudogene	hypothetical protein	36	2463	2576	2013	2361.88	2195.49	0.929552
Ld1S_190173600	folate/biopterin transporter, putative;biopterin transporter, putative;pteridine transporter, putative;folate/biopterin transporter, putative (fragment)	19	2022	2064	1613	1892.44	1759.23	0.929609
Ld1S_290435300	hypothetical protein	29	5832	5785	4521	5304.15	4930.86	0.929623
Ld1S_250299200	RNA-binding protein, putative	25	1755	1689	1320	1548.61	1439.67	0.929651
Ld1S_100024200	serine/threonine-protein kinase, putative	10	5271	5271	4120	4832.87	4493.5	0.929779
Ld1S_SLRNA_c185	SLRNA	2	175	774	605	709.665	659.847	0.929801
Ld1S_340625500	selenoprotein, putative	34	2706	2749	2149	2520.5	2343.82	0.929902
LD18Cs1H1_c43	snoRNA	18	68	110	86	100.857	93.7964	0.929997
LD20Cs1C3_c231	snoRNA	20	89	110	86	100.857	93.7964	0.929997
Ld1S_280397700	hypothetical protein	28	1395	1476	1154	1353.31	1258.62	0.930026
Ld1S_090888400	SET domain containing protein, putative	9	1722	1862	1456	1707.23	1588	0.930159
Ld1S_090882900	hypothetical protein	9	2994	3078	2407	2822.15	2625.21	0.930215
Ld1S_110035100	hypothetical protein	11	1932	1867	1460	1711.81	1592.36	0.930217
Ld1S_160116000	hypothetical protein	16	486	624	488	572.133	532.24	0.930274
Ld1S_340631800	d-isomer specific 2-hydroxyacid dehydrogenase- protein	34	1008	615	481	563.881	524.606	0.930348
Ld1S_300475500	phosphatidylinositol kinase, putative	30	4125	4048	3166	3711.53	3453.02	0.930349
Ld1S_300466800	importin alpha, putative	30	1620	1689	1321	1548.61	1440.76	0.930355
Ld1S_160119300	hypothetical protein	16	2406	2598	2032	2382.05	2216.21	0.93038
Ld1S_360789000	GTPase activating protein, putative	36	1674	1671	1307	1532.11	1425.49	0.930411
Ld1S_350713100	hypothetical protein	35	489	551	431	505.201	470.073	0.930468
Ld1S_360780400	isoleucyl-tRNA synthetase, putative	36	3303	2879	2252	2639.7	2456.16	0.93047
Ld1S_320562200	RNA-binding protein, putative	32	1347	1378	1078	1263.46	1175.73	0.930562
Ld1S_340644500	Vps52 / Sac2 family, putative	34	2721	2568	2009	2354.55	2191.13	0.930595
Ld1S_340650200	lipophosphoglycan biosynthetic protein (lpg2)	34	1026	533	417	488.697	454.804	0.930646
Ld1S_240279000	DNA repair and recombination protein RAD54, putative	24	3381	3424	2679	3139.39	2921.87	0.93071
Ld1S_320557300	aquaporin-like protein	32	1791	2105	1647	1930.03	1796.31	0.930716
Ld1S_290419700_pseudogene	Scavenger mRNA decapping enzyme C-term binding, putative	29	1236	1218	953	1116.76	1039.4	0.930725
Ld1S_310497300	hypothetical protein	31	1527	2873	2248	2634.19	2451.79	0.930757
Ld1S_310517500	succinyl-diaminopimelate desuccinylase-like protein;cytosolic nonspecific dipeptidase, putative	31	1416	2919	2284	2676.37	2491.06	0.93076
Ld1S_290436700	UDP-glucose:glycoprotein glucosyltransferase, putative	29	5271	4942	3867	4531.22	4217.57	0.93078
Ld1S_270369200	dynein heavy chain (pseudogene), putative;Inner arm dynein 5-1;dynein heavy chain, putative;dynein heavy chain, cytosolic, putative	27	13368	12763	9987	11702.1	10892.4	0.930803
Ld1S_310507600	RNA recognition motif. (a.k.a. RRM, RBD, or RNP domain), putative	31	2319	4561	3569	4181.89	3892.55	0.930812
Ld1S_320566600	Golgi transport complex subunit 5, putative	32	3117	3421	2677	3136.64	2919.69	0.930831
Ld1S_210218900	intraflagellar transport protein 172, putative	21	5403	5633	4408	5164.78	4807.61	0.930845
LD36Cs1pC1_c1211	snoRNA	36	114	230	180	210.882	196.318	0.930937
LD35Cs3C4_c939	snoRNA	35	95	46	36	42.1764	39.2636	0.930937
Ld1S_090882200	calmodulin, putative	9	450	575	450	527.206	490.795	0.930937
Ld1S_220243300	major facilitator superfamily, putative	22	2898	2829	2214	2593.85	2414.71	0.930937
Ld1S_220242300	protein kinase, putative	22	1077	1127	882	1033.32	961.959	0.930937
Ld1S_100023100	amino acid permease 24	10	1467	1601	1253	1467.92	1366.59	0.930969
Ld1S_290415900	hypothetical protein	29	750	879	688	805.937	750.371	0.931055
Ld1S_190173200	ATG8/AUT7/APG8/PAZ2, putative	19	378	359	281	329.16	306.474	0.931081
Ld1S_270363800	T-complex protein 1, beta subunit, putative	27	1590	1634	1279	1498.18	1394.95	0.931095
Ld1S_270366400_pseudogene	hypothetical protein	27	2093	2168	1697	1987.79	1850.84	0.931104
Ld1S_160113500	protein kinase, putative	16	1836	1671	1308	1532.11	1426.58	0.931123
Ld1S_220245500	MORN repeat, putative	22	1239	1289	1009	1181.86	1100.47	0.931138
Ld1S_350686000	hypothetical protein	35	1449	1616	1265	1481.68	1379.68	0.931161
Ld1S_220240000	Major Facilitator superfamily. Carbohydrate transport and metabolism	22	1320	1372	1074	1257.96	1171.36	0.931163
Ld1S_270373700	Lipase (class 3), putative	27	2376	2362	1849	2165.67	2016.62	0.931178
Ld1S_100015400	leucine-rich repeat protein, putative	10	717	769	602	705.08	656.575	0.931206
Ld1S_SLRNA_c82	SLRNA	2	176	175	137	160.454	149.42	0.931233
LD35Cs2pH2_c903	snoRNA	35	78	175	137	160.454	149.42	0.931233
Ld1S_350674800	casein kinase I, putative;casein kinase, putative	35	975	1156	905	1059.91	987.044	0.93125
Ld1S_090889100	J-binding protein	9	2445	2575	2016	2360.96	2198.76	0.931299
Ld1S_220242900	UDP-galactose transporter, putative	22	1752	1843	1443	1689.81	1573.82	0.931358
Ld1S_240284800	hypothetical protein	24	765	834	653	764.677	712.198	0.931371
Ld1S_360746500	hypothetical protein	36	777	940	736	861.867	802.723	0.931377
Ld1S_360745000	tyrosine aminotransferase	36	1347	1263	989	1158.02	1078.66	0.931469
Ld1S_070850300	Sel1 repeat, putative	7	5334	5195	4068	4763.19	4436.79	0.931475
Ld1S_160122400_pseudogene	hypothetical protein	16	792	876	686	803.186	748.19	0.931527
Ld1S_220247100_pseudogene	aquaporin, putative	22	903	1019	798	934.3	870.344	0.931546
Ld1S_080862600	protein kinase (EC. Signal transduction mechanisms	8	6987	6746	5283	6185.27	5761.94	0.931558
Ld1S_360789100	rib72 protein-like protein	36	2226	2112	1654	1936.45	1803.95	0.931574
Ld1S_320567300	glucosamine-6-phosphate isomerase, putative	32	840	927	726	849.947	791.816	0.931607
Ld1S_270358200	reductase, putative	27	990	987	773	904.96	843.077	0.931618
Ld1S_300462800	hypothetical protein	30	840	904	708	828.859	772.185	0.931624
Ld1S_210214900	RecF/RecN/SMC N terminal domain/SMC proteins Flexible Hinge Domain, putative	21	4824	4779	3743	4381.77	4082.33	0.931662
Ld1S_350678500	Iron-binding zinc finger CDGSH type, putative	35	363	489	383	448.354	417.721	0.931677
Ld1S_130061500	zinc-RING finger domain containing protein, putative	13	1260	1338	1048	1226.78	1143.01	0.93171
Ld1S_240291300	hypothetical protein	24	3861	3890	3047	3566.66	3323.23	0.931748
LD36Cs1C4_c1115	snoRNA	36	130	180	141	165.038	153.783	0.931799
Ld1S_180162900	Noc2p family, putative	18	1965	1791	1403	1642.13	1530.19	0.931832
Ld1S_350703800	T-complex protein 1, eta subunit, putative	35	1713	1731	1356	1587.12	1478.93	0.931833
Ld1S_160126200	paraflagellar rod protein 2C	16	1800	1362	1067	1248.79	1163.73	0.931886
Ld1S_140082000	stearic acid desaturase, putative;fatty-acid desaturase, putative	14	1404	1376	1078	1261.63	1175.73	0.931914
Ld1S_290433400	Vesicle coat protein involved in Golgi to plasma membrane transport, putative	29	1863	1704	1335	1562.36	1456.03	0.931939
Ld1S_290417600	NA. Signal transduction mechanisms	29	1140	1136	890	1041.57	970.684	0.931939
Ld1S_220238400	hypothetical protein	22	5355	5126	4016	4699.92	4380.07	0.931946
Ld1S_320569900	hypothetical protein	32	1326	1330	1042	1219.45	1136.46	0.931948
Ld1S_250314900	hypothetical protein	25	963	1016	796	931.549	868.162	0.931955
Ld1S_170136800	hypothetical protein	17	1341	1284	1006	1177.27	1097.2	0.931984
Ld1S_110042500	hypothetical protein	11	789	836	655	766.511	714.38	0.931989
Ld1S_360779800_pseudogene	emp24/gp25L/p24 family/GOLD, putative	36	744	873	684	800.436	746.009	0.932003
Ld1S_160111500	MORN repeat, putative	16	2097	2010	1575	1842.93	1717.78	0.932095
Ld1S_240287500	hypothetical protein	24	2862	3050	2390	2796.48	2606.67	0.932124
Ld1S_220243400	small nuclear ribonucleoprotein, putative	22	312	342	268	313.573	292.296	0.932147
Ld1S_070846300	Cytokine-induced anti-apoptosis inhibitor 1, Fe-S biogenesis, putative	7	360	513	402	470.359	438.444	0.932147
Ld1S_090882700	elongation factor-1 gamma	9	1215	1137	891	1042.49	971.775	0.932165
Ld1S_190166100	GNL3L/Grn1 putative GTPase, putative	19	2019	1983	1554	1818.17	1694.88	0.932189
Ld1S_180161500	hypothetical protein	18	1050	1188	931	1089.25	1015.4	0.9322
Ld1S_160121500	Protein of unknown function (DUF3184), putative	16	3090	3116	2442	2857	2663.38	0.932232
Ld1S_200206800_pseudogene	Reverse transcriptase (RNA-dependent DNA polymerase), putative	20	493	726	569	665.654	620.583	0.932291
Ld1S_210230200	major facilitator superfamily, putative	21	1374	1568	1229	1437.67	1340.42	0.932355
Ld1S_140088100	COQ9, putative	14	813	865	678	793.101	739.465	0.932372
Ld1S_220247400	cyclophilin, putative	22	690	828	649	759.176	707.836	0.932374
Ld1S_090879900	hypothetical protein	9	1551	1855	1454	1700.81	1585.81	0.932387
Ld1S_070846500	protein kinase, putative	7	5598	5599	4389	5133.61	4786.89	0.932461
Ld1S_350704500	Sperm-tail PG-rich repeat, putative	35	1431	1268	994	1162.6	1084.11	0.932487
Ld1S_300468400	hypothetical protein	30	2115	2245	1760	2058.39	1919.55	0.93255
Ld1S_340632500	hypothetical protein	34	2988	2866	2247	2627.78	2450.7	0.932615
Ld1S_070846700	acetylornithine deacetylase-like protein	7	1194	1190	933	1091.09	1017.58	0.932632
Ld1S_090872700	kinesin, putative	9	3255	3459	2712	3171.49	2957.86	0.932642
Ld1S_320565200	Ras family, putative	32	2478	2584	2026	2369.22	2209.67	0.932658
Ld1S_290432500	histone H2A, putative	29	399	565	443	518.037	483.161	0.932676
Ld1S_180148200	RNA recognition motif. (a.k.a. RRM, RBD, or RNP domain)/RNA recognition motif (a.k.a. RRM, RBD, or RNP domain), putative	18	1044	1084	850	993.897	927.058	0.93275
Ld1S_210224900	hypothetical protein	21	1404	1515	1188	1389.07	1295.7	0.93278
Ld1S_080857500	hypothetical protein	8	822	834	654	764.677	713.289	0.932797
Ld1S_350712600	Hsp70 protein, putative	35	2175	1997	1566	1831.01	1707.97	0.932802
Ld1S_180159900	Hypothetical protein, conserved. Function unknown	18	4407	4337	3401	3976.51	3709.32	0.932809
Ld1S_240289600	ubiquitin-conjugating enzyme E2, putative	24	579	709	556	650.067	606.405	0.932834
Ld1S_210219600	histone H2A	21	399	584	458	535.458	499.52	0.932885
Ld1S_290436100	ABC1 protein. Function unknown	29	2238	2128	1669	1951.12	1820.3	0.932954
Ld1S_160112000	hypothetical protein	16	708	816	640	748.174	698.02	0.932965
Ld1S_300493600	Zinc finger CCCH domain-containing protein	30	810	816	640	748.174	698.02	0.932965
Ld1S_350699200	LEM3 (ligand-effect modulator 3) family / CDC50 family, putative	35	1266	1224	960	1122.26	1047.03	0.932965
Ld1S_320552600_pseudogene	1-acyl-sn-glycerol-3-phosphateacyltransferase-l ik eprotein, putative	32	909	997	782	914.129	852.893	0.933012
Ld1S_110039000	hypothetical protein	11	1335	1294	1015	1186.44	1107.02	0.933055
Ld1S_090875800	Ring finger domain containing protein, putative	9	2628	2718	2132	2492.08	2325.28	0.933068
LD25Cs1C4_c324	snoRNA	25	114	116	91	106.358	99.2497	0.933166
Ld1S_180148500	UDP-galactopyranose mutase	18	1479	1457	1143	1335.89	1246.62	0.933173
Ld1S_160128200	Putative snoRNA binding domain containing protein, putative	16	720	840	659	770.179	718.742	0.933215
Ld1S_340658000	ribosomal protein L14, putative	34	573	608	477	557.463	520.243	0.933234
Ld1S_190169700_pseudogene	protein kinase, putative	19	3633	3408	2674	3124.72	2916.41	0.933335
Ld1S_170144700	hypothetical protein	17	726	901	707	826.108	771.094	0.933405
Ld1S_310503000	mitochondrial RNA binding complex 1 subunit, putative	31	3039	5759	4519	5280.31	4928.67	0.933407
Ld1S_340644400	Domain of unknown function DUF21, putative	34	1827	1737	1363	1592.62	1486.56	0.933408
Ld1S_170139800	META domain containing protein	17	1335	1282	1006	1175.44	1097.2	0.933438
Ld1S_090877500	hypothetical protein	9	4518	4808	3773	4408.36	4115.05	0.933465
Ld1S_130070900	dynein light chain Tctex-type, putative	13	357	446	350	408.928	381.73	0.933488
Ld1S_100017900	pteridine transporter (truncated), putative	10	2115	2049	1608	1878.69	1753.77	0.933512
Ld1S_240272400	WD40/YVTN repeat-like-containing protein	24	1668	1617	1269	1482.59	1384.04	0.933528
Ld1S_270375500	Meiotic cell cortex C-terminal pleckstrin homology, putative	27	1716	1617	1269	1482.59	1384.04	0.933528
Ld1S_350706600	hypothetical protein	35	3195	3025	2374	2773.56	2589.22	0.933536
Ld1S_350682600	DTW domain containing protein, putative	35	996	1041	817	954.471	891.066	0.93357
Ld1S_350691600	hypothetical protein	35	2004	2073	1627	1900.69	1774.5	0.933607
Ld1S_310523300	hypothetical protein	31	612	1283	1007	1176.36	1098.29	0.933638
Ld1S_290440900_pseudogene	protein kinase, putative	29	1356	1376	1080	1261.63	1177.91	0.933643
LD36Cs4C2_c1089	snoRNA	36	47	172	135	157.703	147.239	0.933643
Ld1S_320558200	Cid1 family poly A polymerase, putative	32	1071	1237	971	1134.18	1059.03	0.933738
Ld1S_240282400	hypothetical predicted multipass transmembrane protein	24	1554	1623	1274	1488.1	1389.5	0.933741
Ld1S_290428600	RNA binding protein, putative	29	4170	3902	3063	3577.66	3340.68	0.93376
Ld1S_250320300	hypothetical protein	25	969	921	723	844.446	788.544	0.933801
Ld1S_080865800	hypothetical protein	8	1260	1335	1048	1224.03	1143.01	0.933804
Ld1S_300489800	negative regulation of phosphatase activity. Posttranslational modification, protein turnover, chaperones	30	2652	2331	1830	2137.25	1995.9	0.933866
Ld1S_130061400	ras-related protein RAB5B, putative	13	636	777	610	712.415	665.3	0.933866
Ld1S_150108500	mismatch repair protein MSH3, putative	15	3027	3583	2813	3285.18	3068.02	0.933896
Ld1S_300477500	calpain-like cysteine peptidase, putative	30	4065	3932	3087	3605.17	3366.86	0.933897
Ld1S_300464000	50S ribosome-binding GTPase, putative	30	2757	2755	2163	2526	2359.09	0.933922
Ld1S_340656900	Protein of unknown function (DUF501), putative	34	909	996	782	913.212	852.893	0.933949
Ld1S_320555800	silent information regulator 2. Chromatin structure and dynamics	32	1044	1266	994	1160.77	1084.11	0.93396
Ld1S_140088300	protein kinase, putative	14	3117	2872	2255	2633.28	2459.43	0.93398
Ld1S_360746400	acid phosphatase, putative	36	1338	1485	1166	1361.57	1271.7	0.934002
Ld1S_320547200	hypothetical protein	32	444	554	435	507.951	474.435	0.934018
Ld1S_080860700	Tim10/DDP family zinc finger, putative	8	288	419	329	384.172	358.826	0.934023
Ld1S_340659900	hypothetical protein	34	1437	1467	1152	1345.06	1256.44	0.93411
Ld1S_110038500	Ankyrin repeats (3 copies)/Ankyrin repeats (many copies), putative	11	681	862	677	790.35	738.374	0.934237
Ld1S_250310500	protein transport protein Sec24C, putative	25	3048	2959	2324	2713.05	2534.68	0.934258
Ld1S_270367200	hypothetical protein	27	1302	1370	1076	1256.12	1173.55	0.934259
Ld1S_280407700	splicing factor 3B subunit 1, putative	28	3081	3234	2540	2965.19	2770.27	0.934263
Ld1S_SLRNA_c107	SLRNA	2	174	522	410	478.611	447.169	0.934306
Ld1S_310514300	3-ketoacyl-CoA thiolase-like protein, putative	31	1077	2130	1673	1952.95	1824.67	0.934312
Ld1S_350665600	hypothetical protein	35	849	909	714	833.443	778.728	0.934351
Ld1S_190167300	lipoic acid synthetase, mitochondrial precursor, putative	19	1239	1268	996	1162.6	1086.29	0.934363
Ld1S_170130400	elongation factor 1-alpha	17	1350	2014	1582	1846.59	1725.42	0.934378
Ld1S_340634400	amastin-like surface protein, putative	34	582	1273	1000	1167.19	1090.66	0.934431
Ld1S_350714700	zinc finger protein family member, putative	35	3087	2798	2198	2565.43	2397.26	0.934449
LdBPK_320029000	membrane associated protein-like protein (fragment)	32	943	998	784	915.046	855.074	0.934461
Ld1S_090878100	Histidine phosphatase superfamily (branch 1), putative	9	789	1026	806	940.718	879.069	0.934466
Ld1S_160118900	membrane transport protein, putative	16	2253	2169	1704	1988.71	1858.48	0.934514
Ld1S_240282100	AKAP7 2'5' RNA ligase-like domain containing protein, putative	24	1785	1880	1477	1723.73	1610.9	0.934541
Ld1S_190175200	Diacylglycerol kinase catalytic domain containing protein, putative	19	2895	2855	2243	2617.69	2446.34	0.934542
Ld1S_250312400	PUA domain/NOL1/NOP2/sun family, putative	25	2127	2006	1576	1839.26	1718.87	0.934547
LD27Cs1C1_c622	snoRNA	27	89	42	33	38.5089	35.9917	0.934631
Ld1S_290427300	carnitine/choline acetyltransferase, putative	29	1884	1876	1474	1720.07	1607.63	0.934631
LD36Cs1C2_c1125	snoRNA	36	92	56	44	51.3452	47.9889	0.934631
Ld1S_280380600	hypothetical protein	28	549	644	506	590.47	551.872	0.934631
Ld1S_210221300	xanthine phosphoribosyltransferase	21	726	896	704	821.524	767.822	0.934631
Ld1S_300457800	hypothetical protein	30	4572	4690	3685	4300.16	4019.07	0.934631
Ld1S_070853200	cytochrome b5-like protein	7	81	238	187	218.217	203.953	0.934631
LD35Cs3H1_c1022	snoRNA	35	73	28	22	25.6726	23.9944	0.934631
LD35Cs3H2_c1060	snoRNA	35	73	28	22	25.6726	23.9944	0.934631
LD5Cs1H3_c1556	snoRNA	5	75	14	11	12.8363	11.9972	0.934631
Ld1S_170138000	hypothetical protein	17	3867	3837	3015	3518.07	3288.33	0.934698
Ld1S_340664500	hypothetical protein	34	1668	1583	1244	1451.42	1356.78	0.934792
Ld1S_350685300	60S ribosomal protein L32	35	402	495	389	453.855	424.265	0.934803
Ld1S_350702800	60S ribosomal protein L27A/L29, putative	35	438	495	389	453.855	424.265	0.934803
LdBPK_340033800	hypothetical protein	31	319	962	756	882.038	824.536	0.934808
Ld1S_210230600	syntaxin, putative	21	702	836	657	766.511	716.561	0.934835
Ld1S_150097000	hypothetical protein	15	1965	2284	1795	2094.15	1957.73	0.934854
Ld1S_160115600	hypothetical protein	16	3582	3634	2856	3331.94	3114.91	0.934865
Ld1S_090874300	Domain of unknown function (DUF4586), putative	9	918	1037	815	950.804	888.885	0.934877
Ld1S_210230800	hypothetical protein	21	696	925	727	848.113	792.907	0.934907
Ld1S_300471500	hypothetical protein	30	1599	1710	1344	1567.86	1465.84	0.934929
Ld1S_360744000	guanylate kinase-like protein	36	990	1000	786	916.879	857.256	0.934971
Ld1S_180160400	heat shock protein, putative	18	2469	2388	1877	2189.51	2047.16	0.934987
Ld1S_140082500	hypothetical protein	14	1467	1416	1113	1298.3	1213.9	0.934991
Ld1S_290443900	hypothetical protein	29	579	701	551	642.732	600.951	0.934995
Ld1S_340643400	dynein heavy chain, cytosolic. Cytoskeleton	34	1854	1837	1444	1684.31	1574.91	0.935048
Ld1S_270362200	hypothetical protein	27	1941	1898	1492	1740.24	1627.26	0.935079
Ld1S_360734300	hypothetical protein	36	3333	3165	2488	2901.92	2713.55	0.935088
Ld1S_340662900	nucleolar protein family a, putative (fragment)	34	678	734	577	672.989	629.309	0.935094
Ld1S_300456200	lysyl-tRNA synthetase, putative	30	1611	1716	1349	1573.36	1471.3	0.935126
Ld1S_360780000	adenylyl cyclase-associated protein, putative	36	816	823	647	754.592	705.654	0.935147
Ld1S_350684100	hypothetical protein	35	1347	1473	1158	1350.56	1262.98	0.93515
LD36Cs4C2_c1298	snoRNA	36	60	159	125	145.784	136.332	0.935166
Ld1S_150100100_pseudogene	CRAL/TRIO domain containing protein, putative	15	1569	1838	1445	1685.22	1576	0.935186
Ld1S_160111600	Phosphotransferase enzyme family, putative	16	2481	2231	1754	2045.56	1913.01	0.935203
Ld1S_090878900	palmitoyl acyltransferase 5, putative	9	1503	1581	1243	1449.59	1355.69	0.935222
Ld1S_160122300	Polyketide cyclase / dehydrase and lipid transport, putative	16	1113	1132	890	1037.91	970.684	0.935232
Ld1S_200200500	hypothetical protein	20	828	1076	846	986.562	922.695	0.935263
Ld1S_220238600	glucoamylase-like protein	22	3321	3331	2619	3054.12	2856.43	0.935269
Ld1S_350681600	Leucine rich repeat/Leucine Rich Repeat, putative	35	1320	1324	1041	1213.95	1135.37	0.935273
Ld1S_030451900	Aminoacyl-tRNA editing domain containing protein, putative	3	687	786	618	720.667	674.025	0.93528
Ld1S_350667100	60S ribosomal protein L30	35	315	365	287	334.661	313.018	0.93533
Ld1S_250307500	frataxin-like protein	25	570	599	471	549.211	513.699	0.93534
Ld1S_020186800_pseudogene	Transmembrane amino acid transporter protein, putative	2	1197	1259	990	1154.35	1079.75	0.935374
Ld1S_110037900	Protein Associated with Differentiation, putative;major facilitator superfamily, putative	11	2100	2097	1649	1922.7	1798.49	0.935401
Ld1S_280409300	activated protein kinase c receptor (LACK)	28	939	1030	810	944.386	883.431	0.935456
Ld1S_240275000	ppg3-related protein-like protein	24	3078	3048	2397	2794.65	2614.3	0.935468
Ld1S_160125600	hypothetical protein	16	1569	1503	1182	1378.07	1289.16	0.935479
Ld1S_300469100	GTPase activating protein, putative	30	1824	1770	1392	1622.88	1518.19	0.935495
Ld1S_340656400	vacuolar ATP synthase catalytic subunit A, putative	34	1833	1742	1370	1597.2	1494.2	0.935509
Ld1S_SLRNA_c178	SLRNA	2	185	857	674	785.766	735.102	0.935524
Ld1S_070845200	tRNA-methyl transferase, putative	7	1842	2014	1584	1846.59	1727.6	0.935559
Ld1S_350694000	SpoU rRNA Methylase family, putative	35	1824	1822	1433	1670.55	1562.91	0.935564
LD35Cs3C7_c971	snoRNA	35	78	89	70	81.6023	76.3459	0.935586
Ld1S_300483700	hypothetical protein	30	342	445	350	408.011	381.73	0.935586
Ld1S_300470300_pseudogene	hypothetical protein	30	4413	4099	3224	3758.29	3516.28	0.935605
Ld1S_320549400	hypothetical protein	32	3498	3570	2808	3273.26	3062.56	0.935631
Ld1S_360754500	hypothetical protein	36	330	450	354	412.596	386.092	0.935764
Ld1S_340641500	Aminotransferase class IV, putative	34	1158	1186	933	1087.42	1017.58	0.935778
Ld1S_220245400	hypothetical protein	22	3213	3380	2659	3099.05	2900.05	0.935788
Ld1S_320550500	phosphatidylethanolamine-binding protein, putative	32	1542	1594	1254	1461.51	1367.68	0.935804
Ld1S_190173800	CAP-Gly domain containing protein, putative	19	2001	2091	1645	1917.19	1794.13	0.93581
Ld1S_040802900	Topoisomerase-related function protein-like protein. Replication, recombination and repair	4	804	816	642	748.174	700.201	0.935881
Ld1S_030451400	hypothetical protein	3	1701	1768	1391	1621.04	1517.1	0.935881
Ld1S_300459700	hypothetical protein	30	1647	1787	1406	1638.46	1533.46	0.935915
Ld1S_170138400	Putative methyltransferase, putative	17	1431	1534	1207	1406.49	1316.42	0.935961
Ld1S_060831100	Domain of unknown function (DUF1768), putative	6	561	638	502	584.969	547.509	0.935963
Ld1S_350681800	cyclophilin 14, putative	35	1335	1295	1019	1187.36	1111.38	0.936009
LD26Cs1C3_c391	snoRNA	26	119	61	48	55.9296	52.3515	0.936024
LD34Cs1H2_c893	snoRNA	34	71	61	48	55.9296	52.3515	0.936024
Ld1S_180151000	serine carboxypeptidase (CBP1), putative	18	1389	1328	1045	1217.62	1139.74	0.936039
[truncated: 8,252 more rows]

## Sheet: b-chrMedianCov_EP.1-LP.1
chromosome	1	2	3	4	5	6	7	8	9	10	11	12	13	14	15	16	17	18	19	20	21	22	23	24	25	26	27	28	29	30	31	32	33	34	35	36
gDNA-EP.1	2.21748	2.21064	2.13315	1.95742	2.54354	2.14086	2.12503	2.07953	2.22808	2.05552	2.06208	2.24723	2.05623	2.02434	2.36189	2.12347	2.13235	2.02675	2.03701	2.39701	2.10585	2.08058	2.13658	2.07801	2.0549	2.36542	2.04201	2.0319	2.04053	2.03908	3.98794	2.16259	2.19033	2.00138	2.01149	2
gDNA-LP.1	3.14095	2.20935	2.13957	2.05704	3.20886	2.11854	2.08202	2.07226	2.16005	2.03752	2.03329	2.93968	2.01806	1.99441	2.42915	2.03753	2.05485	2.0009	1.98775	2.59255	2.03759	2.03036	3.06008	2.01722	2.01815	3.03107	2.04235	2.02448	2.00809	2.01002	3.91192	2.14926	2.99282	1.97609	1.98437	2

## Sheet: c-chrMedianCov_EvolExp
sample	1	2	3	4	5	6	7	8	9	10	11	12	13	14	15	16	17	18	19	20	21	22	23	24	25	26	27	28	29	30	31	32	33	34	35	36
LP.6	1.90981389459347	1.99653113993552	1.93403207099458	1.76079336873131	2.88552123346705	2.1871609614914	1.99065748731099	2.10161844667426	2.94810542780834	2.00462656550932	2.02928739399227	2.01857861862757	2.69662797007842	2.7114738399004	2.89766862809777	1.98894221049383	2.16735653709871	2.02664850658126	1.96092318496685	2.365268836655	1.9777014013769	2.78826546356101	2.25897700550123	1.99130018408368	1.98509028612775	3.04204130710052	2.00675895678822	2.03670181636323	2.02858085316932	2.00672916289809	3.973892039711	2.79160237925494	3.215807786846	1.98808670022026	2.01735706913247	2
LP.7	1.94374207594018	2.09349177585432	2.4042140703878	2.03336068738121	2.93439880514144	2.18137632348939	2.12411002655944	2.33639572095496	3.10200387738355	2.03852068746559	2.07876278133709	2.11589959306459	2.06454008282159	2.70087821260635	2.79861443660858	2.3719039472102	2.10983669844377	2.05286995998152	2.01412143931515	2.25441796000684	2.13664507173582	2.01236627984246	2.78640004556664	2.07230328818157	2.05342688558343	3.20502667547059	2.0660589708268	2.06322371321707	2.03186711417608	2.01798616546175	3.98278171680755	2.35786689056201	2.41952108617369	1.98663800468746	1.96665618915219	2
LP.1	3.14095010813633	2.20935358507139	2.13957458091995	2.05704294793712	3.20886469286797	2.11853564355615	2.08201788185381	2.07226489671116	2.16005004930354	2.0375162618805	2.03329438768323	2.93968396019257	2.01805586629213	1.99440674174062	2.42914791889361	2.03753283449756	2.0548512193303	2.00089906447577	1.98774869283483	2.59254563684424	2.03758669550302	2.03035689130849	3.06008402316852	2.01721894913035	2.01815115884025	3.03106537068801	2.04234717975489	2.02447775540475	2.00808743712763	2.01001814701569	3.91192482660899	2.14926127559434	2.9928157705024	1.97608571357546	1.98437202210787	2

## Sheet: d-GOanalysis_trisomicChr
Chr1 - GO term enrichment for 'molecular function'
GO id	description	p-value	corrected p-value	cluster freq	total frequency	enrichment score (%)	genes
16874	ligase activity	0.00010654	0.012039	7/43 16.2%	118/4490 2.6%	5.9322	LD1S_010011000 LD1S_010010000 LD1S_010010100 LD1S_010005400 LD1S_010010300 LD1S_010010400 LD1S_010009800
4004	ATP-dependent RNA helicase activity	0.00087977	0.033138	2/43 4.6%	5/4490 0.1%	40	LD1S_010012800 LD1S_010012900
8186	RNA-dependent ATPase activity	0.00087977	0.033138	2/43 4.6%	5/4490 0.1%	40	LD1S_010012800 LD1S_010012900
Chr5 - GO term enrichment for 'biological process'
GO id	description	p-value	corrected p-value	cluster freq	total frequency	enrichment score (%)	genes
6396	RNA processing	2.7551e-54	6.5295e-52	203/246 82.5%	1837/5166 35.5%	11.0506	LD5CS1C4_C1419 LD5CS1C4_C1539 LD5CS1C2_C1479 LD5CS1H1_C1545 LD5CS1C5_C1502 LD5CS1H1_C1425 LD5CS1C2_C1471 LD5CS1C5_C1510 LD5CS1H2_C1522 LD5CS1H2_C1402 LD5CS1C3_C1576 LD5CS1H4_C1389 LD5CS1C3_C1456 LD5CS1H1_C1417 LD5CS1H1_C1537 LD5CS1C4_C1547 LD5CS1C4_C1427 LD5CS1C2_C1463 LD5CS1H3_C1500 LD5CS1C3_C1560 LD5CS1C3_C1440 LD5CS1C4_C1435 LD5CS1H3_C1508 LD5CS1H2_C1514 LD5CS1C4_C1555 LD5CS1H4_C1493 LD5CS1C3_…
16070	RNA metabolic process	2.201e-48	2.6082e-46	204/246 82.9%	1996/5166 38.6%	10.2204	LD5CS1C4_C1419 LD5CS1C4_C1539 LD5CS1C2_C1479 LD5CS1H1_C1545 LD5CS1C5_C1502 LD5CS1H1_C1425 LD5CS1C2_C1471 LD5CS1C5_C1510 LD5CS1H2_C1522 LD5CS1H2_C1402 LD5CS1C3_C1576 LD5CS1H4_C1389 LD5CS1C3_C1456 LD5CS1H1_C1417 LD5CS1H1_C1537 LD5CS1C4_C1547 LD5CS1C4_C1427 LD5CS1C2_C1463 LD5CS1H3_C1500 LD5CS1C3_C1560 LD5CS1C3_C1440 LD5CS1C4_C1435 LD5CS1H3_C1508 LD5CS1H2_C1514 LD5CS1C4_C1555 LD5CS1H4_C1493 LD5CS1C3_…
90304	nucleic acid metabolic process	5.2134e-43	4.1186e-41	205/246 83.3%	2156/5166 41.7%	9.50835	LD5CS1C4_C1419 LD5CS1C4_C1539 LD5CS1C2_C1479 LD5CS1H1_C1545 LD5CS1C5_C1502 LD5CS1H1_C1425 LD5CS1C2_C1471 LD5CS1C5_C1510 LD5CS1H2_C1522 LD5CS1H2_C1402 LD5CS1C3_C1576 LD5CS1H4_C1389 LD5CS1C3_C1456 LD5CS1H1_C1417 LD5CS1H1_C1537 LD5CS1C4_C1547 LD5CS1C4_C1427 LD5CS1C2_C1463 LD5CS1H3_C1500 LD5CS1C3_C1560 LD5CS1C3_C1440 LD5CS1C4_C1435 LD5CS1H3_C1508 LD5CS1H2_C1514 LD5CS1C4_C1555 LD5CS1H4_C1493 LD5CS1C3_…
6139	nucleobase, nucleoside, nucleotide and nucleic acid metabolic process	2.4435e-42	1.4478e-40	209/246 84.9%	2270/5166 43.9%	9.20705	LD5CS1C4_C1419 LD5CS1C4_C1539 LD5CS1C2_C1479 LD5CS1H1_C1545 LD5CS1C5_C1502 LD5CS1H1_C1425 LD5CS1C2_C1471 LD5CS1C5_C1510 LD5CS1H2_C1522 LD5CS1H2_C1402 LD5CS1C3_C1576 LD5CS1H4_C1389 LD5CS1C3_C1456 LD5CS1H1_C1417 LD5CS1H1_C1537 LD5CS1C4_C1547 LD5CS1C4_C1427 LD5CS1C2_C1463 LD5CS1H3_C1500 LD5CS1C3_C1560 LD5CS1C3_C1440 LD5CS1C4_C1435 LD5CS1H3_C1508 LD5CS1H2_C1514 LD5CS1C4_C1555 LD5CS1H4_C1493 LD1S_0508…
10467	gene expression	4.93e-41	2.3368e-39	204/246 82.9%	2186/5166 42.3%	9.33211	LD5CS1C4_C1419 LD5CS1C4_C1539 LD5CS1C2_C1479 LD5CS1H1_C1545 LD5CS1C5_C1502 LD5CS1H1_C1425 LD5CS1C2_C1471 LD5CS1C5_C1510 LD5CS1H2_C1522 LD5CS1H2_C1402 LD5CS1C3_C1576 LD5CS1H4_C1389 LD5CS1C3_C1456 LD5CS1H1_C1417 LD5CS1H1_C1537 LD5CS1C4_C1547 LD5CS1C4_C1427 LD5CS1C2_C1463 LD5CS1H3_C1500 LD5CS1C3_C1560 LD5CS1C3_C1440 LD5CS1C4_C1435 LD5CS1H3_C1508 LD5CS1H2_C1514 LD5CS1C4_C1555 LD5CS1H4_C1493 LD5CS1C3_…
34641	cellular nitrogen compound metabolic process	4.41e-40	1.7419e-38	210/246 85.3%	2358/5166 45.6%	8.90585	LD5CS1C4_C1419 LD5CS1C4_C1539 LD5CS1C2_C1479 LD5CS1H1_C1545 LD5CS1C5_C1502 LD5CS1H1_C1425 LD5CS1C2_C1471 LD5CS1C5_C1510 LD5CS1H2_C1522 LD5CS1H2_C1402 LD5CS1C3_C1576 LD5CS1H4_C1389 LD5CS1C3_C1456 LD5CS1H1_C1417 LD5CS1H1_C1537 LD5CS1C4_C1547 LD5CS1C4_C1427 LD5CS1C2_C1463 LD5CS1H3_C1500 LD5CS1C3_C1560 LD5CS1C3_C1440 LD5CS1C4_C1435 LD5CS1H3_C1508 LD5CS1H2_C1514 LD5CS1C4_C1555 LD5CS1H4_C1493 LD1S_0508…
6807	nitrogen compound metabolic process	5.6131e-40	1.9004e-38	210/246 85.3%	2361/5166 45.7%	8.89454	LD5CS1C4_C1419 LD5CS1C4_C1539 LD5CS1C2_C1479 LD5CS1H1_C1545 LD5CS1C5_C1502 LD5CS1H1_C1425 LD5CS1C2_C1471 LD5CS1C5_C1510 LD5CS1H2_C1522 LD5CS1H2_C1402 LD5CS1C3_C1576 LD5CS1H4_C1389 LD5CS1C3_C1456 LD5CS1H1_C1417 LD5CS1H1_C1537 LD5CS1C4_C1547 LD5CS1C4_C1427 LD5CS1C2_C1463 LD5CS1H3_C1500 LD5CS1C3_C1560 LD5CS1C3_C1440 LD5CS1C4_C1435 LD5CS1H3_C1508 LD5CS1H2_C1514 LD5CS1C4_C1555 LD5CS1H4_C1493 LD1S_0508…
44260	cellular macromolecule metabolic process	5.8898e-24	1.7449e-22	214/246 86.9%	3000/5166 58.0%	7.13333	LD5CS1C4_C1419 LD1S_050810700 LD5CS1C4_C1539 LD5CS1C2_C1479 LD5CS1H1_C1545 LD5CS1C5_C1502 LD5CS1H1_C1425 LD5CS1C2_C1471 LD5CS1C5_C1510 LD5CS1H2_C1522 LD5CS1H2_C1402 LD1S_050811000 LD5CS1C3_C1576 LD5CS1H4_C1389 LD5CS1C3_C1456 LD1S_050819400 LD1S_050817100 LD5CS1H1_C1417 LD5CS1H1_C1537 LD5CS1C4_C1547 LD5CS1C4_C1427 LD5CS1C2_C1463 LD5CS1H3_C1500 LD5CS1C3_C1560 LD5CS1C3_C1440 LD5CS1C4_C1435 LD5CS1H3_…
43170	macromolecule metabolic process	1.2979e-21	3.4177e-20	215/246 87.3%	3121/5166 60.4%	6.88882	LD5CS1C4_C1419 LD1S_050810700 LD5CS1C4_C1539 LD5CS1C2_C1479 LD5CS1H1_C1545 LD5CS1C5_C1502 LD5CS1H1_C1425 LD5CS1C2_C1471 LD5CS1C5_C1510 LD5CS1H2_C1522 LD5CS1H2_C1402 LD1S_050811000 LD5CS1C3_C1576 LD5CS1H4_C1389 LD5CS1C3_C1456 LD1S_050819400 LD1S_050817100 LD5CS1H1_C1417 LD5CS1H1_C1537 LD5CS1C4_C1547 LD5CS1C4_C1427 LD5CS1C2_C1463 LD5CS1H3_C1500 LD5CS1C3_C1560 LD5CS1C3_C1440 LD5CS1C4_C1435 LD5CS1H3_…
44237	cellular metabolic process	1.4224e-17	3.371e-16	224/246 91.0%	3556/5166 68.8%	6.29921	LD5CS1C4_C1419 LD1S_050810700 LD5CS1C4_C1539 LD5CS1C2_C1479 LD5CS1H1_C1545 LD5CS1C5_C1502 LD5CS1H1_C1425 LD5CS1C2_C1471 LD5CS1C5_C1510 LD5CS1H2_C1522 LD5CS1H2_C1402 LD1S_050811000 LD1S_050813300 LD5CS1C3_C1576 LD5CS1H4_C1389 LD5CS1C3_C1456 LD1S_050819400 LD1S_050817100 LD5CS1H1_C1417 LD5CS1H1_C1537 LD5CS1C4_C1547 LD5CS1C4_C1427 LD5CS1C2_C1463 LD5CS1H3_C1500 LD5CS1C3_C1560 LD5CS1C3_C1440 LD5CS1C4_…
44238	primary metabolic process	7.1293e-16	1.536e-14	221/246 89.8%	3544/5166 68.6%	6.23589	LD5CS1C4_C1419 LD1S_050810700 LD5CS1C4_C1539 LD5CS1C2_C1479 LD5CS1H1_C1545 LD5CS1C5_C1502 LD5CS1H1_C1425 LD5CS1C2_C1471 LD5CS1C5_C1510 LD5CS1H2_C1522 LD5CS1H2_C1402 LD1S_050811000 LD5CS1C3_C1576 LD5CS1H4_C1389 LD5CS1C3_C1456 LD1S_050819400 LD1S_050817100 LD5CS1H1_C1417 LD5CS1H1_C1537 LD5CS1C4_C1547 LD5CS1C4_C1427 LD5CS1C2_C1463 LD5CS1H3_C1500 LD5CS1C3_C1560 LD5CS1C3_C1440 LD5CS1C4_C1435 LD5CS1H3_…
8152	metabolic process	1.4272e-11	2.8188e-10	227/246 92.2%	3937/5166 76.2%	5.76581	LD5CS1C4_C1419 LD1S_050810700 LD5CS1C4_C1539 LD5CS1C2_C1479 LD5CS1H1_C1545 LD5CS1C5_C1502 LD5CS1H1_C1425 LD5CS1C2_C1471 LD5CS1C5_C1510 LD5CS1H2_C1522 LD5CS1H2_C1402 LD1S_050811000 LD1S_050813300 LD5CS1C3_C1576 LD5CS1H4_C1389 LD5CS1C3_C1456 LD1S_050819400 LD1S_050817100 LD5CS1H1_C1417 LD5CS1H1_C1537 LD5CS1C4_C1547 LD5CS1C4_C1427 LD5CS1C2_C1463 LD5CS1H3_C1500 LD5CS1C3_C1560 LD5CS1C3_C1440 LD5CS1C4_…
9987	cellular process	8.2732e-11	1.5083e-09	238/246 96.7%	4343/5166 84.0%	5.48008	LD5CS1C4_C1419 LD1S_050810700 LD5CS1C4_C1539 LD5CS1C2_C1479 LD5CS1H1_C1545 LD5CS1C5_C1502 LD5CS1H1_C1425 LD5CS1C2_C1471 LD5CS1C5_C1510 LD5CS1H2_C1522 LD5CS1H2_C1402 LD1S_050811000 LD1S_050813300 LD5CS1C3_C1576 LD5CS1H4_C1389 LD5CS1C3_C1456 LD1S_050819400 LD1S_050817100 LD5CS1H1_C1417 LD5CS1H1_C1537 LD5CS1C4_C1547 LD5CS1C4_C1427 LD5CS1C2_C1463 LD5CS1H3_C1500 LD5CS1C3_C1560 LD5CS1C3_C1440 LD5CS1C4_…
Chr12 - GO term enrichment for 'biological process'
GO id	description	p-value	corrected p-value	cluster freq	total frequency	enrichment score (%)	genes
6423	cysteinyl-tRNA aminoacylation	4.9921e-05	0.010483	2/37 5.4%	2/5166 0.0%	100	LD1S_120049000 LD1S_120049100
9056	catabolic process	0.00011453	0.012026	8/37 21.6%	217/5166 4.2%	3.68664	LD1S_120048400 LD1S_120052900 LD1S_120058800_PSEUDOGENE LD1S_120050500_PSEUDOGENE LD1S_120046600 LD1S_120048700 LD1S_120048600 LD1S_120052000
9057	macromolecule catabolic process	0.00049296	0.034507	5/37 13.5%	94/5166 1.8%	5.31915	LD1S_120048400 LD1S_120058800_PSEUDOGENE LD1S_120050500_PSEUDOGENE LD1S_120046600 LD1S_120048600
Chr23 - GO term enrichment for 'biological process'
GO id	description	p-value	corrected p-value	cluster freq	total frequency	enrichment score (%)	genes
6525	arginine metabolic process	0.00023286	0.035124	3/100 3.0%	7/5166 0.1%	42.8571	LD1S_230250700 LD1S_230252400_PSEUDOGENE LD1S_230252800
6083	acetate metabolic process	0.00037103	0.035124	2/100 2.0%	2/5166 0.0%	100	LD1S_230259700 LD1S_230255600
19427	acetyl-CoA biosynthetic process from acetate	0.00037103	0.035124	2/100 2.0%	2/5166 0.0%	100	LD1S_230259700 LD1S_230255600
Chr26 - GO term enrichment for 'biological process'
GO id	description	p-value	corrected p-value	cluster freq	total frequency	enrichment score (%)	genes
6396	RNA processing	3.9762e-19	1.6342e-16	170/278 61.1%	1837/5166 35.5%	9.25422	LD26CS1H-9_C429 LD26CS1H6_C465 LD26CS2C1_C491 LD26CS1H2_C433 LD26CS2C1_C494 LD26CS2C1_C497 LD1S_260330600 LD26CS1H7_C349 LD26CS1H8_C480 LD26CS1H7_C479 LD26CS1C2_C383 LD26CS1H1_C393 LD26CS1H4_C450 LD26CS1C1_C408 LD26CS1H8_C363 LD26CS1C2_C422 LD26CS1H3_C436 LD26CS1H6_LD26CS1H9_C353 LD26CS1H-9_C390 LD26CS1C3_C417 LD26CS1H8_C402 LD26CS1H5_C464 LD26CS1C3_C378 LD26CS1H3_C397 LD26CS1C1_C382 LD26CS1H6_C4…
16070	RNA metabolic process	1.0994e-17	2.2592e-15	176/278 63.3%	1996/5166 38.6%	8.81764	LD26CS1H-9_C429 LD26CS1H6_C465 LD1S_260334400 LD26CS2C1_C491 LD26CS1H2_C433 LD26CS2C1_C494 LD26CS2C1_C497 LD1S_260330600 LD26CS1H7_C349 LD26CS1H8_C480 LD26CS1H7_C479 LD26CS1C2_C383 LD26CS1H1_C393 LD26CS1H4_C450 LD26CS1C1_C408 LD26CS1H8_C363 LD26CS1C2_C422 LD26CS1H3_C436 LD26CS1H6_LD26CS1H9_C353 LD26CS1H-9_C390 LD26CS1C3_C417 LD26CS1H8_C402 LD26CS1H5_C464 LD26CS1C3_C378 LD26CS1H3_C397 LD26CS1C1_C3…
90304	nucleic acid metabolic process	2.6016e-17	3.5641e-15	184/278 66.1%	2156/5166 41.7%	8.53432	LD26CS1H-9_C429 LD26CS1H6_C465 LD1S_260334400 LD26CS2C1_C491 LD26CS1H2_C433 LD26CS2C1_C494 LD26CS2C1_C497 LD1S_260330600 LD26CS1H7_C349 LD26CS1H8_C480 LD26CS1H7_C479 LD26CS1C2_C383 LD26CS1H1_C393 LD26CS1H4_C450 LD26CS1C1_C408 LD26CS1H8_C363 LD26CS1C2_C422 LD26CS1H3_C436 LD26CS1H6_LD26CS1H9_C353 LD26CS1H-9_C390 LD26CS1C3_C417 LD26CS1H8_C402 LD26CS1H5_C464 LD26CS1C3_C378 LD26CS1H3_C397 LD26CS1C1_C3…
6139	nucleobase, nucleoside, nucleotide and nucleic acid metabolic process	2.4212e-16	2.4878e-14	188/278 67.6%	2270/5166 43.9%	8.28194	LD26CS1H-9_C429 LD26CS1H6_C465 LD1S_260334400 LD26CS2C1_C491 LD26CS1H2_C433 LD26CS2C1_C494 LD26CS2C1_C497 LD1S_260330600 LD26CS1H7_C349 LD26CS1H8_C480 LD26CS1H7_C479 LD26CS1C2_C383 LD26CS1H1_C393 LD26CS1H4_C450 LD26CS1C1_C408 LD26CS1H8_C363 LD26CS1C2_C422 LD26CS1H3_C436 LD26CS1H6_LD26CS1H9_C353 LD26CS1H-9_C390 LD26CS1C3_C417 LD26CS1H8_C402 LD26CS1H5_C464 LD26CS1C3_C378 LD26CS1H3_C397 LD26CS1C1_C3…
6807	nitrogen compound metabolic process	5.5242e-16	4.5409e-14	192/278 69.0%	2361/5166 45.7%	8.13215	LD26CS1H-9_C429 LD26CS1H6_C465 LD1S_260334400 LD26CS2C1_C491 LD26CS1H2_C433 LD26CS2C1_C494 LD26CS2C1_C497 LD1S_260330600 LD26CS1H7_C349 LD1S_260346100 LD26CS1H8_C480 LD26CS1H7_C479 LD26CS1C2_C383 LD26CS1H1_C393 LD26CS1H4_C450 LD26CS1C1_C408 LD26CS1H8_C363 LD26CS1C2_C422 LD26CS1H3_C436 LD26CS1H6_LD26CS1H9_C353 LD26CS1H-9_C390 LD26CS1C3_C417 LD26CS1H8_C402 LD26CS1H5_C464 LD26CS1C3_C378 LD26CS1H3_C3…
34641	cellular nitrogen compound metabolic process	1.3141e-15	9.0015e-14	191/278 68.7%	2358/5166 45.6%	8.10008	LD26CS1H-9_C429 LD26CS1H6_C465 LD1S_260334400 LD26CS2C1_C491 LD26CS1H2_C433 LD26CS2C1_C494 LD26CS2C1_C497 LD1S_260330600 LD26CS1H7_C349 LD26CS1H8_C480 LD26CS1H7_C479 LD26CS1C2_C383 LD26CS1H1_C393 LD26CS1H4_C450 LD26CS1C1_C408 LD26CS1H8_C363 LD26CS1C2_C422 LD26CS1H3_C436 LD26CS1H6_LD26CS1H9_C353 LD26CS1H-9_C390 LD26CS1C3_C417 LD26CS1H8_C402 LD26CS1H5_C464 LD26CS1C3_C378 LD26CS1H3_C397 LD26CS1C1_C3…
10467	gene expression	2.1665e-14	1.272e-12	179/278 64.3%	2186/5166 42.3%	8.18847	LD26CS1H-9_C429 LD26CS1H6_C465 LD26CS2C1_C491 LD26CS1H2_C433 LD26CS2C1_C494 LD26CS2C1_C497 LD1S_260330600 LD26CS1H7_C349 LD26CS1H8_C480 LD26CS1H7_C479 LD26CS1C2_C383 LD26CS1H1_C393 LD26CS1H4_C450 LD26CS1C1_C408 LD26CS1H8_C363 LD26CS1C2_C422 LD26CS1H3_C436 LD26CS1H6_LD26CS1H9_C353 LD26CS1H-9_C390 LD26CS1C3_C417 LD26CS1H8_C402 LD26CS1H5_C464 LD26CS1C3_C378 LD1S_260339300 LD26CS1H3_C397 LD26CS1C1_C3…
44260	cellular macromolecule metabolic process	5.4719e-11	2.8112e-09	212/278 76.2%	3000/5166 58.0%	7.06667	LD26CS1H6_C465 LD26CS1H2_C433 LD26CS1H8_C480 LD26CS1H1_C393 LD26CS1H4_C450 LD26CS1H8_C363 LD26CS1C2_C422 LD26CS1H6_LD26CS1H9_C353 LD26CS1H-9_C390 LD26CS1C3_C378 LD26CS1H3_C397 LD26CS1C1_C382 LD26CS1H6_C478 LD26CS1H6_LD26CS1H9_C470 LD26CS1H2_C446 LD26CS1H4_C437 LD1S_260328900 LD26CS1H7_C401 LD1S_260341100 LD26CS1H8_C376 LD26CS1H6_C348 LD26CS1C2_C435 LD26CS1H2_C459 LD26CS2H2_C499 LD26CS1C1_C473 LD2…
43170	macromolecule metabolic process	2.63e-10	1.201e-08	216/278 77.6%	3121/5166 60.4%	6.92086	LD26CS1H6_C465 LD26CS1H2_C433 LD26CS1H8_C480 LD26CS1H1_C393 LD26CS1H4_C450 LD26CS1H8_C363 LD26CS1C2_C422 LD26CS1H6_LD26CS1H9_C353 LD26CS1H-9_C390 LD26CS1C3_C378 LD26CS1H3_C397 LD26CS1C1_C382 LD26CS1H6_C478 LD26CS1H6_LD26CS1H9_C470 LD26CS1H2_C446 LD26CS1H4_C437 LD1S_260328900 LD26CS1H7_C401 LD1S_260341100 LD26CS1H8_C376 LD26CS1H6_C348 LD26CS1C2_C435 LD26CS1H2_C459 LD26CS2H2_C499 LD26CS1C1_C473 LD2…
44237	cellular metabolic process	1.4762e-09	6.0673e-08	234/278 84.1%	3556/5166 68.8%	6.58043	LD26CS1H6_C465 LD26CS1H2_C433 LD26CS1H8_C480 LD26CS1H1_C393 LD26CS1H4_C450 LD26CS1H8_C363 LD26CS1C2_C422 LD1S_260344600 LD26CS1H6_LD26CS1H9_C353 LD26CS1H-9_C390 LD26CS1C3_C378 LD26CS1H3_C397 LD26CS1C1_C382 LD26CS1H6_C478 LD26CS1H6_LD26CS1H9_C470 LD26CS1H2_C446 LD26CS1H4_C437 LD1S_260324300 LD1S_260328900 LD26CS1H7_C401 LD1S_260341100 LD1S_260345700 LD26CS1H8_C376 LD26CS1H6_C348 LD26CS1C2_C435 LD1…
44238	primary metabolic process	3.1103e-08	1.1621e-06	230/278 82.7%	3544/5166 68.6%	6.48984	LD26CS1H6_C465 LD26CS1H2_C433 LD26CS1H8_C480 LD26CS1H1_C393 LD26CS1H4_C450 LD26CS1H8_C363 LD26CS1C2_C422 LD26CS1H6_LD26CS1H9_C353 LD26CS1H-9_C390 LD26CS1C3_C378 LD26CS1H3_C397 LD26CS1C1_C382 LD26CS1H6_C478 LD26CS1H6_LD26CS1H9_C470 LD26CS1H2_C446 LD26CS1H4_C437 LD1S_260324300 LD1S_260328900 LD26CS1H7_C401 LD1S_260341100 LD1S_260345700 LD26CS1H8_C376 LD26CS1H6_C348 LD26CS1C2_C435 LD1S_260338500 LD2…
8152	metabolic process	8.7444e-08	2.995e-06	246/278 88.4%	3937/5166 76.2%	6.24841	LD26CS1H6_C465 LD26CS1H2_C433 LD1S_260346100 LD26CS1H8_C480 LD26CS1H1_C393 LD26CS1H4_C450 LD26CS1H8_C363 LD26CS1C2_C422 LD1S_260344600 LD26CS1H6_LD26CS1H9_C353 LD26CS1H-9_C390 LD26CS1C3_C378 LD26CS1H3_C397 LD26CS1C1_C382 LD26CS1H6_C478 LD26CS1H6_LD26CS1H9_C470 LD1S_260335100 LD26CS1H2_C446 LD26CS1H4_C437 LD1S_260324300 LD1S_260328900 LD26CS1H7_C401 LD1S_260341100 LD1S_260345700 LD26CS1H8_C376 LD2…
9987	cellular process	0.00018781	0.0059377	254/278 91.3%	4343/5166 84.0%	5.84849	LD26CS1H6_C465 LD26CS1H2_C433 LD1S_260327700 LD26CS1H8_C480 LD1S_260325400 LD26CS1H1_C393 LD26CS1H4_C450 LD26CS1H8_C363 LD26CS1C2_C422 LD1S_260344600 LD26CS1H6_LD26CS1H9_C353 LD26CS1H-9_C390 LD26CS1C3_C378 LD1S_260327600_PSEUDOGENE LD26CS1H3_C397 LD26CS1C1_C382 LD26CS1H6_C478 LD26CS1H6_LD26CS1H9_C470 LD26CS1H2_C446 LD26CS1H4_C437 LD1S_260324300 LD1S_260328900 LD26CS1H7_C401 LD1S_260341100 LD1S_26…
470	maturation of LSU-rRNA	0.00059235	0.01739	3/278 1.0%	4/5166 0.0%	75	LD1S_260323000 LD1S_260324700 LD1S_260324600
Chr31 - GO term enrichment for 'biological process'
GO id	description	p-value	corrected p-value	cluster freq	total frequency	enrichment score (%)	genes
15849	organic acid transport	7.9006e-07	0.00017421	6/117 5.1%	16/5166 0.3%	37.5	LD1S_310499000 LD1S_310502100 LD1S_310531800 LD1S_310502400 LD1S_310502500 LD1S_310501800
46942	carboxylic acid transport	7.9006e-07	0.00017421	6/117 5.1%	16/5166 0.3%	37.5	LD1S_310499000 LD1S_310502100 LD1S_310531800 LD1S_310502400 LD1S_310502500 LD1S_310501800
6865	amino acid transport	4.7248e-05	0.0069454	4/117 3.4%	10/5166 0.1%	40	LD1S_310499000 LD1S_310502100 LD1S_310502400 LD1S_310502500
15837	amine transport	7.2951e-05	0.0080429	4/117 3.4%	11/5166 0.2%	36.3636	LD1S_310499000 LD1S_310502100 LD1S_310502400 LD1S_310502500
22900	electron transport chain	0.00011262	0.0099335	6/117 5.1%	35/5166 0.6%	17.1429	LD1S_310524900 LD1S_310524300 LD1S_310524200 LD1S_310524100 LD1S_310524000 LD1S_310525600_PSEUDOGENE
Chr33 - GO term enrichment for 'biological process'
GO id	description	p-value	corrected p-value	cluster freq	total frequency	enrichment score (%)	genes
6396	RNA processing	2.9188e-19	1.2609e-16	202/346 58.3%	1837/5166 35.5%	10.9962	LD33CS2H1_C785 LD33CS2C2_C808 LD33CS2C2_C805 LD33CS2H1_C782 LD33CS1C2_C774 LD33CS2C2_C811 LD33CS2C2_C814 LD33CS1PH1_C781 LD33CS1C4_C771 LD33CS1C4_C776 LD33CS1H1_C702 LD33CS1H1_C706 LD33CS2C2_C802 LD33CS1C3_C715 LD33CS2C1_C783 LD33CS1C3_C710 LD33CS1C4_C762 LD33CS1C4_C767 LD33CS2C1_C789 LD33CS2C1_C786 LD33CS4H1_C884 LD1S_330592700 LD33CS1C3_C705 LD33CS1C4_C753 LD33CS1C3_C701 LD33CS1C4_C757 LD33CS2H…
16070	RNA metabolic process	1.2956e-16	2.7985e-14	207/346 59.8%	1996/5166 38.6%	10.3707	LD33CS2H1_C785 LD33CS2C2_C808 LD33CS2C2_C805 LD33CS2H1_C782 LD33CS1C2_C774 LD33CS2C2_C811 LD33CS2C2_C814 LD33CS1PH1_C781 LD33CS1C4_C771 LD33CS1C4_C776 LD33CS1H1_C702 LD33CS1H1_C706 LD33CS2C2_C802 LD33CS1C3_C715 LD33CS2C1_C783 LD33CS1C3_C710 LD33CS1C4_C762 LD33CS1C4_C767 LD33CS2C1_C789 LD33CS2C1_C786 LD33CS4H1_C884 LD1S_330592700 LD33CS1C3_C705 LD33CS1C4_C753 LD33CS1C3_C701 LD33CS1C4_C757 LD33CS2H…
90304	nucleic acid metabolic process	2.0914e-15	3.0117e-13	215/346 62.1%	2156/5166 41.7%	9.97217	LD33CS2H1_C785 LD33CS2C2_C808 LD33CS2C2_C805 LD33CS2H1_C782 LD33CS1C2_C774 LD33CS2C2_C811 LD33CS2C2_C814 LD33CS1PH1_C781 LD33CS1C4_C771 LD33CS1C4_C776 LD33CS1H1_C702 LD33CS1H1_C706 LD33CS2C2_C802 LD1S_330605200 LD33CS1C3_C715 LD33CS2C1_C783 LD33CS1C3_C710 LD33CS1C4_C762 LD33CS1C4_C767 LD33CS2C1_C789 LD33CS2C1_C786 LD33CS4H1_C884 LD1S_330592700 LD33CS1C3_C705 LD33CS1C4_C753 LD33CS1C3_C701 LD33CS1C…
6139	nucleobase, nucleoside, nucleotide and nucleic acid metabolic process	2.2652e-14	2.4464e-12	220/346 63.5%	2270/5166 43.9%	9.69163	LD33CS2H1_C785 LD33CS2C2_C808 LD33CS2C2_C805 LD33CS2H1_C782 LD33CS1C2_C774 LD33CS2C2_C811 LD33CS2C2_C814 LD33CS1PH1_C781 LD33CS1C4_C771 LD33CS1C4_C776 LD33CS1H1_C702 LD1S_330588100 LD33CS1H1_C706 LD33CS2C2_C802 LD1S_330605200 LD33CS1C3_C715 LD33CS2C1_C783 LD33CS1C3_C710 LD33CS1C4_C762 LD33CS1C4_C767 LD33CS2C1_C789 LD1S_330611900 LD33CS2C1_C786 LD33CS4H1_C884 LD1S_330592700 LD33CS1C3_C705 LD33CS1C…
10467	gene expression	8.4447e-13	7.2962e-11	210/346 60.6%	2186/5166 42.3%	9.60659	LD33CS2H1_C785 LD33CS2C2_C808 LD33CS2C2_C805 LD33CS2H1_C782 LD33CS1C2_C774 LD33CS2C2_C811 LD33CS2C2_C814 LD33CS1PH1_C781 LD33CS1C4_C771 LD33CS1C4_C776 LD1S_330612400 LD33CS1H1_C702 LD33CS1H1_C706 LD33CS2C2_C802 LD33CS1C3_C715 LD33CS2C1_C783 LD33CS1C3_C710 LD33CS1C4_C762 LD33CS1C4_C767 LD33CS2C1_C789 LD33CS2C1_C786 LD33CS4H1_C884 LD1S_330592700 LD33CS1C3_C705 LD33CS1C4_C753 LD33CS1C3_C701 LD33CS1C…
34641	cellular nitrogen compound metabolic process	1.3278e-12	9.5598e-11	221/346 63.8%	2358/5166 45.6%	9.37235	LD33CS2H1_C785 LD33CS2C2_C808 LD33CS2C2_C805 LD33CS2H1_C782 LD33CS1C2_C774 LD33CS2C2_C811 LD33CS2C2_C814 LD33CS1PH1_C781 LD1S_330608700 LD33CS1C4_C771 LD33CS1C4_C776 LD33CS1H1_C702 LD1S_330588100 LD33CS1H1_C706 LD33CS2C2_C802 LD1S_330605200 LD33CS1C3_C715 LD33CS2C1_C783 LD33CS1C3_C710 LD33CS1C4_C762 LD33CS1C4_C767 LD33CS2C1_C789 LD1S_330611900 LD33CS2C1_C786 LD33CS4H1_C884 LD1S_330592700 LD33CS1C…
6807	nitrogen compound metabolic process	1.5586e-12	9.6187e-11	221/346 63.8%	2361/5166 45.7%	9.36044	LD33CS2H1_C785 LD33CS2C2_C808 LD33CS2C2_C805 LD33CS2H1_C782 LD33CS1C2_C774 LD33CS2C2_C811 LD33CS2C2_C814 LD33CS1PH1_C781 LD1S_330608700 LD33CS1C4_C771 LD33CS1C4_C776 LD33CS1H1_C702 LD1S_330588100 LD33CS1H1_C706 LD33CS2C2_C802 LD1S_330605200 LD33CS1C3_C715 LD33CS2C1_C783 LD33CS1C3_C710 LD33CS1C4_C762 LD33CS1C4_C767 LD33CS2C1_C789 LD1S_330611900 LD33CS2C1_C786 LD33CS4H1_C884 LD1S_330592700 LD33CS1C…
44260	cellular macromolecule metabolic process	6.2805e-10	3.3914e-08	254/346 73.4%	3000/5166 58.0%	8.46667	LD1S_330579500 LD33CS2H1_C785 LD33CS2C2_C808 LD33CS2C2_C805 LD33CS2H1_C782 LD33CS1C2_C774 LD33CS2C2_C811 LD33CS2C2_C814 LD33CS1PH1_C781 LD33CS1C4_C771 LD33CS1C4_C776 LD1S_330612400 LD33CS1H1_C702 LD33CS1H1_C706 LD33CS2C2_C802 LD1S_330605200 LD1S_330579600 LD33CS1C3_C715 LD33CS2C1_C783 LD33CS1C3_C710 LD33CS1C4_C762 LD33CS1C4_C767 LD33CS2C1_C789 LD33CS2C1_C786 LD33CS4H1_C884 LD1S_330592700 LD33CS1C…
43170	macromolecule metabolic process	3.646e-09	1.7501e-07	259/346 74.8%	3121/5166 60.4%	8.29862	LD1S_330579500 LD33CS2H1_C785 LD33CS2C2_C808 LD33CS2C2_C805 LD33CS2H1_C782 LD33CS1C2_C774 LD33CS2C2_C811 LD33CS2C2_C814 LD33CS1PH1_C781 LD33CS1C4_C771 LD33CS1C4_C776 LD1S_330612400 LD33CS1H1_C702 LD33CS1H1_C706 LD33CS2C2_C802 LD1S_330605200 LD1S_330579600 LD33CS1C3_C715 LD33CS2C1_C783 LD33CS1C3_C710 LD33CS1C4_C762 LD33CS1C4_C767 LD33CS2C1_C789 LD33CS2C1_C786 LD33CS4H1_C884 LD1S_330592700 LD33CS1C…
44238	primary metabolic process	2.1402e-05	0.00085178	271/346 78.3%	3544/5166 68.6%	7.64673	LD1S_330579500 LD33CS2H1_C785 LD33CS2C2_C808 LD33CS2C2_C805 LD33CS2H1_C782 LD33CS1C2_C774 LD33CS2C2_C811 LD33CS2C2_C814 LD33CS1PH1_C781 LD1S_330606400 LD1S_330608700 LD33CS1C4_C771 LD33CS1C4_C776 LD1S_330612400 LD33CS1H1_C702 LD1S_330588100 LD33CS1H1_C706 LD33CS2C2_C802 LD1S_330605200 LD1S_330579600 LD33CS1C3_C715 LD33CS2C1_C783 LD33CS1C3_C710 LD33CS1C4_C762 LD33CS1C4_C767 LD33CS2C1_C789 LD1S_330…
7010	cytoskeleton organization	2.1689e-05	0.00085178	16/346 4.6%	74/5166 1.4%	21.6216	LD1S_330585800 LD1S_330585700 LD1S_330585900 LD1S_330585400 LD1S_330586500 LD1S_330585300 LD1S_330586400 LD1S_330585600 LD1S_330585500 LD1S_330586600 LD1S_330586100 LD1S_330586000 LD1S_330601500 LD1S_330586300 LD1S_330583000 LD1S_330586200
44237	cellular metabolic process	3.1843e-05	0.0011463	271/346 78.3%	3556/5166 68.8%	7.62092	LD1S_330579500 LD33CS2H1_C785 LD33CS2C2_C808 LD33CS2C2_C805 LD33CS2H1_C782 LD33CS1C2_C774 LD33CS2C2_C811 LD33CS2C2_C814 LD33CS1PH1_C781 LD1S_330606400 LD1S_330608700 LD33CS1C4_C771 LD33CS1C4_C776 LD1S_330612400 LD33CS1H1_C702 LD1S_330588100 LD33CS1H1_C706 LD33CS2C2_C802 LD1S_330605200 LD1S_330579600 LD33CS1C3_C715 LD33CS2C1_C783 LD33CS1C3_C710 LD33CS1C4_C762 LD33CS1C4_C767 LD33CS2C1_C789 LD1S_330…
7017	microtubule-based process	0.00043283	0.014383	21/346 6.0%	142/5166 2.7%	14.7887	LD1S_330585800 LD1S_330585700 LD1S_330585900 LD1S_330605900 LD1S_330590500 LD1S_330609700 LD1S_330585400 LD1S_330586500 LD1S_330585300 LD1S_330586400 LD1S_330585600 LD1S_330605300 LD1S_330585500 LD1S_330586600 LD1S_330586100 LD1S_330586000 LD1S_330601500 LD1S_330586300 LD1S_330583000 LD1S_330586200 LD1S_330606700
9987	cellular process	0.0004855	0.014981	312/346 90.1%	4343/5166 84.0%	7.18397	LD1S_330579500 LD33CS2H1_C785 LD33CS2C2_C808 LD1S_330598700 LD33CS2C2_C805 LD33CS2H1_C782 LD33CS1C2_C774 LD33CS2C2_C811 LD1S_330592600 LD33CS2C2_C814 LD33CS1PH1_C781 LD1S_330604100 LD1S_330606400 LD1S_330585500 LD1S_330608700 LD1S_330576000 LD33CS1C4_C771 LD33CS1C4_C776 LD1S_330612400 LD33CS1H1_C702 LD1S_330588100 LD33CS1H1_C706 LD33CS2C2_C802 LD1S_330584300 LD1S_330586600 LD1S_330605200 LD1S_330…
6457	protein folding	0.00097479	0.028074	16/346 4.6%	101/5166 1.9%	15.8416	LD1S_330579500 LD1S_330580200 LD1S_330579600 LD1S_330580300 LD1S_330579700 LD1S_330579800 LD1S_330578800 LD1S_330578900 LD1S_330579000 LD1S_330579100 LD1S_330579200 LD1S_330595900 LD1S_330604200 LD1S_330607300 LD1S_330580000 LD1S_330580100
