# Supplementary material for: Experimental evolution links post-transcriptional regulation to Leishmania fitness gain
Source: PLoS Pathog. 2022 Mar 16;18(3):e1010375. doi: 10.1371/journal.ppat.1010375 (PMC8959184; doi:10.1371/journal.ppat.1010375)
Supplement: S6 Table — Index. Detailed information on samples and analyses presented in the table. a Sheet in S6 Table. Protein_EPvsLP_allquantified. Proteomic data set for all the proteins quantified. b Sheet in S6 Table. LPup FC≥2. Proteins more abundant in LP in at least three out of four biological replicates c Sheet in S6 Table. LP up allFC_allRep_p-val<0.01. Proteins more abundant in all four LP log samples. d Sheet in S6 Table. LP up FC≥2-allRep. Proteins up in LP quantified in all four biological replicates. e Sheet in S6 Table. LPdown_allFC_allRep-pval<0.01. Proteins less abundant in LP in all four biological replicates. f Sheet in S6 Table. LPdown FC≥2. Proteins less abundant in LP quantified in at least three out of four biological replicates. g Sheet in S6 Table. LPdown FC≥2_allRep. Proteins down in LP quantified in all four biological replicates. h Sheet in S6 Table. LP up Category. List of proteins more abundant in all LP biological replicates manually assigned to a category. i Sheet in S6 Table. LP down Category. List of proteins less abundant in LP quantified in all biological replicates manually assigned to a category. (XLSX) [file ppat.1010375.s016.xlsx]

## Sheet: index
Proteomic analysis of EP and LP log parasites.
Samples:
EP log = EP.2 to EP.5 early passage promastigotes (<5) collected during exponential growth phase for protein preparation from four independant evolutionary experiments.
LP log = LP.2 to LP.5 late passage promastigotes (>20) collected during exponential growth phase for protein preparation from four independant evolutionary experiments.
Tables
a-Protein_EPvsLP_allquantified = proteomic data set for all the proteins quantified. Proteins identified by at least two unique peptides in at least three out of four biological samples
b-LPup FC≥2 = proteins quantified in at least three out of four biological replicates with a fold change LP/EP ≥ 2 and adjusted p-value < 0.01
c-LPup_allFC_allRep_p-val<0.01 = proteins more abundant in all four LP log samples with p-value or adjusted p-value < 0.01
d-LPup FC≥2-allRep = proteins more abundant in LP quantified in all four biological replicates with a fold change LP/EP≥ 2 and an adjusted p-value < 0.01
e-LPdown_allFC_allRep-pval<0.01 = proteins less abundant in LP (proteins more abundant in all four EP log samples with p-value or adjusted p-value < 0.01)
f-LPdown FC≥2 = proteins less abundant in LP (proteins quantified in at least three out of four biological replicates with a fold change EP/LP ≥ 2 and adjusted p-value < 0.01)
g-LPdown FC≥2_allRep = proteins less abundant in LP (proteins quantified in all four biological replicates with a fold change EP/LP ≥ 2 and an adjusted p-value < 0.01)
h- LP up_Category = list of proteins more abundant in LP quantified in all biological replicates (FC≥2 and adjusted p-value<0.01) manually assigned to a category
i- LP down_Category = list of proteins less abundant in LP quantified in all biological replicates (FC≥2 and adjusted p-value<0.01) manually assigned to a category

## Sheet: a-Protein_EPvsLP_allquantified
gene ID	product	Tag column	log2(Mean in EP / Mean in LP)	pvalue	Adjustedpvalue	LFQintensityT_LP.2	LFQintensityT_LP.3	LFQintensityT_LP.4	LFQintensityT_LP.5	LFQintensityT_EP.2	LFQintensityT_EP.3	LFQintensityT_EP.4	LFQintensityT_EP.5
Ld1S_180147300	3-beta hydroxysteroid dehydrogenase/isomerase family, putative	p5>p20	3.12639	0.000117315	7.24818e-05	2536900	0	6717800	5934500	81912000	56510000	44656000	13501000
Ld1S_190173500	ATG8/AUT7/APG8/PAZ2, putative	p5>p20	2.4817	2.63442e-08	7.54935e-07	101240000	106830000	121580000	100100000	577620000	589050000	485340000	775830000
Ld1S_100020000	GP63, leishmanolysin (fragment)	p5>p20	2.24103	1.25891e-05	2.54607e-05	2784600	0	4383900	0	20727000	17290000	9955300	10617000
Ld1S_210216800	hypothetical protein	p5>p20	2.23929	6.7082e-08	9.6117e-07	13023000	0	16571000	0	0	0	75307000	0
Ld1S_310523600	hypothetical protein	p5>p20	2.21819	4.59802e-05	4.54303e-05	9809000	0	10657000	0	98666000	44626000	27338000	36785000
Ld1S_360766000	paraflagellar rod component, putative	p5>p20	2.16118	0.00341725	0.000675355	194850000	389860000	199650000	994890000	2735000000	2142000000	1560500000	660600000
Ld1S_020185500	Soluble NSF attachment protein, SNAP, putative	p5>p20	2.00064	0.00686223	0.00125254	521750000	305580000	82012000	838440000	1773900000	1298700000	1021100000	1195200000
Ld1S_100017800	pteridine transporter (truncated), putative	p5>p20	1.95631	0.000136867	7.69047e-05	282550000	480600000	738870000	271380000	1692200000	1937200000	1794100000	1050000000
Ld1S_350685000	NADH dehydrogenase (Ubiquinone) 1 alpha subcomplex. Energy production and conversion	p5>p20	1.95054	0.00181763	0.000397612	6177000	3589200	13060000	11786000	40580000	40022000	34709000	13512000
Ld1S_340626400	p-glycoprotein;ATP-binding cassette protein subfamily B, member 2, putative	p5>p20	1.92308	7.28867e-06	2.54607e-05	98951000	79603000	160760000	111170000	516410000	368870000	460960000	331590000
Ld1S_330582000	d-xylulose reductase, putative	p5>p20	1.90987	4.08728e-07	3.90425e-06	0	0	9712000	0	30499000	35170000	31772000	42687000
Ld1S_360771700	paraflagellar rod component, putative	p5>p20	1.82529	0.000675559	0.000206067	146660000	178840000	181420000	562050000	968110000	840460000	803470000	645190000
Ld1S_350705400	protein kinase A catalytic subunit isoform 1 (fragment);protein kinase A catalytic subunit isoform 2 (fragment)	p5>p20	1.78696	0.000386305	0.000136669	73064000	45873000	102850000	170140000	308910000	360350000	262670000	284460000
Ld1S_290415600	RIO1 family, putative	p5>p20	1.76063	0.00059024	0.000193144	0	0	0	4990000	39984000	21367000	9420300	0
Ld1S_190169000	hypothetical protein	p5>p20	1.73378	0.00397234	0.000769146	29837000	34300000	30980000	125550000	188870000	95239000	118610000	228310000
Ld1S_040798800	hypothetical protein	p5>p20	1.68242	9.46615e-06	2.54607e-05	0	0	6264600	0	16319000	18779000	22078000	31855000
Ld1S_180156900	Outer arm dynein light chain 7	p5>p20	1.65623	0.000598483	0.000193144	86469000	69744000	33868000	61614000	335100000	170110000	169760000	128350000
Ld1S_190166000	Complex 1 protein (LYR family), putative	p5>p20	1.65078	6.26226e-05	5.19766e-05	20456000	19825000	21877000	11506000	52570000	52686000	43022000	0
Ld1S_090887500	paraflagellar rod component, putative	p5>p20	1.6359	0.000606595	0.000193144	205700000	240960000	294930000	638300000	1249600000	804330000	1106300000	782830000
Ld1S_320549600	Paraflagellar Rod Proteome Component 9, putative	p5>p20	1.62571	0.000355345	0.000127287	9926000	12602000	8312900	12653000	37160000	55181000	32548000	17878000
Ld1S_350718700	Dynein heavy chain and region D6 of dynein motor/Ankyrin repeats (3 copies), putative	p5>p20	1.60932	0.0010599	0.000272559	71958000	54458000	46127000	149290000	290790000	160410000	183530000	273160000
Ld1S_050818900	surface antigen-like protein	p5>p20	1.594	0.000147543	7.70172e-05	8710000	9498900	0	0	26084000	22752000	21046000	53534000
Ld1S_300480700	hypothetical protein	p5>p20	1.56591	3.44905e-05	3.95352e-05	89915000	60458000	92870000	101570000	299550000	314080000	230640000	181560000
Ld1S_340658700	dynein heavy chain (pseudogene), putative;Inner arm dynein 5-1;dynein heavy chain, putative;dynein heavy chain, cytosolic, putative	p5>p20	1.56425	0.000465418	0.000161258	86784000	57129000	97200000	162830000	307930000	375700000	255110000	203340000
Ld1S_350666900	hypothetical protein	p5>p20	1.54858	0.00135807	0.000327039	4528700	0	6180300	0	24325000	23224000	13275000	7993600
Ld1S_070847800_pseudogene	Protein of unknown function (DUF1674), putative	p5>p20	1.54851	0.000345718	0.000125406	14161000	6375200	9814100	5075800	19938000	23296000	30200000	23473000
Ld1S_070847200	hypothetical protein	p5>p20	1.53925	0.00503805	0.000943616	7582500	11261000	4680700	22773000	40423000	29098000	29057000	19003000
Ld1S_290432600	paraflagellar rod protein 1D, putative	p5>p20	1.537	0.00236189	0.000501088	1020800000	1126400000	871040000	3296200000	3759300000	5049900000	4030400000	3059700000
Ld1S_120055200	hypothetical protein	p5>p20	1.52839	1.22475e-05	2.54607e-05	52503000	58307000	88968000	61841000	207940000	198410000	194420000	145390000
Ld1S_140090200	hypothetical protein	p5>p20	1.5042	0.0025192	0.000519365	40298000	64410000	60066000	143350000	170250000	308970000	197790000	139090000
Ld1S_290442400	hypothetical protein	p5>p20	1.49931	0.000325625	0.000121185	18470000	11833000	24816000	12377000	67114000	48548000	32224000	40841000
Ld1S_200201700	cysteine peptidase, Clan CA, family C2, putative	p5>p20	1.49416	4.62621e-05	4.54303e-05	5916700	0	6987300	7224600	18612000	14178000	14554000	28038000
Ld1S_270369500	casein kinase I-like protein	p5>p20	1.46585	9.92409e-06	2.54607e-05	0	0	6511500	0	15267000	20526000	18577000	22169000
Ld1S_290437300	Leucine Rich Repeat/Leucine rich repeat, putative	p5>p20	1.43932	0.00047269	0.000161258	9818700	0	12085000	8217900	41153000	30871000	32995000	15160000
Ld1S_310498000	TPR/MLP1/MLP2-like protein, putative	p5>p20	1.42643	0.00306498	0.000618534	36563000	50163000	41446000	53040000	137660000	255900000	96103000	62157000
Ld1S_080868500	Repeat of unknown function (DUF1126), putative	p5>p20	1.42403	0.000689467	0.000207977	31505000	19277000	26158000	30721000	111280000	92359000	57294000	42969000
Ld1S_290441600	Domain of unknown function (DUF4586), putative	p5>p20	1.41818	1.19186e-05	2.54607e-05	6929600	10458000	8680800	10375000	22093000	24729000	29011000	21006000
Ld1S_070847100	paraflagellar rod protein, putative	p5>p20	1.40562	0.00173249	0.000390923	98965000	101940000	114340000	245730000	275240000	552200000	348320000	263770000
Ld1S_030454600_pseudogene	MORN repeat, putative	p5>p20	1.38683	0.00143633	0.000340168	26884000	22284000	24636000	49704000	63364000	124630000	83689000	51907000
Ld1S_240292200	hypothetical protein	p5>p20	1.38359	4.75601e-05	4.54303e-05	7282700	4453300	4651500	7050100	17354000	16727000	13397000	12675000
Ld1S_310514800	hypothetical protein	p5>p20	1.38118	2.16243e-05	2.95085e-05	21731000	27203000	26182000	37648000	66084000	83871000	73282000	66045000
Ld1S_170131200	receptor-type adenylate cyclase b (fragment);receptor-type adenylate cyclase, putative (fragment);receptor-type adenylate cyclase a (fragment)	p5>p20	1.38093	3.6916e-05	4.0688e-05	51795000	54149000	68723000	87032000	164450000	167520000	201620000	138940000
Ld1S_300455900	hypothetical protein	p5>p20	1.37616	0.0240045	0.00399934	7534500	6511100	0	7105200	45993000	26031000	14636000	5547800
Ld1S_320559800	hypothetical protein	p5>p20	1.36204	1.32167e-06	9.46862e-06	5164800	5540400	0	0	11876000	13743000	13442000	0
Ld1S_310515300	hypothetical protein	p5>p20	1.35964	0.0071932	0.00130464	8581800	2492600	0	0	24116000	12469000	9573000	8078300
Ld1S_190174300	4-coumarate:coa ligase-like protein	p5>p20	1.34905	0.00117987	0.000288983	33708000	39505000	75771000	86475000	156220000	155340000	135350000	111870000
Ld1S_100030300	pteridine transporter, putative (fragment)	p5>p20	1.32943	0.000888808	0.000252272	0	0	0	25089000	90689000	86131000	46147000	0
Ld1S_230267100	dynein heavy chain (pseudogene), putative;Inner arm dynein 5-1;dynein heavy chain, putative;dynein heavy chain, cytosolic, putative	p5>p20	1.3234	0.000912435	0.000253857	79186000	85741000	85916000	150290000	401010000	240980000	205920000	172800000
Ld1S_100018800	GP63, leishmanolysin (fragment)	p5>p20	1.32032	0.000470875	0.000161258	0	8495900	17973000	0	26347000	27518000	33132000	28648000
Ld1S_360749800	Nodulin-like/Major Facilitator Superfamily, putative	p5>p20	1.31975	0.000244169	0.000101406	0	0	0	11505000	26150000	47062000	20966000	0
Ld1S_040800000	Alcohol dehydrogenase GroES-like domain containing protein, putative	p5>p20	1.31713	0.000168398	8.17918e-05	24240000	18413000	17028000	14620000	65073000	48109000	42888000	31900000
Ld1S_280389000	hypothetical protein	p5>p20	1.3118	0.00106452	0.000272559	2785300	0	5870800	0	0	0	6439500	0
Ld1S_350708900	hypothetical protein	p5>p20	1.30699	0.00386591	0.00075363	12174000	8774900	13361000	29960000	48932000	35044000	36937000	25302000
Ld1S_090874000	ATG8/AUT7/APG8/PAZ2, putative	p5>p20	1.29791	0.00150026	0.00034953	17725000	14220000	27084000	10478000	35288000	35888000	32712000	63101000
Ld1S_270369000	Flabarin	p5>p20	1.29674	0.000145798	7.70172e-05	31789000	41060000	48624000	41588000	108770000	132130000	66945000	99935000
Ld1S_270356000	radial spoke protein 3, putative	p5>p20	1.29503	1.22012e-05	2.54607e-05	29377000	31511000	30219000	38252000	83106000	98816000	68942000	68522000
Ld1S_050810100	paraflagellar rod component par4, putative	p5>p20	1.28283	0.000902697	0.00025361	86007000	94699000	88854000	201240000	339360000	274310000	249630000	219660000
Ld1S_320563200	outer dynein arm docking complex, putative	p5>p20	1.2672	0.00082056	0.00024099	60006000	66706000	62987000	108040000	164060000	276300000	160820000	125410000
Ld1S_120056400_pseudogene	protein, conserved. Source GeneDB. Function unknown	p5>p20	1.2666	0.00251451	0.000519365	17339000	24939000	49153000	15725000	50991000	67333000	59244000	55057000
Ld1S_100015400	leucine-rich repeat protein, putative	p5>p20	1.25247	0.000203488	9.25596e-05	102590000	99191000	99070000	187020000	326340000	268530000	284910000	243310000
Ld1S_070852800	flavoprotein subunit-like protein	p5>p20	1.24098	0.0137605	0.00235537	524790000	498060000	383100000	144160000	924070000	896390000	1180400000	460770000
Ld1S_320552100_pseudogene	tape measure protein. Function unknown	p5>p20	1.23744	0.00109612	0.000277973	61514000	71178000	83252000	102570000	319720000	185100000	144350000	135260000
Ld1S_050822300	surface antigen-like protein	p5>p20	1.23303	0.00239608	0.000501194	6945400	7950100	9569300	8504400	14703000	15759000	14831000	39921000
Ld1S_320535700	hypothetical protein	p5>p20	1.22836	0.000122612	7.24818e-05	66002000	74801000	87019000	105780000	181210000	224240000	231480000	145600000
Ld1S_290416000	D-lactate dehydrogenase-like protein	p5>p20	1.22243	6.38638e-05	5.19766e-05	125500000	125490000	154120000	101100000	300870000	335080000	335840000	214860000
Ld1S_290425900	EF-hand domain-containing protein	p5>p20	1.21923	0.0138084	0.00235537	73455000	65821000	52908000	172440000	136670000	337440000	223600000	125690000
Ld1S_100028400	flagellar protofilament ribbon protein-like protein	p5>p20	1.21595	1.40635e-05	2.54607e-05	41660000	49166000	53479000	49846000	88784000	120090000	121880000	122340000
Ld1S_240287600	hypothetical protein	p5>p20	1.21466	0.000227161	9.77072e-05	158040000	169590000	154590000	284930000	519790000	458140000	388170000	370540000
Ld1S_170132800	hypothetical protein	p5>p20	1.20645	0.001048	0.000272559	17310000	14282000	19733000	34458000	50990000	51196000	51849000	35222000
Ld1S_360761400_pseudogene	aminomethyltransferase, mitochondrial, putative	p5>p20	1.20623	0.000102018	6.96071e-05	75487000	67190000	102040000	81766000	201150000	203580000	219790000	133260000
Ld1S_340618000	hypothetical protein	p5>p20	1.20609	7.63094e-05	5.60709e-05	75829000	85603000	65307000	114610000	169110000	216890000	184940000	202930000
Ld1S_250315500	hypothetical protein	p5>p20	1.20359	1.42156e-05	2.54607e-05	2618900	2555500	0	2741000	5937200	8084800	6019700	5311000
Ld1S_280411300	hypothetical protein	p5>p20	1.20325	0.000154214	7.75305e-05	0	8538700	0	9377200	21284000	23705000	22233000	13043000
Ld1S_240284900	peptidyl-prolyl cis-trans isomerase-like protein	p5>p20	1.19894	0.00237809	0.000501088	8402500	10675000	11339000	0	27398000	43973000	21908000	19645000
Ld1S_100014500	dehydrogenase-like protein	p5>p20	1.19826	0.000252932	0.000102087	111800000	152740000	123840000	83978000	279660000	244080000	204190000	353240000
Ld1S_210227100	Protein of unknown function (DUF667), putative	p5>p20	1.19823	0.000602387	0.000193144	52414000	38988000	60371000	82645000	144130000	166790000	115460000	101830000
Ld1S_310506500	sodium stibogluconate resistance protein, putative (fragment)	p5>p20	1.19154	1.60523e-05	2.70591e-05	65367000	78678000	68468000	87399000	201290000	181810000	155500000	147160000
Ld1S_150109200	cAMP specific phosphodiesterase, putative	p5>p20	1.18577	2.04108e-05	2.95085e-05	120070000	172580000	163550000	180210000	377960000	384540000	345400000	325800000
Ld1S_350689100	Flagellar Member 5	p5>p20	1.18381	0.000332963	0.000122328	43901000	45521000	44149000	60199000	134050000	137210000	108760000	70717000
Ld1S_360777300	hypothetical protein	p5>p20	1.17967	0.00476219	0.000897816	117710000	114710000	120970000	172600000	236260000	622660000	243410000	207310000
Ld1S_360789100	rib72 protein-like protein	p5>p20	1.17961	0.000229052	9.77072e-05	41563000	43190000	61218000	70021000	155810000	115810000	100210000	112030000
Ld1S_160126200	paraflagellar rod protein 2C	p5>p20	1.1788	0.00114845	0.000286179	2261600000	3378200000	2762400000	5012400000	8356500000	9218800000	5322300000	6777200000
Ld1S_250315100	Domain of unknown function (DUF1935), putative	p5>p20	1.17107	0.000121609	7.24818e-05	0	4446900	4833600	5542100	14176000	14123000	8326700	11108000
Ld1S_200202600	Domain of unknown function (DUF1935), putative	p5>p20	1.16916	4.30247e-05	4.54303e-05	6743900	6350900	6978600	8044000	20568000	15209000	16054000	12244000
Ld1S_360750100	Flagellar Member 1	p5>p20	1.1656	2.90785e-05	3.47205e-05	33688000	34210000	31669000	44357000	98041000	73803000	82261000	68876000
Ld1S_250315800	hypothetical protein	p5>p20	1.16544	0.000252342	0.000102087	80224000	81309000	64062000	126080000	219610000	191220000	201900000	157290000
Ld1S_360731300	hypothetical protein	p5>p20	1.16065	0.000147818	7.70172e-05	0	0	5300400	0	11334000	8025800	7526600	0
Ld1S_280384400	TPR repeat, putative	p5>p20	1.15576	0.00082414	0.00024099	7781300	3801000	5645400	5047200	9728400	11804000	10460000	17289000
Ld1S_280411200	dynein heavy chain (pseudogene), putative;Inner arm dynein 5-1;dynein heavy chain, putative;dynein heavy chain, cytosolic, putative	p5>p20	1.15381	0.000231852	9.77072e-05	86609000	74027000	86233000	105420000	243430000	214440000	210710000	129870000
Ld1S_250314100	hypothetical protein	p5>p20	1.15306	0.000108246	7.04993e-05	57070000	43233000	54067000	74105000	146030000	126530000	129380000	101140000
Ld1S_300475200	Zeta toxin, putative	p5>p20	1.14873	0.00462995	0.000884524	103870000	104890000	84314000	104940000	309590000	367560000	170630000	119980000
Ld1S_350666700	hypothetical protein	p5>p20	1.14836	0.000534909	0.00017824	9887500	0	12240000	6053000	18892000	19547000	22476000	14849000
Ld1S_250312000	cAMP response protein, putative	p5>p20	1.14196	0.000311883	0.000117599	25846000	29222000	24300000	43389000	61403000	85475000	62814000	57288000
Ld1S_050820900	Phosphatidylinositol 4-phosphate 5-kinase, putative	p5>p20	1.12818	0.000508445	0.000171415	70332000	90142000	86852000	151790000	200730000	219900000	188870000	228860000
Ld1S_360776400	hypothetical protein	p5>p20	1.12046	0.000112654	7.17395e-05	10229000	0	9709100	12401000	0	24302000	21956000	0
Ld1S_160122700	WW domain containing protein, putative	p5>p20	1.10954	1.3494e-05	2.54607e-05	0	17293000	18892000	18972000	40741000	37796000	41028000	32017000
Ld1S_110033000	hypothetical protein	p5>p20	1.10851	0.00180066	0.000396929	19661000	36049000	31174000	20595000	72312000	68312000	54177000	36754000
Ld1S_170139000	OSM3-like kinesin, putative	p5>p20	1.10069	0.00472808	0.000897288	14812000	17683000	19302000	41420000	43010000	59741000	46591000	37000000
Ld1S_350691100	hypothetical protein	p5>p20	1.09683	0.000207493	9.29067e-05	0	0	7218300	9429900	18281000	14845000	22082000	13545000
Ld1S_280385600	dynein heavy chain (pseudogene), putative;Inner arm dynein 5-1;dynein heavy chain, putative;dynein heavy chain, cytosolic, putative	p5>p20	1.09199	0.00216454	0.000466378	92879000	81282000	89659000	124360000	290250000	283350000	140640000	150270000
Ld1S_130076000	dynein heavy chain (pseudogene), putative;Inner arm dynein 5-1;dynein heavy chain, putative;dynein heavy chain, cytosolic, putative	p5>p20	1.08283	6.71097e-05	5.19766e-05	870590000	709880000	765010000	1036600000	1980600000	2019100000	1661300000	1485000000
Ld1S_310531600	hypothetical protein	p5>p20	1.0801	0.00640609	0.00117677	37961000	64864000	30921000	45684000	99569000	148300000	87741000	53637000
Ld1S_340660700	Cancer susceptibility candidate 1. Function unknown	p5>p20	1.07487	0.0050738	0.000944142	38051000	25862000	24947000	47284000	85396000	87680000	78976000	38655000
Ld1S_320550400	hypothetical protein	p5>p20	1.07341	0.00115857	0.000286212	30726000	34729000	23776000	54567000	74189000	78233000	78682000	59453000
Ld1S_250306800	hypothetical protein	p5>p20	1.07135	0.000258734	0.000102978	30008000	31242000	21307000	36174000	53038000	68340000	73124000	53162000
Ld1S_260347200	Fibronectin type III domain containing protein, putative	p5>p20	1.06963	0.000185712	8.72437e-05	73391000	67214000	53878000	91041000	164460000	152880000	117340000	159170000
Ld1S_300482800	hypothetical protein	p5>p20	1.06899	0.000617956	0.000194599	0	6063100	0	3859700	14693000	11569000	8930600	9480000
Ld1S_330611000	hypothetical protein	p5>p20	1.06546	0.00327227	0.000651195	2694700	0	0	4205300	5847500	8376800	4200400	9865200
Ld1S_300455000	cyclophilin, putative	p5>p20	1.06293	0.0022045	0.000471444	8098900	6214800	4669900	9554000	15985000	17423000	16129000	9523500
Ld1S_320568800	Dopey, N-terminal, putative	p5>p20	1.06195	0.000304293	0.000117599	9439900	0	5149400	0	0	0	0	17272000
Ld1S_290419900	flagellar radial spoke protein-like, putative	p5>p20	1.05724	0.0003002	0.000117599	33873000	31152000	45560000	53611000	83424000	91177000	90741000	70023000
Ld1S_300486000	hypothetical protein	p5>p20	1.05567	0.00140418	0.000335325	151770000	231990000	236200000	351680000	552410000	545000000	455280000	398380000
Ld1S_180150600	hypothetical protein	p5>p20	1.05531	5.51416e-05	4.93803e-05	10295000	0	0	0	23182000	20158000	16025000	0
Ld1S_250302500	hypothetical protein	p5>p20	1.0528	0.00171327	0.000389653	15561000	22627000	27055000	37962000	60980000	47281000	49251000	47171000
Ld1S_010006300	hypothetical protein	p5>p20	1.04754	0.000983063	0.000260844	8620500	6463100	8062400	9263100	25169000	18285000	12297000	0
Ld1S_280383700	hypothetical protein	p5>p20	1.04504	8.74673e-05	6.11345e-05	5821200	4268300	5262900	6224700	10376000	13086000	11567000	9395300
Ld1S_360775000	Domain of unknown function (DUF4496), putative	p5>p20	1.04389	0.00310109	0.000621444	9682500	15449000	14330000	20097000	32118000	38292000	33471000	18911000
Ld1S_360753400	hypothetical protein	p5>p20	1.04153	0.000223109	9.77072e-05	127730000	119130000	118150000	170690000	361360000	264380000	259990000	221800000
Ld1S_320540700	CYC2-like cyclin, putative	p5>p20	1.04015	0.000136501	7.69047e-05	3642000	0	0	0	8302800	6221000	5036000	0
Ld1S_140079200	von Willebrand factor type A domain containing protein, putative	p5>p20	1.03958	0.00165653	0.000379764	116370000	68710000	105690000	134410000	242120000	255390000	225690000	145330000
Ld1S_340616300	hypothetical protein	p5>p20	1.03649	0.0114145	0.00199452	10897000	13938000	0	14402000	12025000	0	34665000	0
Ld1S_240281800	dynein light chain, putative	p5>p20	1.03474	0.0174053	0.00291682	25319000	32715000	33676000	91698000	89300000	99978000	59664000	84597000
Ld1S_360757200	vacuolar protein sorting-associated protein-like protein	p5>p20	1.03454	1.88273e-05	2.95085e-05	0	0	0	5509800	9603900	9431700	11208000	9714400
Ld1S_360784600	hypothetical protein	p5>p20	1.03446	0.0326766	0.00535085	97233000	37666000	78757000	91854000	245850000	210360000	130890000	68901000
Ld1S_360738800	MORN repeat, putative	p5>p20	1.0286	5.80501e-05	5.04096e-05	10568000	11233000	13408000	8608200	25159000	21760000	19841000	21848000
Ld1S_320568700	Alpha/beta hydrolase family, putative	p5>p20	1.02521	0.00017582	8.39734e-05	5938300	6143800	0	0	13197000	0	0	8490800
Ld1S_310499700	Calpain-like protein 2	p5>p20	1.01322	0.00176915	0.000396076	67196000	71123000	97710000	65607000	166370000	93116000	159600000	205660000
Ld1S_300484500	GRAM domain containing protein, putative	p5>p20	1.00849	0.0297449	0.00489877	0	748420000	0	998010000	858660000	800600000	0	2556100000
Ld1S_300482900	ADF-H domain-containing protein	FC<2	0.996224	0.00500889		9304100	0	0	0	22289000	14297000	11286000	14742000
Ld1S_200196100	MORN repeat, putative	FC<2	0.99183	0.000980713		68465000	74218000	97844000	65421000	102260000	181130000	150580000	182410000
Ld1S_150102400	hypothetical protein	FC<2	0.989257	0.00029918		2329800	0	2829500	0	0	4841300	0	0
Ld1S_350673000	NADH-dependent fumarate reductase-like protein;NADH-dependent fumarate reductase, putative	FC<2	0.986751	0.00837951		18126000	8382400	15925000	23866000	38161000	35973000	23304000	27840000
Ld1S_240292600	hypothetical protein	FC<2	0.980185	0.00471065		5927400	7104500	11706000	14624000	17126000	16985000	17810000	21074000
Ld1S_270373900	hypothetical protein	FC<2	0.97925	0.0001948		21450000	24544000	28643000	33970000	57686000	57223000	52203000	44904000
Ld1S_360743000	dynein light chain, putative	FC<2	0.975659	0.000858712		29404000	21766000	26952000	25810000	38776000	47812000	47195000	76099000
Ld1S_170132900	NADH-ubiquinone oxidoreductase, mitochondrial, putative	FC<2	0.975588	0.00055343		6856800	9861500	11097000	8396800	22296000	14491000	19392000	15037000
Ld1S_360739900	T-lymphocyte triggering factor, putative	FC<2	0.975176	0.00403583		3844900	3507600	3410700	6611600	6613400	11988000	8491400	6747200
Ld1S_180163300	hypothetical protein	FC<2	0.974859	6.64899e-05		117890000	132460000	147940000	158330000	273110000	296960000	294110000	228830000
Ld1S_360745700	hypothetical protein	FC<2	0.972688	0.00162828		12948000	14546000	18214000	26360000	37949000	35673000	27055000	36622000
Ld1S_340618800	calcium channel protein, putative	FC<2	0.968722	0.00327597		37873000	43989000	64403000	58705000	123670000	115710000	105270000	61344000
Ld1S_320544600	Ankyrin repeats (3 copies), putative	FC<2	0.967794	0.0343864		3132900	5619400	0	0	10562000	21048000	6523500	6337300
Ld1S_040799900	AMP deaminase, putative;adenosine monophosphate deaminase, putative	FC<2	0.966386	0.000807612		22100000	16680000	19892000	26472000	53892000	38906000	44485000	30335000
Ld1S_350700100	hypothetical protein	FC<2	0.965278	0.00341265		0	0	0	3167900	0	3428300	3256900	3271400
Ld1S_360783000	paraflagellar rod component, putative	FC<2	0.958937	0.000263478		38541000	38066000	46655000	57117000	86851000	104430000	76230000	80737000
Ld1S_350669000	Sperm-tail PG-rich repeat, putative	FC<2	0.957587	9.00322e-05		9854100	9852900	9732500	11181000	16220000	21942000	23367000	18072000
Ld1S_180163100	hypothetical protein	FC<2	0.954255	0.0183189		17015000	8985300	16577000	29485000	40882000	33677000	36654000	20870000
Ld1S_180161600	NADH-ubiquinone oxidoreductase complex I subunit, putative	FC<2	0.952781	0.000667429		25622000	27663000	25107000	27133000	52464000	53276000	69650000	34814000
Ld1S_280408000	IQ calmodulin-binding motif containing protein, putative	FC<2	0.950807	0.0142072		22004000	17417000	14811000	15832000	43771000	39829000	46176000	15584000
Ld1S_150095900	hypothetical protein	FC<2	0.945231	0.00035175		33185000	22495000	32286000	25703000	55415000	67549000	50978000	44624000
Ld1S_360773000	hypothetical protein	FC<2	0.944788	0.000415198		110360000	98047000	127040000	170750000	220670000	260660000	246570000	227210000
Ld1S_330590400_pseudogene	hypothetical protein	FC<2	0.941227	0.00125688		17314000	19038000	15687000	28704000	42177000	42486000	38553000	29206000
Ld1S_280402700	Dynein light chain LC6, flagellar outer arm, putative	FC<2	0.938318	0.00141401		13183000	9068000	12774000	19840000	27238000	25027000	25095000	23882000
Ld1S_250319900	parkin co-regulated protein, putative	FC<2	0.937921	0.00149723		78015000	81520000	124240000	142200000	170990000	206710000	226510000	189040000
Ld1S_180159900	Hypothetical protein, conserved. Function unknown	FC<2	0.934661	0.00212377		41488000	59204000	49012000	76142000	93604000	147950000	92686000	95328000
Ld1S_300470500	p1/s1 nuclease (fragment)	FC<2	0.933732	0.015405		6908600	22078000	11581000	17596000	21325000	27627000	28764000	24421000
Ld1S_290424500	hypothetical protein	FC<2	0.932785	5.09514e-05		40688000	33654000	41763000	43009000	67970000	85716000	75287000	74463000
Ld1S_240292500	STOP axonemal protein, putative	FC<2	0.930176	0.000883548		99578000	102580000	98128000	164630000	204650000	261750000	217710000	186550000
Ld1S_150095300	hypothetical protein	FC<2	0.929029	0.000341951		0	2464100	0	0	4897900	6657600	0	4939000
Ld1S_230268500	Inositol hexakisphosphate, putative	FC<2	0.928122	0.0125736		13877000	10577000	12365000	30489000	33858000	30996000	30554000	22622000
Ld1S_280389800	P27 protein, putative	FC<2	0.927508	0.0302966		26492000	16005000	39843000	39726000	70866000	60622000	73042000	27989000
Ld1S_180158600	hypothetical protein	FC<2	0.923829	0.020381		10071000	14686000	19077000	8183100	37976000	25692000	22846000	13418000
Ld1S_270371600	Dpy-30 motif containing protein, putative	FC<2	0.92233	0.0118392		22435000	27141000	33031000	47934000	56499000	85504000	70832000	36346000
Ld1S_270366300	cyclic nucleotide-binding domain containing protein, putative	FC<2	0.917602	0.00893898		14622000	16193000	13225000	0	41904000	36018000	22904000	15134000
Ld1S_160122000	hypothetical protein	FC<2	0.916566	0.000183168		8514200	9952100	9753100	7540500	14945000	20753000	17432000	14633000
Ld1S_330596900	Tetratricopeptide repeat, putative	FC<2	0.916482	0.0417608		11939000	8226200	8442500	27284000	35799000	27279000	16079000	18287000
Ld1S_310514700	hypothetical protein	FC<2	0.914129	0.0292803		50033000	45755000	53836000	156190000	107180000	157200000	112520000	128040000
Ld1S_090880600	Domain of unknown function (DUF4464), putative	FC<2	0.913989	0.000752513		5522400	0	4871800	5992200	14475000	11284000	10991000	8379500
Ld1S_290416700	In the hair cortex, hair keratin intermediate filaments are embedded in an interfilamentous matrix, consisting of hair keratin-associated proteins (KRTAP), which are essential for the formation of a rigid and resistant hair shaft through their extensive d	FC<2	0.913348	0.00204888		36814000	46608000	58678000	67556000	73358000	112570000	109730000	94449000
Ld1S_100024000	hypothetical protein	FC<2	0.911578	0.00791311		17524000	14780000	6920300	10653000	24752000	25411000	23046000	16494000
Ld1S_160128500	Flagellar Member 3	FC<2	0.910467	0.0133521		10635000	12710000	6409400	20948000	23869000	23143000	21553000	19028000
Ld1S_140081000	Iguana/Dzip1-like DAZ-interacting protein N-terminal, putative	FC<2	0.910415	0.00611981		4174900	3874900	4461000	0	6726900	10279000	11710000	4662600
Ld1S_360747200	hypothetical protein	FC<2	0.908203	0.000290444		7943400	9462800	11483000	12009000	19433000	21411000	18895000	16355000
Ld1S_100016900_pseudogene	hypothetical protein	FC<2	0.902296	0.00271611		0	0	0	3987900	8951700	0	4280300	9131500
Ld1S_220246100	Kinesin family member. Cytoskeleton	FC<2	0.90101	0.00148199		76626000	87555000	116180000	60323000	125150000	168680000	150890000	179490000
Ld1S_240273900	Dynein intermediate chain 1, axonemal	FC<2	0.899254	0.00376525		52902000	85559000	97617000	124700000	167140000	162500000	174120000	140980000
Ld1S_140081700	Amastin surface glycoprotein, putative	FC<2	0.899238	0.0185985		154690000	98370000	195810000	84705000	331850000	287460000	229870000	139270000
Ld1S_280381400	Histone H2B variant V	FC<2	0.898232	0.000140624		44986000	35110000	41799000	44686000	76248000	94973000	68335000	71937000
Ld1S_130072800	AAA domain/Dpy-30 motif containing protein, putative	FC<2	0.897689	0.00793221		76552000	75798000	71554000	94571000	258130000	151600000	132450000	91273000
Ld1S_160127400	WD domain, G-beta repeat, putative	FC<2	0.89731	0.00169857		36107000	30697000	33749000	58188000	66845000	85037000	73231000	62933000
Ld1S_360776800	hypothetical protein	FC<2	0.895921	0.0165574		14112000	19596000	16819000	42757000	40371000	46156000	39780000	32166000
Ld1S_060833300	hypothetical protein	FC<2	0.89424	0.000600712		4750000	0	6727200	8377700	10911000	11654000	11393000	12599000
Ld1S_350704100	calmodulin-like protein	FC<2	0.893492	0.00128466		57281000	63723000	87451000	94818000	158360000	148180000	143460000	107070000
Ld1S_270370400	paraflagellar rod protein 5, putative	FC<2	0.891293	0.000232496		46915000	49727000	42719000	63629000	95905000	100270000	98733000	79055000
Ld1S_260323100	methylmalonyl-coa epimerase-like protein	FC<2	0.891133	0.0102015		12221000	20944000	24671000	29062000	26982000	46544000	45427000	38059000
Ld1S_030449100	TLD domain protein, conserved	FC<2	0.881198	0.0217782		6116200	2647800	6090400	0	10511000	12081000	5308100	9635300
Ld1S_270374300	WD domain, G-beta repeat, putative	FC<2	0.877043	0.000812102		45510000	42915000	47367000	60720000	102760000	100360000	95608000	64820000
Ld1S_200193000	leucine-rich repeat-containing protein	FC<2	0.876997	0.0130695		7192000	15469000	8493100	9450300	28068000	12042000	15649000	19206000
Ld1S_130073300	hypothetical protein	FC<2	0.875786	0.00656909		9352700	11496000	13766000	0	18443000	18570000	0	0
Ld1S_350692800	hypothetical protein	FC<2	0.87515	0.000220877		21873000	15036000	21591000	15969000	35506000	30712000	35005000	33623000
Ld1S_020184000	phosphoglycan beta 1,3 galactosyltransferase, putative (fragment);phosphoglycan beta 1,3 galactosyltransferase	FC<2	0.873321	0.00812507		0	0	12715000	11576000	16351000	13201000	17147000	30868000
Ld1S_070854500_pseudogene	Radial spokehead-like protein, putative	FC<2	0.871667	0.0140363		17388000	11895000	15170000	25879000	35298000	46153000	27951000	19989000
Ld1S_220249300	chromosome X open reading frame 22. Function unknown	FC<2	0.871047	0.00224233		37564000	28723000	24195000	37779000	80265000	60617000	49548000	45780000
Ld1S_060831100	Domain of unknown function (DUF1768), putative	FC<2	0.862087	0.00159213		23747000	24860000	18030000	26818000	59443000	33149000	37259000	42441000
Ld1S_110040500	Leucine Rich repeat, putative	FC<2	0.859811	0.00329578		107380000	100360000	140950000	158230000	273610000	292490000	165340000	197030000
Ld1S_170135000_pseudogene	Phenazine biosynthesis-like protein, putative	FC<2	0.855408	0.00303466		20167000	17552000	32847000	23247000	35729000	55289000	40113000	36551000
Ld1S_360736100	Leucine Rich Repeat, putative	FC<2	0.855203	0.0153395		3337300	3701800	4285200	5217300	8397600	13000000	5097600	5315300
Ld1S_090874300	Domain of unknown function (DUF4586), putative	FC<2	0.85454	0.0161305		28394000	40310000	37666000	63814000	58696000	107640000	89309000	52119000
Ld1S_350716000	hypothetical protein	FC<2	0.854514	0.00178792		38792000	39302000	44953000	60103000	87372000	82453000	101500000	60215000
Ld1S_140092400	WD40. Function unknown	FC<2	0.850817	0.0003835		15171000	15999000	18265000	23274000	32272000	35962000	29480000	31907000
Ld1S_270374700	dual specificity protein phosphatase, putative	FC<2	0.849531	0.000121877		48726000	39789000	47850000	50501000	98459000	81170000	84276000	73331000
Ld1S_330605300	Radial spokehead-like protein, putative	FC<2	0.848629	0.00396643		89232000	111210000	82000000	97597000	161840000	251510000	181090000	113300000
Ld1S_300494300	Component of motile flagella protein 46	FC<2	0.848506	0.00612584		32142000	27013000	33562000	46768000	59366000	95476000	46600000	54241000
Ld1S_270378700	dynein heavy chain (pseudogene), putative;Inner arm dynein 5-1;dynein heavy chain, putative;dynein heavy chain, cytosolic, putative	FC<2	0.848228	0.00442185		122690000	112190000	134740000	204960000	245940000	342440000	247270000	191740000
Ld1S_350694100	hypothetical protein	FC<2	0.847659	0.00132742		8545000	11644000	12811000	15194000	19311000	22012000	25009000	19107000
Ld1S_100028000	Tumour suppressor, Mitostatin, putative	FC<2	0.847133	0.00177049		55171000	50469000	53326000	82949000	95257000	130400000	117670000	88246000
Ld1S_320535600	hypothetical protein	FC<2	0.845646	0.00449596		137910000	114510000	142540000	210370000	257850000	365620000	264100000	198360000
Ld1S_310508600	amidohydrolase, putative	FC<2	0.84398	0.00174398		107330000	93278000	94517000	164430000	215110000	228900000	183760000	178520000
Ld1S_150094200	mitochondrial carrier protein, putative	FC<2	0.843642	0.000729021		0	5143400	0	4266800	9636100	5863200	8071200	9507200
Ld1S_350714000	Family with sequence similarity 184, member A. Function unknown	FC<2	0.843551	0.00201897		41376000	28011000	23097000	27597000	63405000	61069000	43873000	45091000
Ld1S_340653000	hypothetical protein	FC<2	0.84098	0.00362071		11947000	14820000	17976000	8829800	27775000	25957000	21274000	18864000
Ld1S_060831700	hypothetical protein	FC<2	0.837748	0.000390463		17296000	12445000	0	15040000	21515000	27139000	30825000	28620000
Ld1S_320566400	NADH dehydrogenase subunit NI8M, putative	FC<2	0.836977	0.00766076		10880000	10368000	18460000	11118000	24175000	26524000	26113000	14078000
Ld1S_140078600	Domain of unknown function (DUF4201), putative	FC<2	0.835778	0.00375662		0	8573700	8549700	8220100	20139000	13794000	11795000	10519000
Ld1S_290440400	3'5'-cyclic nucleotide phosphodiesterase, putative	FC<2	0.833024	0.0159505		73585000	43457000	31899000	78961000	99731000	117150000	92993000	74658000
Ld1S_240272200	Calmodulin-binding, putative	FC<2	0.832782	0.000126347		69448000	57235000	61193000	76535000	113080000	125820000	108280000	121610000
Ld1S_290421700	cysteine peptidase C (CPC)	FC<2	0.831955	0.000945785		241520000	241230000	344910000	383260000	550030000	545410000	480000000	537040000
Ld1S_360727000	Protein C21orf2 homolog, putative	FC<2	0.829563	0.000172104		26230000	32749000	24024000	28082000	54755000	52208000	43415000	46576000
Ld1S_070849200	Dynein heavy chain, N-terminal region 2, putative	FC<2	0.828867	0.0434198		54448000	98192000	37077000	39142000	98911000	165520000	68825000	68552000
Ld1S_150107400	hypothetical protein	FC<2	0.828747	0.000949088		9110500	9512300	8287900	14092000	19566000	18395000	17325000	16154000
Ld1S_360785400	centrin-3	FC<2	0.826371	0.00785478		20183000	10375000	14149000	15717000	30627000	36185000	19539000	21261000
Ld1S_340626500	myosin IB heavy chain, putative	FC<2	0.826042	0.00155674		0	0	0	7475400	13187000	13423000	0	0
Ld1S_310528000_pseudogene	hypothetical protein	FC<2	0.825732	0.00565691		4217200	3561900	4197300	4547600	9106000	10591000	5977700	4908400
Ld1S_330583300_pseudogene	paraflagellar rod component, putative	FC<2	0.824811	0.0122465		217100000	189780000	232240000	474610000	430770000	552090000	407110000	461730000
Ld1S_290444100	ribonuclease inhibitor-like protein	FC<2	0.824248	0.0149658		12739000	19473000	13792000	27366000	31732000	45470000	27811000	22933000
Ld1S_280379500	Present in the outer mitochondrial membrane proteome 15	FC<2	0.822935	0.0149285		12170000	0	6729300	12268000	22435000	15610000	17840000	10673000
Ld1S_120053700	Protein of unknown function (DUF962), putative	FC<2	0.820649	0.00456032		6120400	6272900	5493100	0	11501000	15078000	7145200	12702000
Ld1S_360753800	calcium-dependent protein kinase. Signal transduction mechanisms	FC<2	0.81554	0.0251466		26128000	28483000	27475000	53940000	83067000	66689000	33595000	56858000
Ld1S_280390900	ATP-grasp domain containing protein, putative	FC<2	0.814634	0.00106135		0	0	0	14510000	15929000	18881000	20275000	22584000
Ld1S_140090500	hypothetical protein	FC<2	0.813284	0.0498717		0	4313600	8970300	6229100	4781500	12144000	11363000	13750000
Ld1S_260345800	hypothetical protein	FC<2	0.810501	0.0021916		20644000	28044000	21474000	25595000	60078000	41879000	35913000	33318000
Ld1S_310530100	hypothetical protein	FC<2	0.806667	0.00226277		0	0	0	14334000	0	19877000	15040000	0
Ld1S_210215800	adenylate kinase, putative	FC<2	0.805404	0.0132323		489110000	670610000	516590000	1197800000	1238200000	1300500000	1197100000	982150000
Ld1S_300469600	WD domain, G-beta repeat, putative	FC<2	0.804936	0.00529113		16098000	20631000	17050000	25578000	36234000	35692000	45134000	23117000
Ld1S_130061600	Domain of unknown function (DUF4200), putative	FC<2	0.801835	0.000148226		15514000	17634000	17582000	16243000	34902000	24979000	29486000	28072000
Ld1S_360756000	actin-like protein, putative	FC<2	0.801795	0.000448658		16229000	15781000	18468000	21636000	30421000	30747000	37226000	27143000
Ld1S_090877800	leucine-rich repeat protein, putative	FC<2	0.800798	0.059161		35617000	54144000	74574000	137890000	147240000	140430000	110220000	80138000
Ld1S_160123400	cyclophilin, putative	FC<2	0.799579	0.00218904		25844000	26266000	21915000	40150000	50596000	54701000	47502000	41701000
Ld1S_220241800	IQ motif and ubiquitin domain containing. Function unknown	FC<2	0.794773	0.00805352		32785000	21952000	30626000	47283000	72711000	54851000	55303000	42797000
Ld1S_230269800	Tumour suppressor, Mitostatin, putative	FC<2	0.793258	0.00200574		26865000	21407000	32286000	40399000	48968000	50521000	54096000	50554000
Ld1S_360783500	kinetoplast DNA-associated protein, putative	FC<2	0.791059	0.000937654		60759000	78130000	71651000	82645000	126780000	142850000	143990000	96635000
Ld1S_310505800	KIAA1430 homologue, putative	FC<2	0.790811	0.0225259		10388000	11498000	11578000	22714000	27014000	27066000	26915000	14299000
Ld1S_300460900	AMP-binding enzyme, putative	FC<2	0.788825	0.00920292		54053000	41455000	73757000	41076000	112830000	93594000	97969000	58461000
Ld1S_340615800	Domain of unknown function (DUF1935), putative	FC<2	0.788623	0.0758928		54715000	61907000	236890000	98997000	193070000	138950000	177810000	148280000
Ld1S_200204000	paralyzed flagella protein 16	FC<2	0.787149	0.00246459		397960000	443580000	618530000	673970000	913050000	1064200000	805190000	834100000
Ld1S_340614800	PrimPol-like protein 2, putative	FC<2	0.786921	0.004181		0	0	2399400	0	3380900	0	3285800	3217500
Ld1S_360765100	hypothetical protein	FC<2	0.786074	0.00124237		40547000	45228000	50268000	66394000	83774000	93103000	93714000	74035000
Ld1S_350698400	transport protein particle (TRAPP) subunit, putative	FC<2	0.783657	0.00106657		2731800	0	0	0	3891000	5856800	0	0
Ld1S_160117400	Component of the spindle pole body (SPB) required for the proper execution of spindle pole body (SPB) duplication. Potential role in cross-linking filaments or anchoring other molecules. It is essential for growth (By similarity). Function unknown	FC<2	0.781384	0.0353842		11234000	9597500	11554000	20613000	26480000	34059000	12998000	19117000
Ld1S_060832200	calcium-dependent protein kinase. Signal transduction mechanisms	FC<2	0.779216	0.00280249		15871000	13179000	11956000	19162000	23614000	31907000	20044000	27526000
Ld1S_340664200	WD domain, G-beta repeat, putative	FC<2	0.777809	0.0111261		20681000	9834900	14818000	21496000	27479000	34401000	25134000	23563000
Ld1S_360793700	hypothetical protein	FC<2	0.774975	0.023565		23469000	15730000	26352000	37205000	60053000	50478000	32178000	31813000
Ld1S_300490400	Ankyrin repeats (3 copies), putative	FC<2	0.774927	0.00710178		20524000	23101000	25248000	37641000	38362000	50386000	57337000	34853000
Ld1S_360762800	hypothetical protein	FC<2	0.774242	0.00553589		17584000	17044000	21836000	25823000	33317000	45787000	39040000	24279000
Ld1S_150099300	Coiled-coil domain containing 151. Function unknown	FC<2	0.772923	0.0270144		59587000	46716000	78468000	127210000	166740000	133920000	110030000	96411000
Ld1S_360752200	bromodomain factor 2 protein, putative	FC<2	0.772503	0.00346748		23214000	25639000	14441000	15865000	28857000	30965000	38700000	33577000
Ld1S_190169300	hypothetical protein	FC<2	0.772416	0.00231657		16997000	22092000	21497000	23027000	32428000	35882000	48763000	27888000
Ld1S_320536800	Leucine Rich repeat, putative	FC<2	0.771188	0.000917059		5048200	6632000	7569000	5846100	9311800	12764000	10100000	10470000
Ld1S_200192700	Enkuring domain-containig protein	FC<2	0.768369	0.000767155		17146000	22995000	18782000	24779000	37570000	30955000	32964000	40292000
Ld1S_190164500	DnaJ domain containing protein, putative	FC<2	0.766687	0.000626374		29103000	24896000	28921000	38938000	47708000	52381000	52747000	51865000
Ld1S_250306600	dynein heavy chain (pseudogene), putative;Inner arm dynein 5-1;dynein heavy chain, putative;dynein heavy chain, cytosolic, putative	FC<2	0.761262	0.000790098		819540000	786120000	864820000	922850000	1674200000	1490600000	1587700000	1071100000
Ld1S_340648700	Nucleoside diphosphate kinase 3	FC<2	0.758576	0.00185696		40575000	31765000	35923000	47237000	63676000	68948000	50948000	80104000
Ld1S_280392000	hypothetical protein	FC<2	0.756764	0.0247912		8649300	13478000	10784000	22504000	15996000	23946000	24014000	25071000
Ld1S_310497900	hypothetical protein	FC<2	0.756474	0.013041		0	12434000	9995700	9886400	20727000	30210000	12689000	0
Ld1S_290424000	hypothetical protein	FC<2	0.755802	0.000812031		10553000	8632000	9750900	8302800	16702000	16652000	18073000	11928000
Ld1S_280392700	hypothetical protein	FC<2	0.75505	0.00468595		8562500	8579300	11985000	13576000	18207000	21182000	19028000	13214000
Ld1S_210213400	cytochrome b5-like Heme/Steroid binding domain containing protein, putative	FC<2	0.75058	0.00115149		20413000	16495000	22423000	24489000	36063000	33262000	41756000	29579000
Ld1S_100029500	Protein of unknown function (DUF1861), putative	FC<2	0.750027	0.000245449		133270000	124770000	168390000	150960000	257160000	225500000	242300000	240680000
Ld1S_340637900	hypothetical protein	FC<2	0.747114	0.00370718		17563000	0	16685000	0	24508000	32382000	43229000	28289000
Ld1S_290430700	glutamamyl carboxypeptidase, putative	FC<2	0.746708	0.00192424		19705000	20016000	23474000	15811000	33012000	39545000	35724000	24883000
Ld1S_280403600	glycoprotein 96-92, putative	FC<2	0.744755	0.00833838		141180000	151770000	248500000	256020000	326640000	363910000	347080000	260520000
Ld1S_340664400	1,2-Dihydroxy-3-keto-5-methylthiopentene dioxygenase, putative	FC<2	0.743819	0.00467026		107170000	124040000	175590000	201220000	231200000	253700000	266490000	236300000
Ld1S_340649500	mitochondrial carrier protein-like protein	FC<2	0.742188	0.0241418		1636400	2437500	0	3749800	0	5586400	2764100	0
Ld1S_280379800	nexin-dynein regulatory complex 2	FC<2	0.740761	0.0118772		5787600	4689700	4584100	8534600	7826100	12123000	11348000	7690800
Ld1S_070847000	hypothetical protein	FC<2	0.740298	0.0173496		15611000	20864000	22025000	39236000	39671000	46176000	36385000	32887000
Ld1S_040805200	hypothetical protein	FC<2	0.738817	0.00363933		9653600	15694000	11249000	14496000	20313000	24131000	23582000	16576000
Ld1S_170133000	histone H2A variant Z	FC<2	0.738004	0.00198633		65275000	79496000	87233000	85173000	124090000	173940000	130130000	106220000
Ld1S_340637300	IQ calmodulin-binding motif containing protein, putative	FC<2	0.737475	0.0362692		8531800	6392300	0	0	17924000	10831000	17029000	6256100
Ld1S_190167200	hypothetical protein	FC<2	0.737404	0.00460702		43441000	32530000	42647000	41888000	89455000	70107000	68134000	45641000
Ld1S_340615900	Antimony resistance marker of 58 kDa	FC<2	0.73724	0.00313393		83843000	133630000	112040000	92799000	145450000	153150000	186390000	216650000
Ld1S_310529400	Repressor of differentiation kinase 2, putative	FC<2	0.736883	0.00274481		96005000	130240000	120870000	174020000	222020000	236450000	196140000	197040000
Ld1S_360729600	dynein heavy chain (pseudogene), putative;Inner arm dynein 5-1;dynein heavy chain, putative;dynein heavy chain, cytosolic, putative	FC<2	0.735365	0.00449755		150200000	176840000	188820000	218930000	259960000	364000000	384680000	231720000
Ld1S_360759200	EF-hand domain pair, putative	FC<2	0.733724	0.0633855		291150000	297030000	141840000	499340000	700330000	443690000	347610000	433640000
Ld1S_300466100	mitochondrial carrier protein-like protein	FC<2	0.733361	0.00136363		20380000	24111000	25489000	21890000	37245000	41490000	29020000	46705000
Ld1S_110032100	myotubularin-associated protein, putative	FC<2	0.731198	0.0410854		6573200	0	17159000	12117000	17071000	13708000	13656000	22998000
Ld1S_360744900	glyceraldehyde 3-phosphate dehydrogenase, cytosolic	FC<2	0.73007	0.00109245		367120000	389750000	461430000	524380000	789490000	799370000	684280000	606890000
Ld1S_060834600	hypothetical protein	FC<2	0.728994	0.00102243		9968200	11710000	14012000	14821000	21307000	23196000	19050000	19432000
Ld1S_280387700	calmodulin-like protein	FC<2	0.727597	0.00129857		53509000	50225000	58164000	48525000	85629000	81152000	70740000	116010000
Ld1S_180152800	Dpy-30 motif containing protein, putative	FC<2	0.725986	0.00395948		10417000	14997000	8221300	9462700	20481000	18098000	16786000	14620000
Ld1S_360745000	tyrosine aminotransferase	FC<2	0.725925	0.00203931		174940000	144800000	174610000	131150000	244470000	258930000	334970000	204730000
Ld1S_120057100	n-ethylmaleimide reductase-like protein	FC<2	0.725779	0.0351365		36710000	46174000	37415000	15306000	46460000	48883000	54154000	59040000
Ld1S_150096000	hypothetical protein	FC<2	0.720591	0.00142145		12289000	15183000	19006000	17424000	29862000	24693000	26836000	23024000
Ld1S_130063300	Flagellar radial spoke protein 4/6	FC<2	0.718027	0.00859385		64421000	67037000	67256000	115430000	143700000	149070000	101020000	113430000
Ld1S_250298900	Dynein light chain 1, cytoplasmic, putative	FC<2	0.717062	0.000895458		15062000	13320000	9669300	13506000	20915000	20764000	19881000	22158000
Ld1S_110037100	cytochrome b5, putative	FC<2	0.717037	0.262251		25262000	18162000	7537900	8113100	6313700	47247000	0	0
Ld1S_090872300	RNA-binding protein 5-like protein	FC<2	0.71636	0.00251535		0	3394300	4641700	4036300	7269600	6891700	6780800	4657500
Ld1S_190179200	cation transporter, putative	FC<2	0.716117	0.00381628		16823000	23697000	18052000	25719000	32252000	33757000	28389000	43611000
Ld1S_130074700	ATPase family associated with various cellular activities (AAA), putative	FC<2	0.715278	0.00832687		48931000	60827000	68782000	73686000	129600000	117870000	105220000	68189000
Ld1S_130070200	hypothetical protein	FC<2	0.712574	0.00102321		49101000	43757000	60958000	64065000	93390000	86894000	79418000	93887000
Ld1S_270379000	Coiled-coil domain containing 147. Function unknown	FC<2	0.71088	0.000486522		33048000	30392000	31835000	30623000	51959000	61034000	52807000	41968000
Ld1S_330610000	diffuse panbronchiolitis critical region 1. Function unknown	FC<2	0.70989	0.0549192		5082200	0	13705000	10551000	11469000	18486000	10015000	19567000
Ld1S_130067500	hypothetical protein	FC<2	0.709582	0.000621676		14662000	16829000	16303000	20583000	27633000	31017000	25976000	26598000
Ld1S_110045700	Flagellar-associated PapD-like, putative	FC<2	0.709405	0.00363985		44856000	34017000	35221000	25798000	65272000	54967000	62090000	44490000
Ld1S_140084000	fatty acid elongase, putative	FC<2	0.708721	0.159056		17537000	4332100	18455000	25571000	22698000	17911000	25616000	24563000
Ld1S_290430000	major facilitator superfamily, putative	FC<2	0.705036	0.00217219		0	0	4975400	0	6071300	5919500	8760200	7194600
Ld1S_130060800	protein kinase A regulatory subunit	FC<2	0.704089	0.00452994		650170000	484780000	611550000	714330000	921710000	1282300000	755120000	1086700000
Ld1S_220246200	Kinesin family member. Cytoskeleton	FC<2	0.704018	0.0351302		0	9415200	24054000	22652000	25374000	31026000	36765000	27417000
Ld1S_130072700	hypothetical protein	FC<2	0.700953	0.0164827		0	11374000	0	11905000	21418000	24129000	12859000	13110000
Ld1S_170140100	Leucine Rich repeat, putative	FC<2	0.699455	0.0225785		18218000	24622000	16015000	32296000	45938000	43671000	30964000	25972000
Ld1S_240272700	hypothetical protein	FC<2	0.697434	0.00195174		14675000	13788000	19473000	15490000	27276000	29223000	26685000	19842000
Ld1S_150103900	calmodulin-like protein	FC<2	0.695127	0.0714508		67813000	119310000	90482000	177380000	190020000	232140000	212480000	95193000
Ld1S_110044900_pseudogene	ATP-binding cassette subfamily A, member 1, putative	FC<2	0.69493	0.0862121		13016000	7022000	7905200	4730500	9859400	15016000	21368000	7419400
Ld1S_270355700	cysteine peptidase, Clan CA, family C2, putative (fragment);calpain-like cysteine peptidase, putative	FC<2	0.694787	0.000865794		185580000	199950000	247580000	199290000	283210000	344010000	380220000	339270000
Ld1S_160120400	dynein light chain, putative	FC<2	0.694756	0.00545513		13888000	16689000	15085000	24491000	24638000	27378000	33200000	26245000
Ld1S_010010100	fatty acyl CoA synthetase 2, putative;long chain fatty acid CoA ligase, putative;fatty acyl CoA syntetase 1, putative;long chain fatty Acyl CoA synthetase, putative	FC<2	0.691019	0.00282437		27262000	30950000	29196000	22949000	35740000	38704000	49823000	55723000
Ld1S_250311400	Putative intraflagellar transport protein A1	FC<2	0.690777	0.0119602		21941000	14154000	16498000	22420000	34040000	40693000	24284000	23182000
Ld1S_340645500	hypothetical protein	FC<2	0.689948	0.0363962		32896000	27379000	21208000	14493000	55604000	33288000	39694000	25520000
Ld1S_240286200	kinesin, putative	FC<2	0.689561	0.0046121		0	0	0	3405600	4230000	0	5327400	3644100
Ld1S_070854800	KH domain containing 3-like, subcortical maternal complex member. Function unknown	FC<2	0.688021	0.0415006		8653800	9858600	0	9410400	16086000	24973000	16973000	7858800
Ld1S_290443100	Right handed beta helix region, putative	FC<2	0.686191	0.00845162		42935000	38892000	27378000	48079000	73227000	67008000	65609000	45764000
Ld1S_170132300	chromosome 6 open reading frame 165. Function unknown	FC<2	0.684896	0.000957306		11234000	11845000	13140000	15106000	20919000	21749000	22376000	17328000
Ld1S_360780600	Cyclin 12, L-type	FC<2	0.683291	0.00485363		0	0	0	10667000	11762000	14933000	0	16035000
Ld1S_300474000	hypothetical protein	FC<2	0.681449	0.0431846		2825100	2807700	0	0	4714100	6403000	5476700	2999300
Ld1S_210229100	CHAT domain containing protein, putative	FC<2	0.681397	0.00126215		49553000	61461000	45778000	54975000	99182000	82672000	89007000	69464000
Ld1S_360722500	Mutt-Nudix-related hydrolase 5, putative	FC<2	0.681319	0.00340616		10499000	8218200	7941200	11066000	19564000	12300000	14383000	14487000
Ld1S_210227600	Vps51/Vps67, putative	FC<2	0.681117	0.00234192		18240000	15807000	14826000	14819000	28446000	32298000	22398000	20345000
Ld1S_130074800	Miltefosine transporter	FC<2	0.681104	0.0420445		9155600	4343000	0	0	0	0	0	7372600
Ld1S_300476000	hypothetical protein	FC<2	0.680341	0.0800861		7504800	16996000	28583000	21787000	24980000	27920000	30252000	24828000
Ld1S_360797000	PSP1 C-terminal conserved region, putative	FC<2	0.679973	0.0243153		2146100	0	0	0	3609400	3680900	0	3159500
Ld1S_280389500	Tctex-1 family, putative	FC<2	0.679346	0.247744		17525000	16187000	18030000	55515000	81402000	53222000	31433000	13713000
Ld1S_080866100	mitochondrial DNA polymerase beta-PAK, putative	FC<2	0.678682	0.0191491		13364000	30023000	19625000	15997000	24348000	31399000	36103000	0
Ld1S_350712800	glyceraldehyde-3-phosphate dehydrogenase-like protein	FC<2	0.678353	0.00156799		76884000	82389000	70975000	96602000	158620000	109230000	121350000	135480000
Ld1S_230268600	adenylate kinase. Nucleotide transport and metabolism	FC<2	0.672696	0.00880014		76345000	50607000	59046000	79393000	94640000	145270000	90421000	94070000
Ld1S_360779600	hypothetical protein	FC<2	0.66982	0.00676241		5644100	6541000	5777200	4617300	7089400	7753100	9080400	0
Ld1S_120051800	WW domain containing protein, putative	FC<2	0.66981	0.0013976		4945600	5556300	6702300	5585300	11253000	8846800	8130100	8140600
Ld1S_100018200	dihydroxyacetone kinase 1-like protein	FC<2	0.668336	0.00224138		29953000	39493000	48752000	43948000	61484000	66347000	61524000	64420000
Ld1S_300487700	Lsm5p, putative	FC<2	0.668241	0.00165885		0	0	9973700	0	20873000	0	18199000	0
Ld1S_250318600	hypothetical protein	FC<2	0.668037	0.013486		54250000	44291000	43618000	81031000	66396000	94536000	89215000	96661000
Ld1S_250321700	adenylate kinase, putative	FC<2	0.66779	0.0117494		3246200	2190400	3041500	3151000	6952800	3723700	4367100	3838900
Ld1S_190175100	hypothetical protein	FC<2	0.667652	0.00439475		167940000	158320000	217860000	236230000	312700000	358550000	320110000	242750000
Ld1S_050814700	hypothetical protein	FC<2	0.667188	0.00457499		14081000	20069000	16955000	18247000	23878000	37213000	24972000	25054000
Ld1S_290424100	hypothetical protein	FC<2	0.66693	0.00252718		65240000	64943000	77515000	99527000	117660000	134790000	117720000	111250000
Ld1S_070853300	hypothetical protein	FC<2	0.666898	0.0039695		7463900	10989000	11477000	9826800	13816000	13523000	16819000	18704000
Ld1S_250313400	WD domain, G-beta repeat, putative	FC<2	0.666699	0.0101009		31682000	25668000	23448000	40334000	63424000	46499000	42897000	38605000
Ld1S_210225400	Tetratricopeptide repeat, putative	FC<2	0.666124	0.00287706		92721000	85099000	118450000	74785000	152620000	163560000	149280000	118920000
Ld1S_250317700_pseudogene	hypothetical protein	FC<2	0.665926	0.00284199		20076000	13098000	18184000	13254000	26489000	24477000	27892000	22206000
Ld1S_300485700	hypothetical protein	FC<2	0.665444	0.0184832		8374500	6961500	0	0	9491900	15671000	0	0
Ld1S_340642500	Coiled-coil domain containing 146. Function unknown	FC<2	0.665364	0.00270231		9844100	10167000	11555000	13272000	15946000	18563000	22016000	14901000
Ld1S_320536200	hypothetical protein	FC<2	0.664368	0.0322755		0	6745000	5296500	0	13927000	10659000	6637600	5916400
Ld1S_090880400	hypothetical protein	FC<2	0.66324	0.0239305		24733000	29276000	29335000	43015000	51106000	75087000	40652000	36838000
Ld1S_280387000	hypothetical protein	FC<2	0.66314	0.000660205		19117000	20985000	21831000	21830000	38123000	35175000	32225000	27819000
Ld1S_300479800	hypothetical protein	FC<2	0.662947	0.126518		25152000	24072000	52426000	19430000	46921000	44020000	82783000	22668000
Ld1S_250316900	tetratricopeptide repeat domain 29. Function unknown	FC<2	0.662603	0.00998159		23831000	17898000	23649000	29923000	34690000	46266000	42692000	27657000
Ld1S_070857300	amino acid transporter 19, putative	FC<2	0.662441	0.00540484		16249000	18489000	21319000	27105000	33320000	34097000	26076000	36775000
Ld1S_320552400	DnaJ homolog, putative	FC<2	0.661192	0.00859148		105950000	137430000	147170000	204480000	273980000	228900000	203370000	214860000
Ld1S_340622600	flagellar attachment zone protein, putative	FC<2	0.660949	0.00305907		90261000	62202000	106180000	89597000	130480000	138580000	144160000	128060000
Ld1S_150100300	hypothetical protein	FC<2	0.660068	0.0441689		0	3266200	5368000	3109100	7242500	10310000	5707200	5280400
Ld1S_350680200	hypothetical protein	FC<2	0.658534	0.00299376		0	15976000	0	0	27281000	22847000	25010000	0
Ld1S_300495000	Cobalamin adenosyltransferase. Coenzyme transport and metabolism	FC<2	0.657281	0.0596566		17873000	39263000	41895000	27789000	32139000	68406000	41972000	54774000
Ld1S_360782400	mkiaa0324 protein-like protein	FC<2	0.654988	0.00921981		151970000	187660000	242770000	242840000	279360000	400250000	348980000	264870000
Ld1S_340656800	hypothetical protein	FC<2	0.65435	0.0131249		13718000	18845000	25186000	26185000	28138000	37101000	33875000	29584000
Ld1S_150107300	actin-like protein, putative	FC<2	0.654182	0.00374707		30661000	49893000	51162000	41492000	69064000	69468000	63909000	64961000
Ld1S_010011300	hypothetical protein	FC<2	0.652676	0.032136		50825000	79191000	76147000	128230000	153600000	134810000	113110000	102490000
Ld1S_060832700	hypothetical protein	FC<2	0.652169	0.00850357		19816000	19554000	22987000	34933000	41592000	39147000	32307000	36079000
Ld1S_360786200	Sucrase/ferredoxin-like, putative	FC<2	0.650775	0.00111837		39446000	29349000	33626000	42039000	59844000	53703000	56258000	54996000
Ld1S_280401600	NADH dehydrogenase subunit NB6M, putative	FC<2	0.650755	0.000858268		3038000	0	0	0	4744300	5277700	5284800	0
Ld1S_290425200	Ankyrin repeats (3 copies), putative	FC<2	0.650331	0.00293556		146590000	174610000	148280000	198730000	267830000	305130000	271200000	206520000
Ld1S_190166500	Sarcalumenin, putative;Dynamin family, putative	FC<2	0.647908	0.00755081		0	5946100	0	8701200	12590000	10118000	10380000	7764000
Ld1S_220245600	hypothetical protein	FC<2	0.647355	0.0178209		43668000	37940000	60415000	81984000	92121000	84995000	81179000	77702000
Ld1S_350674200	cell cycle sequence binding phosphoprotein (RBP33), putative	FC<2	0.646946	0.0367861		53518000	67087000	94452000	133330000	121850000	138060000	106190000	152160000
Ld1S_290417000	Domain of unknown function (DUF3451), putative	FC<2	0.644608	0.220413		7283000	38196000	35690000	41382000	36770000	44210000	46719000	32312000
Ld1S_080866800	Dpy-30 motif containing protein, putative	FC<2	0.641047	0.0123781		43507000	59282000	73581000	88649000	102100000	104440000	103270000	90355000
Ld1S_260334800	hypothetical protein	FC<2	0.640149	0.0196137		27346000	28717000	19148000	16414000	48172000	25940000	35673000	32665000
Ld1S_100015700	MORN repeat, putative	FC<2	0.639744	0.00817305		7047000	6788000	7683000	8250700	9588900	0	9003600	13024000
Ld1S_140076900	J Biosynthesis Protein 2	FC<2	0.638207	0.0229786		19206000	12382000	14043000	10478000	28624000	19401000	24950000	14819000
Ld1S_350712400	PACRGB	FC<2	0.63784	0.00710833		88674000	82155000	85951000	99998000	198010000	128750000	138500000	103950000
Ld1S_330576100	hypothetical protein	FC<2	0.635478	0.0038656		10474000	11955000	12076000	17094000	20296000	21647000	19174000	17869000
Ld1S_360735700	serine/threonine protein kinase, putative	FC<2	0.635065	0.00352102		360970000	240930000	258560000	282340000	530240000	442440000	433250000	363350000
Ld1S_360748100	cyclin-e binding protein 1-like protein	FC<2	0.634202	0.14906		3749200	7294100	5706300	14153000	12343000	17099000	9236100	6574900
Ld1S_360793200	hypothetical protein	FC<2	0.632303	0.0198672		7130000	8787700	8065300	11744000	12329000	20466000	12353000	10991000
Ld1S_340621300	hypothetical protein	FC<2	0.629924	0.0371887		23403000	11714000	24692000	23804000	42721000	29863000	29778000	24323000
Ld1S_250306000_pseudogene	Histone RNA hairpin-binding protein RNA-binding domain containing protein, putative	FC<2	0.629726	0.00644687		0	0	2439200	0	3921400	4805900	0	0
Ld1S_150105800	protein kinase, putative	FC<2	0.629489	0.00451672		26611000	33285000	20641000	20047000	40637000	37116000	39364000	35358000
Ld1S_170131700	receptor-type adenylate cyclase b (fragment);receptor-type adenylate cyclase, putative (fragment);receptor-type adenylate cyclase a (fragment)	FC<2	0.628968	0.0485427		90946000	77466000	35796000	67722000	87409000	134870000	85771000	96605000
Ld1S_200202000	calpain-like cysteine peptidase, Clan CA, family C2	FC<2	0.626337	0.033078		0	9872300	13830000	0	22784000	16024000	14441000	10498000
Ld1S_350682700	nexin-dynein regulatory complex 4	FC<2	0.626037	0.000665773		15366000	17218000	17781000	18485000	29156000	27356000	26424000	23408000
Ld1S_320542400	calpain-like cysteine peptidase, putative	FC<2	0.624421	0.00361873		60248000	72696000	76018000	79960000	144680000	106190000	104920000	93276000
Ld1S_310517300	mannosyltransferase-like protein	FC<2	0.623913	0.0329355		0	0	4408100	0	7583000	5508900	5478800	8699100
Ld1S_130069600	Dpy-30 motif containing protein, putative	FC<2	0.623808	0.021771		48718000	33067000	46443000	61257000	94399000	72620000	74358000	50693000
Ld1S_110039600	EF hand family protein. Function unknown	FC<2	0.622673	0.00171586		165580000	192070000	171720000	238050000	313550000	289900000	282300000	284750000
Ld1S_330583000	Coiled-coil domain-containing protein 40 homolog	FC<2	0.621887	0.0142854		30615000	29730000	27797000	46904000	46438000	68671000	45916000	45452000
Ld1S_270356900	hypothetical protein	FC<2	0.621132	0.0190914		31583000	41485000	25110000	30916000	56128000	66423000	43354000	35218000
Ld1S_300491000	hypothetical protein	FC<2	0.620919	0.00727037		0	9118100	6247800	9550300	0	11406000	11226000	10533000
Ld1S_100018700	4F5 protein family/Zinc-binding, putative	FC<2	0.620852	0.00228888		23697000	31265000	29732000	31659000	38299000	46142000	42952000	51379000
Ld1S_280384300	propionyl-coa carboxylase beta chain, putative	FC<2	0.61915	0.296854		9583900	2615500	5472500	20986000	10950000	20575000	7735600	9193800
Ld1S_250319300	BRO1-like domain containing protein, putative	FC<2	0.619095	0.101426		6412900	9810200	12849000	3373800	12142000	11197000	10251000	10890000
Ld1S_040804100	axonemal dynein light chain, putative	FC<2	0.617924	0.0293372		22964000	20664000	19191000	31230000	47574000	42455000	34133000	22883000
Ld1S_240291400	cyclin 11, putative	FC<2	0.617337	0.0142807		0	0	1537200	0	2494400	2914000	3280300	2415200
Ld1S_140088200	dynein heavy chain (pseudogene), putative;Inner arm dynein 5-1;dynein heavy chain, putative;dynein heavy chain, cytosolic, putative	FC<2	0.616407	0.00166239		34434000	33574000	36205000	39292000	68499000	53326000	53255000	46699000
Ld1S_270379300	peptidyl-dipeptidase, putative	FC<2	0.614036	0.0812516		549490000	467260000	1237000000	1122400000	1079100000	986640000	1482200000	1239600000
Ld1S_310504600	c2 domain protein, putative	FC<2	0.613377	0.000903141		15147000	16931000	16152000	13682000	23127000	27256000	21846000	22543000
Ld1S_100026700	Domain of Unknown Function (DUF1042), putative	FC<2	0.613169	0.0039961		25752000	32706000	39910000	37261000	56012000	53362000	44264000	51825000
Ld1S_290425700	tryparedoxin 2, putative	FC<2	0.612958	0.00720749		160080000	141770000	202030000	230870000	290240000	254920000	242140000	323260000
Ld1S_210218500	dynein arm light chain, putative	FC<2	0.609728	0.0022563		10033000	8804400	10369000	11340000	16570000	15347000	12502000	17715000
Ld1S_320545400	CRAL/TRIO domain containing protein, putative	FC<2	0.608165	0.0171238		23215000	20992000	28045000	21723000	30186000	35752000	27510000	53989000
Ld1S_310509600	Pyrophosphate-energized vacuolar membrane proton pump 1, putative	FC<2	0.608122	0.00693696		625730000	603930000	655630000	764570000	949830000	1234300000	1164100000	749280000
Ld1S_020188100	function. Function unknown	FC<2	0.606699	0.0478483		267870000	317210000	291420000	602160000	733720000	533130000	435020000	471160000
Ld1S_040808600	cytochrome c oxidase assembly factor, putative	FC<2	0.606412	0.0364494		12952000	14545000	11203000	16145000	27250000	15297000	14679000	29919000
Ld1S_360774100	Coiled-coil domain containing 147. Function unknown	FC<2	0.605024	0.00910383		0	19240000	18898000	25971000	35137000	40577000	36884000	25950000
Ld1S_260342000	Sedlin, N-terminal conserved region containing protein, putative	FC<2	0.604854	0.0254935		16201000	0	12344000	0	37161000	17216000	0	0
Ld1S_250308000	DNAj-like protein	FC<2	0.604844	0.0276955		31954000	41206000	22463000	18008000	42550000	44383000	41751000	36136000
Ld1S_320548900	hypothetical protein	FC<2	0.603834	0.0186924		5096200	4736300	5053400	0	5687200	8342900	6525300	0
Ld1S_320543400	Dynein intermediate chain, axonemal	FC<2	0.601666	0.0119133		117120000	86783000	95345000	148750000	176700000	164160000	195990000	134450000
Ld1S_250298100	hypothetical protein	FC<2	0.601231	0.0991752		17624000	36598000	33460000	20276000	45137000	45382000	54133000	20900000
Ld1S_320552300	hypothetical protein	FC<2	0.600573	0.00529653		12122000	13997000	14298000	16947000	23535000	25495000	21567000	16795000
Ld1S_270359700	Repeat of unknown function (DUF1126)/EF-hand domain pair, putative	FC<2	0.599628	0.00230474		221820000	247130000	257490000	317970000	406860000	425360000	389040000	351480000
Ld1S_310507000	hypothetical protein	FC<2	0.597753	0.011493		49151000	43526000	52989000	64083000	97729000	83077000	83299000	56342000
Ld1S_330585100	NLI interacting factor-like phosphatase, putative	FC<2	0.597115	0.0045748		6500400	8053100	5249200	6047400	0	0	0	8569800
Ld1S_360766300	hypothetical protein	FC<2	0.596936	0.0177703		7918000	0	7271600	10163000	14734000	14635000	10675000	8665800
Ld1S_100029900	Protein of unknown function (DUF1861), putative	FC<2	0.59615	0.000481382		35451000	31857000	37715000	34825000	56484000	51942000	50995000	51773000
Ld1S_280394200	amastin-like protein	FC<2	0.595765	0.0164155		0	0	2970000	0	0	4566700	3961800	0
Ld1S_360751100	Coiled-coil domain containing 108. Function unknown	FC<2	0.594556	0.0168353		35440000	35230000	38112000	49196000	57036000	73682000	70429000	41120000
Ld1S_100030000	Protein of unknown function (DUF1861), putative	FC<2	0.592674	0.00174568		58384000	63688000	76613000	56145000	103730000	93317000	85185000	100320000
Ld1S_030446100	hypothetical protein	FC<2	0.591833	0.00358195		6964400	10702000	7972300	8680900	13770000	13761000	11750000	11954000
Ld1S_350682100	dynein-associated roadblock protein-like protein	FC<2	0.590803	0.0939698		168010000	88960000	171880000	119230000	329390000	205780000	207590000	112000000
Ld1S_110036100	tetratricopeptide repeat (TPR) protein	FC<2	0.590007	0.0059819		12676000	16009000	16405000	21025000	22646000	27385000	24274000	23870000
Ld1S_340648400	EF-hand domain pair, putative	FC<2	0.587518	0.00512919		91878000	86054000	80688000	120120000	168600000	134700000	140210000	122700000
Ld1S_300490900	MORN repeat-containing protein 1	FC<2	0.586913	0.00346239		117430000	118900000	146690000	159800000	187210000	185940000	203970000	234630000
Ld1S_060829900	histone H4	FC<2	0.583491	0.0018711		727780000	693710000	913770000	756470000	1050700000	1077200000	1269700000	1224400000
Ld1S_250313200	casein kinase I, putative	FC<2	0.58296	0.0231823		10538000	8413100	10262000	14526000	22117000	14220000	17047000	12410000
Ld1S_360738300	aldehyde dehydrogenase, putative	FC<2	0.581226	0.0165939		13811000	11418000	19086000	20845000	25225000	26422000	22232000	21214000
Ld1S_160125500	trafficking protein particle complex subunit- like protein	FC<2	0.580548	0.00137866		0	0	0	7326800	10476000	9842900	11003000	13423000
Ld1S_180157700	protein kinase A catalytic subunit 3	FC<2	0.580512	0.00235885		47433000	48912000	40016000	55902000	71278000	67092000	67027000	80963000
Ld1S_360769000	ABC1 protein, putative	FC<2	0.580139	0.013465		0	0	6161300	4921000	6263900	6202700	6904700	7012500
Ld1S_290420200	NADH-ubiquinone oxidoreductase complex I subunit, putative	FC<2	0.579821	0.156286		0	13251000	4798500	0	10764000	9448700	11549000	6037900
Ld1S_170142900	UDP-sugar pyrophosphorylase	FC<2	0.579779	0.00149897		26404000	20222000	25422000	25202000	38782000	33065000	38270000	34786000
Ld1S_040802300_pseudogene	hypothetical protein	FC<2	0.578875	0.00617507		2955500	0	0	3004500	3612100	0	0	0
Ld1S_300481300	hypothetical protein	FC<2	0.577509	0.00723445		54486000	45232000	46121000	66913000	98517000	70305000	73356000	74233000
Ld1S_250313000	protein kinase, putative	FC<2	0.575097	0.00339841		7974100	0	0	8978200	10729000	9839900	13314000	0
Ld1S_360736200	hypothetical protein	FC<2	0.573932	0.0799332		159490000	151240000	62774000	156980000	211830000	215740000	170220000	150030000
Ld1S_240285300_pseudogene	IQ calmodulin-binding motif containing protein, putative	FC<2	0.572131	0.042823		0	0	0	3976800	4794600	7312900	0	0
Ld1S_350707400	hypothetical protein	FC<2	0.571896	0.0114157		17536000	21864000	15931000	15546000	20155000	25977000	33954000	26079000
Ld1S_300481800	hypothetical protein	FC<2	0.571026	0.0102444		6114300	0	0	0	0	11679000	9138100	0
Ld1S_290415900	hypothetical protein	FC<2	0.570891	0.00127057		33720000	36534000	39623000	41102000	52212000	53182000	60940000	57727000
Ld1S_340638000	protein kinase, putative	FC<2	0.569406	0.00151919		35537000	43303000	37348000	40633000	61295000	60336000	61093000	50117000
Ld1S_020184500	phosphoglycan beta 1,3 galactosyltransferase, putative (fragment);phosphoglycan beta 1,3 galactosyltransferase	FC<2	0.567875	0.0134512		3047500	0	3328100	2883700	5135900	6645200	4324500	3882700
Ld1S_360727100	mitogen-activated protein kinase 2	FC<2	0.565073	0.0276019		37447000	61229000	62989000	73276000	84818000	84581000	102240000	69125000
Ld1S_230258200	MYCBP-associated protein family, putative	FC<2	0.564446	0.0047999		12293000	15752000	15610000	15424000	18425000	23446000	25769000	20030000
Ld1S_040806800	adenylate kinase, putative	FC<2	0.564123	0.007255		179590000	189980000	197200000	126140000	252180000	279950000	214930000	267260000
Ld1S_350665600	hypothetical protein	FC<2	0.561672	0.0687735		0	0	11446000	17726000	16641000	14162000	17995000	34904000
Ld1S_160115300	fucose kinase, putative	FC<2	0.558359	0.0120342		14587000	17673000	15657000	19040000	34063000	21652000	24616000	19906000
Ld1S_280411500	glutamate dehydrogenase, putative	FC<2	0.557108	0.0180799		154830000	174170000	278150000	256310000	304610000	303770000	314460000	309630000
Ld1S_280399300	Domain of unknown function (DUF4586), putative	FC<2	0.556806	0.00841097		23137000	17872000	19705000	19240000	33321000	32779000	31496000	21338000
Ld1S_090876000	Ankyrin repeats (3 copies), putative	FC<2	0.5567	0.0152411		17151000	12345000	17642000	21884000	25353000	27837000	26624000	20364000
Ld1S_100026200	histone H3	FC<2	0.555796	0.00782721		1613100000	1897300000	2314500000	1853900000	2683800000	3567100000	2644300000	2422200000
Ld1S_300481100	ADP-ribosylation factor-like protein	FC<2	0.555354	0.00258855		56648000	68009000	61827000	77186000	99281000	100820000	98315000	87126000
Ld1S_360761900	similar to leishmania major. l411.4-like protein	FC<2	0.554905	0.17967		0	0	4238900	0	3077200	4229000	12609000	4590400
Ld1S_140085900	calpain-like cysteine peptidase, putative	FC<2	0.554825	0.00970745		318580000	431920000	461080000	485460000	532690000	710810000	566780000	668320000
Ld1S_220245500	MORN repeat, putative	FC<2	0.554456	0.00181049		5062900	5874000	5327500	5131000	6958500	7928500	9035300	7586500
Ld1S_310520100	Exoribonuclease 2. Translation, ribosomal structure and biogenesis	FC<2	0.553225	0.0219604		0	0	3713700	4545700	5763200	6862500	8105000	6372000
Ld1S_120057700	hypothetical protein	FC<2	0.55242	0.00683907		20102000	22967000	27115000	31993000	36245000	35149000	36715000	39608000
Ld1S_040801800	ADP-ribosylation factor, putative	FC<2	0.547149	0.119697		12231000	29952000	18610000	20381000	51346000	23832000	22624000	22880000
Ld1S_250310600	hypothetical protein	FC<2	0.546955	0.0202825		5315500	0	5570100	5562600	5485100	10476000	0	0
Ld1S_290442800	3',5'-cyclic nucleotide phosphodiesterase, putative	FC<2	0.546944	0.00257266		7026100	7110900	5938900	6607700	10224000	9932300	10865000	8096200
Ld1S_010011800	Poly(A)-binding protein. RNA processing and modification;Translation, ribosomal structure and biogenesis	FC<2	0.546874	0.137957		3627900	2308100	6023300	3167000	8813200	3686600	3723300	6014600
Ld1S_100024900_pseudogene	hypothetical protein	FC<2	0.546689	0.0344204		0	0	9348700	7069800	14995000	11714000	8074700	13346000
Ld1S_190165500	mitogen-activated protein kinase 9, putative	FC<2	0.545605	0.0332688		6088000	7573200	8690400	6916900	9186600	14678000	12506000	7460000
Ld1S_140087700	hypothetical protein	FC<2	0.544381	0.183087		15435000	0	11433000	0	41164000	29056000	12966000	11270000
Ld1S_310507500	RNA recognition motif. (a.k.a. RRM, RBD, or RNP domain), putative	FC<2	0.542052	0.228618		0	0	0	6221300	11250000	0	6789800	2639100
Ld1S_360782700	kinetoplast-associated protein, putative	FC<2	0.541464	0.0133911		136430000	155770000	168600000	140150000	191430000	277740000	251960000	168210000
Ld1S_200197700	hypothetical protein	FC<2	0.540698	0.107651		5774200	8340000	3655400	0	5913100	6127200	7146900	8400700
Ld1S_360785200	ABC1 family, putative	FC<2	0.540253	0.0309694		147990000	96547000	71259000	125200000	141150000	165070000	146760000	166720000
Ld1S_230251600	Leucine Rich repeat, putative	FC<2	0.538484	0.0786344		21346000	12678000	15597000	32586000	33499000	31537000	24387000	23759000
Ld1S_250309900_pseudogene	NPL4 family, putative	FC<2	0.538294	0.0494068		35197000	0	30189000	15843000	45043000	29023000	40445000	35214000
Ld1S_190177500	SPFH domain / Band 7 family, putative	FC<2	0.536483	0.232758		84024000	88538000	118490000	44685000	101350000	264070000	104360000	62415000
Ld1S_340649000	rhodanese-like domain containing protein, putative	FC<2	0.534065	0.0820571		29230000	14217000	13407000	11560000	31366000	19606000	21756000	21163000
Ld1S_270353800	methylmalonyl-coenzyme a mutase, putative	FC<2	0.533594	0.0235941		32632000	27936000	44142000	31155000	61492000	50448000	50436000	35180000
Ld1S_350688500	ribonuclease, putative	FC<2	0.533386	0.0579309		39807000	24504000	25866000	22804000	61775000	41306000	33776000	29293000
Ld1S_270372700	D-lactate dehydrogenase-like protein	FC<2	0.533227	0.0226147		155910000	177620000	209180000	112650000	246430000	249270000	251570000	185210000
Ld1S_110041900	pyruvate phosphate dikinase, putative	FC<2	0.531224	0.0173375		1262100000	1378300000	1797000000	2210200000	2181300000	2437200000	2347400000	2414800000
Ld1S_220247200	fk506-binding protein 1-like protein	FC<2	0.53114	0.0030905		0	0	39135000	36153000	51584000	55800000	58599000	52187000
Ld1S_070851600	centrin, putative	FC<2	0.531121	0.00524031		14094000	16309000	14681000	14432000	21812000	20974000	26571000	17470000
Ld1S_360770400	Vacuolar sorting protein 9 (VPS9) domain containing protein, putative	FC<2	0.530471	0.0108603		16269000	16993000	14107000	14612000	27979000	20908000	25206000	16822000
Ld1S_160110600	AAA domain containing protein, putative	FC<2	0.528059	0.0463077		30137000	21686000	26077000	32927000	58711000	39529000	39139000	26711000
Ld1S_200197600	tubulin-tyrosine ligase, putative	FC<2	0.527389	0.0201297		4170900	5931800	7058900	5226400	7993900	9172800	8593800	6251000
Ld1S_340621500	hypothetical protein	FC<2	0.52731	0.016936		121890000	144780000	137350000	179640000	158730000	251500000	219110000	214780000
Ld1S_360792200	Sperm tail/Sperm tail C-terminal domain containing protein, putative	FC<2	0.527157	0.0121374		6970000	7246900	10428000	9249400	14109000	12782000	11337000	10277000
Ld1S_100015800	Mitogen-activated protein kinase 10, putative	FC<2	0.526642	0.0049125		63731000	78452000	77741000	89117000	119270000	117540000	110940000	95918000
Ld1S_190166400	hypothetical protein	FC<2	0.525463	0.0162649		10519000	10805000	16891000	15079000	19748000	17797000	20914000	16906000
Ld1S_150095800	nonspecific lipid-transfer protein, putative	FC<2	0.523249	0.0440476		15275000	13268000	13131000	12863000	33087000	15612000	15628000	18091000
Ld1S_280391200	WD domain, G-beta repeat, putative	FC<2	0.522245	0.0128256		392750000	452260000	419720000	648570000	662140000	720280000	678500000	635720000
Ld1S_350670400	WD domain, G-beta repeat, putative	FC<2	0.521855	0.0215027		22052000	15421000	0	0	21934000	0	33707000	22495000
Ld1S_200191300	hypothetical protein	FC<2	0.521473	0.0220659		41025000	33361000	41314000	56797000	57401000	55552000	78135000	54722000
Ld1S_060840800	hypothetical protein	FC<2	0.521407	0.0365057		8532200	7812300	11566000	10778000	11922000	12926000	20342000	11251000
Ld1S_170145900	hypothetical protein	FC<2	0.52118	0.0318847		18036000	17287000	19991000	12533000	21738000	29372000	17615000	29463000
Ld1S_350700800	CRAL/TRIO, N-terminal domain/CRAL/TRIO domain containing protein, putative	FC<2	0.519502	0.0275297		60973000	43168000	54117000	57926000	53661000	79177000	84639000	96877000
Ld1S_360762200	hypothetical protein	FC<2	0.519306	0.100122		8634000	0	7455800	0	10035000	8174500	14477000	22681000
Ld1S_230254100	ATP-binding cassette protein subfamily G, member 5	FC<2	0.51903	0.0388036		51545000	56861000	57416000	105410000	97873000	93291000	91607000	89425000
Ld1S_290424600	Flagellar Member 6	FC<2	0.518357	0.0740777		7163800	8278000	7819100	13811000	18529000	11112000	14031000	9330000
Ld1S_230259600	Cytochrome C oxidase copper chaperone (COX17), putative	FC<2	0.518321	0.0304427		6211800	6357400	0	0	9543800	9788400	10951000	7036200
Ld1S_300489400	Tumour suppressor, Mitostatin, putative	FC<2	0.517719	0.00689988		33269000	33320000	39667000	46195000	49925000	60291000	56124000	50518000
Ld1S_330599700	RNA editing complex protein MP46	FC<2	0.515495	0.0439455		9889300	6939200	11261000	8310200	14595000	14409000	8387700	15202000
Ld1S_310528600	Region in Clathrin and VPS, putative	FC<2	0.515406	0.0946419		7548500	17922000	13681000	8845500	11921000	15727000	18747000	19445000
Ld1S_320559400	AMP deaminase, putative;adenosine monophosphate deaminase, putative	FC<2	0.515293	0.0434791		0	0	7282000	5574200	9646200	15465000	9207200	7368700
Ld1S_100029700	Protein of unknown function (DUF1861), putative	FC<2	0.51472	0.00554202		112930000	114160000	139940000	143690000	178280000	164210000	173880000	212190000
Ld1S_250306900	2OG-Fe(II) oxygenase superfamily, putative	FC<2	0.514138	0.0243441		77698000	59368000	76961000	72849000	113880000	119150000	114750000	69095000
Ld1S_350709400	TAX-1	FC<2	0.51406	0.00874852		17536000	22033000	24965000	24655000	34111000	34435000	31522000	26713000
Ld1S_360770200	Esterase PHB depolymerase, putative	FC<2	0.513007	0.0177184		41679000	31451000	29747000	45613000	46466000	59628000	57996000	45901000
Ld1S_300474400	hypothetical protein	FC<2	0.51297	0.0233099		9727600	0	13632000	15798000	0	22197000	15674000	15153000
Ld1S_200204600	hypothetical protein	FC<2	0.512451	0.0730919		3864300	3782500	4854300	4595700	7386300	0	5148600	9346700
Ld1S_170132400	kinesin motor domain containing protein, putative	FC<2	0.512287	0.0531683		0	0	0	14961000	12810000	12576000	14728000	11385000
Ld1S_150099800	hypothetical protein	FC<2	0.511939	0.0156609		8201200	10139000	7092800	11461000	12607000	14527000	11263000	13549000
Ld1S_280401000	Leucine Rich Repeat/Leucine Rich repeat, putative	FC<2	0.511317	0.0327695		192130000	149000000	196960000	276710000	273590000	338190000	306110000	227370000
Ld1S_250306100	Ankyrin repeats (many copies), putative	FC<2	0.511097	0.0705905		0	0	0	3715300	8627700	5740900	4884100	4021600
Ld1S_350699000	poly A polymerase regulatory subunit, putative	FC<2	0.510607	0.0757665		12094000	6360600	6016500	10498000	15639000	8900900	12185000	11800000
Ld1S_360732900_pseudogene	hypothetical protein	FC<2	0.510409	0.00313918		22950000	19670000	19451000	20553000	29927000	33773000	25739000	28561000
Ld1S_360734200	hypothetical protein	FC<2	0.509496	0.00710826		50903000	44110000	43430000	37908000	72340000	62304000	66980000	50287000
Ld1S_300463100	hypothetical protein	FC<2	0.50938	0.140113		18836000	12492000	13070000	8338000	13801000	11500000	24889000	26650000
Ld1S_040797700	hypothetical protein	FC<2	0.50849	0.0232363		192410000	194680000	262340000	310900000	304660000	390380000	353850000	297300000
Ld1S_300469400	amidohydrolase, putative	FC<2	0.508147	0.0106416		254540000	280130000	285950000	395520000	415540000	467650000	432210000	392840000
Ld1S_360724500	zinc-finger of a C2HC-type, putative	FC<2	0.507578	0.0143942		6773900	8361000	7089200	9424000	13928000	11487000	10756000	8981900
Ld1S_350683100	COP-coated vesicle membrane protein gp25L precursor, putative	FC<2	0.506352	0.234646		15672000	20387000	0	9677700	55232000	16892000	16429000	15453000
Ld1S_340616200	intraflagellar transport protein 81, putative	FC<2	0.505178	0.00771507		116740000	129380000	161040000	170160000	198180000	211780000	196540000	203600000
Ld1S_180158300	hypothetical protein	FC<2	0.50499	0.119802		20311000	8094400	16425000	23906000	22210000	26150000	20167000	22353000
Ld1S_290441700	serine/threonine-protein kinase, putative	FC<2	0.504433	0.00383522		170400000	181920000	206220000	213970000	247010000	297680000	273420000	275510000
Ld1S_180157300	5-oxoprolinase, putative	FC<2	0.503885	0.00672653		29143000	36679000	31176000	26726000	39496000	51739000	41890000	42069000
Ld1S_240291300	hypothetical protein	FC<2	0.502835	0.00980196		31334000	26311000	38315000	26485000	38024000	42752000	42270000	49085000
Ld1S_280394000	haloacid dehalogenase-like hydrolase-like protein	FC<2	0.502074	0.00866025		7089600	8163300	5340900	0	10573000	0	9851900	9723700
Ld1S_260349700	protein kinase, partial. Signal transduction mechanisms	FC<2	0.501867	0.00633118		5787900	0	0	6797300	0	7118300	0	7757500
Ld1S_120059000	Vacuolar sorting protein 39 domain 1/Vacuolar sorting protein 39 domain 2, putative	FC<2	0.499781	0.0650642		13954000	0	14948000	9312900	0	0	0	19859000
Ld1S_130070500	Alpha/beta hydrolase family, putative	FC<2	0.499733	0.0415699		0	0	13931000	13267000	0	0	14450000	12463000
Ld1S_050816400	hypothetical protein	FC<2	0.499304	0.283621		4756800	4249100	4598900	20050000	10883000	9092500	8281300	9079700
Ld1S_350692300	hypothetical protein	FC<2	0.49885	0.0251045		24405000	29359000	42024000	30414000	50046000	49991000	40039000	36452000
Ld1S_190174500	4-coumarate:coa ligase-like protein	FC<2	0.497666	0.137598		84871000	76468000	117160000	218540000	168570000	190490000	165680000	124130000
Ld1S_250314300	hypothetical protein	FC<2	0.497522	0.0474018		14265000	18635000	24898000	26480000	33142000	33074000	27926000	22745000
Ld1S_040802400	Zinc finger, C3HC4 type (RING finger), putative	FC<2	0.497222	0.0755038		0	3209500	4108000	0	0	4024600	0	5124800
Ld1S_030454500	hypothetical protein	FC<2	0.496486	0.0215724		27196000	32916000	30430000	44722000	40673000	45375000	46729000	55957000
Ld1S_340649300	hypothetical protein	FC<2	0.496157	0.0120846		61318000	61982000	61181000	92059000	101740000	98476000	92802000	91115000
Ld1S_360791700	similarity to endo-1-like protein	FC<2	0.496003	0.0157941		69453000	48371000	74971000	79062000	89829000	96983000	88753000	101880000
Ld1S_010007100	cyclophilin type peptidyl-prolyl cis-trans isomerase, putative	FC<2	0.494729	0.0859626		39587000	26205000	26590000	33706000	67362000	53154000	30238000	33851000
Ld1S_190167100	intraflagellar transport protein 80, putative	FC<2	0.494404	0.0058646		157340000	118660000	137400000	141470000	181560000	192830000	228300000	178820000
Ld1S_250303600	SCAMP family, putative	FC<2	0.494255	0.0643487		13238000	8061300	10798000	6846700	11347000	18711000	11129000	13145000
Ld1S_210210300	hypothetical protein	FC<2	0.494231	0.0419757		0	0	0	3619900	6469000	5785000	0	5489500
Ld1S_360728200	ADP-ribosylation factor-like protein	FC<2	0.493687	0.0158551		15188000	18125000	18301000	23772000	23180000	28886000	23860000	29465000
Ld1S_340615000	adenylate kinase 2	FC<2	0.493328	0.00467961		17167000	20052000	21253000	17929000	31345000	27034000	25401000	23929000
Ld1S_310524800	hypothetical protein	FC<2	0.49245	0.108518		0	0	4577900	0	9592000	5082600	5945000	0
Ld1S_140079000	HIT domain containing protein, putative	FC<2	0.49224	0.0241298		103500000	137210000	177890000	173460000	197260000	200510000	223860000	193750000
Ld1S_160120800	Component of the spindle pole body (SPB) required for the proper execution of spindle pole body (SPB) duplication. Potential role in cross-linking filaments or anchoring other molecules. It is essential for growth (By similarity). Function unknown	FC<2	0.492096	0.0584942		19228000	16033000	24157000	34232000	27064000	33163000	36852000	30162000
Ld1S_270359200	parallel beta-helix repeat, putative	FC<2	0.49171	0.0138553		23013000	19941000	19840000	29704000	31722000	31489000	36873000	28703000
Ld1S_160127000	hypothetical protein	FC<2	0.490418	0.143685		20332000	16694000	22315000	45541000	38630000	45865000	29461000	25740000
Ld1S_290414700	Putative intraflagellar transport protein B2	FC<2	0.49018	0.00969673		54711000	69620000	71202000	77293000	82072000	105900000	98143000	95659000
Ld1S_220237300	Rab-GTPase-TBC domain containing protein, putative	FC<2	0.489761	0.160296		0	0	0	4708900	0	10192000	3899900	0
Ld1S_350674600	aldose 1-epimerase, putative	FC<2	0.489468	0.0612093		289790000	377730000	568740000	561470000	571340000	599660000	531670000	745490000
Ld1S_270367700	hypothetical protein	FC<2	0.487063	0.062872		0	7086900	0	4510400	8324000	0	0	0
Ld1S_290432500	histone H2A, putative	FC<2	0.485593	0.0209656		376470000	470230000	496270000	398490000	645710000	633770000	736340000	446520000
Ld1S_190166900	membrane protein, putative	FC<2	0.484527	0.0742037		0	0	0	16914000	35533000	27835000	20605000	14563000
Ld1S_340633200	hypothetical protein	FC<2	0.484239	0.0516558		48283000	27152000	40263000	33942000	73343000	42244000	44929000	49280000
Ld1S_180162400	hypothetical protein	FC<2	0.483933	0.0508979		5773100	0	0	2709500	4889100	0	0	0
Ld1S_210211500	Microtubule-binding protein MIP-T3, putative	FC<2	0.483837	0.00510187		132010000	153730000	154660000	138930000	186990000	229250000	216490000	179710000
Ld1S_350697800	Peroxin 19	FC<2	0.483492	0.108719		8682800	0	10033000	5420600	10995000	6458100	0	15093000
Ld1S_180149200	glycogen synthase kinase 3, putative	FC<2	0.480682	0.0064076		257090000	265370000	286510000	260000000	419250000	431020000	330840000	322300000
Ld1S_290414100	intraflagellar transport protein 27	FC<2	0.480454	0.0417777		27475000	25511000	26991000	44242000	38366000	53408000	37693000	41061000
Ld1S_040806100_pseudogene	hypothetical protein	FC<2	0.480403	0.00913891		11687000	13233000	10470000	9615000	14585000	15304000	18622000	14190000
Ld1S_350679300	hypothetical protein	FC<2	0.479498	0.380601		25714000	0	48886000	5696100	29904000	32984000	22568000	27903000
Ld1S_150110200	condensin subunit 1, putative	FC<2	0.479362	0.00470452		8804300	9071200	0	0	11535000	10112000	11401000	11761000
Ld1S_300461200	nitrate reductase, putative	FC<2	0.479138	0.128882		8315300	15910000	22207000	0	0	18093000	21693000	0
Ld1S_360768500	amino acid transporter, putative	FC<2	0.478376	0.00458135		0	6321700	0	6903300	9070800	8049300	9807800	8718200
Ld1S_350709000	PGAP1-like protein, putative	FC<2	0.476038	0.0654189		0	8980800	9787600	10480000	11321000	9291800	0	0
Ld1S_360721600	SET domain protein, putative	FC<2	0.475435	0.0121357		16194000	10336000	13496000	12773000	20482000	17665000	16478000	18084000
Ld1S_350692500	galactokinase-like protein	FC<2	0.474986	0.0419896		344620000	459210000	442270000	617440000	625920000	759270000	681800000	497740000
Ld1S_050820200	methyltransferase-like protein	FC<2	0.473883	0.134978		17320000	8463600	0	0	0	0	0	9323000
Ld1S_240289800	protein kinase, putative	FC<2	0.473546	0.027322		5640900	4535500	5915700	4254500	9269000	6467600	7280500	5484000
Ld1S_270367100	diacylglycerol acyltransferase, putative	FC<2	0.472755	0.059247		18231000	20514000	20980000	12006000	17939000	28713000	29275000	23171000
Ld1S_320552000	protein transport protein Sec24C. Intracellular trafficking, secretion, and vesicular transport	FC<2	0.472725	0.0608596		10953000	7815000	0	0	11671000	0	0	0
Ld1S_290444700	hypothetical protein	FC<2	0.472297	0.0116586		17385000	17471000	22372000	22874000	24461000	29392000	30703000	26083000
Ld1S_320566200	Tetratricopeptide-like helical domain containing protein (fragment)	FC<2	0.471496	0.0542236		14527000	24636000	17543000	18509000	33759000	22358000	29521000	19276000
Ld1S_360730100	intraflagellar transport protein 122, putative	FC<2	0.471428	0.0181911		61198000	40127000	60607000	64781000	78969000	80260000	77252000	72767000
Ld1S_230263200	hypothetical protein	FC<2	0.47061	0.014316		17603000	20572000	14026000	21432000	26495000	22921000	24675000	26784000
Ld1S_080869200	intraflagellar transport protein 122B, putative	FC<2	0.469665	0.0254083		60732000	56477000	55563000	88924000	96582000	93098000	92050000	75295000
Ld1S_300491900	WD domain, G-beta repeat, putative	FC<2	0.469265	0.0143348		123680000	105130000	163260000	146310000	175640000	199370000	184160000	176910000
Ld1S_270372900	branched-chain amino acid aminotransferase, putative (fragment)	FC<2	0.468801	0.0139917		214390000	175420000	174920000	203970000	312210000	289270000	264110000	206370000
Ld1S_240290500	hypothetical protein	FC<2	0.467544	0.253507		48162000	126270000	198370000	132670000	158110000	201700000	169160000	108460000
Ld1S_300490700	hypothetical protein	FC<2	0.467246	0.080764		0	8087600	0	0	13276000	10326000	13367000	6650700
Ld1S_200192800	developmentally regulated phosphoprotein-like protein	FC<2	0.466121	0.0281883		13088000	14477000	15472000	14874000	18918000	15738000	28287000	18853000
Ld1S_050810400	dynein light chain, putative	FC<2	0.4657	0.0175515		0	42080000	46160000	64182000	59349000	69335000	69420000	75970000
Ld1S_210218900	intraflagellar transport protein 172, putative	FC<2	0.464016	0.00965098		259820000	293250000	274420000	374210000	405710000	423510000	413390000	398780000
Ld1S_280393500	hypothetical protein	FC<2	0.461704	0.126375		19708000	22718000	18452000	0	19481000	48660000	23222000	20935000
Ld1S_210229800	cysteine peptidase, Clan CA, family C2, putative	FC<2	0.461485	0.00736918		50478000	66640000	51705000	59177000	83110000	75461000	82946000	71127000
Ld1S_250311200	DNA polymerase delta subunit 2, putative	FC<2	0.459594	0.0495703		14302000	11492000	11522000	16557000	26656000	14830000	17689000	16035000
Ld1S_180156700	UDP-glucose pyrophosphorylase	FC<2	0.459404	0.00377691		194590000	196060000	221800000	219160000	268720000	293240000	305150000	275660000
Ld1S_300491400	calmodulin-related protein, putative	FC<2	0.45904	0.014252		32287000	33984000	37723000	44263000	43989000	54981000	47255000	57238000
Ld1S_180153600	citrate synthase, putative (fragment)	FC<2	0.458195	0.00846848		1144300000	1388000000	1400500000	1510800000	1710000000	1975500000	2037600000	1739200000
Ld1S_270368000	inner dynein arm I1 intermediate chain, axonemal	FC<2	0.457211	0.0386825		33447000	23514000	22422000	39670000	38484000	39837000	41318000	39233000
Ld1S_360793300	f2o10.10 protein-like protein	FC<2	0.456956	0.0520104		12479000	7017000	9552000	11904000	12881000	15664000	15754000	11120000
Ld1S_330612600	hypothetical protein	FC<2	0.455856	0.077686		60321000	55744000	54168000	64263000	104260000	90680000	92863000	47185000
Ld1S_100030100	Protein of unknown function (DUF1861), putative	FC<2	0.454103	0.0384973		34028000	29446000	25709000	20809000	39756000	27883000	38490000	44249000
Ld1S_310496300	whole genome shotgun sequence. Function unknown	FC<2	0.453875	0.0154394		96343000	98171000	94324000	99773000	138680000	160530000	139600000	100810000
Ld1S_310530400	Putative cyclase, putative	FC<2	0.45368	0.0213044		0	0	7057800	7546200	8068600	8208300	8379900	8985000
Ld1S_220237100	TFIIS helical bundle-like domain containing protein, putative	FC<2	0.453264	0.0237461		5922900	0	5465600	0	0	0	8162800	0
Ld1S_270362500	intraflagellar transport protein 88, putative	FC<2	0.452654	0.0119889		52147000	48993000	56611000	69432000	73373000	86079000	73759000	75618000
Ld1S_360758800	Protein of unknown function (DUF2009), putative	FC<2	0.4526	0.128492		34617000	20210000	22314000	18245000	41268000	34501000	37453000	18734000
Ld1S_180147200	zinc-finger of a C2HC-type/Double zinc ribbon, putative	FC<2	0.451887	0.0300551		5573100	7360900	5413900	7648500	7705600	11128000	8066400	8596800
Ld1S_340626800	EF-hand domain pair, putative	FC<2	0.451376	0.0070357		11036000	11463000	13260000	13297000	18584000	17229000	14719000	16544000
Ld1S_150097500	hypothetical protein	FC<2	0.45101	0.00480542		0	5951900	0	5754200	0	8663900	0	0
Ld1S_350704500	Sperm-tail PG-rich repeat, putative	FC<2	0.450996	0.0428055		7437800	8127700	11864000	12490000	13575000	11976000	15170000	12683000
Ld1S_360725200	ubiquitin-like protein, putative	FC<2	0.450021	0.169996		51144000	22826000	21252000	36761000	60922000	42228000	42196000	29258000
Ld1S_190176200	hypothetical protein	FC<2	0.44895	0.00544106		785950000	856920000	1009300000	857250000	1127600000	1244400000	1197000000	1204600000
Ld1S_100025900	hypothetical protein	FC<2	0.44869	0.0338235		0	6024500	6525100	6594800	8472300	8671300	11958000	9880200
Ld1S_320570000	Roadblock/LC7 domain containing protein, putative	FC<2	0.447422	0.075419		9625700	0	0	10310000	15892000	11790000	10865000	8030700
Ld1S_350717900	Homeobox associated leucine zipper, putative	FC<2	0.447139	0.0151147		149320000	150670000	159100000	182670000	231140000	264240000	204820000	180570000
Ld1S_360756200	hypothetical protein	FC<2	0.446369	0.0228353		26051000	21070000	20618000	29970000	33938000	38927000	29387000	30117000
Ld1S_270371700	Intraflagellar transport protein 43, putative	FC<2	0.445347	0.0163486		18743000	16259000	19387000	24049000	25076000	27266000	23925000	29858000
Ld1S_310501900_pseudogene	kinesin K39. Cytoskeleton	FC<2	0.44534	0.376862		48795000	8506200	22366000	0	39566000	22651000	0	16153000
Ld1S_040802500	TPR repeat/Tetratricopeptide repeat, putative	FC<2	0.444805	0.051052		89834000	146370000	115910000	166870000	170700000	192640000	177760000	149340000
Ld1S_280406900	acyl-CoA dehydrogenase, putative	FC<2	0.443391	0.0430864		311420000	307060000	397960000	501120000	453140000	619740000	474580000	489210000
Ld1S_200205300	Domain of unknown function (DUF4455)/Domain of unknown function (DUF4456), putative	FC<2	0.442794	0.116		7674300	0	8312400	16516000	11626000	17062000	14979000	11039000
Ld1S_360780800	FAD dependent oxidoreductase, putative	FC<2	0.440296	0.0428697		0	9916100	0	6398000	10427000	10812000	0	8964900
Ld1S_170131500	receptor-type adenylate cyclase b (fragment);receptor-type adenylate cyclase, putative (fragment);receptor-type adenylate cyclase a (fragment)	FC<2	0.44012	0.249306		0	17328000	8881700	16616000	33687000	21614000	22653000	9977000
Ld1S_300471300	hypothetical protein	FC<2	0.439851	0.0342912		5662100	5651100	8072300	8729000	10235000	8337500	10067000	8885500
Ld1S_280411000	cytosolic malate dehydrogenase	FC<2	0.439719	0.0362414		366140000	372210000	378110000	590750000	539860000	650420000	558140000	525670000
Ld1S_170140200	acyltransferase, putative	FC<2	0.439632	0.0116888		24216000	25992000	23227000	28032000	37948000	27732000	36994000	35617000
Ld1S_340632400	tyrosine phosphatase isoform, putative	FC<2	0.438745	0.053769		0	2219100	3116200	0	4485200	0	0	2570300
Ld1S_150109700	hypothetical protein	FC<2	0.438561	0.117492		47927000	66135000	57462000	70660000	59373000	90629000	62003000	130130000
Ld1S_120047000	ribonuclease mar1	FC<2	0.437888	0.0159724		191090000	203070000	258630000	180400000	249690000	306680000	300040000	265340000
Ld1S_340653900	hypothetical protein	FC<2	0.437572	0.0877581		10424000	9950400	10447000	19194000	17308000	14535000	20133000	13815000
Ld1S_070854100	serine/threonine kinase-like protein, putative;serine/threonine kinase, putative	FC<2	0.436762	0.00973913		153190000	188370000	190160000	208010000	236880000	265690000	241730000	251840000
Ld1S_150094100	hypothetical protein	FC<2	0.436452	0.0328806		13884000	14895000	18015000	19996000	20125000	27639000	23642000	18999000
Ld1S_290439900	kinesin, putative	FC<2	0.435169	0.0116384		5515600	5197700	6470500	5957700	7261300	7697800	9323900	7086600
Ld1S_310528500	aldehyde reductase, putative	FC<2	0.435036	0.0125349		95414000	94003000	119250000	102070000	141880000	145740000	153000000	115280000
Ld1S_360764300	IQ calmodulin-binding motif containing protein, putative	FC<2	0.434722	0.0649198		0	0	8497600	7766700	12916000	9201500	8947400	7472700
Ld1S_230262000	beta-fructosidase-like protein (fragment)	FC<2	0.434287	0.0734744		4394800	5448300	6300000	7066500	7148400	5617000	10262000	8624500
Ld1S_350697300	EF-hand domain pair, putative	FC<2	0.433743	0.0103074		24820000	27258000	30341000	26839000	44183000	37025000	32731000	34250000
Ld1S_290416100	zinc-finger of a C2HC-type, putative	FC<2	0.433304	0.0784927		0	4313600	0	7556200	10234000	6125100	7443600	7692700
Ld1S_140085500	Domain of unknown function (DUF4201), putative	FC<2	0.433105	0.032585		13169000	17848000	19624000	21664000	26088000	25311000	24232000	20751000
Ld1S_070857000	Mitochondrial GTPase involved in mitochondrial trafficking (By similarity). Defense mechanisms	FC<2	0.432965	0.0285041		37388000	34874000	31166000	40944000	59866000	44442000	54618000	38031000
Ld1S_190179800	pre-RNA processing PIH1/Nop17, putative	FC<2	0.431692	0.0822738		6564400	10719000	9453100	7689100	10349000	15736000	12405000	8379500
Ld1S_120047700	hypothetical protein	FC<2	0.431348	0.0260305		4237600	0	0	5336600	5570800	7245000	5753800	5393400
Ld1S_270374400	NLI interacting factor-like phosphatase, putative	FC<2	0.431069	0.0148956		18946000	17294000	0	17127000	27496000	20433000	22275000	0
Ld1S_360722800	ribonuclease HII, putative	FC<2	0.430685	0.110487		2513700	4331900	0	0	6255500	3483100	5748500	3783600
Ld1S_350687300	kinetoplastid membrane protein-11	FC<2	0.430262	0.0247276		1532700000	1683900000	2112600000	2099600000	2114000000	2862300000	2614000000	2386100000
Ld1S_150102200	hypothetical protein	FC<2	0.429541	0.0320348		0	0	0	6984600	10471000	0	11613000	0
Ld1S_210207800	histone deacetylase, putative	FC<2	0.428614	0.014183		8247700	0	6500000	8451900	10114000	9057500	0	12124000
Ld1S_070844700	Golgi/lysosome glycoprotein 1, putative	FC<2	0.428101	0.0239659		49291000	42930000	56553000	46654000	63460000	78264000	71054000	51845000
Ld1S_320569300	exosome-associated protein 2, putative	FC<2	0.427166	0.176165		25235000	0	0	0	31023000	47990000	15279000	0
Ld1S_340628700	hypothetical protein	FC<2	0.427072	0.0307731		3156500	4148000	4194800	0	4383800	5752000	5763000	4122400
Ld1S_300466500	WW domain containing protein, putative	FC<2	0.42696	0.060783		6382400	0	0	0	9367200	10848000	0	0
Ld1S_320553000	Domain of unknown function (DUF4200), putative	FC<2	0.426904	0.0324821		36434000	55337000	45702000	56982000	70086000	68243000	65010000	55153000
Ld1S_240276200	hypothetical protein	FC<2	0.426707	0.0731676		10869000	9852100	11434000	8699300	12878000	20897000	12742000	10140000
Ld1S_240294500	Trypanosome basal body component protein	FC<2	0.425946	0.0108962		25791000	25469000	31262000	28271000	33916000	42948000	36816000	35265000
Ld1S_280394100	Amastin surface glycoprotein, putative	FC<2	0.425733	0.0737608		4279100	0	8783600	0	9795600	7359100	8517100	8881100
Ld1S_080859900_pseudogene	hypothetical protein	FC<2	0.425482	0.0138642		13513000	14969000	12896000	13625000	18243000	0	0	0
Ld1S_040809100	Double RNA binding domain protein 3	FC<2	0.423503	0.00780935		245230000	292100000	264330000	309290000	391640000	356760000	354740000	382290000
Ld1S_320544900	pentatricopeptide repeat domain containing protein, putative	FC<2	0.423327	0.183278		0	20920000	13450000	12257000	26923000	29626000	25201000	12684000
Ld1S_190179600	cysteine peptidase A (CBA)	FC<2	0.423231	0.0806284		159800000	181120000	193400000	301880000	219170000	326680000	262730000	290430000
Ld1S_300495400	ribosomal P protein AGP2beta-1, putative	FC<2	0.422254	0.0372916		22425000	23284000	22325000	24051000	22381000	37508000	29945000	35961000
Ld1S_360778700	L-2-hydroxyglutarate dehydrogenase, mitochondrial, putative	FC<2	0.422004	0.0218459		37334000	44322000	43661000	53994000	51975000	61781000	67591000	57912000
Ld1S_100020600	mitogen-activated protein kinase 3, putative	FC<2	0.420195	0.0157926		128170000	106730000	107660000	120630000	141630000	144520000	145310000	191500000
Ld1S_280402500	Cullin family/Cullin protein neddylation domain containing protein, putative	FC<2	0.419278	0.182835		20907000	13348000	9456800	18091000	31249000	20213000	17320000	13956000
Ld1S_240279900	dynein arm light chain, putative	FC<2	0.419065	0.0926428		58371000	43278000	60102000	73612000	105410000	89002000	56971000	66830000
Ld1S_290433600	dihydrolipoamide dehydrogenase, putative	FC<2	0.418816	0.137646		91631000	44151000	55425000	100110000	102600000	80954000	105500000	81815000
Ld1S_360767000	predicted C2 domain protein	FC<2	0.418715	0.0107032		90570000	76163000	82851000	68440000	111090000	115270000	102770000	94899000
Ld1S_220234600_pseudogene	SEP domain containing protein, putative	FC<2	0.41637	0.0684509		6554400	11012000	8885100	8166600	8368800	12631000	13360000	11764000
Ld1S_360725400	hypothetical protein	FC<2	0.416234	0.282848		117060000	47617000	47240000	65458000	120600000	132590000	50472000	67722000
Ld1S_360750600	Flagellar Member 2	FC<2	0.416102	0.0244818		10820000	15205000	16409000	14175000	19953000	18237000	16634000	20040000
Ld1S_120053600	Leucine Rich repeat, putative	FC<2	0.415987	0.0370483		27379000	20831000	25401000	31949000	37054000	40245000	35233000	27915000
Ld1S_030454000	inorganic pyrophosphatase, putative	FC<2	0.415958	0.0804766		17517000	29799000	29439000	20605000	39767000	26810000	26624000	35345000
Ld1S_360775500	pre-mRNA-splicing factor CWC22, putative	FC<2	0.415951	0.0181475		26717000	27605000	22471000	19934000	32165000	31376000	28346000	36591000
Ld1S_230263400	hypothetical protein	FC<2	0.415257	0.125301		12768000	12057000	11525000	18832000	19125000	12267000	16739000	26906000
Ld1S_110040100	PDS5, regulator of cohesion maintenance, homolog. Function unknown	FC<2	0.414892	0.0135473		6389700	0	7119800	0	7447200	0	0	0
Ld1S_230251100	GDP-mannose pyrophosphorylase	FC<2	0.41468	0.0236475		181350000	204050000	213380000	277390000	320090000	283270000	272080000	280320000
Ld1S_050820800	Legume-like lectin family, putative	FC<2	0.414128	0.0253321		15367000	16184000	21856000	14812000	26160000	21463000	20021000	22579000
Ld1S_220246600	intraflagellar transport protein-like protein	FC<2	0.414077	0.0273622		160910000	127530000	184750000	181790000	225870000	250210000	197230000	194900000
Ld1S_300489800	negative regulation of phosphatase activity. Posttranslational modification, protein turnover, chaperones	FC<2	0.413783	0.136202		6816600	6729900	13428000	0	11863000	8946200	13212000	8610100
Ld1S_290443600	Putative intraflagellar transport protein C3	FC<2	0.413455	0.00842713		44533000	46056000	45020000	54858000	68030000	61219000	60911000	62832000
Ld1S_340663700	Phosphatidylinositol 3-kinase tor2	FC<2	0.413368	0.169928		15452000	14818000	30068000	17283000	24862000	28409000	15837000	33464000
Ld1S_220232800_pseudogene	BAG domain-containing protein	FC<2	0.411584	0.0501199		107020000	115150000	134010000	181320000	160280000	198260000	183560000	160700000
Ld1S_360780300	Nuclease-related domain containing protein, putative	FC<2	0.410342	0.348003		9736000	0	4393300	19014000	10152000	0	11713000	8926800
Ld1S_260325800	hypothetical protein	FC<2	0.410094	0.102713		17368000	35292000	0	29251000	38831000	42222000	27465000	34469000
Ld1S_060831000	cyclophilin	FC<2	0.41003	0.0124841		246440000	242380000	260010000	297530000	379540000	324850000	377970000	309070000
Ld1S_170141300	glycosyltransferase (GlcNAc), putative	FC<2	0.409498	0.0277201		30748000	29894000	32624000	37372000	41468000	43944000	35324000	54186000
Ld1S_310511300_pseudogene	hypothetical protein	FC<2	0.409481	0.160652		14832000	22520000	23128000	40892000	34072000	29711000	35395000	27438000
Ld1S_050819100	paraflagellar rod protein, putative	FC<2	0.409256	0.0352908		5907200	5633500	7779900	6657800	7186700	7616500	10201000	9601300
Ld1S_340649400	cytochrome b5-like Heme/Steroid binding domain containing protein, putative	FC<2	0.407803	0.074019		35983000	44271000	30134000	55285000	46196000	54265000	50357000	65124000
Ld1S_190169600	tubulin binding cofactor c, putative	FC<2	0.407759	0.0384879		11781000	13038000	13997000	11092000	14775000	21783000	17048000	13462000
Ld1S_050821100	methyltransferase domain containing protein, putative	FC<2	0.407729	0.0221672		149500000	109640000	124260000	135280000	205200000	156840000	177300000	149550000
Ld1S_360764200	phosphoglycerate mutase family member 5, putative	FC<2	0.407716	0.0140607		13914000	13422000	16041000	13943000	22503000	16148000	19045000	18692000
Ld1S_240284800	hypothetical protein	FC<2	0.407699	0.183437		19191000	11263000	22633000	0	33888000	22517000	20711000	13925000
Ld1S_200191700	hypothetical protein	FC<2	0.404002	0.0444965		15694000	12865000	18970000	0	16418000	0	18945000	23625000
Ld1S_340660200	hypothetical protein	FC<2	0.403171	0.0405353		0	14566000	16126000	0	25219000	15109000	17295000	0
Ld1S_300457300	whole genome shotgun sequence. Function unknown	FC<2	0.402658	0.0240753		6992200	6273700	7370800	9124100	9925400	10438000	10209000	8518100
Ld1S_290422700	ADP-ribosylation factor-like protein 3A, putative	FC<2	0.402396	0.0357245		588110000	659910000	734180000	892520000	1071400000	959460000	960840000	785720000
Ld1S_350710100	sm-f snRNP core complex protein, putative	FC<2	0.400835	0.344269		15067000	40882000	45244000	30153000	58563000	23179000	61840000	30417000
Ld1S_180149900	Domain of unknown function (DUF4475), putative	FC<2	0.399543	0.0457171		0	3072600	0	0	0	0	3720500	3402100
Ld1S_320535100	Leucine Rich Repeat, putative	FC<2	0.399427	0.112618		6528500	0	0	0	11271000	11124000	7262300	0
Ld1S_150098700_pseudogene	tb-292 membrane associated protein-like protein	FC<2	0.399307	0.267329		173560000	200890000	476390000	236080000	232180000	286390000	334340000	533670000
Ld1S_300477500	calpain-like cysteine peptidase, putative	FC<2	0.398132	0.0947377		4511600	0	6391300	0	7728000	9610400	9625600	6836200
Ld1S_280391600	long-chain-fatty-acid-coA ligase protein,putative	FC<2	0.397779	0.079223		5915100	0	0	0	11078000	0	6930000	0
Ld1S_340622100	hypothetical protein	FC<2	0.39692	0.0398934		9302300	7177300	8444300	6329700	9056700	9355300	9856200	12844000
Ld1S_350692400	acyl-CoA dehydrogenase, putative	FC<2	0.396676	0.0973577		32136000	55383000	42869000	31997000	65939000	48935000	57005000	39865000
Ld1S_360796300	elks delta-like protein	FC<2	0.396555	0.0752651		11889000	13358000	13660000	15335000	13974000	20852000	23971000	14301000
Ld1S_220247500	i/6 autoantigen-like protein	FC<2	0.396501	0.0401894		248120000	259130000	251540000	380540000	339730000	380590000	403500000	354150000
Ld1S_070849900	cysteine peptidase B (CPB)	FC<2	0.396352	0.23144		5448100	9440000	9722300	0	10094000	15894000	12341000	5632800
Ld1S_350670800	hypothetical protein	FC<2	0.395746	0.0153804		7738100	7651000	8024500	9223500	12519000	10054000	10896000	9572300
Ld1S_280395300	Protein of unknown function (DUF423), putative	FC<2	0.395344	0.222827		18577000	22675000	21398000	49181000	27340000	38120000	28636000	44450000
Ld1S_120055700_pseudogene	surface antigen protein 2, putative	FC<2	0.395292	0.142295		37300000	27553000	48571000	62993000	66974000	61129000	46616000	49299000
Ld1S_100020700	hypothetical protein	FC<2	0.395182	0.0103292		13223000	11384000	13982000	12851000	16076000	16484000	16402000	18614000
Ld1S_270353900	TATA-binding protein interacting (TIP20), putative	FC<2	0.394519	0.152575		9726800	8743100	11348000	6910100	20261000	10978000	8856000	10108000
Ld1S_360745500	sterol 24-c-methyltransferase, putative	FC<2	0.393614	0.0232896		174750000	218890000	213930000	260360000	280420000	284290000	268670000	296250000
Ld1S_300487300	glyceraldehyde 3-phosphate dehydrogenase, glycosomal	FC<2	0.392362	0.0191912		3716700000	3846200000	3865100000	4536300000	4445700000	5549200000	5172600000	5829400000
Ld1S_270362100	Emopamil binding protein, putative	FC<2	0.391574	0.029738		22007000	21649000	25861000	26565000	39136000	32561000	27001000	28171000
Ld1S_020187900	hypothetical protein	FC<2	0.391232	0.235698		5181800	5177800	5563800	3854400	11473000	7755900	5358800	3570000
Ld1S_210215000	hypothetical protein	FC<2	0.390131	0.178695		22165000	31169000	14210000	35306000	25941000	31630000	36083000	34531000
Ld1S_200206900	amidohydrolase, putative (fragment)	FC<2	0.390125	0.184786		26381000	24021000	19014000	17934000	49627000	21496000	30407000	19649000
Ld1S_130074000	programmed cell death 6 protein-like protein	FC<2	0.389938	0.0176842		58436000	58502000	57124000	59128000	95238000	72342000	75033000	65848000
Ld1S_330590500	Axonemal inner arm dynein light chain, putative	FC<2	0.388737	0.036229		7352000	7297100	10136000	8363400	13153000	9606900	11088000	9537400
Ld1S_350698600	6-phosphogluconate dehydrogenase, decarboxylating, putative	FC<2	0.388252	0.0227027		1412000000	1808400000	1747600000	2013300000	2194100000	2370300000	2116400000	2395100000
Ld1S_260324100	Hypothetical protein, conserved. Function unknown	FC<2	0.388189	0.350433		0	4567200	0	0	19702000	5709500	5830300	0
Ld1S_350677900	histone H4	FC<2	0.388178	0.124342		48731000	63881000	62112000	34299000	51622000	58545000	82756000	0
Ld1S_360772400	hypothetical protein	FC<2	0.388018	0.0678727		43583000	66211000	48749000	36187000	56356000	57505000	73043000	63061000
Ld1S_280412800	glucose 6-phosphate N-acetyltransferase, putative	FC<2	0.387214	0.0827556		25007000	16647000	21484000	29277000	30939000	36506000	23925000	28351000
Ld1S_060836800	hypothetical protein	FC<2	0.387019	0.0243832		18708000	18024000	17160000	19996000	22602000	30193000	23443000	21149000
Ld1S_090889500	hypothetical protein	FC<2	0.385692	0.0505335		57861000	45821000	52020000	71287000	87900000	75184000	60821000	71266000
Ld1S_190171000	hypothetical protein	FC<2	0.384617	0.0454015		19964000	23223000	23306000	21480000	28175000	30546000	36256000	21607000
Ld1S_310525000	TerD domain containing protein, putative	FC<2	0.38433	0.0140223		59011000	54561000	66635000	60229000	69309000	81755000	83751000	79033000
Ld1S_050820300	Coiled-coil domain containing 135. Function unknown	FC<2	0.384148	0.0253369		38230000	46085000	40867000	35280000	56519000	48304000	60541000	44586000
Ld1S_260334200	axonemal dynein light chain, putative	FC<2	0.382826	0.0709428		33996000	24613000	18794000	26633000	38357000	35149000	27576000	32562000
Ld1S_320571900	enoyl-CoA hydratase/isomerase family protein, putative	FC<2	0.382601	0.0317544		24767000	21493000	17913000	18507000	30748000	25884000	28580000	22411000
Ld1S_150100400	Galactose oxidase, central domain/Kelch motif containing protein, putative	FC<2	0.382383	0.293419		13642000	16037000	5366000	5674400	10077000	12975000	13182000	11158000
Ld1S_220233100	EF-hand domain-containing protein	FC<2	0.382088	0.492935		12236000	1905600	12689000	0	12330000	9075900	7979700	5744200
Ld1S_250303700	Thioredoxin/Thioredoxin-like, putative	FC<2	0.381928	0.298501		36296000	33961000	13018000	37054000	36402000	41921000	47239000	23782000
Ld1S_060831200	proteasome beta 6 subunit, putative	FC<2	0.381837	0.0481113		214970000	195970000	235240000	300670000	284930000	368270000	287420000	284790000
Ld1S_310514400	3-ketoacyl-CoA thiolase-like protein, putative	FC<2	0.380854	0.0720306		314500000	305510000	326440000	515280000	447540000	461260000	535870000	420000000
Ld1S_340614300	hypothetical protein	FC<2	0.380339	0.062806		4486300	0	4464700	0	4404600	6750400	6700900	4843900
Ld1S_030450000	hypothetical protein	FC<2	0.380134	0.109448		7542300	7790900	7243400	0	6962200	8761800	13649000	8004900
Ld1S_030450400	quinone oxidoreductase, putative	FC<2	0.37907	0.0666442		52067000	64959000	47636000	35116000	58186000	66533000	59484000	70280000
Ld1S_280400100	Zinc transporter 3, putative	FC<2	0.378334	0.504774		0	6294300	7165300	42200000	15427000	20533000	15389000	9363200
Ld1S_200206000	ribosome biogenesis protein, putative	FC<2	0.377701	0.0671471		39976000	33575000	31851000	28574000	54883000	32875000	50219000	38418000
Ld1S_130074100	SPRY domain/HECT-domain (ubiquitin-transferase), putative	FC<2	0.377681	0.0789454		50856000	31093000	40396000	29301000	51761000	47413000	55118000	39428000
Ld1S_360723200	phosphatidylinositol-4-phosphate 5-kinase-like protein	FC<2	0.377528	0.0664353		11874000	12689000	16128000	12991000	21280000	13265000	20803000	15312000
Ld1S_340645200_pseudogene	GPI transamidase subunit 16, putative	FC<2	0.377442	0.0440514		23114000	14585000	16758000	18713000	22764000	26318000	24328000	20655000
Ld1S_340633400_pseudogene	p25-alpha, putative	FC<2	0.377315	0.327261		66527000	54917000	66376000	19381000	84387000	59212000	53161000	50367000
Ld1S_310504300	hypothetical protein	FC<2	0.376472	0.0277513		11034000	10903000	12032000	13770000	13952000	17864000	16389000	13858000
Ld1S_290437400	C-8 sterol isomerase-like protein	FC<2	0.376412	0.0638058		25464000	30314000	31383000	42835000	42654000	42290000	46862000	34857000
Ld1S_260328000	Leucine rich repeat/Leucine Rich Repeat/Leucine Rich repeat, putative	FC<2	0.375933	0.0853169		31531000	23797000	41067000	28173000	44435000	47592000	37043000	31426000
Ld1S_250302300	hypothetical protein	FC<2	0.375424	0.143624		93126000	141170000	156110000	135370000	122250000	244440000	154510000	170390000
Ld1S_180163200	hypothetical protein	FC<2	0.375133	0.0169001		14115000	15600000	0	15738000	22098000	21692000	18148000	17451000
Ld1S_350678200	Iron-sulfur assembly protein 2, putative	FC<2	0.375112	0.0197492		24701000	20012000	21088000	22024000	24618000	27865000	29988000	31576000
Ld1S_170142300	kinesin, putative	FC<2	0.374911	0.0847638		28656000	29099000	32907000	49147000	40203000	51823000	45744000	40013000
Ld1S_300474200	small GTP-binding protein Rab28, putative	FC<2	0.373686	0.0292113		16038000	14466000	17855000	20674000	21408000	20544000	24330000	22555000
Ld1S_330589900	hypothetical protein	FC<2	0.37364	0.188671		0	4064100	3142100	0	0	0	0	2942800
Ld1S_260332700	protein kinase, putative	FC<2	0.373457	0.0630948		0	0	2661800	0	3554700	0	0	3988800
Ld1S_190168800	hypothetical protein	FC<2	0.373216	0.0984012		8183500	9466000	12672000	9216800	12462000	17938000	10561000	10786000
Ld1S_220240700	hypothetical protein	FC<2	0.3731	0.0508811		21058000	22101000	31979000	21150000	28945000	31267000	35419000	27629000
Ld1S_240272600	glycosomal membrane like protein	FC<2	0.372938	0.0603005		66755000	88272000	98784000	61411000	92410000	112160000	90929000	106670000
Ld1S_290414200	WD domain, G-beta repeat, putative	FC<2	0.371634	0.240321		28078000	19601000	24789000	36307000	53533000	37774000	19279000	35603000
Ld1S_340629600	hypothetical protein	FC<2	0.371569	0.0394185		0	10764000	0	12520000	19107000	15764000	18450000	14207000
Ld1S_210221800	hypothetical protein	FC<2	0.370314	0.0206355		8262900	10572000	8977900	9714100	13750000	12290000	11123000	11316000
Ld1S_250321400	AGC essential kinase 1	FC<2	0.370115	0.0264565		189580000	219960000	176490000	239940000	270640000	289240000	259370000	242690000
Ld1S_290426500	COPII coat assembly protein sec16, putative	FC<2	0.369505	0.122438		29279000	18562000	34757000	26094000	30012000	32393000	46682000	30255000
Ld1S_190167000	intraflagellar transport protein 52	FC<2	0.369021	0.0232815		113440000	89694000	102970000	122540000	134310000	138280000	148500000	129500000
Ld1S_110032600	pterin-4-alpha-carbinolamine dehydratase, putative	FC<2	0.368666	0.0241123		19339000	18989000	23967000	22545000	25244000	27762000	30811000	25539000
Ld1S_360749900	hypothetical protein	FC<2	0.368403	0.0705876		17277000	28957000	20205000	17805000	27020000	29939000	26945000	22931000
Ld1S_340632300	hypothetical protein	FC<2	0.367556	0.0264273		6901100	8006900	8357500	9932400	10753000	10885000	10597000	10246000
Ld1S_220246000	Kinesin family member. Cytoskeleton	FC<2	0.367432	0.155502		31132000	40113000	25628000	17849000	28327000	42953000	34903000	37256000
Ld1S_250317900	hypothetical protein	FC<2	0.366986	0.0105258		923360000	965710000	903100000	904590000	1284100000	1236600000	1173400000	1081500000
Ld1S_360769700	PHD-like zinc-binding domain containing protein, putative	FC<2	0.366944	0.0807985		5365900	0	0	0	5841700	4613400	0	0
Ld1S_090889600	Leucine Rich repeat, putative	FC<2	0.366759	0.10217		20116000	19402000	10876000	16874000	24611000	21848000	20492000	17971000
Ld1S_160123300	Domain of unknown function DUF221, putative	FC<2	0.36662	0.248657		14907000	8086600	7177600	7619000	19175000	10702000	7698100	11532000
Ld1S_350697700	replication factor C, subunit 3, putative	FC<2	0.366157	0.033499		48857000	52092000	51774000	55948000	68420000	83033000	64860000	55218000
Ld1S_240289600	ubiquitin-conjugating enzyme E2, putative	FC<2	0.365841	0.177302		10135000	5561900	10613000	8719400	15920000	10842000	7912700	10532000
Ld1S_110037200	3-methylcrotonoyl-CoA carboxylase beta subunit, putative	FC<2	0.365249	0.020226		177240000	180040000	190710000	217720000	219950000	250230000	248860000	266310000
Ld1S_270363400	hypothetical protein	FC<2	0.365129	0.0143028		282180000	281780000	317790000	271610000	334630000	381080000	395660000	374350000
Ld1S_320557300	aquaporin-like protein	FC<2	0.364988	0.0731454		3639700	0	2955300	0	0	0	0	4519500
Ld1S_160126800	hypothetical protein	FC<2	0.364589	0.0745148		11920000	12657000	15629000	15713000	21417000	21790000	14765000	14776000
Ld1S_050816300	Ankyrin repeats (many copies)/Ankyrin repeats (3 copies), putative	FC<2	0.364098	0.0137576		37156000	32852000	34415000	39235000	48417000	46269000	47375000	42618000
Ld1S_180161400	WD domain, G-beta repeat, putative	FC<2	0.363945	0.0259614		22122000	20277000	23666000	25853000	33619000	28762000	30575000	25464000
Ld1S_270357300	hypothetical protein	FC<2	0.3631	0.0251889		90374000	105890000	99528000	108030000	111720000	133470000	127490000	148120000
Ld1S_340663600	lipophosphoglycan biosynthetic protein (fragment)	FC<2	0.363084	0.0431711		146890000	156890000	172640000	216430000	217880000	245680000	224320000	196240000
Ld1S_340652900	aldose 1-epimerase-like protein	FC<2	0.36285	0.0178131		190460000	175170000	203130000	197350000	220800000	244050000	244200000	277950000
Ld1S_060839100	acyl-coenzyme a dehydrogenase, putative	FC<2	0.361837	0.0223079		57523000	50990000	61406000	69524000	77711000	72545000	78100000	77558000
Ld1S_360750700	Paraflagellar rod component Par4. Function unknown	FC<2	0.36167	0.108323		0	47684000	65978000	40955000	70401000	75982000	81465000	48945000
Ld1S_360756800	hypothetical protein	FC<2	0.361278	0.063146		23737000	33822000	37847000	27163000	39571000	39930000	43163000	32951000
Ld1S_300466300	Flavinator of succinate dehydrogenase, putative	FC<2	0.360691	0.232869		6620300	8857500	10446000	0	6433600	0	17808000	10128000
Ld1S_190163800	Qb-SNARE protein, putative	FC<2	0.359962	0.109662		0	0	4785400	3995100	5776900	3427000	0	5389100
Ld1S_220240000	Major Facilitator superfamily. Carbohydrate transport and metabolism	FC<2	0.359839	0.0206534		983050000	1123500000	1074400000	1284400000	1423800000	1522200000	1360400000	1401900000
Ld1S_320535200	intraflagellar transport protein 140, putative	FC<2	0.359474	0.0943075		62011000	93406000	90921000	90864000	110180000	135240000	105720000	82297000
Ld1S_310510300	p-glycoprotein e (fragment);pentamidine resistance protein 1;ATP-binding cassette protein subfamily C, member 1, putative (fragment);ATP-binding cassette protein subfamily C, member 5, putative (fragment);ATP-binding cassette protein subfamily C, member 6	FC<2	0.359337	0.233541		62703000	32836000	49576000	39045000	69823000	59428000	33293000	78130000
Ld1S_190175000	hypothetical protein	FC<2	0.359151	0.115062		5389700	4092300	3499900	3800200	4456400	6692500	6511900	4088600
Ld1S_170139900	hypothetical protein	FC<2	0.35879	0.079132		11304000	11395000	0	17131000	16707000	15272000	18364000	13436000
Ld1S_160125600	hypothetical protein	FC<2	0.358227	0.0335121		36556000	30650000	41104000	35407000	48322000	48924000	37929000	49099000
Ld1S_300487900	hypothetical protein	FC<2	0.357028	0.0539757		12280000	13888000	18531000	16888000	19201000	19002000	22441000	17541000
Ld1S_130068200	Axonemal dynein light chain, putative	FC<2	0.356992	0.0969626		0	0	11482000	0	0	12619000	20697000	14965000
Ld1S_340639900	Galactose oxidase, central domain containing protein, putative	FC<2	0.356851	0.125347		8707700	0	9811500	8455800	9119400	15896000	12270000	8124900
Ld1S_330602600	hypothetical protein	FC<2	0.356648	0.0492954		55849000	47013000	43533000	49161000	50791000	75517000	67950000	57956000
Ld1S_050819900	NADH-ubiquinone oxidoreductase, mitochondrial, putative	FC<2	0.355669	0.298537		12591000	11898000	27905000	11744000	12446000	23305000	26729000	0
Ld1S_230269300	Qb-SNARE protein, putative	FC<2	0.355484	0.19488		16929000	17527000	28655000	31358000	24616000	27267000	41755000	25490000
Ld1S_350667700	hypothetical protein	FC<2	0.354773	0.0219993		17224000	21596000	21115000	18378000	22749000	25316000	26061000	25718000
Ld1S_240279100	malic enzyme, putative;malic enzyme	FC<2	0.35465	0.0460202		373910000	370780000	393930000	418240000	538530000	594050000	500260000	381540000
Ld1S_290441300	hypothetical protein	FC<2	0.354222	0.0261036		0	23805000	22851000	24169000	33788000	25700000	27521000	29157000
Ld1S_300462200	hypothetical protein	FC<2	0.353825	0.0812495		25937000	20374000	17850000	21820000	34048000	21830000	23371000	31602000
Ld1S_170139600	hypothetical protein	FC<2	0.352554	0.288228		62727000	23476000	33734000	27623000	61707000	51854000	30602000	37245000
Ld1S_290439200	mitogen-activated protein kinase kinase 1	FC<2	0.352295	0.0747197		72466000	67059000	83161000	51365000	70359000	100120000	87633000	89305000
Ld1S_240294900	hypothetical protein	FC<2	0.351198	0.111495		4217400	4544400	4563200	4089100	0	0	4918000	0
Ld1S_200203000	small myristoylated protein 1	FC<2	0.35101	0.14511		86269000	80624000	140260000	105040000	130660000	137890000	162670000	92530000
Ld1S_320571800	3-hydroxyisobutyryl-coenzyme a hydrolase-like protein	FC<2	0.350567	0.358819		1051900000	738520000	2980000000	918070000	1565500000	1494100000	1456200000	1649300000
Ld1S_240278900	hypothetical protein	FC<2	0.350449	0.143521		6600000	0	9691400	6898800	8420500	13433000	11107000	6933000
Ld1S_340615200	mitochondrial malate dehydrogenase;malate dehydrogenase;malate dehydrogenase, putative	FC<2	0.349935	0.0241918		959250000	933630000	1009000000	850760000	1281500000	1335900000	1157000000	1024100000
Ld1S_070853100	phosphoacetylglucosamine mutase-like protein	FC<2	0.349133	0.0372781		69030000	81607000	95564000	80767000	91087000	106150000	115570000	102440000
Ld1S_080859400	Inositol phosphosphingolipids phospholipase C	FC<2	0.348165	0.27128		64258000	63824000	79217000	176800000	111080000	118690000	113360000	100910000
Ld1S_130060100	carboxypeptidase, putative;metallo-peptidase, Clan MA(E) Family M32	FC<2	0.348137	0.0139427		840300000	918270000	893040000	829550000	1129400000	1112400000	1175400000	1016300000
Ld1S_180148500	UDP-galactopyranose mutase	FC<2	0.347609	0.0403785		47166000	42618000	62259000	53467000	59562000	65499000	67073000	67038000
Ld1S_240277800	Kinesin-13 3, putative	FC<2	0.347255	0.0404961		64784000	76247000	73333000	94081000	105830000	98473000	97112000	88192000
Ld1S_100023700	WD domain, G-beta repeat, putative	FC<2	0.346306	0.0438256		79751000	85766000	87676000	100860000	118380000	113140000	90665000	130110000
Ld1S_120052000	glucose-6-phosphate isomerase	FC<2	0.345863	0.0694194		701560000	782290000	861100000	1091600000	1022700000	1221500000	931990000	1156000000
Ld1S_260346600	WD domain, G-beta repeat, putative	FC<2	0.343845	0.0162212		49146000	47370000	49058000	44921000	60953000	66874000	55420000	58920000
Ld1S_230254900	hypothetical protein	FC<2	0.342629	0.0861156		10226000	11677000	11737000	16918000	16112000	18484000	14254000	14442000
Ld1S_330586500	beta tubulin (fragment)	FC<2	0.342507	0.0308368		15735000000	17170000000	17821000000	21164000000	23551000000	23245000000	23329000000	20623000000
Ld1S_270361400	hypothetical protein	FC<2	0.342274	0.300747		15286000	23062000	11534000	19167000	37618000	23204000	14096000	16361000
Ld1S_270352500	SET domain containing protein, putative	FC<2	0.342243	0.201117		6054900	3328400	4463800	3016300	6424000	3878700	6481900	4339400
Ld1S_100014900	hypothetical protein	FC<2	0.341373	0.0454189		47202000	46767000	54644000	57376000	58138000	78462000	66546000	58747000
Ld1S_300462900	4-methyl-5(beta-hydroxyethyl)-thiazole monophosphate synthesis protein, putative	FC<2	0.341133	0.123362		126570000	136970000	166150000	232160000	180950000	238230000	194300000	205580000
Ld1S_360784000	Flagellum attachment zone protein 5	FC<2	0.339592	0.157357		7411400	8611000	12518000	10587000	17729000	9859200	11681000	10621000
Ld1S_310531700	protein kinase, putative	FC<2	0.339528	0.0569209		130870000	107350000	122140000	143960000	167400000	175990000	171930000	125020000
Ld1S_340639100	kinatase, putative	FC<2	0.337656	0.358561		0	15112000	15613000	26081000	40229000	24658000	16462000	12406000
Ld1S_280383800	DIS3-like exonuclease, putative	FC<2	0.336107	0.0636068		21379000	16477000	23638000	23580000	25205000	31715000	25566000	24396000
Ld1S_220231900	hypothetical protein	FC<2	0.335335	0.262537		8123300	4535700	5614000	10347000	7180900	12301000	9077700	6763200
Ld1S_330590900	hypothetical protein	FC<2	0.335183	0.134969		4964900	7980900	4947700	4462400	0	0	7439600	0
Ld1S_310508300	Domain of unknown function (DUF4498), putative	FC<2	0.333411	0.151318		23219000	18815000	24820000	33978000	29561000	42048000	28857000	25888000
Ld1S_050813500	hypothetical protein	FC<2	0.333115	0.258682		0	0	0	3918000	9827000	3613200	4167200	4474300
Ld1S_300468000	calcium-binding protein, putative	FC<2	0.332536	0.0790523		96548000	72502000	93685000	123660000	109650000	122470000	122190000	124260000
Ld1S_190176100	hypothetical protein	FC<2	0.331981	0.0240368		36824000	34987000	35924000	36255000	41760000	52287000	45150000	42729000
Ld1S_030452200	cytochrome c oxidase copper chaperone, putative	FC<2	0.330684	0.0645985		34271000	45756000	31114000	35699000	39854000	52491000	47998000	43390000
Ld1S_230263500	hydrophilic acylated surface protein a	FC<2	0.329876	0.317708		65624000	68186000	73321000	89474000	116070000	168600000	65836000	56866000
Ld1S_230255000	Adaptor-related protein complex 3 beta. Intracellular trafficking, secretion, and vesicular transport	FC<2	0.329671	0.155348		36958000	34024000	44597000	69045000	59186000	56567000	56710000	50869000
Ld1S_010005100	Endonuclease/Exonuclease/phosphatase family, putative	FC<2	0.328632	0.2372		0	6132200	0	9484300	7713300	8271400	15815000	6879900
Ld1S_030445600	DNA primase large subunit, putative	FC<2	0.327452	0.373486		11166000	11162000	3378800	6875600	11128000	10779000	7605600	7868200
Ld1S_300464700	ubiquitin-protein ligase, putative	FC<2	0.327444	0.116476		14600000	0	8296500	11420000	17000000	12203000	12704000	12671000
Ld1S_030450100	26S protease regulatory subunit, putative	FC<2	0.327421	0.0297065		176850000	211200000	198720000	220810000	247370000	259000000	233250000	271860000
Ld1S_030448000	DDRGK domain containing protein, putative	FC<2	0.327323	0.202555		33056000	29364000	16212000	27677000	35569000	34555000	37607000	23351000
Ld1S_360778900	hypothetical protein	FC<2	0.327287	0.29822		0	0	16672000	26235000	13506000	23621000	21296000	0
Ld1S_140081500	cystathionine beta-lyase-like protein	FC<2	0.32643	0.231477		68106000	40513000	27976000	32920000	58895000	42754000	43814000	56940000
Ld1S_280411700	Low-affinity phosphate transporter PHO91	FC<2	0.326091	0.406344		21432000	29323000	24517000	76007000	43714000	58956000	34670000	32370000
Ld1S_360765600	Arrestin (or S-antigen), N-terminal domain containing protein, putative	FC<2	0.325735	0.161858		5544600	4613600	3976600	7008900	7201300	5117700	8367300	5704600
Ld1S_170141800	hydrolase-like protein	FC<2	0.325014	0.0497345		3700900	0	0	4063800	4799800	0	0	0
Ld1S_090877900	hypothetical protein	FC<2	0.324598	0.163884		0	0	5904900	0	0	6293600	7954300	0
Ld1S_270369300	Tubulin cofactor C domain-containing protein 1, putative	FC<2	0.324106	0.0878653		18414000	16930000	19946000	15874000	20195000	28659000	23956000	17486000
Ld1S_280393700	haloacid dehalogenase-like hydrolase-like protein	FC<2	0.323779	0.168322		75840000	48565000	50019000	90735000	88628000	89423000	74585000	69395000
Ld1S_260329000	hypothetical protein	FC<2	0.323672	0.202992		29492000	17989000	19660000	30541000	29910000	41618000	22391000	28038000
Ld1S_010010500	RING. Posttranslational modification, protein turnover, chaperones	FC<2	0.322997	0.354375		6241700	8839100	5556300	12979000	11344000	10265000	14747000	5673300
Ld1S_280396600	Galactose oxidase, central domain containing protein, putative	FC<2	0.322964	0.265365		10520000	14228000	7487700	5654400	14431000	0	8529000	11843000
Ld1S_090887100	hypothetical protein	FC<2	0.322903	0.133684		2924100	4545700	5037400	4511200	4390900	6254500	5524600	4873700
Ld1S_350712700	glycine cleavage system H protein, putative	FC<2	0.322774	0.360747		19486000	21737000	25710000	59468000	30075000	28322000	46938000	39638000
Ld1S_170145500	myo-inositol-1(or 4)-monophosphatase 1, putative	FC<2	0.32173	0.122239		25092000	17644000	25068000	20842000	37578000	28351000	22843000	23192000
Ld1S_100024100	hypothetical protein	FC<2	0.321281	0.133638		3647400	3968300	4289200	3776000	4190800	4339800	0	4216500
Ld1S_340657600	phosphomannomutase-like protein	FC<2	0.320486	0.0566075		54118000	51122000	63170000	53763000	69364000	66700000	84943000	58138000
Ld1S_220236500	hypothetical protein	FC<2	0.319494	0.169413		11750000	0	0	0	13587000	10708000	0	0
Ld1S_180149300	hypothetical protein	FC<2	0.31947	0.0398338		120090000	105000000	140140000	103050000	153920000	137890000	141230000	147310000
Ld1S_130071100	hypothetical protein	FC<2	0.319298	0.195644		11616000	10482000	12650000	6876400	10953000	13280000	17534000	10065000
Ld1S_170143500	histone H2B	FC<2	0.319235	0.177921		96070000	64033000	96566000	127350000	99985000	116030000	149610000	105620000
Ld1S_060832500	hypothetical protein	FC<2	0.318195	0.0754891		34233000	33171000	31828000	37655000	32154000	46764000	47132000	46400000
Ld1S_170131600	receptor-type adenylate cyclase b (fragment);receptor-type adenylate cyclase, putative (fragment);receptor-type adenylate cyclase a (fragment)	FC<2	0.317807	0.0598314		7582200	6173300	6668200	7653500	7333500	0	8417700	10354000
Ld1S_020188400	hypothetical protein	FC<2	0.31729	0.109109		9984600	12302000	8345500	11513000	17244000	12699000	11534000	11262000
Ld1S_360736400	STAG domain containing protein, putative	FC<2	0.316819	0.0530388		14173000	14989000	13912000	12941000	15471000	16875000	16079000	21931000
Ld1S_300476300	succinyl-coa:3-ketoacid-coenzyme a transferase- like protein (fragment)	FC<2	0.316448	0.0906072		190700000	218360000	270890000	298730000	269230000	295980000	330980000	307220000
Ld1S_060836700	lanosterol synthase, putative	FC<2	0.314838	0.0485532		62535000	67229000	83719000	61021000	88884000	76194000	89575000	84753000
Ld1S_060839800	glucosamine-fructose-6-phosphate aminotransferase, putative	FC<2	0.31458	0.121424		11711000	11993000	15090000	10155000	15591000	14290000	19768000	11690000
Ld1S_180155500	hypothetical protein	FC<2	0.314415	0.0703564		10664000	9343100	9958500	14077000	14335000	13985000	12299000	13545000
Ld1S_340614400	ascorbate peroxidase, putative	FC<2	0.313271	0.0719641		350790000	329320000	475400000	396540000	431940000	438300000	535410000	512090000
Ld1S_340614100	DnaJ domain containing protein, putative	FC<2	0.312991	0.144591		7129500	6574800	7047100	0	7186400	7579100	7388000	7411100
Ld1S_240271400	clathrin coat assembly protein, putative	FC<2	0.312902	0.113764		47088000	33513000	52672000	31375000	53917000	45864000	52866000	47499000
Ld1S_160124400	Present in the outer mitochondrial membrane proteome 41	FC<2	0.312804	0.0477371		3275300	3194100	4099000	3366400	4846000	4547700	4106700	3796900
Ld1S_360731500	short chain 3-hydroxyacyl-CoA dehydrogenase, putative	FC<2	0.312633	0.0361014		74359000	75569000	88532000	86837000	108840000	93429000	107470000	94053000
Ld1S_210222800	hypothetical protein	FC<2	0.3113	0.346638		5065400	8725200	6392700	14793000	8381800	8385200	10313000	13669000
Ld1S_310511600	zinc finger domain, LSD1 subclass, putative	FC<2	0.310555	0.0893021		13279000	15456000	12408000	16666000	15618000	21968000	18737000	15618000
Ld1S_280402200	CEP76 C2 domain containing protein, putative	FC<2	0.310472	0.169033		21725000	19101000	29940000	34860000	32416000	36022000	33802000	25952000
Ld1S_320534700	Serine/threonine-protein kinase Nek1-related, putative	FC<2	0.309885	0.0564161		22130000	19709000	21320000	15487000	25821000	21552000	25037000	24406000
Ld1S_290436700	UDP-glucose:glycoprotein glucosyltransferase, putative	FC<2	0.309151	0.0250111		78189000	88311000	78552000	82710000	103730000	101110000	106520000	94624000
Ld1S_020182700	cytochrome b-domain protein, putative	FC<2	0.309149	0.299656		43378000	44453000	18933000	50039000	53480000	42703000	39767000	47400000
Ld1S_220249500	hypothetical protein	FC<2	0.30892	0.3097		17919000	0	8856500	9008100	0	16828000	14394000	0
Ld1S_300477100	intraflagellar transport (IFT) protein, putative	FC<2	0.308854	0.180755		24686000	32941000	33296000	37789000	42368000	52746000	39251000	27464000
Ld1S_110032800	proteasome alpha 7 subunit, putative	FC<2	0.308444	0.0759326		564730000	468050000	478310000	499200000	780940000	491890000	643450000	600510000
Ld1S_130066200	oxidoreductase-like protein	FC<2	0.308301	0.368394		30230000	12424000	21964000	10347000	20179000	30428000	17314000	18875000
Ld1S_210220700	S. cerevisiae. Function unknown	FC<2	0.307874	0.0836402		13563000	12919000	11367000	10778000	18409000	16616000	12010000	13721000
Ld1S_350708100	predicted zinc finger protein	FC<2	0.307264	0.0581535		21813000	21181000	22477000	24788000	23492000	32722000	29439000	26665000
Ld1S_070848100	hypothetical protein	FC<2	0.307162	0.189609		4376400	3793000	3866100	4021300	7420700	3693600	5812100	3796400
Ld1S_310519300	CRAL/TRIO domain containing protein, putative	FC<2	0.306658	0.0540145		21333000	18627000	20715000	23314000	30343000	22414000	27233000	24248000
Ld1S_270362800	Retinoic acid induced 16-like protein, putative	FC<2	0.306424	0.184616		18779000	0	0	12807000	22740000	25054000	24310000	14177000
Ld1S_180160300	hypothetical protein	FC<2	0.306032	0.261248		20051000	20205000	29898000	31932000	19226000	34017000	36021000	38355000
Ld1S_260347500	hypothetical protein	FC<2	0.305755	0.181918		14656000	10888000	0	0	14175000	18301000	14134000	14993000
Ld1S_170140000	META domain containing protein, putative	FC<2	0.305413	0.390546		21807000	36796000	67393000	55577000	62447000	67614000	43269000	38365000
Ld1S_130071000	adenylosuccinate synthetase, putative	FC<2	0.304772	0.0521714		420710000	432410000	454000000	575710000	581470000	572500000	568070000	585350000
Ld1S_360751400	hypothetical protein	FC<2	0.304478	0.0671651		0	0	18257000	0	18815000	19803000	0	18634000
Ld1S_060841600	hypothetical protein	FC<2	0.304215	0.15976		0	0	4857200	5400400	4357500	5521900	5410100	6408200
Ld1S_310520300	Fungal tRNA ligase phosphodiesterase domain containing protein, putative	FC<2	0.304055	0.137595		19053000	19737000	21544000	32122000	25826000	32468000	28065000	25693000
Ld1S_170132200	peptidase t, putative	FC<2	0.303966	0.0569626		42513000	50579000	60826000	47374000	58213000	65263000	61858000	61242000
Ld1S_310521800	adp-ribosylation factor 1	FC<2	0.303747	0.231844		100070000	119080000	90021000	179320000	190700000	143350000	110520000	147800000
Ld1S_310526300	3'-5' exonuclease, putative	FC<2	0.303592	0.208931		7015000	0	0	12706000	11028000	0	9443400	14051000
Ld1S_300494700	hypothetical protein	FC<2	0.30302	0.076976		282830000	294160000	358860000	320460000	368750000	476480000	386030000	326800000
Ld1S_310507700	hypothetical protein	FC<2	0.302685	0.0911739		886120000	981540000	1011300000	1224500000	1143800000	1495900000	1360400000	1071000000
Ld1S_240293000	3-oxoacyl-(acyl-carrier protein) reductase, putative	FC<2	0.302534	0.207529		73363000	33957000	37678000	38128000	57798000	54096000	50099000	52859000
Ld1S_030445200	2-aminoethylphosphonate:pyruvateaminotransferas e-like protein	FC<2	0.302494	0.133622		96232000	99873000	81604000	54676000	101520000	97568000	102850000	97376000
Ld1S_300464600	hypothetical protein	FC<2	0.302347	0.062948		30055000	30370000	31623000	28473000	35994000	44404000	39445000	30145000
Ld1S_350703600	proteasome beta 2 subunit, putative	FC<2	0.302238	0.22336		127720000	206020000	154950000	201960000	275700000	229560000	214600000	140150000
Ld1S_340649100	protein kinase, putative	FC<2	0.302123	0.199175		7209100	8408300	6270900	7433900	13318000	6368100	7552900	0
Ld1S_070850600	60S acidic ribosomal protein. Translation, ribosomal structure and biogenesis	FC<2	0.301799	0.0432325		0	6422300	0	8040200	10206000	8613000	8875500	8392100
Ld1S_250321800	kiaa0528. Function unknown	FC<2	0.300651	0.10442		14596000	21227000	17135000	21153000	19014000	23266000	22835000	25586000
Ld1S_060840900	protein disulfide isomerase	FC<2	0.30063	0.317785		149800000	106180000	174320000	314500000	234340000	214240000	219020000	182510000
Ld1S_300456600	2-hydroxy-3-oxopropionate reductase, putative	FC<2	0.300619	0.081685		91710000	99396000	130530000	121760000	124830000	137450000	153020000	126990000
Ld1S_280408500	SelR domain containing protein, putative	FC<2	0.300219	0.256844		34700000	38371000	52279000	76962000	53261000	50790000	63916000	71226000
Ld1S_190177400	SPFH domain / Band 7 family, putative	FC<2	0.300123	0.076866		60416000	60637000	67417000	66146000	75408000	99194000	77516000	64752000
Ld1S_250300600	hypothetical protein	FC<2	0.299653	0.0662466		43145000	56186000	53392000	45907000	59903000	68645000	52013000	63762000
Ld1S_100015200	hypothetical protein	FC<2	0.299337	0.111827		31412000	27168000	32494000	37292000	47991000	42971000	38133000	30156000
Ld1S_360768700	Protein of unknown function (DUF2870), putative	FC<2	0.299137	0.0664637		35978000	31585000	39363000	42113000	51845000	46446000	38910000	46079000
Ld1S_260338300	RNA recognition motif. (a.k.a. RRM, RBD, or RNP domain), putative	FC<2	0.297894	0.521035		67799000	18316000	50876000	27181000	84373000	27927000	53417000	31162000
Ld1S_180155200	hypothetical protein	FC<2	0.297607	0.0948973		51904000	42652000	45773000	34206000	64858000	50638000	51969000	46347000
Ld1S_300461000	Bardet-Biedl syndrome 2 protein	FC<2	0.297402	0.297666		11943000	9904900	5909000	9031400	14042000	13432000	6792300	0
Ld1S_310531500	dynein-associated protein, putative	FC<2	0.296885	0.126534		12964000	9120900	13676000	9545000	11297000	15562000	14911000	13411000
Ld1S_200192400	deoxyhypusine synthase-like	FC<2	0.296834	0.299553		43887000	29364000	23654000	17948000	32310000	25933000	31679000	46939000
Ld1S_320549300_pseudogene	protein phosphatase 2, regulatory subunit B. Signal transduction mechanisms	FC<2	0.296776	0.250844		13135000	18373000	7487400	10697000	12849000	14677000	16360000	0
Ld1S_290439600	aspartyl aminopeptidase, putative	FC<2	0.296716	0.0332074		140390000	118360000	120470000	129450000	147350000	160650000	160690000	155090000
Ld1S_150096700	alpha/beta hydrolase fold, putative;Isoprenylcysteine alpha-carbonyl methylesterase, putative	FC<2	0.296702	0.152748		39377000	45319000	43870000	27321000	51207000	53723000	48378000	36586000
Ld1S_270355900	cysteine peptidase, Clan CA, family C2, putative (fragment);calpain-like cysteine peptidase, putative	FC<2	0.296214	0.618048		987270000	224350000	420800000	1122600000	1199600000	1229400000	320060000	503940000
Ld1S_300490800	UV excision repair RAD23-like protein	FC<2	0.296091	0.0356863		31934000	30794000	34332000	33712000	43385000	38244000	42868000	36366000
Ld1S_260330800	RNA recognition motif (a.k.a. RRM, RBD, or RNP domain), putative	FC<2	0.295907	0.175834		9511000	7234000	5266400	8794500	9605800	7300000	10199000	10121000
Ld1S_220247000	centrin-4, putative	FC<2	0.295252	0.0523975		216470000	206840000	243570000	273160000	305250000	285050000	269110000	288460000
Ld1S_150106500	E2-like ubiquitin-conjugation enzyme, putative	FC<2	0.295129	0.324812		31797000	24057000	32657000	50062000	46106000	28966000	33062000	64196000
Ld1S_070846600	homoserine dehydrogenase-like protein	FC<2	0.295048	0.161644		15659000	14891000	15696000	24828000	22147000	17822000	25576000	20398000
Ld1S_180151100	tubulin-specific chaperone, putative	FC<2	0.294545	0.108554		19836000	26566000	31090000	24281000	27293000	28942000	31759000	35883000
Ld1S_350711900	hypothetical protein	FC<2	0.294493	0.378722		31697000	15785000	30796000	24898000	20444000	0	49550000	22454000
Ld1S_360786500	Vps54-like protein, putative	FC<2	0.293844	0.174014		96213000	0	91613000	96960000	0	184840000	99976000	104440000
Ld1S_310513500	Mitochondrial ribosomal protein L51 / S25 / CI-B8 domain containing protein, putative	FC<2	0.293751	0.134589		22764000	17479000	22235000	17907000	21822000	19075000	28237000	30434000
Ld1S_360772000	pentatricopeptide repeat domain containing protein, putative	FC<2	0.293305	0.332098		18668000	6684200	0	0	0	15489000	0	0
Ld1S_360735000	hypothetical protein	FC<2	0.292599	0.0902185		23626000	19317000	0	18135000	27234000	25624000	26047000	18895000
Ld1S_310502900	hypothetical protein	FC<2	0.2924	0.0473161		0	2838200	0	0	3668400	3841300	3911000	3825200
Ld1S_300458700	phosphatase 2C, putative	FC<2	0.290027	0.0523283		183860000	198860000	202210000	215580000	212790000	262660000	264430000	241000000
Ld1S_180158400	Zinc finger, C3HC4 type (RING finger), putative	FC<2	0.289908	0.335204		17730000	18936000	18579000	15135000	26551000	36416000	17076000	12774000
Ld1S_290435300	hypothetical protein	FC<2	0.289839	0.116145		0	0	11465000	10276000	10648000	12894000	10806000	0
Ld1S_230257600	Galactose oxidase, central domain containing protein, putative	FC<2	0.289397	0.125475		21336000	19228000	18418000	28182000	28543000	30493000	22923000	23810000
Ld1S_360765300	oxidoreductase, putative	FC<2	0.289106	0.0382275		664490000	691990000	748120000	713070000	796080000	939550000	870530000	839750000
Ld1S_200196900	hypothetical protein	FC<2	0.288351	0.413275		27174000	16256000	29114000	19436000	46129000	32025000	27337000	13768000
Ld1S_290423500	5-histidylcysteine sulfoxide synthase, putative	FC<2	0.287775	0.275425		634880000	633280000	391590000	519650000	515050000	486630000	739620000	980140000
Ld1S_170143400	MSP (Major sperm protein) domain containing protein, putative	FC<2	0.287089	0.0959124		7545000	9571600	8968600	9973600	10671000	8905700	12396000	12155000
Ld1S_140084300	fatty acid elongase, putative	FC<2	0.286883	0.0784811		40078000	39745000	44284000	46709000	57125000	43578000	61220000	47895000
Ld1S_330588400	rhodanese-like domain containing protein, putative	FC<2	0.286495	0.168898		0	15606000	0	11820000	16667000	10693000	15785000	0
Ld1S_040798300	hypothetical protein	FC<2	0.285548	0.246561		6311200	6752600	4675800	5723300	6713100	4780800	0	10680000
Ld1S_220240300	hypothetical protein	FC<2	0.285547	0.218821		0	7279800	0	0	8079900	8898400	13737000	10060000
Ld1S_130068500	actin-like protein, putative	FC<2	0.285379	0.0635617		35298000	26280000	31008000	33569000	36826000	35274000	40810000	40183000
Ld1S_020187100	Mitochondrial outer membrane protein porin, putative	FC<2	0.285311	0.114305		906590000	973230000	861450000	1169700000	940290000	1373500000	1237700000	1226800000
Ld1S_060835600	basic, immunoglobulin-like variable motif containing. Function unknown	FC<2	0.285276	0.136256		0	3914500	0	0	0	3822400	0	4118900
Ld1S_360741800	serine/threonine protein phosphatase, putative	FC<2	0.284833	0.246879		20402000	18031000	28037000	37752000	28641000	35323000	26361000	32161000
Ld1S_260329500	chromosome 20 open reading frame 26. Function unknown	FC<2	0.284404	0.117087		33972000	35764000	35495000	38457000	54305000	49863000	40561000	33223000
Ld1S_210211600	serine/threonine-protein kinase, putative	FC<2	0.284129	0.240944		14057000	12158000	16714000	8071400	12837000	15537000	19214000	13227000
Ld1S_360736800	universal minicircle sequence binding protein (fragment);universal minicircle sequence binding protein, putative	FC<2	0.283606	0.525686		0	20112000	0	34452000	19444000	0	17809000	77172000
Ld1S_310500100	cytoskeleton-associated protein CAP5.5, putative	FC<2	0.283381	0.0937348		896590000	832880000	882830000	1207400000	1287200000	1157100000	1124700000	1042500000
Ld1S_360779800_pseudogene	emp24/gp25L/p24 family/GOLD, putative	FC<2	0.283179	0.119426		4377100	5763400	5665600	0	6175700	6766600	6388500	7991400
Ld1S_050815100	nuclear receptor binding factor-like protein	FC<2	0.283086	0.280385		35150000	34362000	24358000	15886000	39671000	32876000	26798000	29314000
Ld1S_350685700	calcium motive p-type ATPase, putative	FC<2	0.28226	0.0900337		235850000	300760000	276500000	279720000	338790000	394310000	328800000	273180000
Ld1S_230250800	hypothetical protein	FC<2	0.282015	0.0741595		632110000	730820000	765540000	803980000	767450000	995940000	900130000	903250000
Ld1S_280396800	hypothetical protein	FC<2	0.28177	0.0610413		0	5402100	6467900	5643700	6494500	7352300	6228300	7682000
Ld1S_230251700	hypothetical protein	FC<2	0.281328	0.10372		0	12648000	8637900	9525700	13312000	10552000	12765000	11232000
Ld1S_070846700	acetylornithine deacetylase-like protein	FC<2	0.28073	0.0448841		144280000	124370000	132150000	132530000	147370000	157260000	170190000	173530000
Ld1S_340638400	ubiquitin-like protein	FC<2	0.280695	0.101158		82592000	93947000	80534000	74339000	100820000	104870000	120820000	79190000
Ld1S_340623300	CBF/Mak21 family, putative	FC<2	0.280618	0.237062		15978000	25052000	23985000	13734000	23345000	17778000	27351000	25290000
Ld1S_360758900	cysteine synthase	FC<2	0.280536	0.0442576		854560000	798220000	760460000	828680000	1052900000	874090000	1054900000	963770000
Ld1S_150095000	cytochrome b5-like Heme/Steroid binding domain containing protein, putative	FC<2	0.280211	0.270218		17591000	11140000	13454000	18361000	25558000	15954000	20444000	12629000
Ld1S_240280000	triosephosphate isomerase	FC<2	0.279969	0.0400029		2395800000	2104100000	2403300000	2510800000	2877300000	2903900000	2870200000	2756600000
Ld1S_240273000	protein phosphatase 4, regulatory subunit 4. Signal transduction mechanisms	FC<2	0.279745	0.0917029		35289000	37877000	28026000	31993000	46908000	35007000	43496000	36444000
Ld1S_320559200	cyclic nucleotide-binding domain containing protein, putative	FC<2	0.279514	0.0738594		11285000	9366700	11360000	8475500	13271000	12149000	10867000	12608000
Ld1S_240277100	hypothetical protein	FC<2	0.27887	0.0782888		8464600	9666600	11241000	8881200	10232000	11288000	13014000	11775000
Ld1S_060837600	threonine ammonia-lyase	FC<2	0.278686	0.0956554		111200000	107470000	87756000	75016000	116350000	124480000	105880000	111100000
Ld1S_340614000_pseudogene	protein kinase, putative	FC<2	0.278638	0.104283		19361000	19854000	18539000	19679000	19223000	22497000	23029000	30490000
Ld1S_350687400	hypothetical protein	FC<2	0.275449	0.121272		10762000	12239000	15293000	13886000	16929000	17923000	15519000	12749000
Ld1S_100024300	adenosine deaminase. Nucleotide transport and metabolism	FC<2	0.275435	0.105673		15596000	21354000	17044000	13555000	19420000	20359000	19070000	21901000
Ld1S_270356300	replication factor C, subunit 4, putative	FC<2	0.274531	0.0981756		63659000	50065000	58898000	57976000	87944000	68701000	63883000	60361000
Ld1S_310517500	succinyl-diaminopimelate desuccinylase-like protein;cytosolic nonspecific dipeptidase, putative	FC<2	0.274388	0.163776		387880000	387730000	383400000	640550000	545470000	516680000	525370000	533790000
Ld1S_290426300	hypothetical protein	FC<2	0.274204	0.216824		6581100	0	0	0	0	0	7563400	7762600
Ld1S_220233200	hypothetical protein	FC<2	0.274167	0.109536		192290000	199530000	254310000	224950000	217300000	281670000	302600000	253440000
Ld1S_220236900	Dynamin family, putative	FC<2	0.274152	0.0797118		11650000	12566000	12979000	14358000	13485000	16719000	14737000	17559000
Ld1S_350674400	aldose 1-epimerase, putative	FC<2	0.273552	0.184036		47995000	47956000	63001000	72945000	65813000	57566000	67336000	88521000
Ld1S_130065100	actyltransferase-like protein	FC<2	0.273414	0.0413776		19187000	16917000	17971000	17041000	20372000	21482000	21154000	22915000
Ld1S_240287400	adaptor complex AP-3 small subunit, putative	FC<2	0.272875	0.319425		18323000	0	0	0	0	24699000	0	28779000
Ld1S_250296800	hypothetical protein	FC<2	0.272692	0.103177		0	9518000	6945200	0	10588000	8492500	9152700	10318000
Ld1S_140091300	DnaJ domain containing protein, putative	FC<2	0.272627	0.244061		130980000	132450000	243780000	193530000	204360000	246500000	200250000	172780000
Ld1S_220246700	mak-16-like RNA binding protein, putative	FC<2	0.272434	0.241593		0	6631600	0	11977000	0	8363400	0	10485000
Ld1S_260340800	hypothetical protein	FC<2	0.271501	0.19237		5546300	8031300	7631800	0	6805200	7262800	7942000	8197300
Ld1S_350690800	hypothetical protein	FC<2	0.271449	0.326777		13823000	11115000	24932000	11228000	21190000	19981000	13525000	15942000
Ld1S_200190400	histone chaperone ASF1A	FC<2	0.271076	0.177023		8835300	6920200	5741000	7307000	6985600	0	0	7804200
Ld1S_110045900	hypothetical protein	FC<2	0.269305	0.192039		12126000	7913300	10110000	13313000	0	13148000	10129000	13687000
Ld1S_270369800	protein kinase-like protein	FC<2	0.268434	0.258059		8442100	5182600	8190700	6336900	11352000	7525600	6021700	9291600
Ld1S_350677300	thioredoxin-like protein	FC<2	0.267633	0.128367		103010000	152210000	117380000	93976000	130450000	146340000	138950000	136940000
Ld1S_200202200	Raptor N-terminal CASPase like domain containing protein, putative	FC<2	0.267318	0.271977		0	2295900	0	0	2476500	2199200	2349700	0
Ld1S_260342900	hypothetical protein	FC<2	0.267204	0.310046		18864000	24952000	25184000	12630000	19989000	33774000	21588000	21549000
Ld1S_360792900	2,3-bisphosphoglycerate-independent phosphoglycerate mutase	FC<2	0.266393	0.0657938		1344000000	1351900000	1308800000	1667300000	1699800000	1740800000	1706100000	1643800000
Ld1S_140092700	Mitochondrial pyruvate carrier 2	FC<2	0.266392	0.165404		23601000	20412000	29448000	34050000	30888000	28198000	34373000	33770000
Ld1S_150100100_pseudogene	CRAL/TRIO domain containing protein, putative	FC<2	0.266135	0.244551		80610000	97973000	111410000	62376000	139500000	97403000	80311000	105190000
Ld1S_360767300	Regulatory particle triple-A ATPase subunit 6	FC<2	0.265847	0.0565096		156960000	150650000	150660000	163120000	194020000	191590000	200950000	162580000
Ld1S_340648100	hypothetical protein	FC<2	0.265699	0.295879		13457000	14765000	18826000	15351000	11549000	26496000	20176000	19429000
Ld1S_210216200	thymidine kinase, putative	FC<2	0.265289	0.102752		22594000	20639000	25124000	22318000	23759000	23871000	29840000	32238000
Ld1S_300455700	hypothetical protein	FC<2	0.26516	0.140914		127790000	124320000	97730000	128520000	114800000	151540000	137960000	173420000
Ld1S_180150900_pseudogene	phosphatidic acid phosphatase, putative	FC<2	0.265155	0.358491		3924700	0	3878000	0	0	4092100	6705400	4158600
Ld1S_310500000	calpain-like cysteine peptidase, putative	FC<2	0.264877	0.342021		0	0	0	4997200	10451000	9776600	9263700	4970900
Ld1S_280384700	RAD50 DNA repair-like protein	FC<2	0.263738	0.0496514		47996000	46681000	39783000	43442000	53362000	53138000	53943000	52596000
Ld1S_330594000	RNA recognition motif. (a.k.a. RRM, RBD, or RNP domain), putative	FC<2	0.263469	0.130943		21968000	27645000	19609000	19167000	24305000	25469000	31717000	24136000
Ld1S_230252200	p-glycoprotein e (fragment);pentamidine resistance protein 1;ATP-binding cassette protein subfamily C, member 1, putative (fragment);ATP-binding cassette protein subfamily C, member 5, putative (fragment);ATP-binding cassette protein subfamily C, member 6	FC<2	0.263119	0.509596		36621000	76356000	113770000	133190000	91568000	150020000	82877000	77192000
Ld1S_290433900	hypothetical protein	FC<2	0.262775	0.142288		11892000	9543900	14958000	13516000	16680000	14100000	15533000	13015000
Ld1S_090889700	Radial spoke protein 11	FC<2	0.261977	0.339055		0	0	8129000	17981000	0	19312000	13843000	10948000
Ld1S_040808300_pseudogene	hypothetical protein	FC<2	0.261578	0.0684209		5137700	4646500	5431500	4495100	6052700	6058900	6344500	5173500
Ld1S_250314200	Mad2-like HORMA domain containing protein	FC<2	0.261293	0.0924183		10333000	0	0	11518000	12212000	12226000	11060000	0
Ld1S_360788000	ubiquitin-protein ligase, putative	FC<2	0.261019	0.159957		9112400	10928000	0	7771800	9596200	9641600	9801900	13832000
Ld1S_360770700	hypothetical protein	FC<2	0.260314	0.167223		16065000	0	0	15065000	0	18763000	14050000	22478000
Ld1S_360722600	dolicholphosphate-mannose synthase, putative	FC<2	0.259281	0.10975		34785000	47008000	43185000	40057000	49277000	41928000	49507000	56750000
Ld1S_360781800	Rab3 GTPase-activating protein regulatory subunit N-terminus, putative	FC<2	0.258866	0.287083		40732000	0	49312000	0	35593000	42107000	64412000	48247000
Ld1S_210221700	hypothetical protein	FC<2	0.258237	0.144347		6458000	7754400	9038800	6483500	7467400	8282900	9421400	10305000
Ld1S_340661100	hypothetical protein	FC<2	0.25785	0.207988		38559000	26942000	25174000	35910000	48599000	35270000	36685000	30527000
Ld1S_360719400	histone H4	FC<2	0.257084	0.164621		6142600000	4788000000	6272700000	6797600000	6424900000	8897300000	7443600000	6011300000
Ld1S_060835100	hypothetical protein	FC<2	0.256678	0.197849		14078000	8870500	10661000	8160900	14520000	12179000	0	12216000
Ld1S_190179900	mitogen-activated protein kinase 4	FC<2	0.256628	0.143602		11162000	13778000	15206000	10353000	12646000	15055000	15819000	16376000
Ld1S_360727300	zinc finger protein family member, putative	FC<2	0.256542	0.0995366		683010000	699540000	738240000	797850000	962120000	996530000	814490000	733940000
Ld1S_260333200	dynein heavy chain (pseudogene), putative;Inner arm dynein 5-1;dynein heavy chain, putative;dynein heavy chain, cytosolic, putative	FC<2	0.256434	0.16424		117480000	169790000	176570000	146790000	204780000	192550000	182570000	146220000
Ld1S_360725300	cdc2-related kinase 3, putative	FC<2	0.256299	0.16349		69775000	61870000	61335000	54087000	68274000	56315000	83249000	91062000
Ld1S_360719500	hypothetical protein	FC<2	0.256152	0.195034		26201000	24846000	36395000	38031000	35627000	40135000	41702000	30742000
Ld1S_300483000	reticulon domain protein, 22 kDa potentially aggravating protein (paple22)	FC<2	0.255457	0.246702		118920000	134020000	185090000	198490000	156440000	201910000	163820000	229760000
Ld1S_340647000	regulatory subunit of protein kinase a-like protein	FC<2	0.255322	0.100585		293710000	276090000	256910000	359220000	353650000	373870000	350060000	328180000
Ld1S_300488500	homoserine kinase	FC<2	0.255185	0.253263		91428000	52029000	44030000	56664000	79822000	63229000	70324000	67844000
Ld1S_340621000	hypothetical protein	FC<2	0.254301	0.0734903		0	0	8688400	0	0	9369900	9769100	9139800
Ld1S_050818700	hypothetical protein	FC<2	0.254209	0.286316		22500000	25379000	27509000	12974000	28326000	22617000	28256000	22781000
Ld1S_290444000	inosine-adenosine-guanosine-nucleosidehydrolase, putative	FC<2	0.253622	0.127099		113920000	110000000	154350000	151200000	149470000	153590000	159390000	161460000
Ld1S_250317500	hypothetical protein	FC<2	0.253553	0.155345		43546000	50994000	60994000	56177000	71332000	71225000	60073000	50353000
Ld1S_300484600	Stabilization of polarity axis, putative	FC<2	0.253461	0.0622824		8076400	8687100	7609700	7899100	9757700	10244000	8611900	9892800
Ld1S_190164200	histone H2B	FC<2	0.253015	0.096869		5142400000	5870800000	6366400000	6859200000	7333100000	7908300000	6844000000	6699000000
Ld1S_190166200	centrosomal protein of 104 kDa	FC<2	0.252831	0.192155		6396400	5370300	7118300	4310100	8224600	6442800	7038700	5695800
Ld1S_300485900	succinate dehydrogenase subunit 3	FC<2	0.252586	0.294226		71918000	100890000	95129000	53914000	78801000	113780000	110190000	75876000
Ld1S_360788400	poly(A)-specific ribonuclease PARN, putative	FC<2	0.252044	0.323191		0	0	34704000	20830000	25815000	26933000	46026000	35092000
Ld1S_060840500	hypothetical protein	FC<2	0.251456	0.22067		0	10672000	11441000	9697600	9621500	15783000	14619000	9827800
Ld1S_350675900_pseudogene	Selenoprotein T, putative	FC<2	0.25128	0.226622		5589000	8222800	7453800	7365400	7410000	7605200	7535500	11925000
Ld1S_360757400	Charged multivesicular body protein 3, putative	FC<2	0.251243	0.106349		23790000	31509000	27727000	24176000	35819000	32814000	30349000	28270000
Ld1S_180147700	ADP-ribosylation factor-like protein 2-binding protein, putative	FC<2	0.250743	0.116494		17141000	16155000	16072000	20863000	17884000	21030000	23087000	21431000
Ld1S_240293300	transketolase	FC<2	0.250523	0.130868		709820000	828160000	914640000	1043400000	948660000	982300000	1074000000	1122700000
Ld1S_350714500	tubulin tyrosine ligase, putative	FC<2	0.250521	0.243185		17181000	15781000	10780000	10102000	15344000	12520000	17623000	17468000
Ld1S_230268100	succinate dehydrogenase and fumarate reductase iron-sulfur protein, putative	FC<2	0.250319	0.135948		191020000	213270000	222500000	264740000	219320000	286640000	274920000	277940000
Ld1S_350695800	hypothetical protein	FC<2	0.249712	0.0857188		56359000	51633000	54043000	47616000	73720000	54987000	60686000	60832000
Ld1S_040804300	Tir chaperone protein (CesT) family/PDZ domain containing protein, putative	FC<2	0.249369	0.237089		17880000	20325000	20274000	26852000	33491000	27855000	20402000	20753000
Ld1S_270369200	dynein heavy chain (pseudogene), putative;Inner arm dynein 5-1;dynein heavy chain, putative;dynein heavy chain, cytosolic, putative	FC<2	0.248899	0.0515451		122880000	121330000	122160000	114370000	151770000	134670000	145480000	139680000
Ld1S_060841400	peripherally associated ATOM36	FC<2	0.248633	0.246249		82767000	89437000	110620000	54271000	93905000	108510000	96674000	89886000
Ld1S_210210100	mitochondrial structure specific endonuclease I (SSE-1), putative	FC<2	0.248477	0.376232		16621000	15664000	15284000	8520200	21061000	16035000	19419000	10296000
Ld1S_080862200	hypothetical protein	FC<2	0.248389	0.445344		0	6950100	0	19518000	0	11719000	0	17673000
Ld1S_130075500	hypothetical protein	FC<2	0.248091	0.0935513		96370000	110370000	104590000	107130000	130910000	138280000	126060000	103900000
Ld1S_360749100	hypothetical protein	FC<2	0.248039	0.185286		0	0	3712900	0	0	4152500	3798800	5005400
Ld1S_030454200	Amidohydrolase family, putative	FC<2	0.247693	0.383068		33868000	34792000	51353000	39389000	30186000	57449000	37913000	72042000
Ld1S_350673700	hypothetical protein	FC<2	0.24701	0.184166		101200000	116670000	138100000	148100000	119120000	155610000	151760000	170270000
Ld1S_250315900	Histone RNA hairpin-binding protein RNA-binding domain containing protein, putative	FC<2	0.246767	0.112471		5861900	5742000	6777700	6389500	6091700	7545700	7517000	8361900
Ld1S_230264400	Leucine Rich repeats (2 copies), putative	FC<2	0.246654	0.56824		7895100	13160000	35915000	11585000	15378000	0	14261000	27352000
Ld1S_160113000	protein tyrosine phosphatase-likie protein	FC<2	0.246519	0.187318		27195000	19763000	27443000	32174000	27895000	36653000	29490000	31175000
Ld1S_360784100	WW domain-containing protein	FC<2	0.246394	0.138792		7161900	6181800	5327600	5491800	8745900	6900700	7012600	6060400
Ld1S_360732700	fructose-1,6-bisphosphate aldolase	FC<2	0.246354	0.0771665		2277300000	2373400000	2510500000	2589600000	2664400000	2888500000	2794500000	3234800000
Ld1S_350674900	casein kinase I, putative;casein kinase, putative	FC<2	0.246288	0.0845258		280970000	290530000	303600000	353710000	342140000	361910000	379100000	369660000
Ld1S_340655200	Ankyrin repeats (3 copies)/Ankyrin repeats (many copies), putative	FC<2	0.246102	0.111864		37498000	46025000	46698000	48827000	47004000	51403000	55019000	58568000
Ld1S_120051900	vacuolar ATP synthase subunit, putative	FC<2	0.245088	0.158828		97323000	83814000	116860000	83521000	93976000	110280000	115100000	131680000
Ld1S_160126700	hypothetical protein	FC<2	0.243708	0.402749		7434800	9344200	13904000	16950000	9711900	17233000	12891000	14915000
Ld1S_350713500	Histidine phosphatase superfamily (branch 1), putative	FC<2	0.243585	0.0942625		22798000	21864000	24824000	19584000	24539000	28683000	28084000	24086000
Ld1S_140088900	kinesin K39, putative (fragment)	FC<2	0.243365	0.147636		147180000	132020000	144720000	170450000	147370000	210770000	185330000	163490000
Ld1S_340642900	protein phosphatase 2C-like protein	FC<2	0.243039	0.0832537		39885000	36135000	42704000	41065000	49684000	48618000	49679000	41318000
Ld1S_140080900	Protein of unknown function (DUF1253), putative	FC<2	0.24231	0.248023		19201000	23451000	17254000	21311000	29357000	19947000	18090000	30600000
Ld1S_250298300	Putative intraflagellar transport protein F6	FC<2	0.24173	0.111305		70552000	85476000	80558000	95261000	103030000	103910000	88243000	95752000
Ld1S_290426000	hypothetical protein	FC<2	0.241401	0.153747		13334000	11499000	13483000	9639400	14982000	11535000	15893000	14169000
Ld1S_200203900	hypothetical protein	FC<2	0.240829	0.216914		3874600	3705200	4086300	4978200	3689900	6142100	5279800	4758600
Ld1S_250297500	electron transfer flavoprotein, putative	FC<2	0.240795	0.122013		288140000	270060000	320590000	347950000	391390000	368680000	385340000	304350000
Ld1S_330602400	Solute carrier (proton/amino acid symporter), TRAMD3 or PAT1, putative	FC<2	0.240714	0.118916		30414000	26186000	24382000	24012000	33135000	27545000	27835000	35774000
Ld1S_240293800	3-hydroxy-3-methylglutaryl-CoA synthase, putative	FC<2	0.240498	0.126778		2025600000	2185500000	2656900000	2650800000	2549200000	3070900000	2689800000	2884400000
Ld1S_290416600	UBX domain-containing protein	FC<2	0.240487	0.159571		34429000	40180000	42928000	32701000	45700000	52985000	43794000	35672000
Ld1S_340624100	Transcription factor Pcc1, putative	FC<2	0.239615	0.279633		12133000	0	0	6340200	12559000	9867700	11074000	11746000
Ld1S_240278600	mitochondrial translocase subunit, putative	FC<2	0.239536	0.137966		5426300	6269200	5071700	6803200	6134300	7377400	6518600	7730200
Ld1S_320536300	kinesin motor domain containing protein, putative	FC<2	0.238708	0.153359		41035000	42887000	31296000	32914000	45915000	37217000	49926000	41187000
Ld1S_270357500	amino acid transporter aATP11, putative	FC<2	0.238704	0.159335		285250000	296370000	265380000	272010000	300710000	376400000	397500000	262910000
Ld1S_350718200	p21 antigen protein	FC<2	0.238293	0.200231		105030000	94035000	68533000	110460000	120860000	116230000	93612000	110080000
Ld1S_340625300	hypothetical protein	FC<2	0.238045	0.304512		11218000	12587000	14752000	9180800	11153000	10925000	15681000	19365000
Ld1S_250303800	hypothetical protein	FC<2	0.237763	0.158032		51375000	64709000	74268000	74516000	73462000	73205000	76324000	86656000
Ld1S_340661000	hypothetical protein	FC<2	0.237556	0.202732		35439000	40489000	39484000	27865000	45376000	31957000	43407000	48461000
Ld1S_300474700	microtubule associated protein xmap215	FC<2	0.237018	0.14313		85908000	81227000	83539000	75078000	116900000	77846000	105820000	87683000
Ld1S_150100500	hypothetical protein	FC<2	0.23672	0.370995		9655200	0	6858600	4934600	7683600	12305000	8358000	5895300
Ld1S_200206200	soluble n-ethylmaleimide sensitive factor, putative	FC<2	0.236003	0.38588		20343000	35307000	30203000	44954000	29110000	31764000	40872000	49644000
Ld1S_050811200	Leucine Rich repeat/Leucine rich repeat/Leucine Rich Repeat, putative	FC<2	0.235785	0.0955439		29915000	25176000	23581000	26639000	29957000	33987000	30300000	29486000
Ld1S_020185000	small GTP binding protein rab6-like protein	FC<2	0.235696	0.400916		7821500	12627000	16270000	12743000	10303000	18436000	11477000	18055000
Ld1S_170132100	peter pan protein. Translation, ribosomal structure and biogenesis	FC<2	0.235533	0.199772		29150000	32564000	48908000	31873000	42910000	39031000	43558000	38972000
Ld1S_180151200	paralyzed flagella protein 20	FC<2	0.235249	0.377999		0	15595000	12197000	0	24218000	24285000	19367000	18401000
Ld1S_030451200	hypothetical protein	FC<2	0.234946	0.188837		0	0	0	9798800	13247000	10516000	0	11085000
Ld1S_290440100	acyltransferase, putative	FC<2	0.234855	0.198401		5764900	5134100	5453400	6213300	6491700	6401300	8852900	5227900
Ld1S_210225900	hypothetical protein	FC<2	0.233662	0.199624		20743000	18956000	16109000	12495000	22447000	20456000	18164000	18138000
Ld1S_260334000	hypothetical protein	FC<2	0.233624	0.417727		41071000	16628000	34033000	32172000	30804000	39023000	44026000	27004000
Ld1S_350688600	aminopeptidase P, putative	FC<2	0.233312	0.0881856		319880000	287610000	308370000	320870000	321940000	375050000	379440000	379420000
Ld1S_140083700	fatty acid elongase, putative	FC<2	0.2329	0.277076		60656000	81651000	71442000	87449000	74642000	121710000	70180000	92568000
Ld1S_340633300	p25-alpha, putative	FC<2	0.232663	0.22122		408760000	454550000	433040000	498250000	598420000	683310000	455920000	409890000
Ld1S_060841100	deoxyribose-phosphate aldolase, putative	FC<2	0.232633	0.162892		211240000	259570000	318390000	242240000	284300000	319260000	271680000	326870000
Ld1S_330583400	intraflagellar transport protein 57/55, putative	FC<2	0.232106	0.0928498		24162000	26583000	28715000	22248000	30361000	30369000	28855000	29353000
Ld1S_140080100	threonine synthase, putative	FC<2	0.231889	0.165628		58719000	48572000	65521000	57051000	81311000	65228000	69391000	55099000
Ld1S_150103500	ATP-binding cassette protein subfamily G, member 4, putative	FC<2	0.231799	0.223841		0	27200000	25209000	20685000	26914000	23718000	34211000	22883000
Ld1S_190165100	Associated kinase of Tb14-3-3, putative	FC<2	0.2316	0.116454		181410000	205550000	211780000	212480000	248500000	239370000	265720000	201760000
Ld1S_330593500	WD domain, G-beta repeat, putative	FC<2	0.231343	0.138468		5448300	7065100	5163300	0	6247000	6728900	0	6961400
Ld1S_330604700	hypothetical protein	FC<2	0.230321	0.109706		810600000	870020000	810180000	912800000	880370000	1127300000	963340000	1033100000
Ld1S_310495900	cyclophilin, putative	FC<2	0.230274	0.322702		49377000	73000000	55779000	99102000	69358000	85055000	89212000	71690000
Ld1S_310497800	Required for endonucleolytic cleavage during polyadenylation-dependent pre-mRNA 3'-end formation (By similarity). RNA processing and modification	FC<2	0.230184	0.24213		23056000	26260000	19624000	27723000	21227000	30961000	34348000	27623000
Ld1S_360740600	phosphomannomutase, putative	FC<2	0.229639	0.17334		749360000	964550000	1011200000	1084900000	1058200000	1005100000	1289900000	1092500000
Ld1S_030446400	hypothetical protein	FC<2	0.229552	0.130222		8009200	0	8228700	5983200	9106700	8910800	8889800	8829800
Ld1S_200194300	TFIIH basal transcription factor subunit, putative	FC<2	0.229478	0.2587		3421500	3043300	3702500	0	0	3468000	0	0
Ld1S_220237600	kinesin, putative	FC<2	0.229472	0.241794		0	0	0	6303400	0	6776200	10430000	5595600
Ld1S_140092500	cytoskeleton associated protein, putative	FC<2	0.228478	0.129498		514560000	590300000	597150000	676950000	634980000	757460000	733230000	656000000
Ld1S_060840100	Leucine Rich Repeat, putative	FC<2	0.228226	0.10637		17089000	15053000	17287000	17423000	17791000	21097000	21199000	18334000
Ld1S_310531400	hypothetical protein	FC<2	0.228137	0.454329		0	0	0	7510000	10176000	4027800	0	0
Ld1S_080870700	hypothetical protein	FC<2	0.227869	0.200664		79257000	95684000	101180000	82897000	79464000	116760000	110850000	116330000
Ld1S_180160500	pyruvate dehydrogenase E1 component alpha subunit, putative	FC<2	0.226899	0.159456		502360000	612440000	514470000	689390000	614430000	713220000	638010000	732140000
Ld1S_320566800	Miro-like protein, putative	FC<2	0.226815	0.132368		125050000	101530000	121780000	96582000	147470000	126640000	129570000	115740000
Ld1S_250310200	DNA-directed RNA polymerase I subunit RPB10, putative	FC<2	0.226438	0.398966		14283000	7388100	17097000	14787000	18449000	16210000	12056000	0
Ld1S_210228200	protein kinase, putative	FC<2	0.226302	0.181352		28804000	19759000	0	20184000	0	22914000	27176000	28602000
Ld1S_030451900	Aminoacyl-tRNA editing domain containing protein, putative	FC<2	0.225539	0.146171		36157000	38042000	36960000	46911000	46837000	47399000	39569000	50737000
Ld1S_270367900	Eukaryotic translation initiation factor 4E-1	FC<2	0.225118	0.216669		35235000	34945000	47937000	38722000	52808000	48682000	47889000	34654000
Ld1S_360792700	hypothetical protein	FC<2	0.224821	0.182526		39771000	51719000	50444000	54975000	59804000	66128000	56303000	47781000
Ld1S_100025000	small GTP-binding protein Rab11, putative	FC<2	0.223889	0.13356		200860000	181330000	246890000	207060000	274270000	234180000	235540000	228960000
Ld1S_360763900	hypothetical protein	FC<2	0.223858	0.141794		67971000	58113000	78433000	71154000	87211000	75605000	71523000	86952000
Ld1S_230256400	poly(A)-specific ribonuclease PARN, putative	FC<2	0.223035	0.495508		20369000	18974000	13427000	29720000	29948000	25745000	29581000	12550000
Ld1S_070850000	ras-related protein rab-14, putative	FC<2	0.222603	0.286275		32186000	18843000	18143000	27492000	29685000	27198000	28680000	24217000
Ld1S_270366200	proteasome regulatory non-ATP-ase subunit 3, putative	FC<2	0.222539	0.12603		154880000	173410000	169850000	160460000	178210000	229860000	185330000	178700000
Ld1S_250298200	ubiquitin carboxyl-terminal hydrolase, putative	FC<2	0.222353	0.287228		95249000	97826000	102310000	62125000	120400000	81228000	92556000	121200000
Ld1S_200195300	hypothetical protein	FC<2	0.221697	0.249615		15947000	18076000	14535000	19445000	18458000	15724000	19494000	26626000
Ld1S_280390600	hypothetical protein	FC<2	0.221661	0.47976		31873000	46811000	66019000	76601000	50602000	78104000	44164000	79923000
Ld1S_200195700	RWD domain-containing protein	FC<2	0.220946	0.173763		11558000	13081000	14177000	14567000	14728000	12830000	17376000	17547000
Ld1S_120047500	ornithine decarboxylase, putative	FC<2	0.220933	0.15313		25286000	24982000	23165000	20337000	26817000	24551000	33224000	25103000
Ld1S_290436800	VIT family, putative	FC<2	0.220374	0.0955627		14930000	13460000	14510000	12336000	16970000	15726000	15097000	16448000
Ld1S_360721800	peptidyl-prolyl cis-trans isomerase, putative	FC<2	0.219861	0.151653		119250000	140840000	122770000	128160000	137060000	132900000	181570000	146990000
Ld1S_200201000	phosphatidylinositol 3-kinase, putative	FC<2	0.21887	0.307946		19299000	23510000	26494000	20508000	23391000	24678000	38248000	20485000
Ld1S_010007500	Calmodulin-binding, putative	FC<2	0.218723	0.4961		20530000	11683000	24787000	21976000	15416000	37869000	22023000	18636000
Ld1S_300469700	ama1 protein, putative	FC<2	0.218295	0.242103		2600700	2335300	3038400	3929700	3133200	0	3604700	3610400
Ld1S_350679800	NLI interacting factor-like phosphatase/Zinc finger C-x8-C-x5-C-x3-H type (and similar), putative	FC<2	0.217848	0.550293		72912000	54377000	47406000	32685000	57017000	118040000	39481000	42295000
Ld1S_350672600	actin-like protein, putative	FC<2	0.217345	0.133254		9969300	11048000	10002000	9068200	11646000	10954000	10489000	13639000
Ld1S_310511400	hypothetical protein	FC<2	0.217123	0.250438		48753000	48491000	48022000	73667000	63405000	56989000	74291000	56881000
Ld1S_140092000	hypothetical protein	FC<2	0.216518	0.472519		11626000	24409000	20962000	30455000	18706000	23538000	32288000	23227000
Ld1S_360764600	hypothetical protein	FC<2	0.215767	0.302051		4016400	2781500	2879300	0	3508400	0	0	2933800
Ld1S_110043200	Lanosterol 14-alpha demethylase	FC<2	0.215569	0.189175		309370000	347270000	340220000	462620000	394800000	412050000	420410000	449470000
Ld1S_360769300	myosin heavy chain kinase a-like protein	FC<2	0.215376	0.405463		30024000	38092000	37763000	23080000	25847000	52357000	42947000	31162000
Ld1S_360730500	Flagellar C1a complex subunit C1a-32, putative	FC<2	0.214983	0.168416		14595000	15454000	16931000	19077000	18241000	19121000	17034000	22255000
Ld1S_360744600	glucokinase	FC<2	0.214901	0.189213		79000000	65309000	77975000	62470000	104230000	72648000	79890000	75385000
Ld1S_300482000	heat shock 70-related protein 1, mitochondrial precursor, putative (fragment)	FC<2	0.214768	0.229998		11684000	13483000	14111000	14837000	13698000	15452000	20719000	13642000
Ld1S_220248100	hypothetical protein	FC<2	0.214738	0.439797		16650000	15502000	18472000	9849500	28817000	15096000	14014000	13971000
Ld1S_240295100	ATP:cob(I)alamin adenosyltransferase, putative	FC<2	0.214496	0.220256		44085000	35403000	33650000	32394000	33442000	43231000	42250000	50483000
Ld1S_360726100	Mitochondrial ATP synthase epsilon chain, putative	FC<2	0.21431	0.277484		110510000	113930000	105870000	151050000	126820000	188190000	126650000	120670000
Ld1S_080870500	Zinc finger, C3HC4 type (RING finger), putative	FC<2	0.213844	0.295793		2830500	2238600	3201000	4242300	3330500	3821200	3253900	3759300
Ld1S_360776500	Adaptor protein complex AP-3 subunit beta-3	FC<2	0.213252	0.273964		0	11497000	7904600	7515000	11320000	8606200	12683000	10944000
Ld1S_220247400	cyclophilin, putative	FC<2	0.212978	0.347514		2958200000	2051100000	4234900000	0	4079000000	3779100000	3221300000	2896400000
Ld1S_350685200	ankyrin repeat protein, putative	FC<2	0.212601	0.306175		0	0	0	11702000	9780000	17674000	13109000	10500000
Ld1S_300474800	Intraflagellar transport complex B protein 46 C terminal, putative	FC<2	0.212188	0.263238		41256000	0	0	26501000	38127000	39711000	35060000	48144000
Ld1S_190180900	WD domain, G-beta repeat, putative	FC<2	0.211715	0.287766		114130000	82616000	138350000	83383000	123630000	117760000	134110000	100200000
Ld1S_290421200	U-box domain protein, putative	FC<2	0.21132	0.120512		128730000	134630000	143300000	151960000	162060000	171260000	166950000	146330000
Ld1S_170137800	VID27 cytoplasmic protein, putative	FC<2	0.211099	0.172769		45548000	54229000	62454000	59708000	57601000	65378000	68728000	63898000
Ld1S_250316000	General negative regulator of transcription subunit 5	FC<2	0.211063	0.206702		74117000	103530000	103370000	94869000	98214000	108540000	100310000	126340000
Ld1S_040797300	cAMP-specific phosphodiesterase, putative	FC<2	0.211036	0.308665		83105000	51521000	52306000	48694000	67197000	72754000	76277000	52499000
Ld1S_140091200	serine hydroxymethyltranferase (SHMT-S);serine hydroxymethyltransferase (SHMT-L)	FC<2	0.209759	0.142394		421390000	525660000	405360000	405850000	491470000	539070000	502590000	489570000
Ld1S_230251800	dynein heavy chain. Cytoskeleton	FC<2	0.209654	0.459845		0	4205000	3603500	7954800	7745900	5159200	4282600	4899200
Ld1S_110039500	hypothetical protein	FC<2	0.209631	0.482475		6678400	14492000	7897500	5887900	8683900	7603900	8816300	13824000
Ld1S_190179400	Tetratricopeptide repeat, putative	FC<2	0.208706	0.158115		233000000	241400000	307640000	285520000	299000000	289470000	323690000	314540000
Ld1S_300481000	zinc-finger protein, conserved	FC<2	0.208091	0.224823		12404000	9298700	10554000	9683300	12943000	9993000	10905000	0
Ld1S_280402400	glycerophosphoryl diester phosphodiesterase, putative	FC<2	0.208041	0.329893		16960000	18050000	16569000	30466000	23447000	23649000	24164000	20533000
Ld1S_250296700	Got1/Sft2-like family, putative	FC<2	0.20798	0.381168		0	0	0	4773500	8301700	3688100	0	0
Ld1S_110031700	NGG1 interacting factor 3-like protein	FC<2	0.207721	0.271953		4998600	5912900	5023900	5523300	5047700	5789600	5756900	8671200
Ld1S_130060000	mitochondrial DNA polymerase I protein B, putative	FC<2	0.207585	0.296375		11104000	12987000	15804000	14981000	12789000	13618000	20459000	17038000
Ld1S_340643100	Guanine nucleotide exchange factor in Golgi transport N-terminal/Sec7 domain/Domain of unknown function (DUF1981), putative	FC<2	0.207264	0.349841		11191000	10267000	13442000	10771000	17777000	15703000	8934700	11849000
Ld1S_130075000	hypothetical protein	FC<2	0.207202	0.298381		23676000	17563000	14961000	19691000	19214000	19739000	28937000	19826000
Ld1S_130062900	alpha tubulin	FC<2	0.207002	0.123867		41979000000	49549000000	43467000000	43683000000	56187000000	51203000000	52297000000	46600000000
Ld1S_120052900	alanine aminotransferase, putative	FC<2	0.206305	0.170945		222770000	216510000	281030000	234000000	255080000	303440000	291530000	249050000
Ld1S_070856800	hypothetical protein	FC<2	0.205935	0.143305		20740000	25821000	24502000	20534000	27453000	27498000	24504000	25781000
Ld1S_350679600	arginase	FC<2	0.205839	0.3595		346130000	383610000	465550000	588150000	379090000	478930000	578520000	612500000
Ld1S_250302400	hypothetical protein	FC<2	0.204897	0.353436		2748500	2885800	4299300	4289800	3064300	4164900	4158900	4864100
Ld1S_130070000	proteasome regulatory ATPase subunit 2, putative	FC<2	0.204804	0.0982044		281280000	283400000	303820000	285230000	330360000	322720000	330270000	346160000
Ld1S_240276100	Leucine Rich repeats (2 copies)/Leucine rich repeat, putative	FC<2	0.204776	0.294035		25159000	18812000	13135000	17085000	21197000	21024000	21502000	19556000
Ld1S_350702400	hypothetical protein	FC<2	0.204412	0.121804		432880000	484550000	454940000	411400000	490740000	560910000	499180000	503570000
Ld1S_330606700	dynein intermediate chain, putative	FC<2	0.204379	0.232546		61048000	59458000	49031000	79482000	70448000	71604000	74835000	66040000
Ld1S_040801600	adenylosuccinate lyase, putative	FC<2	0.204335	0.143755		211480000	229460000	239010000	204660000	230940000	285610000	263420000	240740000
Ld1S_150105600	hypothetical protein	FC<2	0.204006	0.230962		6847800	0	6567300	5976400	6535500	6913700	6661100	6790300
Ld1S_180146800	RNA-binding protein 27, putative	FC<2	0.203973	0.232672		0	0	4518900	3754400	5660800	0	0	5253300
Ld1S_210214200	hypothetical protein	FC<2	0.203175	0.493811		7839900	15070000	10004000	5935400	15158000	7808900	10007000	10403000
Ld1S_210221400	hypoxanthine-guanine phosphoribosyltransferase	FC<2	0.202069	0.211185		318970000	291480000	316350000	224100000	293190000	341480000	366960000	314160000
Ld1S_340643300	Coiled-coil and C2 domain-containing protein	FC<2	0.202069	0.126194		242820000	226430000	252080000	251030000	256670000	287810000	272650000	302490000
Ld1S_060836900	hypothetical protein	FC<2	0.201843	0.335138		5078100	6541900	8239700	4838900	7641000	8433700	0	5900300
Ld1S_170138900	ysine decarboxylase-like protein	FC<2	0.201562	0.107776		289570000	265090000	279990000	263500000	340700000	299400000	314200000	308990000
Ld1S_210210400	calcineurin B subunit, putative	FC<2	0.201398	0.180326		4540400	5623100	6299200	5138400	5733700	6218600	6672500	6071200
Ld1S_310524700	hypothetical protein	FC<2	0.200467	0.241575		4101100	3562900	3208400	0	3549400	4454400	5106400	4413700
Ld1S_110039000	hypothetical protein	FC<2	0.200458	0.134633		13499000	12082000	10631000	0	13658000	14359000	13116000	13837000
Ld1S_270359600	WD domain, G-beta repeat, putative	FC<2	0.199248	0.260964		41217000	45907000	44043000	35273000	38669000	60901000	49153000	44122000
Ld1S_350676500	NADH-dependent fumarate reductase-like protein;NADH-dependent fumarate reductase, putative	FC<2	0.198812	0.138489		1270000000	1411500000	1446500000	1203800000	1422100000	1519000000	1540500000	1627800000
Ld1S_180152200	Flagellar-associated PapD-like, putative	FC<2	0.198341	0.259572		16266000	15594000	14907000	11618000	21262000	14029000	16971000	15040000
Ld1S_350714600	hypothetical protein	FC<2	0.197964	0.236165		118260000	164960000	128720000	150160000	147360000	139600000	181420000	174920000
Ld1S_150102300	hypothetical protein	FC<2	0.197748	0.253505		27430000	33988000	36110000	32157000	31893000	31744000	44677000	41412000
Ld1S_350686500	short chain dehydrogenase, putative	FC<2	0.197448	0.202759		107430000	128640000	121880000	146910000	134930000	163090000	146420000	132770000
Ld1S_350684400	ribosomal protein L32-like protein	FC<2	0.197445	0.158254		29191000	29600000	32485000	31152000	30546000	36137000	34788000	39366000
Ld1S_210215900	Flagellum attachment zone protein 6	FC<2	0.197415	0.164654		41229000	49441000	45331000	52469000	50360000	58019000	54540000	52593000
Ld1S_350694600	pentatricopeptide repeat domain containing protein, putative	FC<2	0.197157	0.386314		8334500	6689400	6109700	0	0	6004100	0	0
Ld1S_010011500	HSP70-like protein	FC<2	0.196961	0.446251		33526000	29064000	33639000	60258000	37852000	35831000	43040000	58417000
Ld1S_360782800	flagellum targeting protein kharon1, putative	FC<2	0.196705	0.250118		442800000	500910000	423320000	632200000	522960000	574010000	530470000	643130000
Ld1S_280410600	luminal binding protein 1 (BiP), putative;heat-shock protein hsp70, putative;heat shock protein 70-related protein;heat shock protein 70, putative	FC<2	0.196651	0.326066		40910000	37963000	26356000	50123000	44613000	42731000	46307000	40091000
Ld1S_320545800	polypeptide deformylase-like protein, putative	FC<2	0.196504	0.448457		0	0	3290300	0	2601200	0	0	4177400
Ld1S_360761600	Zinc finger, C3HC4 type (RING finger), putative	FC<2	0.19625	0.172717		0	3960400	4231600	0	5278000	5431000	5195100	4261400
Ld1S_270355800	cysteine peptidase, Clan CA, family C2, putative (fragment);calpain-like cysteine peptidase, putative	FC<2	0.196153	0.242789		1543000000	1437800000	2064700000	1565600000	1802700000	1728300000	1747500000	2269000000
Ld1S_120048600	proteasome regulatory ATPase subunittcc1l8.3, putative	FC<2	0.196099	0.123652		230880000	250240000	259750000	260730000	284870000	285030000	275950000	300780000
Ld1S_340650000	hypothetical protein	FC<2	0.195465	0.119535		101360000	103150000	104400000	107190000	125220000	121630000	120710000	109420000
Ld1S_070857200	N-terminal region of Chorein, a TM vesicle-mediated sorter, putative	FC<2	0.195426	0.368972		46105000	45246000	33769000	38948000	70437000	37819000	38142000	46423000
Ld1S_360793500	replication factor C subunit 3, putative	FC<2	0.194852	0.431376		49476000	31092000	44775000	27456000	58935000	40775000	43688000	30918000
Ld1S_090877000	hypothetical protein	FC<2	0.194753	0.552565		4038200	0	0	3046500	2505600	3192700	8024600	3309000
Ld1S_340622500	ATP-binding cassette protein subfamily C, member 8, putative	FC<2	0.193946	0.304324		24153000	15568000	20722000	21815000	19457000	26085000	27310000	20996000
Ld1S_150104200	ERV/ALR sulfhydryl oxidase domain-containing protein	FC<2	0.193227	0.145992		13984000	14114000	16718000	14177000	18374000	15986000	16424000	16569000
Ld1S_090882200	calmodulin, putative	FC<2	0.192878	0.411451		654870000	519650000	633360000	1153200000	850240000	793970000	775960000	810000000
Ld1S_260341800	Leucine Rich repeat, putative	FC<2	0.192276	0.439498		10278000	16272000	7550400	9250900	13609000	14424000	10840000	9355900
Ld1S_070850700	hypothetical protein	FC<2	0.192236	0.202226		15790000	0	17389000	0	0	17292000	16088000	0
Ld1S_360724000	hypothetical protein	FC<2	0.191396	0.354704		17678000	16837000	22996000	15709000	16994000	17648000	21144000	28826000
Ld1S_350676800	Degradation arginine-rich protein for mis-folding, putative	FC<2	0.191113	0.184684		138210000	147610000	153640000	140530000	137940000	180490000	172370000	174360000
Ld1S_200200900	hypothetical protein	FC<2	0.190857	0.184506		18345000	16084000	20308000	19495000	18828000	22341000	22541000	20914000
Ld1S_120057000	Activating nitroreductase NTR2	FC<2	0.190754	0.235474		71200000	65995000	88242000	65231000	71399000	84912000	79325000	95442000
Ld1S_350706000	Regulatory subunit of type II PKA R-subunit, putative	FC<2	0.190533	0.340513		135150000	124560000	102400000	143020000	174160000	151030000	157470000	100950000
Ld1S_270358400	Stress responsive A/B Barrel Domain, putative	FC<2	0.190299	0.482644		68688000	42774000	36105000	48681000	85643000	52475000	50823000	38320000
Ld1S_180162100	kinesin, putative	FC<2	0.190203	0.245748		17331000	12118000	14117000	13146000	16541000	15113000	18904000	13975000
Ld1S_260346300	hypothetical protein	FC<2	0.190009	0.580465		19116000	0	40274000	22872000	45040000	32868000	15073000	32339000
Ld1S_360782500_pseudogene	Nitroreductase family, putative	FC<2	0.18967	0.567666		7449700	0	0	17576000	16340000	11387000	8819400	7814200
Ld1S_250303200	epsin, putative	FC<2	0.189295	0.353034		119240000	104660000	121860000	185200000	169620000	162210000	134810000	128340000
Ld1S_070843900	Ubiquitin-like modifier-activating enzyme ATG7, putative	FC<2	0.18883	0.23013		56138000	66141000	46808000	45419000	66196000	60377000	58055000	57427000
Ld1S_090885300	whole genome shotgun sequence. Signal transduction mechanisms	FC<2	0.188826	0.332962		19639000	24545000	27258000	18547000	20834000	32142000	27121000	22650000
Ld1S_030448100	protein kinase, putative	FC<2	0.188595	0.309423		4500700	5375100	4601300	5413200	5571200	7189200	6019100	4216300
Ld1S_100027300	hypothetical protein	FC<2	0.188466	0.271762		17456000	13701000	20541000	13568000	19509000	16747000	20140000	17082000
Ld1S_340621800	enoyl-[acyl-carrier-protein] reductase, putative	FC<2	0.187907	0.228568		42648000	48678000	57501000	56684000	53393000	54197000	63034000	62459000
Ld1S_350700000	hypothetical protein	FC<2	0.187887	0.471407		26094000	14036000	12991000	0	17772000	0	21538000	13718000
Ld1S_020185300	Mitogen-activated kinase kinase kinase, putative	FC<2	0.187683	0.266971		15508000	18326000	17331000	15841000	18706000	16721000	16653000	25205000
Ld1S_330613500	hypothetical protein	FC<2	0.187285	0.203894		85296000	80381000	86936000	96495000	99507000	112010000	103780000	83575000
Ld1S_290435100	Fumarate hydratase class I, cytosolic;fumarate hydratase, putative	FC<2	0.187186	0.186547		511540000	472750000	511040000	504270000	507630000	553910000	549670000	677540000
Ld1S_290422000	High mobility group protein TDP1	FC<2	0.186518	0.210018		312140000	381090000	363930000	280640000	370950000	419340000	357830000	366080000
Ld1S_220242300	protein kinase, putative	FC<2	0.185939	0.391676		0	13206000	0	0	19519000	9801200	0	12549000
Ld1S_230256100	oxidoreductase-like protein	FC<2	0.185765	0.324726		14464000	16190000	16770000	22438000	21621000	16004000	0	23225000
Ld1S_200202700	calpain-like cysteine peptidase, putative	FC<2	0.185709	0.164444		747320000	697240000	668040000	775840000	828850000	793320000	907250000	757580000
Ld1S_350719200	SPRY domain/HECT-domain (ubiquitin-transferase), putative	FC<2	0.185686	0.38963		11033000	15673000	17320000	15575000	21638000	19545000	13992000	13191000
Ld1S_200191400	Domain of unknown function (DUF1736), putative	FC<2	0.185333	0.397722		7507300	7909800	9436400	6098700	6217300	8096900	11274000	10066000
Ld1S_360753900	cyclophilin-like protein	FC<2	0.185112	0.391215		30381000	29531000	31894000	23626000	49467000	24877000	32017000	28667000
Ld1S_250319500	Ubiquitin-2 like Rad60 SUMO-like/Ubiquitin family, putative	FC<2	0.184798	0.461643		9515600	11023000	15258000	19969000	12386000	18638000	14600000	15828000
Ld1S_310507200	hypothetical protein	FC<2	0.184472	0.293248		93683000	74610000	83116000	110370000	98854000	118850000	106920000	85127000
Ld1S_320572600	Methyltransferase TYW3, putative	FC<2	0.184311	0.536404		19587000	14850000	17575000	31809000	22897000	36572000	18833000	17188000
Ld1S_100017000	isocitrate dehydrogenase [NADP], mitochondrial precursor, putative	FC<2	0.183694	0.216297		2403000000	2335100000	2773700000	2962800000	2673800000	3000200000	2882900000	3318200000
Ld1S_290442300	Present in the outer mitochondrial membrane proteome 24	FC<2	0.182882	0.136333		252160000	228470000	247770000	243620000	281940000	284590000	266190000	270340000
Ld1S_210209600	proteasome alpha 2 subunit, putative	FC<2	0.182603	0.285264		421120000	485700000	522320000	528400000	462270000	656720000	628900000	490560000
Ld1S_290421000	heat shock protein 90, putative	FC<2	0.182348	0.190755		438260000	495490000	550360000	523260000	543540000	584370000	614930000	530830000
Ld1S_350667800	Ankyrin repeats (3 copies), putative	FC<2	0.182194	0.610397		0	0	15359000	9791000	25050000	7738700	0	0
Ld1S_270375600	acyl-CoA oxidase, putative	FC<2	0.182123	0.190849		20344000	19581000	20919000	21464000	21027000	23303000	27258000	22189000
Ld1S_020186000	casein kinase II, alpha chain, putative	FC<2	0.181877	0.224266		141030000	140390000	145000000	108890000	137730000	148630000	147480000	171450000
Ld1S_360770100_pseudogene	Ham1 family, putative	FC<2	0.181617	0.434466		21022000	16418000	29106000	28145000	31887000	27921000	27418000	19164000
Ld1S_210215400	vesicle-associated membrane protein, putative	FC<2	0.180633	0.437886		150610000	161410000	207420000	113420000	251470000	135840000	170120000	162390000
Ld1S_040805500	hypothetical protein	FC<2	0.180346	0.50754		6281700	0	4383500	0	4247000	0	8781000	0
Ld1S_310496900	ubiquitin carboxyl-terminal hydrolase, putative	FC<2	0.180305	0.410144		51265000	57441000	63371000	100660000	72238000	84717000	74404000	68009000
Ld1S_360770500	hypothetical protein	FC<2	0.180213	0.372121		22917000	27527000	17460000	20665000	19925000	31105000	27687000	21862000
Ld1S_320572900	kinetoplast-associated protein 3, putative	FC<2	0.179801	0.214835		61257000	62328000	63893000	54119000	66570000	77954000	72173000	58030000
Ld1S_280384100	carbonic anhydrase-like protein	FC<2	0.179774	0.246204		32434000	32999000	37806000	44679000	39681000	38491000	44075000	44208000
Ld1S_360722400	hypothetical protein	FC<2	0.178884	0.209406		7812400	8017500	7257000	8679900	8465800	8645200	0	10553000
Ld1S_300470800	phosphopantothenoylcysteine decarboxylase, putative	FC<2	0.178693	0.241934		16185000	14964000	16949000	21421000	20018000	19199000	20348000	18454000
Ld1S_320567000	dynein light intermediate chain, putative	FC<2	0.178243	0.243913		37805000	43935000	40306000	34117000	40803000	43606000	39625000	53103000
Ld1S_250301800	Scd6-like Sm domain containing protein, putative	FC<2	0.178099	0.180117		595580000	635320000	643400000	656650000	637460000	710170000	757530000	763810000
Ld1S_230251300	cyclophilin type peptidyl-prolyl cis-trans isomerase, putative	FC<2	0.177379	0.456972		19495000	24995000	13172000	14269000	22682000	22082000	14276000	20945000
Ld1S_200199000	transmembrane protein, conserved	FC<2	0.176294	0.572266		40428000	48617000	36035000	19163000	50637000	28813000	50666000	29934000
Ld1S_360787100	chaperone protein DnaJ, putative	FC<2	0.17617	0.304836		355940000	311830000	318590000	428940000	385390000	465440000	422790000	325960000
Ld1S_320564800	leucine-rich repeat protein, putative	FC<2	0.175213	0.205752		648670000	674490000	709430000	815460000	749470000	830490000	840440000	786490000
Ld1S_100028100	Ras-related protein RabX1, putative	FC<2	0.174982	0.197226		151120000	129140000	150380000	153350000	169910000	148880000	159740000	180920000
Ld1S_280380200	oxygen-sensing adenylate cyclase	FC<2	0.174242	0.349115		26733000	27149000	30570000	23985000	39091000	23458000	26557000	35424000
Ld1S_130069700	NADH-cytochrome b5 reductase, putative	FC<2	0.174146	0.190678		259810000	300340000	307050000	290700000	317720000	339830000	348210000	300240000
Ld1S_250321100	hypothetical protein	FC<2	0.174045	0.359151		12856000	14956000	18596000	10649000	14454000	14206000	0	16822000
Ld1S_180159300	pre-RNA processing PIH1/Nop17, putative	FC<2	0.173887	0.221506		21978000	19539000	17734000	19721000	20071000	20551000	24271000	24295000
Ld1S_240279800	Mitochondrial SSU ribosomal protein, putative	FC<2	0.173419	0.437613		21047000	16224000	20143000	15422000	28301000	23435000	14151000	18280000
Ld1S_240276400	DNAJ domain protein, putative	FC<2	0.172719	0.237062		217860000	211150000	215330000	163950000	221140000	233950000	246220000	205800000
Ld1S_360754900	hypothetical protein	FC<2	0.172411	0.489006		0	7442500	0	14003000	14082000	15786000	12189000	14537000
Ld1S_340641300	centrin, putative	FC<2	0.172231	0.332209		19624000	13352000	19767000	15647000	17526000	19704000	22578000	16756000
Ld1S_290432000	Acyl-coenzyme A thioesterase, putative	FC<2	0.17223	0.330743		76430000	100680000	110560000	86124000	110070000	81700000	112910000	116330000
Ld1S_350668200	hypothetical protein	FC<2	0.172117	0.368617		52196000	66020000	66760000	45014000	51840000	66298000	79499000	61080000
Ld1S_200201500	calpain-like cysteine peptidase, putative (fragment)	FC<2	0.172094	0.401729		778080000	831710000	1132300000	1303600000	1007000000	969020000	1284900000	1227700000
Ld1S_290420500	Elongation factor Ts, mitochondrial, putative	FC<2	0.172078	0.27176		31791000	36052000	35372000	40689000	36803000	48343000	35926000	41586000
Ld1S_280391500	electron-transfer-flavoprotein, alpha polypeptide, putative	FC<2	0.171267	0.220051		170290000	137740000	171560000	141260000	178580000	172250000	186510000	159300000
Ld1S_350704700	Chromosome passenger complex (CPC) protein INCENP N terminal, putative	FC<2	0.171081	0.523275		0	9092000	0	7323900	5648800	8720900	8783100	5624500
Ld1S_350679000	peroxisome targeting signal 1 receptor, putative	FC<2	0.170604	0.549455		45226000	29930000	45064000	30723000	47747000	26166000	36316000	66288000
Ld1S_140083200	transporter. Inorganic ion transport and metabolism	FC<2	0.17056	0.485009		7000200	3245800	0	3698700	0	0	5786900	3848600
Ld1S_350717600	tRNA (guanine-N(7)-)-methyltransferase, putative	FC<2	0.17013	0.434329		0	9047100	8291500	10159000	8006700	9528600	9417500	16023000
Ld1S_020186100	proteasome regulatory non-ATPase subunit 6, putative	FC<2	0.170057	0.24053		390410000	334240000	352630000	340590000	375490000	474400000	352000000	400510000
Ld1S_300479500_pseudogene	endosomal trafficking protein RME-8, putative	FC<2	0.1699	0.392145		26970000	23844000	30083000	24009000	20319000	33137000	31628000	34934000
Ld1S_270356800	hypothetical protein	FC<2	0.169812	0.632484		13160000	0	3940900	0	12847000	9324400	8246300	0
Ld1S_290435700	hypothetical protein	FC<2	0.169518	0.410445		0	8159400	0	9369400	12165000	7322700	7721400	7651600
Ld1S_120046600	proteasome beta-1 subunit, putative	FC<2	0.169477	0.2311		219450000	235440000	268430000	280430000	274160000	292240000	296040000	262330000
Ld1S_340643200	flagellar attachment zone protein, putative	FC<2	0.169296	0.212881		244590000	272390000	294380000	277070000	283440000	289770000	313960000	336970000
Ld1S_250319800	DnaJ domain/Zinc-finger double-stranded RNA-binding, putative	FC<2	0.169237	0.439894		0	0	0	6182600	7872100	5551200	0	0
Ld1S_340656400	vacuolar ATP synthase catalytic subunit A, putative	FC<2	0.168774	0.194825		742100000	805360000	775040000	900500000	940740000	875850000	882700000	915740000
Ld1S_340613800	short chain dehydrogenase, putative	FC<2	0.168646	0.227594		712220000	729390000	720320000	905360000	857580000	904330000	819900000	850410000
Ld1S_310509400	cytochrome b5-like Heme/Steroid binding domain containing protein, putative	FC<2	0.168435	0.311298		0	10059000	10883000	0	13520000	11614000	11181000	11974000
Ld1S_360722700	proteasome subunit beta type-2, putative	FC<2	0.168361	0.364116		172550000	127140000	189190000	225830000	199700000	207380000	187580000	192430000
Ld1S_240291000	hypothetical predicted multi-pass transmembrane protein	FC<2	0.168074	0.237447		21739000	27102000	24350000	22449000	26441000	24039000	30498000	26476000
Ld1S_360738200	hypothetical protein	FC<2	0.168016	0.557151		13227000	24425000	28293000	37093000	31157000	25854000	24999000	26827000
Ld1S_350666100	hypothetical protein	FC<2	0.167521	0.22994		128090000	114780000	139350000	110850000	136410000	123860000	152030000	140680000
Ld1S_060840200	WD domain, G-beta repeat, putative	FC<2	0.166993	0.269673		15523000	14944000	17562000	17463000	15359000	18354000	21142000	18966000
Ld1S_190165200	mitogen-activated protein kinase kinase kinase, putative	FC<2	0.166596	0.186445		138850000	140140000	147300000	154630000	165390000	171910000	162580000	152170000
Ld1S_190170700	Flagellum attachment zone protein 7 (fragment)	FC<2	0.166289	0.332438		72277000	67317000	85520000	102760000	86377000	103640000	86100000	87967000
Ld1S_130075800	mitochondrial DNA polymerase I protein D, putative	FC<2	0.166216	0.381113		15649000	23112000	22598000	15969000	24535000	19959000	23906000	17676000
Ld1S_030447000	fatty acyl CoA synthetase 2, putative;long chain fatty acid CoA ligase, putative;fatty acyl CoA syntetase 1, putative;long chain fatty Acyl CoA synthetase, putative	FC<2	0.165705	0.264872		339100000	325710000	247020000	311900000	355350000	364310000	337120000	308690000
Ld1S_360742900	transmembrane emp24 domain-containing protein	FC<2	0.165188	0.385449		61487000	74094000	61380000	101910000	84320000	81393000	73273000	89589000
Ld1S_280404100	glycosomal membrane protein, putative	FC<2	0.165153	0.319421		569000000	679200000	757180000	845630000	702210000	876880000	811990000	782340000
Ld1S_140089900	Bifunctional NAD(P)H-hydrate repair enzyme	FC<2	0.165023	0.297394		42741000	42286000	41331000	37013000	57552000	48696000	39340000	39627000
Ld1S_360789800	hypothetical protein	FC<2	0.164253	0.301317		25427000	30639000	23995000	20825000	24348000	29268000	30337000	28394000
Ld1S_350694800	hypothetical protein	FC<2	0.164177	0.292576		18750000	20903000	21320000	25598000	20821000	26195000	25733000	24026000
Ld1S_290413900	QA-SNARE protein putative	FC<2	0.164129	0.272593		17292000	15851000	16960000	18202000	15733000	19057000	20362000	21847000
Ld1S_180149700	Domain of unknown function (DUF4379), putative	FC<2	0.163802	0.528475		21734000	12928000	15829000	10970000	17614000	20321000	19565000	10972000
Ld1S_360721700	dolicholphosphate-mannose synthase	FC<2	0.163091	0.318103		11593000	10004000	12343000	12868000	13193000	13869000	10410000	15200000
Ld1S_240285100	hypothetical protein	FC<2	0.162924	0.422078		27902000	29600000	34832000	26418000	23489000	43380000	33004000	35503000
Ld1S_300467600	ubiquitin hydrolase, putative	FC<2	0.162531	0.344068		14378000	13066000	13886000	18130000	18520000	15601000	19079000	13464000
Ld1S_150106600	SET domain containing protein, putative	FC<2	0.162475	0.607582		20201000	11935000	26777000	12378000	31287000	16375000	16484000	14847000
Ld1S_200197300_pseudogene	conserved protein, unknown function	FC<2	0.162315	0.268575		8623000	11235000	11135000	10863000	12070000	10920000	12828000	10870000
Ld1S_020187000	voltage-dependent anion-selective channel, putative	FC<2	0.162168	0.424402		182630000	205570000	224400000	265730000	201160000	215990000	238260000	339030000
Ld1S_250297200	Qc-SNARE protein, putative	FC<2	0.161431	0.224496		0	5016800	5362100	4717200	5082600	0	6056800	5824200
Ld1S_280394500	DNA polymerase kappa, putative	FC<2	0.16119	0.544166		79139000	76843000	76000000	104260000	113230000	135140000	88447000	55666000
Ld1S_360784200	hook complex protein, conserved	FC<2	0.161069	0.381881		8346500	9615600	12903000	10879000	9697900	12263000	10753000	13769000
Ld1S_080857400	adaptor complex protein (AP) 3 delta subunit 1, putative	FC<2	0.160859	0.435853		61734000	54627000	58341000	96487000	73551000	86973000	72791000	63682000
Ld1S_320551600	Cation efflux family, putative	FC<2	0.160734	0.299547		0	10272000	12083000	11745000	0	15159000	11414000	10663000
Ld1S_200199400	1,2-Dihydroxy-3-keto-5-methylthiopentene dioxygenase, putative	FC<2	0.158842	0.276841		266140000	248650000	285480000	310990000	283410000	280460000	331070000	346800000
Ld1S_360734500	The ARF-like 2 binding protein BART, putative	FC<2	0.158771	0.259767		105420000	98678000	81443000	92077000	100030000	105430000	117250000	97976000
Ld1S_220240400	NADH-cytochrome b5 reductase, putative	FC<2	0.158197	0.216252		351470000	365910000	381600000	386490000	388570000	398570000	418880000	453350000
Ld1S_290431500	hypothetical protein	FC<2	0.157961	0.460698		12221000	11330000	12084000	8591300	18449000	9937900	11219000	10829000
Ld1S_180159800	Acetyltransferase (GNAT) family, putative	FC<2	0.157883	0.53032		4154800	0	0	0	0	0	3340800	3294000
Ld1S_140081200	pyridine nucleotide-disulphide oxidoreductase, putative	FC<2	0.157256	0.510488		13773000	13664000	20837000	19118000	17752000	26490000	13302000	18535000
Ld1S_320570500	hypothetical protein	FC<2	0.156481	0.313154		23520000	26920000	25218000	33894000	28973000	30259000	29217000	32605000
Ld1S_300463700	AdoMet dependent proline di-methyltransferase, putative	FC<2	0.156093	0.386925		39265000	47799000	56730000	58947000	53805000	65296000	47025000	58562000
Ld1S_360789000	GTPase activating protein, putative	FC<2	0.155959	0.298291		87841000	107440000	127190000	103920000	110950000	116540000	123250000	120620000
Ld1S_360745900	serine peptidase, Clan SC, Family S9B	FC<2	0.155835	0.21262		78462000	79602000	85735000	77163000	82742000	89697000	91782000	93440000
Ld1S_190165600	multiprotein-bridging factor 1, putative	FC<2	0.155706	0.377325		145580000	143970000	164750000	113140000	125680000	174880000	181460000	150840000
Ld1S_330594600	PRA1 family protein, putative	FC<2	0.155131	0.646699		24954000	6931500	0	14755000	18312000	0	0	12227000
Ld1S_290425800	tryparedoxin 1, putative	FC<2	0.1551	0.248672		1001100000	921420000	1006000000	954230000	1088100000	1021800000	975510000	1255100000
Ld1S_150108900	phosphomevalonate kinase-like protein	FC<2	0.15466	0.375258		32412000	31823000	39802000	36554000	37011000	50338000	31482000	39285000
Ld1S_170136600	hypothetical protein	FC<2	0.15456	0.591233		55953000	78172000	159220000	85102000	86657000	109470000	107570000	89152000
Ld1S_240271300	pyruvate dehydrogenase (lipoamide) kinase, putative	FC<2	0.15432	0.422141		13671000	22733000	0	19367000	19396000	16204000	20802000	0
Ld1S_350676400	rhodanese-like domain containing protein, putative	FC<2	0.154156	0.409054		10535000	15098000	0	0	0	12262000	16035000	12273000
Ld1S_310524600	hypothetical protein	FC<2	0.153008	0.46982		0	6955500	7894000	11305000	7617100	9273000	9499900	8302500
Ld1S_240290700	short chain dehydrogenase/reductase, putative	FC<2	0.152874	0.525705		6180200	7335700	7347600	3432600	0	6017400	7053900	6987100
Ld1S_050816000	Surp module, putative	FC<2	0.152624	0.474224		20577000	18462000	13885000	13140000	13995000	23587000	19298000	16612000
Ld1S_310508400	emp24/gp25L/p24 family/GOLD, putative	FC<2	0.152032	0.370941		63744000	64603000	66877000	96834000	76433000	83035000	83250000	76937000
Ld1S_220247600	hypothetical protein	FC<2	0.151993	0.590937		0	30345000	29511000	14690000	39866000	29280000	24197000	26438000
Ld1S_250310500	protein transport protein Sec24C, putative	FC<2	0.151865	0.30581		40980000	45941000	37804000	34036000	51703000	39893000	42083000	42520000
Ld1S_350686100	vesicle-associated membrane protein, putative	FC<2	0.15171	0.365198		54602000	38673000	45760000	39270000	43764000	59308000	45139000	49324000
Ld1S_140077800	nucleoside hydrolase-like protein	FC<2	0.151417	0.313549		140520000	161020000	181720000	184340000	207550000	184030000	186650000	161780000
Ld1S_220233600	amino acid permease, putative	FC<2	0.150905	0.454229		14510000	16274000	18810000	18760000	13429000	20161000	19333000	24190000
Ld1S_110031800	cell cycle sequence binding phosphoprotein (RBP45), putative	FC<2	0.149796	0.497925		40741000	42857000	72007000	38235000	63571000	54795000	46683000	44782000
Ld1S_180155700	rab7 GTP binding protein, putative	FC<2	0.14955	0.360065		69914000	79669000	90429000	77797000	84507000	110790000	84340000	75123000
Ld1S_060838900	dihydrofolate reductase-thymidylate synthase	FC<2	0.149486	0.353088		146380000	124430000	147880000	158000000	133260000	151990000	193550000	164310000
Ld1S_140086300	hypothetical protein	FC<2	0.149379	0.316224		29965000	37911000	36421000	33256000	33725000	44323000	36647000	38006000
Ld1S_360774900	hypothetical protein	FC<2	0.149216	0.270567		950590000	1057200000	1040500000	1197200000	1160100000	1264300000	1167800000	1105400000
Ld1S_360731700	AmmeMemoRadiSam system protein B, putative	FC<2	0.149054	0.278127		38803000	41789000	46332000	40573000	43045000	49484000	51073000	42359000
Ld1S_290434200	hypothetical protein	FC<2	0.148535	0.33359		3861700	4321700	3674400	4064200	3961700	5529800	4153700	4134500
Ld1S_280380400	proteasome beta 3 subunit, putative	FC<2	0.148503	0.327891		242970000	275960000	279120000	327860000	337510000	339330000	299550000	269970000
Ld1S_240281400	replication factor C, subunit 1, putative	FC<2	0.148328	0.419176		26986000	24752000	37231000	22631000	30827000	31306000	34490000	25510000
Ld1S_320535400	hypothetical protein	FC<2	0.148138	0.408041		7922900	6601300	5495300	0	8092300	0	0	0
Ld1S_360727600	hypothetical protein	FC<2	0.148064	0.449886		8374600	13734000	10504000	11268000	11310000	12927000	14535000	9657700
Ld1S_210224000	metallo-beta-lactamase family-like protein	FC<2	0.148038	0.609916		28584000	51880000	37418000	20605000	50196000	37368000	34260000	26821000
Ld1S_340614900	adenylate kinase, putative	FC<2	0.147809	0.406687		288130000	275480000	231070000	189370000	261520000	296430000	305210000	221150000
Ld1S_350676000	oligosaccharyl transferase subunit, putative	FC<2	0.147742	0.283823		115050000	130010000	129630000	149130000	137030000	151600000	149310000	140420000
Ld1S_070850800	vacuolar-type Ca2+-ATPase, putative (fragment)	FC<2	0.147371	0.35442		66197000	79458000	83944000	87324000	72865000	92252000	87718000	98394000
Ld1S_350699600	replication factor A protein 3, putative	FC<2	0.147251	0.292472		44416000	47446000	51593000	54921000	53141000	51207000	62178000	53086000
Ld1S_290437800	Domain of unknown function (DUF4379), putative	FC<2	0.146992	0.466558		4942200	6398300	5971800	7518700	5904900	5820900	0	9325500
Ld1S_210214600	hypothetical protein	FC<2	0.146942	0.272578		82662000	84198000	89901000	71189000	84456000	93348000	87373000	97187000
Ld1S_340621100	Gamma-soluble NSF attachment protein (SNAP-gamma) (N-ethylmaleimide-sensitive factor attachment protein, gamma), putative	FC<2	0.146817	0.359289		45296000	53039000	51121000	47489000	44403000	66919000	56216000	52458000
Ld1S_220243900	dynein heavy chain (pseudogene), putative;Inner arm dynein 5-1;dynein heavy chain, putative;dynein heavy chain, cytosolic, putative	FC<2	0.146368	0.219374		199030000	203390000	200400000	197720000	216080000	222380000	232760000	215190000
Ld1S_360740000	hypothetical protein	FC<2	0.145872	0.428238		38008000	46481000	58721000	54332000	44371000	61841000	57224000	53789000
Ld1S_210225200	dihydrolipoamide acetyltransferase precursorlike protein	FC<2	0.145571	0.399046		345950000	210470000	265620000	272780000	329110000	257860000	309510000	300720000
Ld1S_180149400	dephospho-CoA kinase, putative	FC<2	0.14544	0.532903		0	2591600	0	0	4055700	4069600	1986800	0
Ld1S_360737900	neurobeachin/beige protein, putative	FC<2	0.145372	0.513923		4621700	0	0	0	3781800	3685500	0	0
Ld1S_350667600	hypothetical protein	FC<2	0.144979	0.301837		43446000	51062000	46616000	46277000	49528000	53135000	59743000	45499000
Ld1S_250319600	Molybdopterin guanine dinucleotide synthesis protein B, putative	FC<2	0.144746	0.563076		0	15311000	12406000	0	0	0	0	20793000
Ld1S_160118400	transaldolase, putative	FC<2	0.144599	0.271124		495400000	537970000	536060000	565330000	530830000	581580000	619320000	630760000
Ld1S_300475000	DNAJ domain protein, putative	FC<2	0.144016	0.390173		52785000	53193000	44430000	71506000	58529000	60152000	64468000	58591000
Ld1S_130070400	Uncharacterised ACR, YagE family COG1723, putative	FC<2	0.143902	0.466216		81351000	132670000	92300000	131970000	125470000	133900000	108050000	107930000
Ld1S_290418300	cofilin-like protein	FC<2	0.143861	0.280848		597460000	675050000	762130000	704670000	778260000	763660000	765360000	709570000
Ld1S_190179500	Cid1 family poly A polymerase, putative	FC<2	0.143103	0.482058		22474000	15225000	23519000	14552000	17473000	18501000	23969000	22474000
Ld1S_150096300	ribonucleoprotein p18, mitochondrial precursor, putative	FC<2	0.142498	0.299292		1251100000	1367300000	1530900000	1304700000	1336900000	1499700000	1547500000	1634800000
Ld1S_200201300	Pre-mRNA-splicing factor 38, putative	FC<2	0.142497	0.518231		10988000	8351900	13572000	9157100	13285000	8356500	10370000	14707000
Ld1S_300465600	protein kinase, putative	FC<2	0.142378	0.285572		18758000	18565000	22223000	19473000	19833000	22317000	21645000	23344000
Ld1S_300456100	alkyldihydroxyacetonephosphate synthase	FC<2	0.142144	0.374787		323970000	377090000	418560000	307280000	344840000	354950000	426520000	446350000
Ld1S_170144100	hypothetical protein	FC<2	0.142084	0.595184		41914000	67458000	44077000	70186000	55532000	59742000	42983000	90954000
Ld1S_350702200	Gim5A protein, putative	FC<2	0.142042	0.306502		1348500000	1332200000	1676800000	1512500000	1609400000	1504000000	1778000000	1569600000
Ld1S_270353000	Vacuolar iron transporter 1, putative	FC<2	0.141826	0.497992		127050000	78066000	111930000	133320000	124700000	104080000	155550000	108630000
Ld1S_310517700	hypothetical protein	FC<2	0.14176	0.574313		10442000	7790600	0	16845000	14119000	13654000	13569000	8929300
Ld1S_010010900	hypothetical protein	FC<2	0.14164	0.460766		0	228130000	271240000	317930000	230910000	387630000	0	275460000
Ld1S_310518200	tryparedoxin 3, putative	FC<2	0.141577	0.48396		24434000	40218000	21972000	25459000	28983000	28844000	27644000	35221000
Ld1S_150106200	DnaJ domain/DnaJ central domain containing protein, putative	FC<2	0.141459	0.466325		40031000	28721000	37187000	23638000	39601000	34670000	28674000	38000000
Ld1S_170129300	hypothetical protein	FC<2	0.141367	0.49461		20178000	18782000	21965000	0	20610000	21378000	16514000	19678000
Ld1S_290438000	dynamin-1-like protein	FC<2	0.140297	0.268698		521700000	532930000	570110000	579710000	611850000	657040000	560810000	601370000
Ld1S_300468100	pyridoxal kinase, putative	FC<2	0.139531	0.29029		433750000	421640000	523380000	429610000	502070000	463410000	513120000	507150000
Ld1S_200190900	phosphoglycerate kinase C, glycosomal	FC<2	0.139341	0.379422		1405600000	1375900000	1620000000	1703200000	1410300000	1579600000	1791500000	1967600000
Ld1S_240274900	aspartate aminotransferase, putative	FC<2	0.139252	0.314066		166920000	207070000	194350000	169100000	196950000	190990000	226700000	195980000
Ld1S_270373800	MSP (Major sperm protein) domain containing protein, putative	FC<2	0.139199	0.584922		17142000	24379000	29550000	12349000	19716000	20943000	21786000	24937000
Ld1S_310505500	ras-like small GTPases, putative	FC<2	0.138706	0.448701		23578000	18356000	20825000	16672000	18242000	18319000	26530000	24898000
Ld1S_180157500_pseudogene	cysteine peptidase, Clan CA, family C2, putative	FC<2	0.138072	0.584741		8725400	8779200	0	7184400	14472000	9047200	5607100	0
Ld1S_250304300	protein phosphatase, putative	FC<2	0.137792	0.338717		495340000	562580000	584000000	658750000	567720000	661590000	645030000	648390000
Ld1S_130068800	AMP deaminase, putative	FC<2	0.137424	0.610838		30435000	18791000	32030000	38920000	23583000	41596000	26999000	39403000
Ld1S_360766700	trypanothione synthetase-like protein	FC<2	0.137224	0.618977		12018000	7542300	8925600	0	10539000	11333000	10945000	0
Ld1S_280385000	Modifier of rudimentary (Mod(r)) protein, putative	FC<2	0.137141	0.611145		27906000	28043000	47359000	39801000	25668000	52791000	46043000	34581000
Ld1S_340641600	glycosyltransferase-like protein	FC<2	0.136892	0.327201		27503000	28852000	34122000	28133000	34969000	31960000	35010000	28455000
Ld1S_070849800	hypothetical protein	FC<2	0.136816	0.48472		0	0	2444300	2240200	1704800	2791400	2881000	2931600
Ld1S_100024800	FKBP-type peptidyl-prolyl cis-trans isomerase, putative	FC<2	0.136648	0.407041		369960000	407030000	387650000	502610000	376550000	502360000	449620000	503860000
Ld1S_310509500	Protein of unknown function (DUF3638)/Protein of unknown function (DUF3645)/Zn-finger in Ran binding protein and others, putative	FC<2	0.136378	0.396993		366720000	357130000	360440000	516670000	435260000	462770000	433990000	407220000
Ld1S_320534400	dynein light chain, flagellar outer arm, putative	FC<2	0.136102	0.46118		286010000	252120000	345050000	277660000	331060000	412580000	246550000	299190000
Ld1S_140078300	carboxypeptidase, putative;metallo-peptidase, Clan MA(E) Family M32	FC<2	0.135803	0.541071		2998100000	2337700000	5025100000	3698900000	3731200000	3917800000	3496100000	3714500000
Ld1S_340660100	hypothetical protein	FC<2	0.135628	0.327608		71680000	77891000	76660000	87583000	77257000	95218000	84636000	87695000
Ld1S_360754800	14-3-3 protein 1, putative	FC<2	0.135506	0.328478		1038500000	1118000000	1165400000	1167800000	1258000000	1387100000	1257000000	1048900000
Ld1S_010008900	Dyggve-Melchior-Clausen syndrome protein, putative	FC<2	0.13539	0.536712		19965000	14887000	11315000	22370000	20555000	18617000	16075000	17801000
Ld1S_340641500	Aminotransferase class IV, putative	FC<2	0.135186	0.366927		22367000	26124000	26544000	19365000	28372000	23953000	27192000	23644000
Ld1S_310529600	Component of IIS longevity pathway SMK-1, putative	FC<2	0.134672	0.571374		35998000	38745000	27364000	30153000	50939000	44109000	24995000	29767000
Ld1S_040799500	GRAM domain containing protein, putative	FC<2	0.134469	0.456074		122030000	128290000	157820000	100090000	137880000	141080000	164810000	111990000
Ld1S_250310300	protein phosphatase 2A catalytic subunit, putative;serine/threonine-protein phosphatase;protein phosphatase 4 catalytic subunit, putative	FC<2	0.134038	0.377197		23894000	28753000	29040000	33438000	29608000	28998000	32240000	34949000
Ld1S_250313600	hypothetical protein	FC<2	0.13308	0.268961		330690000	335100000	348640000	310140000	354430000	365720000	378980000	352760000
Ld1S_340628800	hypothetical protein	FC<2	0.133063	0.359172		131770000	125580000	140260000	126300000	136070000	175150000	141230000	125950000
Ld1S_210208000	BolA-like protein, putative	FC<2	0.132966	0.514916		58246000	43732000	44119000	35714000	68412000	40157000	46899000	45038000
Ld1S_140089600	enolase	FC<2	0.132644	0.397144		3182500000	3497100000	4271600000	4641000000	4257500000	4350200000	4200900000	4096300000
Ld1S_350718000	WD domain, G-beta repeat, putative	FC<2	0.132606	0.632967		6090500	0	7898100	0	7036400	9982500	11329000	6969600
Ld1S_220238200	proteasome regulatory ATPase subunit 5, putative	FC<2	0.132289	0.287439		299500000	298890000	316460000	288050000	300170000	342170000	335090000	342150000
Ld1S_210212000	hypothetical protein	FC<2	0.131157	0.289928		405680000	417000000	366180000	409730000	423810000	431500000	466340000	428140000
Ld1S_190169200	metallo- peptidase, Clan MG, Family M24	FC<2	0.131065	0.312302		142120000	146800000	148910000	126520000	163410000	156380000	161450000	137020000
Ld1S_280403900	hd phosphohydrolase family protein	FC<2	0.13078	0.610914		0	0	4906000	10008000	7233000	6701700	8532900	5390300
Ld1S_250315300	3-oxo-5-alpha-steroid 4-dehydrogenase, putative	FC<2	0.130724	0.419561		453290000	576050000	537550000	613500000	494450000	677980000	594690000	620650000
Ld1S_200204900	Myotubularin-related protein, putative	FC<2	0.13062	0.407938		16805000	15826000	22037000	15760000	18434000	16773000	20397000	21038000
Ld1S_270377700	aldo-keto reductase-like protein	FC<2	0.130593	0.436604		12341000	9779200	8525700	8313300	10088000	12586000	9740400	9934300
Ld1S_100017200	protein transport protein SEC23, putative	FC<2	0.130324	0.304381		65688000	68833000	78618000	74042000	81867000	76831000	74911000	80171000
Ld1S_360787900	hypothetical protein	FC<2	0.129915	0.554447		25822000	17064000	22716000	12665000	21644000	18605000	19172000	23540000
Ld1S_340614500	glucose-6-phosphate 1-dehydrogenase, putative	FC<2	0.12984	0.374841		368900000	391190000	454690000	398350000	389170000	409440000	458530000	512770000
Ld1S_160128000	prohibitin	FC<2	0.129816	0.339009		199080000	246010000	227390000	214280000	240610000	223900000	232960000	272520000
Ld1S_230271200	Nucleoside 2-deoxyribosyltransferase, putative	FC<2	0.129663	0.600426		876180000	625950000	741500000	503430000	963820000	704100000	893710000	483600000
Ld1S_300466600	DREV methyltransferase, putative	FC<2	0.129597	0.583686		20207000	35775000	30875000	38225000	29043000	33019000	28683000	44428000
Ld1S_340664000	Double RNA binding domain protein 7	FC<2	0.129421	0.387711		34145000	33229000	37848000	36700000	34441000	46860000	34531000	40486000
Ld1S_110042400	protein transport protein SEC61 subunit alpha, putative	FC<2	0.129261	0.5097		63567000	78693000	93392000	104830000	79571000	112990000	91658000	85044000
Ld1S_260325400	Eukaryotic translation initiation factor 4E type 6, putative	FC<2	0.12914	0.544548		51060000	60332000	61906000	36919000	77814000	52898000	50655000	48305000
Ld1S_230259800	RNA recognition motif. (a.k.a. RRM, RBD, or RNP domain), putative	FC<2	0.129075	0.624877		0	6429900	10137000	11183000	10238000	6422400	10536000	8385600
Ld1S_360776300	glycosyl hydrolase, putative	FC<2	0.128983	0.653064		19723000	14371000	20562000	8742300	17248000	13613000	22834000	13589000
Ld1S_340655300	hypothetical protein	FC<2	0.128677	0.616666		4183800	9898300	5326900	5008900	5606800	7136100	5625500	7013800
Ld1S_090876800	Zinc finger, C3HC4 type (RING finger), putative	FC<2	0.128537	0.456618		5536200	6917000	8011600	6323800	6406400	6344800	7782500	8758900
Ld1S_130076300	pyrroline-5-carboxylate reductase	FC<2	0.12851	0.581467		155780000	164900000	275600000	278290000	208440000	278540000	209910000	230860000
Ld1S_200207000	amidohydrolase, putative (fragment)	FC<2	0.128449	0.354779		396210000	365050000	316430000	320080000	416310000	375490000	398580000	335700000
Ld1S_360758700	signal recognition particle receptor like protein, putative	FC<2	0.128039	0.375597		16233000	18865000	19855000	22547000	20524000	21985000	20169000	21484000
Ld1S_360770000	hypothetical protein	FC<2	0.127964	0.633461		10154000	18604000	13654000	12175000	10879000	18657000	20030000	11014000
Ld1S_180162700	hypothetical protein	FC<2	0.12788	0.512622		8668300	9610900	7319500	8948900	8374400	0	8863400	13487000
Ld1S_350668400	ATP-dependent DEAD-box RNA helicase, putative	FC<2	0.127487	0.326992		1176900000	1254700000	1351900000	1367100000	1480700000	1473500000	1405300000	1267500000
Ld1S_120046400	translation initiation factor EIF-2b alpha subunit, putative	FC<2	0.126824	0.481483		32467000	29401000	29409000	21397000	25200000	29108000	31106000	37419000
Ld1S_320532500	protein transport protein SEC13	FC<2	0.126754	0.304219		209730000	207850000	208420000	225560000	217740000	245850000	230340000	236190000
Ld1S_280407800	leucine rich repeat protein, putative	FC<2	0.126311	0.503033		13265000	19698000	18107000	23176000	19322000	22453000	19809000	18110000
Ld1S_360749500	D-tyrosyl-tRNA deacylase, putative	FC<2	0.12625	0.585134		0	9567900	0	17206000	19010000	0	11012000	0
Ld1S_280384500	zinc finger, MYND-type containing 10. Function unknown	FC<2	0.125669	0.664921		21478000	23522000	42328000	28978000	32948000	43949000	31917000	18997000
Ld1S_240282100	AKAP7 2'5' RNA ligase-like domain containing protein, putative	FC<2	0.125514	0.513141		32986000	28643000	32878000	34641000	26324000	44526000	41584000	31267000
Ld1S_170145000	L-galactonolactone oxidase, putative	FC<2	0.125465	0.607812		67920000	60080000	80098000	39840000	54198000	68035000	55608000	89927000
Ld1S_290437600	rab-GDP dissociation inhibitor, putative	FC<2	0.125384	0.428334		249410000	197240000	257430000	268870000	238150000	280760000	238250000	302600000
Ld1S_240285700	Zinc finger, C3HC4 type (RING finger)/EF-hand domain pair, putative	FC<2	0.12529	0.429296		23734000	31276000	35129000	34704000	34944000	33000000	33357000	33298000
Ld1S_360786900	small G-protein, putative	FC<2	0.125253	0.555892		0	4340700	3413500	0	5161400	6491700	4025000	0
Ld1S_340622000	hypothetical protein	FC<2	0.124395	0.539461		10158000	10912000	16635000	10807000	13175000	13848000	15371000	10032000
Ld1S_220246500	farnesyl pyrophosphate synthase	FC<2	0.12409	0.434039		263280000	222460000	264320000	263600000	281650000	257850000	229950000	344710000
Ld1S_350717800	glycosyl transferase, putative	FC<2	0.123989	0.716695		13341000	6169900	19786000	16430000	17808000	16020000	11593000	11410000
Ld1S_170146400	ferrochelatase-like protein	FC<2	0.123933	0.519993		0	0	0	10894000	11863000	12240000	0	17721000
Ld1S_340626700	Carnosine N-methyltransferase, putative	FC<2	0.123773	0.564189		23125000	0	13090000	22323000	23034000	19926000	23471000	15946000
Ld1S_070855500	peptidyl-prolyl cis-trans isomerase/rotamase, putative	FC<2	0.12282	0.514134		96747000	114980000	115960000	141890000	129080000	143120000	146570000	95018000
Ld1S_360784500	OTU-like cysteine protease, putative	FC<2	0.122594	0.427018		71639000	77362000	94086000	73614000	73670000	95906000	81543000	93596000
Ld1S_090884700	phospholipid:diacylglycerol acyltransferase, putative	FC<2	0.122385	0.508691		6156300	9157500	8035300	6940600	7249100	7113900	8110600	10554000
Ld1S_270366000	Snf7, putative	FC<2	0.122235	0.360964		36021000	41916000	39238000	35605000	45330000	36276000	40967000	43944000
Ld1S_230253600	(H+)-ATPase G subunit, putative	FC<2	0.121876	0.397669		147300000	166550000	172570000	142910000	161030000	181170000	194710000	149330000
Ld1S_250302600	Regulatory-associated protein of TOR1 (fragment)	FC<2	0.121674	0.616678		14052000	6838000	11853000	8514300	13518000	12055000	9199400	9063900
Ld1S_240288300	Succinate dehydrogenase [ubiquinone] flavoprotein subunit, mitochondrial	FC<2	0.121116	0.376458		469360000	484290000	547440000	426400000	474650000	550660000	559830000	507330000
Ld1S_270370600	trypanothione synthetase	FC<2	0.121003	0.362745		760800000	779170000	690580000	847700000	884790000	765070000	798690000	897720000
Ld1S_360795300	EVE domain containing protein, putative	FC<2	0.120962	0.647027		20693000	9596800	19950000	13234000	20937000	18165000	14591000	13213000
Ld1S_270368100	BRO1-like domain/ALIX V-shaped domain binding to HIV, putative	FC<2	0.120129	0.359288		165420000	167470000	193830000	171190000	176190000	186140000	210320000	185940000
Ld1S_080868300	hypothetical protein	FC<2	0.120004	0.415113		782840000	878780000	810730000	648360000	815120000	973620000	768500000	826970000
Ld1S_120056800	Flagellum attachment zone protein 2	FC<2	0.119777	0.465355		81754000	95986000	103210000	109290000	87743000	119320000	99845000	118030000
Ld1S_250320200	glycosome import protein	FC<2	0.119609	0.535289		10479000	14475000	17514000	13323000	13385000	12614000	17287000	16895000
Ld1S_300464200	surface protein amastin, putative	FC<2	0.119566	0.419699		233320000	235900000	224780000	171070000	256310000	240030000	209990000	228220000
Ld1S_350693100	Alpha/beta hydrolase family, putative	FC<2	0.119186	0.604882		36077000	30477000	30322000	26230000	35856000	49770000	22923000	29749000
Ld1S_340643700	ALBA-domain protein 3	FC<2	0.119056	0.45798		3189600000	3455500000	3543600000	3824600000	4503100000	4329400000	3448800000	3090500000
Ld1S_090887200	PPPDE putative peptidase domain containing protein, putative	FC<2	0.118914	0.679919		13221000	11725000	18558000	10681000	20513000	8644700	19055000	12645000
Ld1S_340630900	hypothetical protein	FC<2	0.118787	0.547611		19967000	24491000	27544000	15925000	23368000	21042000	20897000	29018000
Ld1S_040801500	calpain-like cysteine peptidase, putative	FC<2	0.118428	0.426155		252690000	276410000	293700000	231360000	283830000	240930000	289030000	333460000
Ld1S_300492000	T-complex protein 11, putative	FC<2	0.118427	0.421146		51498000	60036000	67387000	67149000	59733000	72170000	65578000	68721000
Ld1S_270371800	small nuclear ribonucleoprotein protein, putative	FC<2	0.118301	0.554809		12354000	15402000	11391000	18047000	14392000	13762000	13624000	20123000
Ld1S_310515800	Sphingosine N-acyltransferase, putative	FC<2	0.117631	0.449545		16117000	13892000	16515000	18580000	17759000	20909000	16811000	15250000
Ld1S_350686300	hypothetical protein	FC<2	0.117576	0.610982		9589500	14497000	11259000	8898000	8903300	13460000	9998600	16103000
Ld1S_250301300	RNA-binding protein UBP2, putative	FC<2	0.117546	0.52306		2024500000	2107200000	1571000000	1856200000	2253100000	2420400000	2126700000	1485900000
Ld1S_110038900	Heat shock protein HslVU, ATPase subunit. Posttranslational modification, protein turnover, chaperones	FC<2	0.117434	0.428255		4380100	3839500	4770800	5078700	4831900	4832000	5568300	4340500
Ld1S_150106900	mitochondrial DNA topoisomerase II;DNA topoisomerase ii	FC<2	0.117394	0.410365		68522000	69992000	76637000	56923000	72256000	78639000	78053000	65322000
Ld1S_130061800	N-acetyltransferase subunit ARD1, putative	FC<2	0.117079	0.624868		34473000	29698000	21517000	31952000	37487000	30401000	41187000	20746000
Ld1S_250305500	protein kinase, putative	FC<2	0.116797	0.381722		20905000	17904000	17435000	20650000	23127000	20877000	19675000	19610000
Ld1S_160115700	hypothetical protein	FC<2	0.116637	0.352944		318740000	335310000	362630000	363820000	353910000	391980000	369780000	379820000
Ld1S_330612800	small nuclear ribonucleoprotein SmD2	FC<2	0.116164	0.434934		77104000	62368000	72885000	74694000	91506000	77242000	78891000	64790000
Ld1S_360761500	hypothetical protein	FC<2	0.115969	0.437677		2603300	2604200	3369000	0	2771900	3103500	3313800	2743300
Ld1S_310522500	p-nitrophenylphosphatase, putative	FC<2	0.115795	0.416946		76516000	88309000	100100000	90297000	86248000	104130000	100750000	93052000
Ld1S_350712600	Hsp70 protein, putative	FC<2	0.115715	0.399881		141110000	125630000	168920000	144840000	151160000	163980000	159950000	150780000
Ld1S_290439500	Ubiquinone biosynthesis protein COQ7, putative	FC<2	0.115635	0.411367		4400700	4500800	5198900	5428000	6011600	5288100	4995400	4850000
Ld1S_310527800	KH domain/Domain of unknown function (DUF1771)/Smr domain containing protein, putative	FC<2	0.114498	0.450903		46863000	48289000	58674000	61111000	53675000	65448000	58983000	53792000
Ld1S_340628900	hypothetical protein	FC<2	0.114439	0.405427		114300000	118020000	129980000	117430000	111130000	133140000	131710000	145110000
Ld1S_160120500	sucrose-phosphate synthase-like protein	FC<2	0.114019	0.43877		217080000	190170000	210570000	234520000	233370000	206530000	209910000	276420000
Ld1S_180155000	Periodic tryptophan protein 2 homolog, putative	FC<2	0.113709	0.563153		9977300	11201000	11623000	6886000	12324000	9047900	9263200	11869000
Ld1S_160120700	hypothetical protein	FC<2	0.113708	0.578194		17793000	25494000	32494000	19031000	25428000	28245000	24155000	22162000
Ld1S_220248300	dephospho-CoA kinase, putative	FC<2	0.113603	0.479612		4361900	4955700	4876800	5202600	4104400	5984900	5753900	5316900
Ld1S_290436000	hypothetical protein	FC<2	0.113015	0.599426		7388300	0	0	0	7115400	6958200	6161500	0
Ld1S_160122500	tyrosyl or methionyl-tRNA synthetase-like protein	FC<2	0.112488	0.492582		254990000	191250000	243850000	226750000	315030000	241880000	224610000	215210000
Ld1S_150104500	succinate dehydrogenase, putative	FC<2	0.111753	0.43896		97572000	92108000	111850000	105200000	117100000	123820000	107310000	92651000
Ld1S_060834800	ATP-NAD kinase-like protein	FC<2	0.111667	0.459005		14133000	10542000	13979000	12496000	16299000	12747000	13255000	12880000
Ld1S_130075400	Spindle assembly abnormal 4	FC<2	0.111603	0.462212		51418000	55423000	56201000	71392000	58567000	68602000	65692000	59031000
Ld1S_340643600	Flagellum attachment zone protein 8	FC<2	0.111272	0.401114		61256000	60650000	73889000	59169000	75777000	66114000	67333000	65551000
Ld1S_040807700	acyltransferase-like protein, copy 1	FC<2	0.111177	0.546682		24228000	20814000	22449000	30114000	20514000	25678000	27736000	31758000
Ld1S_270358600	ras-related protein RAB1A, putative	FC<2	0.111136	0.434377		947520000	868710000	1131600000	964700000	980290000	1197300000	1043600000	998340000
Ld1S_210224300	phosphoglucomutase, putative	FC<2	0.111066	0.362443		239090000	226090000	242800000	220120000	240180000	247330000	243020000	272290000
Ld1S_100027100	Eukaryotic translation initiation factor 4 gamma 5	FC<2	0.110534	0.428572		226010000	203060000	245860000	235660000	225230000	269500000	222450000	267550000
Ld1S_340661600	dynein heavy chain (pseudogene), putative;Inner arm dynein 5-1;dynein heavy chain, putative;dynein heavy chain, cytosolic, putative	FC<2	0.110382	0.412257		120810000	123780000	119100000	120300000	139680000	150220000	116100000	119440000
Ld1S_350678100_pseudogene	thioredoxin, putative	FC<2	0.110256	0.373726		74484000	73794000	77066000	77944000	78095000	75879000	88139000	85818000
Ld1S_050812900	glutaredoxin-like protein	FC<2	0.109641	0.784907		106650000	93690000	33076000	33098000	65684000	44777000	70309000	71691000
Ld1S_360763100	hypothetical protein	FC<2	0.109487	0.626588		1656400	1416900	0	0	0	0	0	2105300
Ld1S_320562300	proteasome regulatory non-ATP-ase subunit, putative	FC<2	0.10888	0.426513		266190000	248820000	259670000	267590000	325160000	277480000	236520000	291660000
Ld1S_060833400	oligopeptidase B-like protein	FC<2	0.108856	0.644877		4345700	0	0	0	4630000	4764100	3311900	2463700
Ld1S_130066800	protein kinase, putative	FC<2	0.108067	0.495724		74804000	59569000	80168000	55160000	82164000	65849000	69629000	70579000
Ld1S_340615300	mitochondrial malate dehydrogenase;malate dehydrogenase;malate dehydrogenase, putative	FC<2	0.107813	0.586632		41561000	36279000	38305000	31713000	57018000	41524000	32643000	31956000
Ld1S_350668300	enoyl-CoA hydratase/isomerase family protein, conserved	FC<2	0.107732	0.445993		241530000	291540000	283820000	251410000	248830000	296090000	287600000	319670000
Ld1S_340641900	Sec7 domain containing protein, putative	FC<2	0.107339	0.54064		20332000	17522000	17089000	17723000	22652000	17904000	14807000	24196000
Ld1S_300459300	quiescin sulfhydryl oxidase, putative	FC<2	0.107275	0.484793		25830000	18329000	22343000	21126000	27633000	22986000	20592000	23004000
Ld1S_200197800	vesicular-fusion protein nsf, putative	FC<2	0.106928	0.412876		441100000	422370000	445740000	449440000	441820000	425820000	519800000	513370000
Ld1S_360731000	hypothetical protein	FC<2	0.106907	0.566933		0	0	0	3443100	3816000	5058600	4009100	0
Ld1S_340628200	Domain of Unknown Function (DUF1042), putative	FC<2	0.106714	0.656342		9216900	8147500	10894000	11968000	9806900	16137000	11080000	7506200
Ld1S_210214800	ATP synthase, putative	FC<2	0.106679	0.380712		210480000	214980000	219320000	229660000	244720000	232350000	217550000	247660000
Ld1S_350676700	pre-mRNA splicing factor ATP-dependent RNA helicase, putative	FC<2	0.105694	0.450954		71781000	72895000	83701000	72446000	93278000	81403000	81907000	68388000
Ld1S_340642700	hypothetical protein	FC<2	0.10563	0.637738		0	4606700	5063300	0	7850500	0	7183700	6219500
Ld1S_130073000	Sin-like protein conserved region, putative	FC<2	0.105552	0.604849		11283000	9378600	8119300	12366000	11886000	8193400	14016000	10430000
Ld1S_350676900	short chain dehydrogenase, putative	FC<2	0.104885	0.452197		140930000	155280000	163960000	183150000	158990000	186520000	169880000	174470000
Ld1S_280405400	DNA replication licensing factor, putative	FC<2	0.104867	0.436732		10777000	10616000	12576000	11404000	10863000	13371000	12605000	11986000
Ld1S_360738100	hypothetical protein	FC<2	0.104845	0.631425		18062000	10682000	13252000	10155000	16776000	10694000	15657000	12362000
Ld1S_320538800	AKAP7 2'5' RNA ligase-like domain containing protein, putative	FC<2	0.104375	0.573176		21387000	13122000	15729000	15298000	15498000	18835000	20597000	15001000
Ld1S_200197400	protein kinase, putative	FC<2	0.104159	0.546505		13607000	12348000	0	15137000	13467000	15583000	16623000	18272000
Ld1S_090876900	Bardet-Biedl syndrome 8 protein	FC<2	0.104116	0.606888		6245200	6740300	10034000	9395100	7669900	10167000	9283400	7316100
Ld1S_360736600	proteasome subunit alpha type-1, putative	FC<2	0.104085	0.448939		261210000	207500000	250850000	198660000	257680000	232330000	241560000	249260000
Ld1S_080862100	small ubiquitin protein, putative	FC<2	0.103732	0.657435		19173000	23300000	28680000	41858000	28231000	32819000	29095000	26524000
Ld1S_200207600	CHORD, putative	FC<2	0.10329	0.492597		114750000	115290000	154110000	120890000	124880000	127550000	133840000	153950000
Ld1S_360744500	Mitochondrial ribosomal protein S18, putative	FC<2	0.103037	0.597097		12608000	12488000	15889000	10030000	17410000	10424000	14387000	12788000
Ld1S_220233000	Zinc finger C-x8-C-x5-C-x3-H type (and similar), putative	FC<2	0.102838	0.554943		35829000	34283000	22584000	30794000	29091000	36059000	34182000	31684000
Ld1S_110038500	Ankyrin repeats (3 copies)/Ankyrin repeats (many copies), putative	FC<2	0.10281	0.434621		36268000	33063000	33606000	28719000	32183000	36728000	37056000	35137000
Ld1S_360720600	PUB domain containing protein, putative	FC<2	0.102545	0.539983		31320000	33079000	24880000	26452000	28651000	35506000	35217000	25291000
Ld1S_360752400	ATP-dependent RNA helicase, putative	FC<2	0.102377	0.403701		107230000	117180000	108080000	117660000	118870000	113050000	126590000	124760000
Ld1S_300461700	pdz domain containing protein, putative	FC<2	0.102238	0.407641		115940000	109190000	121510000	114130000	135540000	123950000	123100000	112710000
Ld1S_100028900_pseudogene	hypothetical protein	FC<2	0.101999	0.676056		10959000	13733000	17811000	9196600	10830000	18994000	12294000	12934000
Ld1S_350677000	short chain dehydrogenase, putative	FC<2	0.101943	0.465099		156900000	168470000	190960000	144190000	171630000	197620000	169460000	167990000
Ld1S_110040300	START domain containing protein, putative	FC<2	0.101796	0.396905		91409000	98067000	98584000	89795000	96055000	104630000	100950000	103720000
Ld1S_360790500_pseudogene	mitogen activated protein kinase homologue	FC<2	0.101254	0.592558		25807000	36874000	29420000	31620000	37808000	30293000	40651000	25176000
Ld1S_270355000	ribokinase, putative	FC<2	0.10123	0.451747		76240000	72122000	80158000	60607000	73448000	76874000	76512000	81870000
Ld1S_360780400	isoleucyl-tRNA synthetase, putative	FC<2	0.101156	0.433171		1529900000	1677400000	1728200000	1388900000	1667000000	1781800000	1711900000	1603600000
Ld1S_010012500	hypothetical protein	FC<2	0.100682	0.452533		20303000	16639000	18454000	16737000	18622000	17634000	19477000	21567000
Ld1S_010009800	fatty acyl CoA synthetase 2, putative;long chain fatty acid CoA ligase, putative;fatty acyl CoA syntetase 1, putative;long chain fatty Acyl CoA synthetase, putative	FC<2	0.100429	0.585032		207440000	195290000	194190000	318650000	237940000	255700000	241710000	225190000
Ld1S_170137300	hypothetical protein	FC<2	0.10034	0.59508		120630000	93071000	77434000	67096000	99560000	91164000	102870000	82513000
Ld1S_100026400	nucleoside phosphorylase-like protein	FC<2	0.0997557	0.49506		52022000	48867000	55046000	42782000	60473000	44323000	52902000	55673000
Ld1S_170136900	Alpha/beta hydrolase family, putative	FC<2	0.0994947	0.711245		32565000	30368000	15195000	23055000	28887000	35237000	20989000	21367000
Ld1S_340658500	small nuclear ribonucleoprotein sm d3	FC<2	0.0993191	0.847264		107650000	43077000	32542000	38732000	130750000	58656000	40863000	24563000
Ld1S_190170900	glycosomal malate dehydrogenase	FC<2	0.0991602	0.57422		1742700000	1563200000	2479300000	1786000000	1741700000	2209300000	1874400000	2201700000
Ld1S_220244200	adaptor complex AP-1 medium subunit, putative	FC<2	0.0989494	0.545267		24722000	22316000	30791000	23436000	25032000	30963000	29738000	22725000
Ld1S_360767100	hypothetical protein	FC<2	0.0989474	0.5536		24310000	23458000	29399000	29203000	24263000	35079000	29665000	25512000
Ld1S_130064200	Protein of unknown function (DUF1014), putative	FC<2	0.0989471	0.606592		88739000	101520000	89371000	65784000	68558000	94796000	101950000	105170000
Ld1S_360781200	hypothetical protein	FC<2	0.0986522	0.723474		11395000	9791600	11004000	13061000	12681000	21481000	8359900	9257100
Ld1S_350712500	Kinesin-13 6, putative	FC<2	0.098536	0.477116		150980000	126150000	120930000	116380000	139120000	132540000	153190000	124710000
Ld1S_340660600	ubiquitin hydrolase, putative	FC<2	0.0983644	0.447384		145510000	162460000	178930000	167000000	169650000	184420000	179660000	165070000
Ld1S_320572800	kinetoplast-associated protein p18-2, putative	FC<2	0.0983596	0.571719		88025000	62624000	67708000	79883000	78629000	100430000	68995000	71881000
Ld1S_290439400	nucleosome assembly protein (NAP), putative	FC<2	0.0983097	0.45729		44561000	49307000	55181000	56195000	54208000	54935000	54247000	55391000
Ld1S_290434000	pre-RNA processing PIH1/Nop17, putative	FC<2	0.0981239	0.614639		20211000	21515000	24815000	25258000	18873000	22313000	25179000	33741000
Ld1S_220248900	exosome complex exonuclease RRP45 homolog, putative	FC<2	0.0978459	0.649483		13333000	10760000	10932000	15313000	13320000	10069000	12284000	19120000
Ld1S_270357800	hypothetical protein	FC<2	0.0977325	0.603898		5873300	0	0	0	0	0	6940100	5160700
Ld1S_340664600	cyclic nucleotide-binding domain containing protein, putative	FC<2	0.0971429	0.522544		241630000	246260000	226160000	321600000	282980000	272910000	292420000	250880000
Ld1S_120055500	hypothetical protein	FC<2	0.0965755	0.711053		13553000	19648000	31722000	25823000	22629000	18440000	25695000	26591000
Ld1S_270361800	cysteine desulfurase, putative	FC<2	0.0965394	0.497508		75296000	92307000	102960000	92721000	92155000	92566000	97548000	104210000
Ld1S_140085100	ribosomal protein L21, putative	FC<2	0.0962855	0.607056		50187000	78790000	73520000	47396000	62755000	64913000	67616000	65331000
Ld1S_120048500	hypothetical protein	FC<2	0.0961973	0.714484		9860200	15099000	8919500	10046000	0	11173000	13028000	7245800
Ld1S_290441000	vacuolar protein sorting-associated protein 4	FC<2	0.0961488	0.486434		110170000	109890000	127170000	92492000	115880000	111390000	126680000	113690000
Ld1S_110044100	SKP1-like protein	FC<2	0.0961197	0.76488		69406000	74418000	89248000	64511000	116220000	81143000	38104000	108030000
Ld1S_040801300	C-type lectin domain-containing protein	FC<2	0.0959123	0.628271		14713000	15904000	13955000	16271000	16185000	17489000	21679000	11296000
Ld1S_020185600	ribosomal RNA processing protein 41B, putative	FC<2	0.0958884	0.521208		10737000	11372000	14736000	11603000	11618000	12265000	13711000	13940000
Ld1S_180160400	heat shock protein, putative	FC<2	0.0956862	0.479805		2207500000	2297300000	2263900000	2602900000	2213600000	2694600000	2465900000	2649000000
Ld1S_240286400	HpcH/HpaI aldolase/citrate lyase family, putative	FC<2	0.0953506	0.604703		9394300	8554200	8884400	0	9304800	8056800	0	0
Ld1S_250306400	tubulin gamma chain	FC<2	0.0953441	0.50255		43093000	46362000	49644000	57135000	57952000	53099000	48708000	49248000
Ld1S_310511700	hypothetical protein	FC<2	0.0953293	0.601085		29867000	34489000	30913000	48864000	35149000	36142000	42109000	37887000
Ld1S_350665000	pyruvate kinase, putative	FC<2	0.0952446	0.511217		1108900000	1275300000	1234900000	1424700000	1158800000	1368200000	1399700000	1460000000
Ld1S_100023900	hypothetical protein	FC<2	0.0949986	0.504292		53927000	62236000	59151000	56427000	63479000	66658000	67935000	50712000
Ld1S_250310000	PRP38 family, putative	FC<2	0.0949606	0.610521		6183700	4582500	4801500	0	6407000	4964600	0	7111900
Ld1S_320539800	Outer row dynein-assembly protein 7	FC<2	0.0947958	0.687453		0	10925000	9084200	8754400	10197000	8827900	14215000	14102000
Ld1S_210216900	hypothetical protein	FC<2	0.0947446	0.608557		5063200	0	0	0	6512400	4213200	5255700	0
Ld1S_150100900	alanyl-tRNA synthetase domain containing 1. Function unknown	FC<2	0.0944359	0.523927		156060000	189360000	203420000	159430000	187550000	216320000	180580000	169970000
Ld1S_130063600	C2 domain containing protein, putative	FC<2	0.0944082	0.684751		37849000	44316000	47838000	75042000	46957000	43862000	62469000	60802000
Ld1S_010005600	BSD domain containing protein, putative	FC<2	0.0943749	0.625102		12229000	14286000	15992000	21926000	14993000	18267000	16824000	17271000
Ld1S_300467900	Zinc finger, C3HC4 type (RING finger), putative	FC<2	0.0942962	0.535499		6865500	9535600	7176900	7674800	7363900	8291800	9153300	8379800
Ld1S_310515200	Cullin protein neddylation domain containing protein, putative	FC<2	0.0941102	0.566391		13332000	12102000	13706000	10703000	12517000	14493000	15918000	10640000
Ld1S_140090100	NLI interacting factor-like phosphatase, putative	FC<2	0.0940708	0.565085		29884000	28222000	26261000	23162000	26915000	22794000	33376000	32519000
Ld1S_270377600	heat shock protein DNAJ, putative	FC<2	0.0937581	0.547817		1535800000	1661900000	1822200000	1702000000	1454900000	1772900000	1834400000	2169600000
Ld1S_210225100	Qc-SNARE protein, putative	FC<2	0.0932723	0.655691		12868000	7166600	0	8461300	8913800	12384000	8329900	10827000
Ld1S_180151600	aconitase, putative	FC<2	0.0932418	0.439364		2239900000	2341900000	2299300000	2510900000	2500800000	2450400000	2635700000	2428200000
Ld1S_270374600	thioredoxin, putative	FC<2	0.0930454	0.510336		56909000	68082000	54092000	59042000	58931000	64922000	72320000	57883000
Ld1S_180152300	peroxisomal enoyl-coa hydratase, putative	FC<2	0.0927555	0.549353		38435000	42781000	49209000	53370000	45108000	44536000	51352000	54136000
Ld1S_300492100	protein mkt1, putative	FC<2	0.0926583	0.492557		511300000	544320000	475230000	451320000	586750000	561410000	506150000	462890000
Ld1S_290422600	hypothetical protein	FC<2	0.0925961	0.524577		360410000	400430000	471250000	427180000	419810000	512930000	416910000	418340000
Ld1S_290439100	enoyl-CoA hydratase/isomerase-like protein	FC<2	0.0925892	0.713131		52480000	53225000	77113000	61151000	52827000	43640000	85484000	86398000
Ld1S_350688900	hypothetical protein	FC<2	0.0919574	0.7735		8152700	6203100	6850700	14948000	9881600	13707000	7715900	6394400
Ld1S_340644600	NADPH-cytochrome p450 reductase-like protein	FC<2	0.0919524	0.683304		26816000	18591000	25872000	17921000	17802000	33401000	21740000	23074000
Ld1S_360782000	Gcd10p family, putative	FC<2	0.0914819	0.769907		9447300	14490000	10683000	22982000	13015000	22622000	12063000	12195000
Ld1S_020188700	hypothetical protein	FC<2	0.091436	0.712279		0	4639800	4661500	0	6223200	6051200	8199900	6679900
Ld1S_300481500	pre-mRNA cleavage complex II Clp1-like protein	FC<2	0.0913406	0.524872		11252000	11096000	12425000	13161000	12333000	14726000	11005000	13159000
Ld1S_020184800	glycosyltransferase (GlcNAc), putative	FC<2	0.0911209	0.540678		9102000	12644000	10858000	10238000	10155000	11905000	12374000	11010000
Ld1S_270364500	KH domain containing protein, putative	FC<2	0.0909224	0.51009		943600000	1034400000	926690000	1059000000	908550000	1158400000	1115300000	1050000000
Ld1S_230252100	endoribonuclease L-PSP (pb5), putative	FC<2	0.0908991	0.714219		307210000	303990000	317120000	560400000	432860000	475760000	371980000	278750000
Ld1S_070856300	hypothetical protein	FC<2	0.0906503	0.76343		37772000	66421000	26551000	30214000	49394000	40549000	47686000	27094000
Ld1S_020182900	hypothetical protein	FC<2	0.0906291	0.494461		0	7835100	0	8193300	9268000	8360100	8999800	8812000
Ld1S_050813600	microtubule-associated protein, putative (fragment)	FC<2	0.0903401	0.519083		1674700000	1764300000	1768100000	1822500000	1588900000	1939000000	1831600000	2167500000
Ld1S_070853700	hypothetical protein	FC<2	0.0900884	0.705551		12913000	13084000	14061000	23091000	12690000	19653000	19545000	14447000
Ld1S_240275400	ubiquitin carboxyl-terminal hydrolase, putative	FC<2	0.0896989	0.47729		165580000	163680000	165650000	168010000	158660000	195160000	179910000	173630000
Ld1S_310496800	hypothetical protein	FC<2	0.0896437	0.593988		13425000	13206000	15870000	16615000	17165000	18193000	15835000	12121000
Ld1S_180161900	P-type H+-ATPase 1B, putative	FC<2	0.0894284	0.506436		1302000000	1258100000	1273500000	1389100000	1291800000	1570200000	1472600000	1243100000
Ld1S_180158200	Ras-related protein Rab5A, putative	FC<2	0.088429	0.517266		186920000	184680000	221400000	191660000	228500000	206270000	220890000	179790000
Ld1S_130075300	ubiquitin-conjugating enzyme, putative	FC<2	0.0882651	0.700781		131360000	99999000	168910000	194740000	132790000	195640000	151200000	140500000
Ld1S_010005400	carboxylase, putative	FC<2	0.0881155	0.765467		12547000	17251000	24373000	33126000	16635000	24453000	25619000	21410000
Ld1S_340654100	ruvb-like 1 DNA helicase, putative	FC<2	0.0873711	0.511381		360000000	349780000	388240000	444070000	397490000	408600000	399030000	426800000
Ld1S_270378800	hypothetical protein	FC<2	0.0865069	0.610791		20902000	14261000	14538000	13078000	14974000	18473000	16358000	15920000
Ld1S_190175700	mitochondrial carrier protein, putative	FC<2	0.0861332	0.662694		21957000	12684000	15590000	14944000	21305000	14415000	17774000	15093000
Ld1S_250307700	hypothetical protein	FC<2	0.0860667	0.571995		44133000	54784000	58663000	44125000	47106000	54403000	59115000	52445000
Ld1S_170134200	Ring finger domain containing protein, putative	FC<2	0.085321	0.505895		25783000	23085000	28423000	22398000	26817000	25817000	26040000	26627000
Ld1S_350711800	chaperone protein DnaJ, putative	FC<2	0.0849602	0.482138		188470000	212610000	202790000	183430000	215150000	211920000	208930000	198030000
Ld1S_320569200	zinc-finger of a C2HC-type, putative	FC<2	0.0845224	0.535698		8183300	10158000	9358900	10438000	9401000	10300000	10668000	9937100
Ld1S_200205700	Suppressor of G2 allele of SKP1, putative	FC<2	0.0841893	0.596931		291210000	328250000	355110000	352550000	313460000	295870000	412990000	394590000
Ld1S_320567700	chaperone protein DnaJ, putative	FC<2	0.0839818	0.584017		42878000	53096000	40320000	48313000	40682000	51344000	50781000	52773000
Ld1S_120047600	FYVE-type domain-containing protein	FC<2	0.0837599	0.651168		5664700	6705000	8791700	5761900	7097100	7137200	8373500	5722100
Ld1S_360780000	adenylyl cyclase-associated protein, putative	FC<2	0.0836663	0.619194		75996000	84991000	82601000	118350000	88693000	101170000	89301000	99372000
Ld1S_270372100	GMP-PDE, delta subunit, putative	FC<2	0.0834213	0.487701		112700000	108020000	119280000	105670000	127310000	110700000	118010000	116270000
Ld1S_150108300	hypothetical protein	FC<2	0.0833529	0.667692		14491000	0	0	14056000	11198000	13812000	0	15601000
Ld1S_360794100	beta adaptin, putative	FC<2	0.0832981	0.662326		47853000	58774000	42714000	37821000	52940000	60447000	47147000	37939000
Ld1S_110043400	hypothetical protein	FC<2	0.0826285	0.711227		3590400	4085500	6609200	4956200	4021000	6077400	4434500	5575500
Ld1S_250308200	aldehyde dehydrogenase, mitochondrial precursor	FC<2	0.0818706	0.595753		354450000	353560000	384350000	466050000	350370000	454990000	417350000	423380000
Ld1S_050814300	hypothetical protein	FC<2	0.0814476	0.543144		112770000	113540000	110750000	134660000	118560000	115460000	131090000	133370000
Ld1S_340640300	twinfilin	FC<2	0.0813379	0.760803		44855000	78692000	114810000	93492000	88095000	76901000	93096000	75270000
Ld1S_190166800	RNA binding protein	FC<2	0.0812806	0.572356		129880000	177230000	160240000	141790000	153080000	156320000	177160000	154550000
Ld1S_230261900	beta-fructosidase-like protein (fragment)	FC<2	0.0809744	0.759454		0	10317000	0	9972100	6029400	15011000	12723000	0
Ld1S_270355300	ribosome production factor 1, putative	FC<2	0.0808062	0.758883		11972000	7224800	6362500	0	0	0	0	7159300
Ld1S_300483500	replication factor C, subunit 2, putative	FC<2	0.0807461	0.705793		55692000	49839000	54209000	28491000	48041000	44499000	53611000	46790000
Ld1S_300462100	nuclear movement protein, putative	FC<2	0.0805756	0.5012		25785000	24925000	26189000	27119000	28341000	26426000	26014000	29293000
Ld1S_270365100	hypothetical protein	FC<2	0.0805171	0.755391		10865000	9448700	9018600	4764300	7372000	7524200	10987000	0
Ld1S_320573800	myosin XXI	FC<2	0.0803721	0.638913		195460000	178430000	239080000	152580000	172780000	220530000	187060000	223050000
Ld1S_340629900	NLI-interacting factor, putative	FC<2	0.0803555	0.571225		83351000	94757000	94477000	98887000	92462000	84901000	105520000	111310000
Ld1S_280388200	hypothetical protein	FC<2	0.0802066	0.77375		22089000	0	19479000	14012000	26658000	23047000	27107000	13978000
Ld1S_310510600	hypothetical protein	FC<2	0.0800527	0.84476		9563700	7585400	6936500	17212000	4582400	13248000	13557000	13139000
Ld1S_350678500	Iron-binding zinc finger CDGSH type, putative	FC<2	0.079623	0.715397		63865000	80654000	71308000	89860000	57804000	111900000	86345000	73696000
Ld1S_360763500	hypothetical protein	FC<2	0.079325	0.635189		9049000	11730000	10295000	13997000	12685000	12023000	10241000	12202000
Ld1S_350696800	riboflavin kinase/fmn adenylyltransferase-like protein	FC<2	0.0792247	0.715769		162600000	176540000	185760000	232900000	183920000	138780000	262120000	231220000
Ld1S_290433500	Tob55, putative	FC<2	0.0791665	0.534703		72542000	79499000	78572000	88422000	79451000	84474000	86614000	85841000
Ld1S_340639200	thioredoxin, putative	FC<2	0.0791112	0.645022		97821000	84102000	97864000	92787000	132680000	77407000	96636000	93731000
Ld1S_270379100	ATP-dependent Clp protease subunit, heat shock protein 78 (HSP78), putative	FC<2	0.0775572	0.532379		692360000	717390000	776820000	782470000	740580000	806700000	825300000	759220000
Ld1S_160121700_pseudogene	ubiquitin fold modifier protein, putative	FC<2	0.0774106	0.741611		91873000	129250000	145710000	75445000	86980000	134660000	111820000	123530000
Ld1S_220245000	hypothetical protein	FC<2	0.0769749	0.691033		11264000	12806000	11440000	9314300	12413000	15303000	11798000	8490000
Ld1S_180152400	RNA binding protein, putative	FC<2	0.0767605	0.692186		94306000	135200000	155920000	129830000	112980000	155950000	151140000	119910000
Ld1S_200196800	serine/threonine protein phosphatase 2A regulatory subunit, putative	FC<2	0.0761709	0.652638		99037000	126730000	153990000	105590000	115780000	117130000	137600000	135080000
Ld1S_340650900	NAD dependent epimerase/dehydratase family, putative	FC<2	0.0759658	0.645463		98010000	96249000	96289000	81451000	109680000	118380000	92668000	75906000
Ld1S_350704400	hypothetical protein	FC<2	0.075839	0.687861		10367000	10071000	10480000	9460000	7641200	12732000	13185000	9957700
Ld1S_180147900	Domain of unknown function DUF21, putative	FC<2	0.0757352	0.7912		14908000	8210400	8202400	6966600	15370000	9260200	8419200	7200700
Ld1S_240283900	RNA-binding protein 38, putative	FC<2	0.0755205	0.710911		67416000	75378000	57724000	45463000	77436000	69849000	64116000	47412000
Ld1S_360767600	gamma-tubulin complex component 2	FC<2	0.0753801	0.668553		13078000	11998000	13527000	16666000	13356000	14908000	18295000	11968000
Ld1S_310519000	succinyl-diaminopimelate desuccinylase-like protein;cytosolic nonspecific dipeptidase, putative	FC<2	0.0752706	0.718454		45815000	53627000	51645000	82335000	52354000	67791000	68177000	53196000
Ld1S_250319700	vacuolar protein sorting-like protein	FC<2	0.0748862	0.711		0	0	5556000	5265500	0	7732200	0	8351600
Ld1S_360789500	Domain of unknown function (DUF4496), putative	FC<2	0.074729	0.679771		15140000	15144000	18623000	17557000	13305000	20061000	21224000	16280000
Ld1S_360793900	prolyl endopeptidase	FC<2	0.0744126	0.601607		435600000	406790000	454040000	473480000	455090000	388590000	503200000	526170000
Ld1S_290427300	carnitine/choline acetyltransferase, putative	FC<2	0.0741111	0.528523		833930000	782690000	797700000	814950000	848080000	901180000	804280000	847760000
Ld1S_280383300	katanin, putative	FC<2	0.0740499	0.730739		13671000	20821000	17131000	19204000	25633000	13441000	17582000	18982000
Ld1S_270378300	protein kinase, putative	FC<2	0.0738497	0.733844		5326800	5731300	8215300	8538200	5370800	7428200	8296200	7940200
Ld1S_250297800	hypothetical protein	FC<2	0.0736397	0.632913		0	0	1139000	0	1309500	0	0	1503000
Ld1S_350672100	proteasome activator protein pa26, putative	FC<2	0.0735138	0.598147		813780000	648890000	713040000	723250000	775710000	707490000	688400000	883770000
Ld1S_310520500	prostaglandin f2-alpha synthase	FC<2	0.0732477	0.748935		1841100000	1815600000	1946000000	3512400000	1958100000	2406900000	2491300000	2384100000
Ld1S_160118100	ubiquitin hydrolase, putative	FC<2	0.0731369	0.647036		24027000	19733000	27351000	18117000	20846000	24131000	23586000	24253000
Ld1S_360720100	leucine carboxyl methyltransferase, putative	FC<2	0.0724773	0.667682		171960000	181700000	141980000	210740000	171990000	172030000	170920000	226010000
Ld1S_300475300	splicing factor 3a, putative	FC<2	0.072349	0.711977		56744000	53139000	41290000	38047000	58399000	48752000	55885000	36385000
Ld1S_070853900	protein kinase, putative	FC<2	0.0721457	0.70909		13377000	12333000	16720000	19703000	14990000	14620000	20390000	14856000
Ld1S_350713400_pseudogene	BRCA1 C Terminus (BRCT) domain containing protein, putative	FC<2	0.0720372	0.625156		133150000	142880000	147380000	124500000	153090000	114750000	149630000	162160000
Ld1S_320553100	cAMP-regulated phosphoprotein/endosulfine conserved region containing protein, putative	FC<2	0.07157	0.647231		47156000	50412000	44040000	35794000	44138000	39755000	53132000	49017000
Ld1S_070854600	Domain of unknown function (DUF3437), putative	FC<2	0.0710883	0.591593		42080000	43731000	50922000	43115000	43476000	49633000	50965000	44741000
Ld1S_150097800	5'-3' exonuclease. RNA processing and modification	FC<2	0.0710474	0.7234		12042000	14555000	18212000	11215000	15593000	11459000	18173000	13425000
Ld1S_310501200	hypothetical protein	FC<2	0.0707935	0.719701		6228200	6197400	5512500	9913000	7389400	7932400	6689900	6545400
Ld1S_270363900	cation transporter, putative	FC<2	0.0707933	0.815547		0	0	15489000	15280000	0	0	11928000	13056000
Ld1S_180152100	vacuolar ATP synthase subunit c, putative	FC<2	0.0705834	0.605532		78326000	83438000	90340000	93807000	90064000	88409000	81495000	103800000
Ld1S_360776200	hypothetical protein	FC<2	0.070245	0.820025		16095000	9819700	4888300	7477100	9744100	8337700	8786500	0
Ld1S_300484800	hypothetical protein	FC<2	0.0695892	0.812124		12407000	13052000	10302000	0	8045600	20766000	8767600	0
Ld1S_120048700	glyoxalase II, putative	FC<2	0.0694846	0.634407		72713000	72233000	98444000	83505000	79671000	91321000	84976000	84674000
Ld1S_290415400	protein transport protein Sec24A, putative	FC<2	0.0693807	0.573294		86889000	84838000	88507000	97240000	96728000	95829000	86303000	96127000
Ld1S_190171500	SNARE protein, putative	FC<2	0.0692224	0.713861		11735000	10170000	13305000	9802000	11061000	9497500	16166000	11104000
Ld1S_350718600	isopentenyl-diphosphate delta-isomerase (type II), putative	FC<2	0.0689996	0.603395		170790000	151450000	160810000	184930000	163090000	172390000	169940000	194940000
Ld1S_340647200	selenocysteine-specific elongation factor, putative	FC<2	0.0689176	0.628874		14763000	15534000	16225000	13505000	14448000	17664000	17383000	13712000
Ld1S_040799700	Tetratricopeptide repeat, putative	FC<2	0.0686096	0.689821		46381000	37234000	34908000	36501000	49643000	32742000	45879000	35690000
Ld1S_290416300	hypothetical protein	FC<2	0.0678673	0.725302		0	5922400	0	7846800	6481600	7229900	8368900	0
Ld1S_280412600	hypothetical protein	FC<2	0.0668845	0.869216		23832000	10889000	12067000	35919000	12315000	0	24221000	27016000
Ld1S_360738000	hypothetical protein	FC<2	0.0664624	0.649259		18756000	13937000	14270000	14158000	17044000	15919000	13909000	16826000
Ld1S_180146600	kinetoplast polyadenylation/uridylation factor 1	FC<2	0.0663231	0.673932		92019000	88541000	92496000	81142000	107810000	109700000	81973000	75808000
Ld1S_100024200	serine/threonine-protein kinase, putative	FC<2	0.0663061	0.700822		0	0	2685300	0	2240600	2785500	3051400	2897600
Ld1S_050815500	hypothetical protein	FC<2	0.0660149	0.698378		16347000	16662000	17909000	0	15266000	0	18620000	13667000
Ld1S_350710600	hypothetical protein	FC<2	0.0659013	0.820222		16859000	6968400	7639900	11162000	9830600	9998300	14565000	8401000
Ld1S_010009700	conserved protein	FC<2	0.0656253	0.71663		318110000	406350000	456530000	553980000	421150000	464990000	459720000	435600000
Ld1S_330592700	iron-sulfur cluster assembly protein, putative	FC<2	0.0656043	0.654274		20072000	25010000	26527000	22915000	23993000	26499000	26824000	21462000
Ld1S_360749200	hypothetical protein	FC<2	0.0654322	0.79979		16948000	0	18218000	19099000	18591000	13366000	14086000	17483000
Ld1S_010010800	tricarboxylate carrier, putative	FC<2	0.0643174	0.678635		70766000	76649000	79298000	101770000	78711000	85717000	81946000	94630000
Ld1S_180161200	EF-hand domain pair, putative	FC<2	0.0642062	0.789975		4568800	3954900	2656900	0	0	0	0	3096100
Ld1S_360768300	hypothetical protein	FC<2	0.0637532	0.695064		334540000	395120000	448990000	385810000	362980000	503550000	416260000	359140000
Ld1S_360775300	VHS domain containing protein, putative	FC<2	0.0636764	0.694204		132590000	98401000	94861000	116180000	124210000	124190000	93591000	118830000
Ld1S_090879100	Methyltransferase TYW3, putative	FC<2	0.063358	0.704536		19273000	30009000	23181000	20926000	24782000	26717000	21129000	23906000
Ld1S_130074200	Ran-binding protein 1, putative	FC<2	0.0629551	0.65481		79764000	81441000	99634000	91820000	84310000	85029000	96925000	101840000
Ld1S_300486500	aldehyde dehydrogenase, putative	FC<2	0.0625207	0.747455		106820000	112920000	139480000	159330000	101320000	152420000	145930000	141460000
Ld1S_260349600	Paraquat-inducible protein A, putative	FC<2	0.0622151	0.708786		47881000	47159000	46425000	41670000	56895000	34968000	50354000	51813000
Ld1S_140090400	hypothetical protein	FC<2	0.0617593	0.67197		45732000	48979000	51609000	37780000	42390000	51170000	46804000	51053000
Ld1S_190174700	tRNA pseudouridine synthase A-like protein	FC<2	0.0616605	0.696579		6407800	5194200	6151500	4955200	5610000	0	7372500	5261200
Ld1S_300456400	Leucine-rich repeat, ribonuclease inhibitor subtype domain-containing protein	FC<2	0.0612679	0.755697		18800000	20406000	22268000	23728000	19908000	20720000	18048000	32269000
Ld1S_080859800	Ribosomal protein L9, N-terminal domain containing protein, putative	FC<2	0.0612098	0.897237		20372000	18093000	7125800	17235000	35140000	15596000	7320600	13370000
Ld1S_240286900	WD domain, G-beta repeat, putative	FC<2	0.060972	0.755998		7671400	4902500	0	8590700	0	0	6848800	0
Ld1S_300455600	mitotic cyclin, putative	FC<2	0.06085	0.799039		46975000	23189000	33375000	22940000	36306000	25433000	34603000	30899000
Ld1S_280400000	Double-stranded DNA-binding domain containing protein, putative	FC<2	0.0608389	0.889425		31794000	46804000	51774000	145080000	38968000	79155000	57831000	74175000
Ld1S_090882500	hypothetical protein	FC<2	0.0607606	0.708823		18312000	22059000	17428000	20916000	16137000	21597000	21454000	23307000
Ld1S_350695900	glycerol kinase, glycosomal, putative	FC<2	0.0606758	0.668145		110210000	112190000	102720000	97618000	100330000	95702000	122010000	125220000
Ld1S_360734000	adenylate kinase, putative	FC<2	0.0600875	0.659094		17314000	17984000	17582000	19054000	19083000	21499000	15937000	18846000
Ld1S_330587500	hypothetical protein	FC<2	0.0598542	0.68519		37687000	43967000	37047000	44070000	39216000	42004000	38130000	50847000
Ld1S_270362300	guide RNA-binding protein of 21 kDa	FC<2	0.059812	0.680607		150950000	184160000	203500000	189880000	171390000	190260000	208880000	186150000
Ld1S_280408100	Coatomer subunit gamma	FC<2	0.0596295	0.650876		682800000	794570000	849860000	814950000	779080000	779980000	881600000	827500000
Ld1S_210208900	ATP synthase F1 subunit gamma protein, putative	FC<2	0.0594649	0.65839		520860000	612520000	504310000	487840000	505030000	531100000	574710000	600450000
Ld1S_210208300	proteasome subunit alpha type-5, putative	FC<2	0.0594181	0.661324		364170000	362510000	391440000	403670000	341080000	390260000	428930000	430790000
Ld1S_300458600	mitogen-activated protein kinase, putative	FC<2	0.0591755	0.783827		0	0	7044900	9240800	8617600	12031000	11498000	10040000
Ld1S_330587600	40S ribosomal protein S3, putative	FC<2	0.0586742	0.658231		1180600000	1029800000	1085100000	1013600000	1108800000	1298900000	1025900000	1064900000
Ld1S_180152600	Zn-finger in Ran binding protein and others/FYVE zinc finger, putative	FC<2	0.0586432	0.663621		19789000	24516000	23339000	21122000	20743000	23954000	22848000	24786000
Ld1S_120058700	SET domain containing protein, putative	FC<2	0.0586191	0.650523		32456000	33785000	36629000	33679000	33007000	35736000	33358000	40446000
Ld1S_260335200	Leucine rich repeat, putative	FC<2	0.0583975	0.797575		38635000	25656000	19174000	20840000	27435000	20880000	30668000	26508000
Ld1S_020186600	hypothetical protein	FC<2	0.058249	0.74994		4689400	3029300	3425100	5022000	4145700	4282000	3836100	4217100
Ld1S_090885600	heat shock protein family B (small), member 11. Function unknown	FC<2	0.0579515	0.868061		54040000	41495000	48339000	47199000	71515000	65768000	21252000	60105000
Ld1S_350699900	acyl transferase-like protein, putative	FC<2	0.0575017	0.797935		48743000	80865000	60948000	60520000	69754000	77306000	72991000	43323000
Ld1S_080860100	hypothetical protein	FC<2	0.0574512	0.802702		0	4757000	6141600	7161100	6850700	7336400	6244600	0
Ld1S_350713000	peptidyl-prolyl cis-trans isomerase (cyclophilin- 40), putative	FC<2	0.0571672	0.721596		571840000	543520000	667490000	703580000	531960000	731080000	623040000	705870000
Ld1S_360748700	dihydrolipoamide acetyltransferase precursor, putative	FC<2	0.0569668	0.648543		707280000	714120000	687910000	807540000	716530000	763490000	797220000	753420000
Ld1S_070844900	pitrilysin-like metalloprotease	FC<2	0.0564554	0.706308		118620000	111080000	122690000	143570000	107690000	135610000	139700000	133040000
Ld1S_240282800	hypothetical protein	FC<2	0.0564039	0.730137		0	10201000	12536000	9186200	13551000	11233000	10023000	12124000
Ld1S_100017100	kinetoplastid kinetochore protein 4, putative	FC<2	0.0562241	0.749219		7956900	7677700	8008100	7140000	5952300	7613200	9070700	9931400
Ld1S_270360200	Pep3/Vps18/deep orange family/Region in Clathrin and VPS, putative	FC<2	0.0557521	0.79307		11848000	0	6889400	7448700	7042800	10840000	7972900	10204000
Ld1S_240275200	TPR repeat, putative	FC<2	0.0556996	0.744817		12922000	16941000	14379000	13230000	15252000	11338000	15747000	17847000
Ld1S_290441100	ATP-dependent 6-phosphofructokinase, glycosomal	FC<2	0.0556855	0.718314		1480800000	1448900000	1441000000	1313400000	1294600000	1345100000	1425300000	1909200000
Ld1S_130075100	ras-like small GTPases, putative	FC<2	0.0549148	0.79088		18765000	13699000	15034000	11051000	13774000	17897000	11414000	17675000
Ld1S_320559100	Cell division protein kinase 2. Signal transduction mechanisms	FC<2	0.054818	0.741008		7913900	7248600	7695200	5097400	7075600	8063900	6915800	6638500
Ld1S_090881700	phospholipid transporting ATPase-like protein, putative	FC<2	0.0546637	0.768838		10149000	15957000	14043000	15990000	12943000	14987000	0	12928000
Ld1S_280391100	Ubiquitin family, putative	FC<2	0.0546168	0.761803		11258000	14498000	14583000	17614000	16353000	16886000	14743000	11982000
Ld1S_250313100	ER-golgi trafficking TRAPP I complex 85 kDa subunit, putative	FC<2	0.0542391	0.768982		20917000	26767000	22506000	27052000	22559000	33455000	0	20488000
Ld1S_260334400	mitochondrial RNA binding complex 1 subunit, putative	FC<2	0.0541392	0.790847		14659000	7879400	10184000	10590000	11026000	9668300	9897900	13718000
Ld1S_290438400	Aminopeptidase M1, putative	FC<2	0.0537861	0.687625		533330000	514680000	514850000	415260000	500790000	468530000	526970000	550960000
Ld1S_070848300	hypothetical protein	FC<2	0.0537263	0.756806		0	6388300	9813500	6181000	8101800	8054300	6469500	7614400
Ld1S_030452400	hypothetical protein	FC<2	0.0533266	0.811934		25231000	21547000	22215000	12737000	21821000	18254000	25468000	17580000
Ld1S_350665700	ubiquinol-cytochrome c reductase complex 14kD subunit, putative	FC<2	0.0530593	0.682416		173290000	212060000	178500000	200840000	195520000	205190000	185770000	204780000
Ld1S_350665400	prohibitin, putative	FC<2	0.0530396	0.728648		310780000	320310000	311610000	247460000	279380000	349320000	341470000	266830000
Ld1S_360734100	Valosin-containing protein, putative;vesicular transport protein (CDC48 homologue), putative	FC<2	0.052835	0.645986		2129000000	2084800000	2084200000	2151200000	2126800000	2243000000	2244200000	2152100000
Ld1S_100015300	nucleoside phosphatase, putative	FC<2	0.0528336	0.70689		17242000	18867000	19102000	17207000	16933000	18884000	17155000	22567000
Ld1S_240275700	Protein of unknown function (DUF3184), putative	FC<2	0.0524758	0.750388		85480000	90313000	98599000	64740000	77173000	90934000	81630000	99496000
Ld1S_110035100	hypothetical protein	FC<2	0.0524592	0.874517		0	28756000	39911000	45263000	21724000	0	64912000	49913000
Ld1S_050815000	ATP synthase F1, alpha subunit, putative	FC<2	0.0520559	0.691075		3084300000	2832900000	3059300000	2374200000	2832500000	2944400000	3015600000	2915200000
Ld1S_360726400	GPI transamidase component Tta2, putative	FC<2	0.0517538	0.714431		4480500	4713900	5711400	5261900	4580400	5603700	5287500	5398600
Ld1S_280386400	serine/threonine protein phosphatase catalytic subunit, putative;serine/threonine-protein phosphatase PP1, putative;serine/threonine protein phosphatase pp1(5.9), putative	FC<2	0.0516046	0.725295		388660000	352640000	437580000	493720000	420230000	429790000	405310000	466710000
Ld1S_350707100	Protein of unknown function (DUF2009), putative	FC<2	0.0512511	0.781481		23805000	31976000	18068000	23501000	24722000	28632000	22805000	23080000
Ld1S_280404300	mitochondrial DNA topoisomerase II;DNA topoisomerase ii	FC<2	0.0510759	0.807768		67342000	65640000	81487000	121680000	75019000	91030000	89273000	82830000
Ld1S_050810200	Receptor-type adenylate cyclase. Signal transduction mechanisms	FC<2	0.0508848	0.785786		30055000	34350000	28618000	21938000	38122000	23769000	29910000	27539000
Ld1S_240290900	lysophospholipase, putative	FC<2	0.0504937	0.736735		712760000	669450000	650890000	510250000	718400000	720220000	596140000	590980000
Ld1S_300486600	mitogen-activated protein kinase 5, putative	FC<2	0.0500224	0.803509		7628300	7582800	8791200	12520000	8790000	10988000	7658900	9887100
Ld1S_110045200	tatD related deoxyribonuclease, putative	FC<2	0.0499805	0.807598		25439000	20403000	20868000	15456000	23721000	26259000	19804000	15588000
Ld1S_100027600	PAB1-binding protein , putative	FC<2	0.0498196	0.714171		153760000	198470000	176200000	159310000	176210000	161430000	190990000	181030000
Ld1S_190164600	hypothetical protein	FC<2	0.049774	0.695542		72008000	74404000	86026000	75252000	82124000	80794000	83479000	71884000
Ld1S_170139100	RNA-binding protein, putative	FC<2	0.0497726	0.721885		4941000	5880100	4812800	0	5438800	4649500	5230300	5098000
Ld1S_280412500	hypothetical protein	FC<2	0.0494322	0.815801		4817100	6679100	5899100	0	3950900	7089000	0	0
Ld1S_290414300_pseudogene	C2 domain in Dock180 and Zizimin proteins, putative	FC<2	0.0492301	0.712757		128390000	141840000	124900000	108350000	118220000	132790000	131540000	136800000
Ld1S_110034000	14-3-3 protein 2, putative	FC<2	0.0491322	0.714302		630810000	690480000	760080000	763820000	659440000	755950000	744680000	780590000
Ld1S_180148600	Activator of Hsp90 ATPase, N-terminal/Activator of Hsp90 ATPase homolog 1-like protein, putative	FC<2	0.0490039	0.773684		215540000	206270000	223520000	305800000	247320000	276260000	205860000	247500000
Ld1S_270352800	proteasome alpha 7 subunit, putative	FC<2	0.0487716	0.684781		371290000	326560000	330090000	355750000	358480000	337800000	359220000	374710000
Ld1S_080861500	WD domain, G-beta repeat, putative	FC<2	0.0486834	0.840243		170560000	193180000	216530000	377800000	219670000	266670000	236650000	222530000
Ld1S_070848800	acyl-CoA dehydrogenase, mitochondrial precursor, putative	FC<2	0.0480057	0.736197		148920000	117250000	145920000	140210000	144230000	125220000	163220000	138440000
Ld1S_200195200	RNA polymerase subunit, putative	FC<2	0.0476826	0.807982		16448000	18827000	16417000	17280000	24199000	17766000	18910000	12333000
Ld1S_270373600	RNA-binding protein, putative	FC<2	0.0471713	0.736281		181530000	171860000	158810000	176260000	167580000	202410000	192740000	152240000
Ld1S_360754300	CobW/HypB/UreG, nucleotide-binding domain containing protein, putative	FC<2	0.0467659	0.840925		50754000	24354000	27059000	28339000	39421000	28242000	33340000	29071000
Ld1S_300484000	hypothetical protein	FC<2	0.0466995	0.77982		16213000	11421000	11633000	10700000	15265000	11395000	12775000	11806000
Ld1S_360737000	poly-zinc finger protein 2, putative	FC<2	0.0465119	0.754285		634620000	722850000	793180000	905270000	779860000	811010000	720360000	822480000
Ld1S_130061400	ras-related protein RAB5B, putative	FC<2	0.0464081	0.711745		33271000	39089000	37904000	39070000	37850000	36819000	41253000	38101000
Ld1S_230258900	exocyst complex component Sec10, putative	FC<2	0.0462846	0.846174		4629100	0	8622800	5635200	5409800	6517200	6942600	0
Ld1S_160125000	amidase, putative	FC<2	0.0460047	0.732909		106500000	110860000	122300000	126890000	123020000	104150000	128050000	126870000
Ld1S_350673100	nuclear transmembrane protein, putative	FC<2	0.0456004	0.772339		14356000	18391000	17814000	18882000	15643000	17756000	21475000	16895000
Ld1S_120052600	hypothetical protein	FC<2	0.0452808	0.746909		16338000	17606000	16338000	20260000	15995000	18650000	19725000	18346000
Ld1S_230263600	hydrophilic acylated surface protein a (fragment)	FC<2	0.045014	0.847903		5273900	0	7260700	0	4409600	0	0	0
Ld1S_110037600	metallo-peptidase, Clan MF, Family M17 (fragment)	FC<2	0.0447758	0.713071		838480000	895550000	896580000	957000000	900560000	913780000	992510000	893120000
Ld1S_080866000	mitochondrial DNA polymerase beta	FC<2	0.0446709	0.802655		192490000	204770000	252130000	310310000	223510000	267540000	253490000	230270000
Ld1S_240292000	hypothetical protein	FC<2	0.0443929	0.825448		11081000	8125700	13481000	8238000	11081000	9389300	12570000	8647500
Ld1S_040802000	Nucleotidyltransferase domain containing protein, putative	FC<2	0.0441412	0.775416		5593200	6264400	4947800	7187000	6476800	6680200	5558900	5854800
Ld1S_040804000	ubiquitin-conjugating enzyme E2, putative	FC<2	0.0429811	0.775599		152470000	203120000	163510000	167300000	188840000	201760000	162460000	154190000
Ld1S_300493900	ATP synthase, epsilon chain, putative	FC<2	0.0429382	0.831166		729290000	786500000	1114400000	821670000	677360000	1125000000	947450000	819430000
Ld1S_270356400	cdc2-related kinase 6, putative	FC<2	0.0429033	0.761486		34630000	28593000	31351000	29926000	34529000	36946000	28241000	29043000
Ld1S_120053200	ser/thr protein phosphatase, putative	FC<2	0.0428839	0.79715		55368000	56408000	70504000	49456000	48408000	58200000	69821000	62351000
Ld1S_210228800	hypothetical protein	FC<2	0.0428404	0.895664		18350000	0	0	13812000	32489000	23782000	15483000	10571000
Ld1S_290423200	LETM1 and EF-hand domain-containing protein 1, putative	FC<2	0.0424366	0.787313		67983000	90294000	88470000	61155000	79459000	74675000	77253000	81499000
Ld1S_130075600	Kinesin-13 5, putative	FC<2	0.0423156	0.805245		164800000	206890000	222170000	268940000	221430000	239920000	196370000	219590000
Ld1S_320568500	tRNA pseudouridine synthase D (TruD), putative	FC<2	0.0422763	0.779143		0	2758500	0	2613000	3549000	2703300	2485100	3003500
Ld1S_350716400	hypothetical protein	FC<2	0.0422256	0.772423		0	0	3088400	0	3392500	4042100	3249800	3122200
Ld1S_200198500	transcription elongation factor 1 homolog	FC<2	0.0421239	0.841856		12199000	21726000	18431000	18343000	16423000	20295000	21071000	14339000
Ld1S_290414900	protein phosphatase inhibitor 2 (ipp-2), putative	FC<2	0.0420555	0.759918		21065000	22213000	24362000	25812000	21082000	24576000	24676000	25861000
Ld1S_350707300	bardet-biedl syndrome 1 protein	FC<2	0.0419216	0.911775		20952000	15218000	9123700	9548900	25208000	12732000	13088000	7428100
Ld1S_290439300	hypothetical protein	FC<2	0.0413637	0.887586		35180000	23609000	13333000	17377000	26997000	16228000	19541000	25209000
Ld1S_080860700	Tim10/DDP family zinc finger, putative	FC<2	0.0412779	0.879966		17808000	12676000	15483000	8257800	17256000	0	10683000	0
Ld1S_300468400	hypothetical protein	FC<2	0.0409871	0.820796		19476000	19269000	18010000	13906000	14505000	20504000	21776000	16259000
Ld1S_360724900	protein phosphatase 2C-like protein	FC<2	0.0408479	0.74969		132650000	114560000	120300000	103130000	120610000	113390000	120260000	128380000
Ld1S_140089300	'Cold-shock' DNA-binding domain containing protein, putative	FC<2	0.0407472	0.759711		27530000	24248000	28771000	27443000	25028000	27618000	31448000	27147000
Ld1S_180151300	uracil-DNA-glycosylase, putative	FC<2	0.0407444	0.861676		7527200	9440800	10391000	6582700	5847600	10140000	11135000	8242500
Ld1S_350677800	ubiquitin-conjugating enzyme E2, putative	FC<2	0.0406632	0.804128		863220000	843870000	800790000	768990000	859180000	656030000	820280000	1086000000
Ld1S_220238500	guide RNA associated protein, GAP2, putative	FC<2	0.0400697	0.807277		63448000	55924000	53083000	56689000	65489000	72924000	53256000	46915000
Ld1S_340644000	ruvB-like DNA helicase, putative	FC<2	0.0400258	0.734364		419720000	396780000	429810000	401200000	406860000	452990000	415930000	418590000
Ld1S_200199600_pseudogene	Golgi SNARE protein-like. Intracellular trafficking, secretion, and vesicular transport	FC<2	0.040019	0.752181		4018100	3908100	4253100	3481900	3911800	4372400	4043400	3757100
Ld1S_140086800	immunodominant antigen, putative	FC<2	0.0399833	0.740063		625450000	589390000	622600000	534870000	637670000	592990000	628780000	576840000
Ld1S_280397900	hypothetical protein	FC<2	0.0397892	0.800708		13010000	11240000	15483000	11369000	15735000	12217000	12995000	11506000
Ld1S_360777500	ubiquinone biosynthesis methyltransferase, putative	FC<2	0.0397595	0.846688		46899000	70404000	48323000	65931000	57540000	58508000	45686000	76368000
Ld1S_310510800	protein phosphatase 2C, putative	FC<2	0.039735	0.865647		0	10619000	11408000	7681700	15867000	9237800	11522000	8186200
Ld1S_290432100	MORN repeat, putative	FC<2	0.0397271	0.852161		0	0	6751700	7056800	6898800	9017300	10358000	6270500
Ld1S_110043600	protein transport protein SEC31, putative	FC<2	0.0396885	0.764264		230620000	215070000	224790000	240430000	260290000	198130000	236610000	245240000
Ld1S_140078700	PX domain containing protein, putative	FC<2	0.0396232	0.851334		66085000	50538000	92361000	82370000	63549000	64921000	87495000	78562000
Ld1S_120057800	transfer protein. Lipid transport and metabolism	FC<2	0.0395564	0.816654		3898900	4081900	5951800	4287300	4206900	4878000	4208100	5247800
Ld1S_250311800	Present in the outer mitochondrial membrane proteome 23	FC<2	0.0392704	0.936937		11182000	15670000	14104000	23203000	17931000	32691000	20703000	5268600
Ld1S_320555500	function. Function unknown	FC<2	0.039238	0.796735		70978000	76162000	83642000	57825000	71026000	74833000	83085000	66011000
Ld1S_250314900	hypothetical protein	FC<2	0.0390561	0.878217		0	8692100	9927300	4187600	0	7812600	8722800	6326800
Ld1S_360736900	clathrin heavy chain, putative	FC<2	0.0388347	0.750747		1183700000	1277400000	1212600000	1365600000	1239500000	1352600000	1298900000	1280500000
Ld1S_350672900	aspartate aminotransferase, putative	FC<2	0.0382867	0.799484		1525800000	1551500000	1702000000	1696300000	1811500000	1545000000	1364700000	1989800000
Ld1S_180162900	Noc2p family, putative	FC<2	0.0382321	0.873308		21696000	28915000	21591000	39857000	21061000	27650000	29697000	34708000
Ld1S_190167800	Vesicle-trafficking protein SEC22, putative	FC<2	0.0381631	0.86085		8636000	7937700	10988000	0	8715000	9306500	0	13588000
Ld1S_340641000	Uncharacterized conserved protein H4 (DUF2046), putative	FC<2	0.0375394	0.858255		43015000	28944000	34047000	47137000	43604000	48046000	35675000	29667000
Ld1S_190174600	WD domain, G-beta repeat, putative	FC<2	0.0372568	0.820166		61693000	42269000	48823000	43199000	41662000	52247000	52503000	53362000
Ld1S_360775800	SWI/SNF-related helicase, putative	FC<2	0.0365778	0.8711		3028700	3482100	0	0	3135400	3500800	0	0
Ld1S_360748500	hypothetical protein	FC<2	0.0362091	0.79891		34610000	31590000	28728000	29041000	35855000	33103000	32455000	26180000
Ld1S_360794000	ATP synthase delta (OSCP) subunit, putative	FC<2	0.0360889	0.790702		770920000	767250000	867850000	645470000	728910000	845770000	777830000	763680000
Ld1S_300480500	hypothetical protein	FC<2	0.0360271	0.843267		0	6887500	7572900	7616400	8167000	7232200	10644000	6130400
Ld1S_140088300	protein kinase, putative	FC<2	0.0360129	0.801444		53672000	52945000	64234000	69784000	58329000	60016000	66185000	60750000
Ld1S_300481400	Present in the outer mitochondrial membrane proteome 31	FC<2	0.0358644	0.830922		0	3784400	4682800	0	0	4360700	4105800	4682200
Ld1S_350695300	phospholipase A2-like protein, putative	FC<2	0.0357387	0.795352		101360000	109880000	94033000	126170000	113540000	112090000	111410000	102900000
Ld1S_280393000	phenylalanine-4-hydroxylase, putative	FC<2	0.035645	0.859121		449190000	740890000	429860000	600600000	492530000	568070000	653040000	519090000
Ld1S_180159600	mitochondrial carrier protein, putative	FC<2	0.035416	0.828258		107220000	128750000	138690000	161830000	127110000	153770000	140550000	124420000
Ld1S_360787800	Phosphatidylinositol 3-kinase tor1	FC<2	0.0352864	0.809407		37004000	38094000	44260000	51603000	45464000	41660000	43209000	43383000
Ld1S_290428900	RNA binding protein, putative	FC<2	0.0347115	0.803795		29774000	37536000	30776000	34733000	30608000	36711000	35900000	32607000
Ld1S_010006000	glutaredoxin-like protein	FC<2	0.0343826	0.911863		34797000	12935000	15526000	17113000	20531000	12850000	21195000	23526000
Ld1S_030452300	TatD related DNase, putative	FC<2	0.03431	0.88481		29317000	36880000	21290000	28696000	27037000	44283000	23899000	25389000
Ld1S_350676300	oligosaccharyl transferase subunit, putative	FC<2	0.0343026	0.855751		0	10617000	12590000	17266000	10794000	14652000	14680000	14850000
Ld1S_210230400	WD domain, G-beta repeat, putative	FC<2	0.0342475	0.83648		46774000	35168000	45460000	49032000	53800000	46110000	36719000	44262000
Ld1S_360774400	32 kDa ER-associated protein, putative	FC<2	0.0338582	0.904558		0	0	19866000	17093000	26215000	16638000	9522400	18038000
Ld1S_280406000	Vacuolar proton pump subunit B, putative	FC<2	0.0337696	0.777733		1142400000	1140300000	1055400000	1105400000	1256300000	1113900000	1060000000	1125100000
Ld1S_010010000	fatty acyl CoA synthetase 2, putative;long chain fatty acid CoA ligase, putative;fatty acyl CoA syntetase 1, putative;long chain fatty Acyl CoA synthetase, putative	FC<2	0.0337125	0.820725		197360000	178730000	172670000	239510000	189470000	188030000	205850000	218410000
Ld1S_310531100	Flagellum attachment zone protein 14	FC<2	0.0334624	0.845069		69158000	84633000	69556000	82837000	60992000	90758000	89558000	74640000
Ld1S_190177100	peroxisome assembly protein, putative	FC<2	0.03337	0.842675		17907000	23700000	26047000	20570000	19595000	26324000	20356000	23755000
Ld1S_250319000	eukaryotic translation initiation factor 3 subunit j	FC<2	0.0331557	0.854261		100970000	111680000	105640000	133880000	100760000	95514000	150550000	120670000
Ld1S_290415700	thymine-7-hydroxylase, putative	FC<2	0.0323597	0.825924		60160000	69141000	73011000	75702000	60934000	71313000	70941000	81579000
Ld1S_070850400	electron transfer flavoprotein-ubiquinone oxidoreductase, putative	FC<2	0.0322336	0.858107		178130000	189580000	193460000	287940000	191790000	232540000	205610000	224320000
Ld1S_280398900	Replication factor A protein 1	FC<2	0.0321948	0.825037		285430000	291100000	368160000	292550000	275270000	308410000	349150000	330100000
Ld1S_240274300	Fumarate hydratase class I, cytosolic;fumarate hydratase, putative	FC<2	0.0320133	0.806293		400700000	376990000	442740000	418050000	408680000	370210000	446080000	452720000
Ld1S_330596200	hypothetical protein	FC<2	0.0315138	0.871755		0	3642700	3734500	4542600	4038000	2800500	3813600	0
Ld1S_320553200	TLR4 regulator and MIR-interacting MSAP, putative	FC<2	0.0313375	0.913206		30933000	27878000	50195000	50957000	35000000	62281000	29059000	37982000
Ld1S_260333000	hypothetical protein	FC<2	0.0309032	0.817931		139450000	145780000	162800000	140940000	171560000	129270000	151930000	150820000
Ld1S_330608400	hypothetical protein	FC<2	0.0308428	0.853396		228860000	236560000	195600000	167240000	192470000	262230000	192690000	198360000
Ld1S_170139400	Lariat debranching enzyme, C-terminal domain containing protein, putative	FC<2	0.0307852	0.88467		3094800	4278800	4100300	2239200	0	3325000	0	3481500
Ld1S_220243100	Galactose oxidase, central domain/Kelch motif containing protein, putative	FC<2	0.0306654	0.903225		0	38408000	17657000	0	20550000	26388000	21314000	24946000
Ld1S_160113400	proteasome 26S non-ATPase subunit 9, putative	FC<2	0.0305487	0.872484		20853000	21920000	13277000	22606000	20867000	17854000	21806000	18380000
Ld1S_090885800	hypothetical protein	FC<2	0.0304651	0.864384		11814000	14714000	17889000	18612000	13756000	17278000	15793000	16778000
Ld1S_300488300	kinesin, putative	FC<2	0.0303592	0.885404		41037000	21258000	22283000	27779000	29881000	25195000	30373000	25689000
Ld1S_360751200	ATP-binding cassette protein subfamily G, member 6, putative	FC<2	0.0302223	0.897258		7090600	4912900	3890800	0	5350800	5971000	7242200	4480400
Ld1S_360731900	hypothetical protein	FC<2	0.0299414	0.856346		50037000	33875000	45137000	34418000	46879000	40161000	41811000	36347000
Ld1S_310503400	hypothetical protein	FC<2	0.0298546	0.86035		13951000	0	16206000	12222000	17222000	12573000	12911000	11971000
Ld1S_210213700	hypothetical protein	FC<2	0.0295469	0.888021		3786400	2838900	0	3932800	4802100	0	0	0
Ld1S_320556600	hypothetical protein	FC<2	0.0294633	0.847891		38242000	28618000	37488000	37122000	35453000	40998000	36970000	30755000
Ld1S_300473700	Protein of unknown function (DUF1077), putative	FC<2	0.0292276	0.891028		22885000	34697000	34287000	37992000	26806000	27681000	37066000	40782000
Ld1S_240282500	pre-mRNA-splicing factor ATP-dependent RNA helicase, putative	FC<2	0.0290575	0.905129		5700400	6780200	7847100	11126000	6670400	9768600	6100900	9200400
Ld1S_270370100	function. Function unknown	FC<2	0.0283534	0.806225		169710000	158610000	165040000	153920000	162920000	171710000	165500000	159770000
Ld1S_290425300	hypothetical protein	FC<2	0.0281345	0.826397		70768000	61663000	73081000	69304000	74949000	72293000	71182000	61954000
Ld1S_090884800	MSP (Major sperm protein) domain containing protein, putative	FC<2	0.0278117	0.851022		107280000	112250000	89076000	129080000	103880000	108160000	114860000	115890000
Ld1S_330583800	hypothetical protein	FC<2	0.0277633	0.871223		4873700	4103100	3546800	3491000	5098200	3297100	4107100	3873500
Ld1S_360726000	DNAJ protein-like protein	FC<2	0.027326	0.897654		4920100	6818500	7912200	5573300	4808800	5858200	6931900	8171900
Ld1S_300464900	Domain of unknown function (DUF4139), putative	FC<2	0.0263667	0.916717		87940000	63864000	116320000	47513000	85558000	70379000	68863000	80532000
Ld1S_130070100	leucyl-tRNA synthetase, putative	FC<2	0.0263221	0.848637		789060000	900700000	856600000	1043900000	869630000	883360000	901630000	987010000
Ld1S_340653700	hypothetical protein	FC<2	0.026095	0.873121		30790000	36155000	32892000	27901000	33347000	25112000	33787000	38817000
Ld1S_270365000	hypothetical protein	FC<2	0.0259165	0.883779		8751500	6488700	11039000	8707300	8616000	7999700	8412300	10115000
Ld1S_110041400	hypothetical protein	FC<2	0.0258688	0.909353		9534500	5568000	0	5350100	6934000	0	0	9431600
Ld1S_010005500	hypothetical protein	FC<2	0.0258143	0.879076		27590000	22916000	21265000	22601000	20041000	22408000	23185000	31350000
Ld1S_310528300	protein kinase, putative	FC<2	0.0257507	0.841995		8564500	8664700	0	7848700	0	7991800	9751000	0
Ld1S_160121500	Protein of unknown function (DUF3184), putative	FC<2	0.0254225	0.906739		0	9592400	14514000	8221700	8750900	8848600	12686000	13026000
Ld1S_220237700	proteasome regulatory ATPase subunit 1, putative	FC<2	0.0249446	0.83709		305130000	288700000	276940000	314420000	300400000	310580000	314440000	280190000
Ld1S_360761100	Spindle pole body protein 1, putative	FC<2	0.0248519	0.87627		42476000	33982000	37630000	45187000	34172000	45818000	37386000	44921000
Ld1S_290416400	TPR repeat, putative	FC<2	0.0244081	0.880293		222040000	264850000	266940000	230230000	226850000	210390000	254860000	317930000
Ld1S_290414400	proteasome regulatory non-ATPase subunit, putative	FC<2	0.0238565	0.852816		606170000	583960000	587460000	600970000	547950000	562400000	632570000	684920000
Ld1S_160112900	histone acetyltransferase-like protein	FC<2	0.0238418	0.914593		36998000	29131000	37111000	25497000	31677000	29632000	24288000	47790000
Ld1S_140090000	phosphatidylserine synthase, putative	FC<2	0.023588	0.888663		28097000	26875000	18775000	23749000	26842000	20171000	26824000	0
Ld1S_220232000	transcription factor-like protein	FC<2	0.0231809	0.869222		48155000	44778000	38897000	42601000	46135000	50890000	42550000	38141000
Ld1S_220234400	hypothetical protein	FC<2	0.0230327	0.849734		585030000	604200000	612120000	649970000	578540000	647210000	614700000	651300000
Ld1S_360770300	60S acidic ribosomal protein, putative	FC<2	0.0226629	0.896536		166750000	150870000	228040000	193380000	225460000	180930000	185880000	155800000
Ld1S_060836300	carbonic anhydrase family protein, putative	FC<2	0.0222602	0.963703		22805000	15116000	29294000	81095000	38122000	0	16650000	38944000
Ld1S_270353700	acyl carrier protein, mitochondrial, putative	FC<2	0.0221658	0.92338		44773000	38548000	34066000	66695000	38169000	57995000	42635000	44183000
Ld1S_200202800	nucleosome assembly protein (NAP), putative	FC<2	0.0221545	0.862571		89119000	71263000	79524000	77470000	85924000	72852000	81813000	81239000
Ld1S_280392200	luminal binding protein 1 (BiP), putative;heat-shock protein hsp70, putative;heat shock protein 70-related protein;heat shock protein 70, putative	FC<2	0.0220924	0.884038		2066400000	2321200000	2440900000	2967000000	2241900000	2652300000	2503100000	2481300000
Ld1S_270364300	predicted leucine-rich repeat protein	FC<2	0.0220527	0.899123		18747000	19848000	22442000	25994000	23537000	17204000	21744000	26207000
Ld1S_350695700	ubiquitin-activating enzyme E1, putative	FC<2	0.0220248	0.869201		558720000	474090000	518470000	609170000	584490000	571390000	512360000	519700000
Ld1S_050815800	ATP-dependent RNA helicase, putative	FC<2	0.0218208	0.854262		9009700	9028300	0	0	9504300	0	0	0
Ld1S_150096100	replication Factor A 28 kDa subunit, putative	FC<2	0.0216548	0.888583		113500000	140280000	144050000	122020000	109070000	151070000	139270000	129500000
Ld1S_280381700	glycerol-3-phosphate dehydrogenase (FAD-dependent), mitochondrial	FC<2	0.0215047	0.88664		66921000	65813000	73441000	93929000	77695000	75594000	77164000	71156000
Ld1S_350689700	hypothetical protein	FC<2	0.0213692	0.942472		31485000	15895000	28542000	16883000	29243000	14187000	21707000	28413000
Ld1S_230255900	hypothetical protein	FC<2	0.0212774	0.890039		123410000	131810000	141270000	178820000	145010000	157600000	133400000	142980000
Ld1S_300493700	serine/threonine-protein kinase, putative	FC<2	0.0210749	0.87969		297350000	287140000	304120000	260620000	270630000	256990000	298850000	345180000
Ld1S_110031400	seryl-tRNA synthetase	FC<2	0.0210457	0.864419		1010100000	1079700000	1051600000	1145700000	998800000	1125000000	1116300000	1110500000
Ld1S_360748900	hypothetical protein	FC<2	0.0208224	0.884061		68674000	53855000	50946000	49769000	62162000	56448000	53197000	53223000
Ld1S_110042000	inositol-1,4,5-trisphosphate (IP3) 5- phosphatase, putative	FC<2	0.0208122	0.886452		7800900	8980700	7890900	9686700	7596000	8260600	9665900	9353600
Ld1S_350676100	oligosaccharyl transferase subunit, putative	FC<2	0.0207795	0.934241		8178100	16028000	15423000	9719000	9027500	14049000	12535000	13092000
Ld1S_170134400	Probable N6-adenine methyltransferase, putative	FC<2	0.0206786	0.899819		9589600	8832300	7617700	8088600	9881000	7131700	7498000	10460000
Ld1S_340627000	TPR repeat/SET domain containing protein, putative	FC<2	0.0206322	0.910344		25567000	27879000	32137000	34086000	24630000	26258000	33251000	38446000
Ld1S_290438300_pseudogene	hypothetical protein	FC<2	0.0203771	0.923546		6985400	6347400	7148600	5298200	4487000	8837800	6579900	6810100
Ld1S_110042200_pseudogene	hypothetical protein	FC<2	0.0202624	0.900781		238110000	242830000	191150000	165900000	223890000	224510000	216860000	177930000
Ld1S_340621600	nuclear cap binding complex subunit CBP110, putative	FC<2	0.0201096	0.870191		45388000	47593000	48264000	40745000	43442000	48759000	45841000	46257000
Ld1S_360795500	Nucleoporin NUP144	FC<2	0.020109	0.872922		80864000	91419000	88297000	88925000	83423000	89024000	98275000	84089000
Ld1S_040802800	spermidine synthase, putative	FC<2	0.0200475	0.887487		220060000	232660000	255280000	235340000	252040000	194240000	248750000	267020000
Ld1S_360789700	protein transport protein Sec23-like protein	FC<2	0.0200227	0.91307		38359000	27984000	29621000	23442000	38165000	28609000	25743000	28032000
Ld1S_290413600	hypothetical protein	FC<2	0.0196439	0.892094		5697200	5409600	5882100	4973400	5283100	0	5987700	6481600
Ld1S_220234500	carnitine palmitoyltransferase-like protein	FC<2	0.0196377	0.952669		21768000	11863000	27045000	14604000	31688000	17021000	12069000	16545000
Ld1S_250319200	succinyl-CoA synthetase alpha subunit, putative	FC<2	0.019274	0.903155		511840000	580190000	489330000	652210000	483020000	663160000	575810000	542050000
Ld1S_360743200	protein-tyrosine phosphatase 1-like protein	FC<2	0.019055	0.933668		12251000	8677500	7342600	8723500	12893000	9389800	6433700	9216800
Ld1S_190175800	proteasome regulatory non-ATP-ase subunit 9, putative	FC<2	0.0183449	0.889587		365930000	395220000	432830000	447280000	385400000	408100000	452270000	414140000
Ld1S_270356700	Domain of unknown function (DUF4470)/Domain of unknown function (DUF4471), putative	FC<2	0.0182314	0.922523		14203000	16965000	16892000	24712000	16162000	19888000	18923000	17394000
Ld1S_200205100	hypothetical protein	FC<2	0.0180905	0.89784		75200000	77787000	94515000	76739000	77815000	90626000	87023000	72690000
Ld1S_260333300_pseudogene	Aldo keto reductase. Energy production and conversion	FC<2	0.0179888	0.951985		89439000	91211000	60906000	34202000	51052000	67307000	71908000	72293000
Ld1S_290415000	RanBP2-type domain-containing protein	FC<2	0.0178362	0.896053		5983400	6535600	6804700	7403600	7652400	6838600	5968800	6626900
Ld1S_190166700_pseudogene	RNA binding protein, putative	FC<2	0.0173797	0.915752		87808000	84792000	88636000	82675000	69099000	103110000	77987000	103040000
Ld1S_310527200	kinetoplast-associated protein-like protein	FC<2	0.017209	0.926354		31664000	36043000	23303000	27680000	33402000	23233000	35255000	28222000
Ld1S_240295000	hypothetical predicted multi-pass transmembrane protein	FC<2	0.017094	0.941152		0	0	2804100	5274600	2753100	0	4573000	4178300
Ld1S_360761700	glycyl tRNA synthetase, putative	FC<2	0.0168305	0.906994		754180000	824360000	828510000	816480000	679040000	875330000	785040000	944370000
Ld1S_350689900	USO1 vesicle docking protein homolog (yeast). Intracellular trafficking, secretion, and vesicular transport	FC<2	0.0168099	0.946501		86604000	90842000	98417000	65356000	51574000	109750000	92813000	100920000
Ld1S_070850500	hypothetical protein	FC<2	0.0162893	0.895313		14992000	15046000	16300000	0	14720000	16102000	14600000	0
Ld1S_340639800	Glycosyl hydrolase family 65 central catalytic domain/Glycosyl hydrolase family 65, C-terminal domain containing protein, putative	FC<2	0.0160718	0.93282		16481000	19574000	19589000	18276000	19742000	23242000	12878000	20436000
Ld1S_340615100	malate dehydrogenase, putative	FC<2	0.015829	0.941853		8143600	9196300	15883000	8288500	11027000	8975700	10405000	10003000
Ld1S_360781700	pseudouridine synthase TruD, putative	FC<2	0.0156907	0.924093		13531000	14470000	15649000	16225000	12018000	17713000	17310000	14091000
Ld1S_290413800_pseudogene	tryptophanyl-tRNA synthetase, putative	FC<2	0.0153911	0.913023		56072000	53973000	60390000	65662000	55135000	60552000	69167000	54235000
Ld1S_290431600	Zn-finger domain protein, putative	FC<2	0.0152615	0.936368		0	3881900	3652800	0	3239900	3765000	3648800	3239500
Ld1S_220243600	hypothetical protein	FC<2	0.015189	0.94502		17390000	21790000	20293000	22188000	15059000	18199000	21046000	30853000
Ld1S_300489900	hypothetical protein	FC<2	0.014997	0.938089		35783000	24462000	35850000	27409000	41323000	25311000	29933000	28639000
Ld1S_270377500	TPR-repeat protein, putative	FC<2	0.0146062	0.913428		210440000	196400000	221250000	198800000	181020000	214760000	237070000	205400000
Ld1S_040799800	Mitochondrial 39-S ribosomal protein L47 (MRP-L47), putative	FC<2	0.0144967	0.915644		23151000	20609000	26604000	23858000	27097000	22762000	21693000	23562000
Ld1S_240288200	failed axon connections homolog (Drosophila). Signal transduction mechanisms	FC<2	0.0144954	0.942248		15800000	15920000	20774000	11531000	19303000	12610000	16691000	15439000
Ld1S_240291600	WD domain, G-beta repeat/PFU (PLAA family ubiquitin binding), putative	FC<2	0.0144873	0.915868		102320000	100200000	117370000	102630000	94934000	102980000	124210000	105870000
Ld1S_250307100	dehydrogenase-like protein	FC<2	0.0142576	0.967645		5284900	8398200	0	8115300	5689100	16450000	5770500	0
Ld1S_300483900	hypothetical protein	FC<2	0.0139948	0.926219		32238000	30740000	31029000	22004000	30342000	29877000	26565000	29208000
Ld1S_190171800	ATP-binding cassette protein subfamily F, member 2, putative	FC<2	0.0138653	0.917791		185820000	191640000	160340000	171130000	160980000	169130000	201170000	185390000
Ld1S_360763600	hypothetical protein	FC<2	0.0138417	0.922975		29906000	38160000	30596000	31855000	38754000	30351000	32642000	30103000
Ld1S_350709800	mitochondrial phosphate transporter, putative (fragment)	FC<2	0.0136386	0.929626		433280000	379820000	402090000	510360000	368240000	458790000	426210000	487080000
Ld1S_360735500	hypothetical protein	FC<2	0.0131966	0.945316		31338000	25432000	24370000	25197000	39366000	23924000	23439000	22996000
Ld1S_340663900	cell differentiation protein-like protein	FC<2	0.0131013	0.916318		120100000	111960000	121500000	117890000	105580000	122380000	126360000	122330000
Ld1S_230270100	hypothetical protein	FC<2	0.0130443	0.963285		58783000	0	62947000	31782000	0	30752000	0	0
Ld1S_150107000	ubiquitin hydrolase, putative	FC<2	0.0129292	0.922167		178570000	172940000	213800000	207430000	204650000	199780000	193150000	179760000
Ld1S_160111200	Galactose oxidase, central domain/Domain of unknown function (DUF4110), putative	FC<2	0.0128229	0.919195		44644000	53673000	47180000	49356000	45984000	47855000	52143000	50388000
Ld1S_260342700	hypothetical protein	FC<2	0.0127519	0.922487		1418100000	1447900000	1547800000	1303200000	1490200000	1610600000	1268500000	1409300000
Ld1S_250312400	PUA domain/NOL1/NOP2/sun family, putative	FC<2	0.0124134	0.947155		8059700	8857600	9581100	5727200	8136200	8374500	9131700	6516400
Ld1S_200191200	phosphatidylinositol-4-phosphate 5-kinase related	FC<2	0.0122292	0.937775		25719000	27625000	26752000	25425000	22642000	22965000	32946000	29182000
Ld1S_300485400	hypothetical protein	FC<2	0.0119949	0.960444		8668900	8876300	16551000	7272400	9515300	9188900	11641000	9407300
Ld1S_090876600_pseudogene	kinetoplastid kinetochore protein 10, putative (fragment);kinetoplastid kinetochore protein 19, putative (fragment)	FC<2	0.0117049	0.947713		26321000	35649000	27636000	20185000	26125000	27397000	30298000	24933000
Ld1S_190171700	signal recognition particle protein, putative	FC<2	0.0115933	0.932892		64169000	70902000	74654000	61054000	58783000	68713000	72376000	73253000
Ld1S_340643900	acyl-CoA binding protein, putative	FC<2	0.0115532	0.939568		57456000	62744000	68252000	48078000	51041000	61287000	64421000	60613000
Ld1S_360748200	folylpolyglutamate synthetase	FC<2	0.0113563	0.948117		11604000	10420000	11888000	10739000	9920900	10092000	15716000	10124000
Ld1S_350696200	Present in the outer mitochondrial membrane proteome 7	FC<2	0.0110818	0.952141		34979000	45558000	39730000	39456000	37491000	53759000	41122000	31081000
Ld1S_310525500	2-oxoglutarate dehydrogenase, e3 component, lipoamidedehydrogenase-like protein	FC<2	0.0108969	0.947573		64654000	54241000	58792000	71432000	69117000	56952000	75411000	51136000
Ld1S_300492400	tetratricopeptide repeat domain 5. Function unknown	FC<2	0.0108262	0.939058		82977000	96242000	98597000	85201000	99132000	76822000	102380000	88665000
Ld1S_230260200	mitochondrial RNA binding protein, putative	FC<2	0.0103083	0.955819		207960000	179820000	194740000	282950000	206590000	269880000	196370000	193660000
Ld1S_350686000	hypothetical protein	FC<2	0.0100432	0.937334		123030000	104520000	110820000	125230000	111200000	124260000	119070000	111530000
Ld1S_040801200	Tetratricopeptide repeat, putative	FC<2	0.00990049	0.940911		284770000	269680000	294810000	343700000	282180000	289000000	308910000	317490000
Ld1S_360737200	proteasome subunit beta type-5, putative	FC<2	0.00980171	0.956903		118890000	124750000	125540000	198300000	139160000	141470000	137860000	139790000
Ld1S_350682300	proteasome complex subunit Rpn13 ubiquitin receptor, putative	FC<2	0.00909829	0.941813		97567000	92665000	103090000	96438000	110450000	97187000	97379000	88186000
Ld1S_300462300	CDC16, putative	FC<2	0.00857919	0.950639		0	0	0	18626000	0	22511000	18521000	20467000
Ld1S_090878600	Glucosidase II beta subunit-like, putative	FC<2	0.00824254	0.958183		28623000	25555000	34608000	35231000	27313000	34450000	30052000	32269000
Ld1S_360729800	hypothetical protein	FC<2	0.00791246	0.975421		111600000	138560000	152790000	81613000	122330000	162500000	124800000	79448000
Ld1S_190170000	hypothetical protein	FC<2	0.00769004	0.967048		23691000	25130000	23811000	16075000	20821000	20072000	28158000	19782000
Ld1S_220234000	Tim10/DDP family zinc finger, putative	FC<2	0.00733536	0.978266		23538000	13159000	13829000	0	11012000	0	14942000	24554000
Ld1S_290438100	leucine-rich repeat-containing protein	FC<2	0.00715377	0.979134		6462100	0	5479200	9819800	6392900	9831300	5898500	0
Ld1S_360774200	hypothetical protein	FC<2	0.00709345	0.977539		9377000	15970000	10454000	0	14666000	9086700	0	8080700
Ld1S_360783100	ras-like small GTPases, putative	FC<2	0.00693493	0.9773		0	10230000	9685600	11849000	12987000	13970000	8163100	0
Ld1S_270378200	protein kinase, putative	FC<2	0.00658765	0.961584		10016000	9900500	13028000	9942100	10720000	10583000	10328000	11164000
Ld1S_210223200_pseudogene	Domain of unknown function (DUF543), putative	FC<2	0.00640828	0.983922		26476000	25104000	36480000	0	31400000	13544000	30556000	31986000
Ld1S_360783600	hypothetical protein	FC<2	0.00612	0.969389		30982000	29211000	32070000	28334000	24134000	33194000	36842000	28340000
Ld1S_290420700	Peroxisomal targeting signal 2 receptor	FC<2	0.00571759	0.972723		47528000	41732000	54103000	40709000	38036000	41464000	54156000	51964000
Ld1S_320551000	protein kinase, putative	FC<2	0.00543824	0.976911		12961000	12397000	13888000	0	14019000	15709000	11293000	17022000
Ld1S_200191100	NADH-ubiquinone oxidoreductase complex I subunit, putative	FC<2	0.00530115	0.97682		9923400	6042800	10251000	9310800	9255900	8841200	8804300	8061400
Ld1S_280399100_pseudogene	methylthioribulose-1-phosphate dehydratase, putative	FC<2	0.00483611	0.986724		174520000	148710000	168830000	382640000	164130000	205450000	213830000	235660000
Ld1S_280387500	kinetoplast poly(A) polymerase 1	FC<2	0.00463313	0.974015		15136000	14091000	14680000	15603000	18561000	13266000	0	14896000
Ld1S_320561200	Sybindin-like family, putative	FC<2	0.00457488	0.97843		7480600	9948600	8858800	9701500	7448200	10282000	8115200	10423000
Ld1S_190166300	C-terminal motor kinesin, putative	FC<2	0.00425865	0.97707		538370000	610120000	732630000	567040000	549290000	677420000	642500000	577550000
Ld1S_320534100	hypothetical protein	FC<2	0.00316216	0.990415		0	0	12468000	8011100	9512200	10645000	17528000	13177000
Ld1S_130068100	Leucine Rich repeat, putative	FC<2	0.00297332	0.982494		705930000	713450000	565690000	605460000	650420000	596210000	715060000	627240000
Ld1S_040806600	chaperone protein DnaJ, putative	FC<2	0.00288883	0.980863		135100000	142480000	149130000	128820000	144290000	130790000	146620000	134720000
Ld1S_240289900	folate-binding protein YgfZ, putative	FC<2	0.00279298	0.986822		35378000	37251000	42848000	25611000	36289000	31063000	36091000	35824000
Ld1S_320543100	Maf-like protein, putative	FC<2	0.00256856	0.994671		22052000	19387000	15857000	5477200	13296000	11695000	15761000	15259000
Ld1S_310508000	hypothetical protein	FC<2	0.00248223	0.99214		8345900	14544000	12165000	10667000	8871100	17662000	10303000	9824700
Ld1S_360747300	hypothetical protein	FC<2	0.00246775	0.991314		40035000	35238000	30537000	21190000	30427000	39184000	23295000	33094000
Ld1S_350685800	kinesin, putative	FC<2	0.00241187	0.987288		420330000	514590000	485010000	414610000	386190000	478720000	441990000	535860000
Ld1S_310519100	ubiquitin-fusion protein	FC<2	0.00221236	0.990913		904630000	557370000	785290000	872820000	878710000	885690000	624710000	715200000
Ld1S_180147100	hypothetical protein	FC<2	0.0021881	0.989997		12523000	14522000	13529000	10257000	10869000	13363000	15883000	11006000
Ld1S_280396000	hypothetical protein	FC<2	0.00188157	0.993842		27385000	29265000	41522000	56228000	39291000	40672000	40349000	29170000
Ld1S_250309000	ATP synthase subunit beta, mitochondrial, putative	FC<2	0.00176472	0.989508		3748800000	3932100000	3346700000	3299400000	3509900000	3357800000	3343100000	4151400000
Ld1S_220245200	translation initiation factor IF-2, putative	FC<2	0.000638647	0.997553		8953400	5130000	7215700	0	0	0	0	7991600
Ld1S_360755600	Enoyl-CoA hydratase/isomerase family/2-enoyl-CoA Hydratase C-terminal region, putative	FC<2	0.000511003	0.996833		23303000	20943000	22806000	24230000	24510000	23970000	23044000	19948000
Ld1S_120050400	HIV-1 Tat interactive protein 2, 30kDa. Signal transduction mechanisms	FC<2	0.000314851	0.998566		58055000	61952000	65990000	55546000	50299000	55050000	57366000	83068000
Ld1S_170145400	IQ calmodulin-binding motif containing protein, putative	FC<2	3.5549e-05	0.999828		0	0	0	4094400	0	4619600	4959900	4001800
Ld1S_180159000	prolyl-tRNA synthetase, putative (fragment)	FC<2	-8.50086e-05	0.999611		336030000	284240000	282720000	288120000	280510000	222590000	350210000	355720000
Ld1S_300462700	hypothetical protein	FC<2	-0.000404792	0.998911		11432000	7118100	7219800	0	0	6768800	8533100	4872100
Ld1S_300467800	AAA domain containing protein, putative	FC<2	-0.000646635	0.996668		24836000	28085000	20933000	29129000	25684000	23007000	29545000	24318000
Ld1S_310524900	ubiquinol-cytochrome-c reductase-like protein	FC<2	-0.000682751	0.99649		281920000	310300000	221730000	321470000	265250000	309550000	267030000	283860000
Ld1S_160119200	Iron-sulfur assembly protein 1, putative	FC<2	-0.000842928	0.996404		17483000	24311000	22486000	27788000	19236000	20355000	26275000	25754000
[truncated: 2,310 more rows]

## Sheet: b-LPup FC≥2,-p-val<0.01
gene ID	product	Tag column	log2(Mean in EP / Mean in LP)	pvalue	Adjustedpvalue
Ld1S_010010600	hypothetical protein	p20_Exclusive
Ld1S_010010700	pre-mRNA processing factor 3 (PRP3)/Protein of unknown function (DUF1115), putative	p20_Exclusive
Ld1S_100028800	Spinocerebellar ataxia type 10 protein domain containing protein, putative	p20_Exclusive
Ld1S_120047400	hypothetical protein	p20_Exclusive
Ld1S_120052100	Present in the outer mitochondrial membrane proteome 18	p20_Exclusive
Ld1S_140084800	hypothetical protein	p20_Exclusive
Ld1S_180147400	alpha glucosidase II subunit, putative	p20_Exclusive
Ld1S_200207200	Pentatricopeptide repeat domain containing protein, putative	p20_Exclusive
Ld1S_200192200	transmembrane protein, putative	p20_Exclusive
Ld1S_210215100	phytanoyl-CoA dioxygenase. Function unknown	p20_Exclusive
Ld1S_210226500	ubiquitin-conjugating enzyme-like protein	p20_Exclusive
Ld1S_220241900	Prp18 domain containing protein, putative	p20_Exclusive
Ld1S_230261200	hypothetical protein	p20_Exclusive
Ld1S_230252000	hypothetical protein	p20_Exclusive
Ld1S_240281700	F-box domain/Galactose oxidase, central domain containing protein, putative	p20_Exclusive
Ld1S_250304200	DNA repair protein, putative	p20_Exclusive
Ld1S_250314400	DnaJ domain containing protein, putative	p20_Exclusive
Ld1S_260327900	DNA polymerase sigma-like protein	p20_Exclusive
Ld1S_260331900	heat shock 70 protein-like protein	p20_Exclusive
Ld1S_260343000	hypothetical protein	p20_Exclusive
Ld1S_260348300	phosphatidyltransferase, putative	p20_Exclusive
Ld1S_280407200	hypothetical protein	p20_Exclusive
Ld1S_280387200	DNA repair protein, putative	p20_Exclusive
Ld1S_290442500	Nuclear condensing complex subunits, C-term domain containing protein, putative	p20_Exclusive
Ld1S_290431900	hypothetical protein	p20_Exclusive
Ld1S_290434100	hypothetical protein	p20_Exclusive
Ld1S_030450600	DNA repair helicase, putative	p20_Exclusive
Ld1S_300458300	KU80 protein, putative	p20_Exclusive
Ld1S_300488200	protein kinase-like protein	p20_Exclusive
Ld1S_300465400	autophagy protein 5	p20_Exclusive
Ld1S_310521600_pseudogene	aminopeptidase, putative	p20_Exclusive
Ld1S_320543200	keratin, type II cytoskeletal. Function unknown	p20_Exclusive
Ld1S_320561600	hypothetical protein	p20_Exclusive
Ld1S_320573300	hypothetical protein	p20_Exclusive
Ld1S_320536600	40S ribosomal protein S2	p20_Exclusive
Ld1S_320539200	u3 small nucleolar ribonucleoprotein. RNA processing and modification	p20_Exclusive
Ld1S_320546900	Putative cyclase, putative	p20_Exclusive
Ld1S_320558600	hypothetical protein	p20_Exclusive
Ld1S_330580900	hypothetical protein	p20_Exclusive
Ld1S_330611800	mitotubule-associated protein Gb4. Cytoskeleton	p20_Exclusive
Ld1S_330587000	hypothetical protein	p20_Exclusive
Ld1S_330591000	WD domain, G-beta repeat, putative	p20_Exclusive
Ld1S_330598200	hypothetical protein	p20_Exclusive
Ld1S_330601100	glycerolphosphate mutase, putative	p20_Exclusive
Ld1S_340632700	hypothetical protein	p20_Exclusive
Ld1S_350712100	small nuclear RNA gene activation protein (SNAP) 50, putative	p20_Exclusive
Ld1S_350670900	hypothetical protein	p20_Exclusive
Ld1S_350674800	casein kinase I, putative;casein kinase, putative	p20_Exclusive
Ld1S_360765000	transcription factor S-II-like protein	p20_Exclusive
Ld1S_360750400	hypothetical protein	p20_Exclusive
Ld1S_360728000	TFIIH basal transcription factor subunit, putative	p20_Exclusive
Ld1S_360743400	glutamate dehydrogenase. Amino acid transport and metabolism	p20_Exclusive
Ld1S_050815400	protein kinase, putative	p20_Exclusive
Ld1S_050816600	hypothetical protein	p20_Exclusive
Ld1S_050817700	hypothetical protein	p20_Exclusive
Ld1S_050819200	ubiquitin-conjugating enzyme E2, putative	p20_Exclusive
Ld1S_060842300	thioredoxin, putative	p20_Exclusive
Ld1S_070850200	Molybdopterin guanine dinucleotide synthesis protein B, putative	p20_Exclusive
Ld1S_090882400	O-phosphoseryl-tRNA(Sec) selenium transferase, putative	p20_Exclusive
Ld1S_110039200	40S ribosomal protein S21, putative (fragment)	p20>p5	-1.03303	0.0595671	0.00958983
Ld1S_110030800	ATP-binding cassette protein subfamily H, member 1, putative	p20>p5	-1.01001	0.0249105	0.0041263
Ld1S_130069400_pseudogene	subtilisin peptidase	p20>p5	-1.23657	0.0165852	0.00279574
Ld1S_130068900	hypothetical protein	p20>p5	-1.52531	0.00814359	0.00144949
Ld1S_130072100	XPA-interacting protein, putative	p20>p5	-1.1043	0.00187743	0.00040758
Ld1S_150093600	Eukaryotic translation initiation factor 4 gamma 1	p20>p5	-1.26152	0.000151121	7.73321e-05
Ld1S_160112400	Las1-like, putative	p20>p5	-1.2127	0.00458018	0.000880887
Ld1S_180149500_pseudogene	Nuclear transport factor 2 (NTF2) domain containing protein, putative	p20>p5	-1.16858	0.000957495	0.000258854
Ld1S_200206300	hypothetical protein	p20>p5	-1.41385	0.00149578	0.00034953
Ld1S_260331100	glutathione peroxidase-like protein, putative	p20>p5	-1.05699	0.000980167	0.000260844
Ld1S_260343400	hypothetical protein	p20>p5	-1.16872	0.00277652	0.000564294
Ld1S_260350400	Nucleoporin NUP92	p20>p5	-1.03134	0.000753256	0.000224851
Ld1S_260327000	2OG-Fe(II) oxygenase superfamily, putative	p20>p5	-1.26223	0.00796527	0.00142661
Ld1S_260331300	hypothetical protein	p20>p5	-1.15815	2.5883e-05	3.37145e-05
Ld1S_260338200	Alpha/beta hydrolase family, putative	p20>p5	-1.07498	0.00111116	0.000279315
Ld1S_260339100	Proline dehydrogenase, mitochondrial	p20>p5	-1.03966	0.0083295	0.00147343
Ld1S_260342200	deoxyhypusine hydroxylase, putative	p20>p5	-1.20987	0.00129083	0.000313481
Ld1S_280386600	Domain of unknown function (DUF4539), putative	p20>p5	-1.28863	3.49081e-06	1.91095e-05
Ld1S_280397400	hypothetical protein	p20>p5	-1.02939	0.000635813	0.000198046
Ld1S_280400500	divalent cation transporter, putative	p20>p5	-1.04123	0.000873842	0.000252272
Ld1S_280401400	hypothetical protein	p20>p5	-1.20829	0.000307851	0.000117599
Ld1S_280404000	glycosomal membrane protein-like protein	p20>p5	-1.527	0.00259979	0.000532151
Ld1S_290429900	Nodulin-like, putative	p20>p5	-1.30008	0.00846012	0.00148735
Ld1S_290444600	40S ribosomal protein S19-like protein	p20>p5	-1.09937	0.00512699	0.000947884
Ld1S_300462000	40S ribosomal protein S30, putative	p20>p5	-1.25065	0.00370091	0.000726406
Ld1S_300457100	RanBP2-type domain-containing protein	p20>p5	-1.42687	0.000146694	7.70172e-05
Ld1S_310515100	hypothetical protein	p20>p5	-1.50318	0.000107302	7.04993e-05
Ld1S_320563500	tubulin-tyrosine ligase-like protein	p20>p5	-1.40274	5.03707e-05	4.6563e-05
Ld1S_320569500	hypothetical protein	p20>p5	-1.14364	0.0120634	0.00209512
Ld1S_320539400	ubiquitin-conjugating enzyme E2, putative	p20>p5	-1.02425	0.0128816	0.00222375
Ld1S_320547600	hypothetical protein	p20>p5	-1.02593	0.0432676	0.00704489
Ld1S_320558000	NOL1/NOP2/sun family, putative	p20>p5	-1.48199	2.76721e-05	3.44777e-05
Ld1S_330604300	ras-like small GTPases, putative	p20>p5	-1.17756	0.00161237	0.00037262
Ld1S_330605600	NUC173 domain containing protein, putative	p20>p5	-1.73086	2.06581e-05	2.95085e-05
Ld1S_330584200	tetratricopeptide repeat. Posttranslational modification, protein turnover, chaperones	p20>p5	-1.24516	6.63676e-05	5.19766e-05
Ld1S_330589300	P27 protein. Function unknown	p20>p5	-1.012	8.28633e-05	5.93645e-05
Ld1S_330590100	hypothetical protein	p20>p5	-1.50948	0.000675946	0.000206067
Ld1S_330577200	hypothetical protein	p20>p5	-1.12715	6.90599e-05	5.20795e-05
Ld1S_330593900	RNA recognition motif. (a.k.a. RRM, RBD, or RNP domain), putative	p20>p5	-1.01424	0.000194978	9.01193e-05
Ld1S_330596400	thiamine biosynthesis-like protein	p20>p5	-1.19235	0.000123937	7.24818e-05
Ld1S_330577900	Mpv17 / PMP22 family, putative	p20>p5	-1.09252	0.000889131	0.000252272
Ld1S_330600600	hypothetical protein	p20>p5	-1.00565	0.00179015	0.000396929
Ld1S_340632200	d-isomer specific 2-hydroxyacid dehydrogenase- protein	p20>p5	-1.09701	0.0514051	0.00832256
Ld1S_350711000	SET. Function unknown	p20>p5	-1.07295	0.0157863	0.00267682
Ld1S_360777900	NADH dehydrogenase, putative	p20>p5	-1.52268	0.000937779	0.000255938
Ld1S_050811500	dihydrolipoamide branched chain transacylase, putative	p20>p5	-1.06485	0.00106526	0.000272559
Ld1S_060830700	ATP-binding cassette protein subfamily G, member 2 (fragment);ATP-binding cassette protein subfamily G, member 3, putative;ATP-binding cassette protein subfamily G, member 1, putative (fragment)	p20>p5	-1.2515	0.00782422	0.00141016
Ld1S_060843500	coproporphyrinogen III oxidase	p20>p5	-2.1554	4.00108e-06	1.91095e-05
Ld1S_060843600	protoporphyrinogen oxidase-like protein	p20>p5	-1.00028	0.000933571	0.000255938
Ld1S_090886400	AAA family ATPase, putative	p20>p5	-1.01882	0.000163805	8.09326e-05

## Sheet: c-LPup_allFC_allRep_p-val<0.01
gene ID	product	Tag column	log2(Mean in EP / Mean in LP)	pvalue	Adjustedpvalue
Ld1S_040801900	hypothetical protein	FC<2	-0.563445	0.00883027
Ld1S_040806700	60S ribosomal protein L10, putative	FC<2	-0.401019	0.00613053
Ld1S_050811500	dihydrolipoamide branched chain transacylase, putative	p20>p5	-1.06485	0.00106526	0.000272559
Ld1S_050813700	protein kinase, putative	FC<2	-0.715092	0.00330218
Ld1S_050814400	GTPase, putative	FC<2	-0.657661	0.00410521
Ld1S_050818800	CPSF A subunit region, putative	FC<2	-0.679004	0.00151277
Ld1S_050822100	prefoldin subunit, putative	FC<2	-0.880467	0.000173775
Ld1S_060830200	39S mitochondrial ribosomal protein L46, putative	FC<2	-0.594525	0.00401751
Ld1S_060830700	ATP-binding cassette protein subfamily G, member 2 (fragment);ATP-binding cassette protein subfamily G, member 3, putative;ATP-binding cassette protein subfamily G, member 1, putative (fragment)	p20>p5	-1.2515	0.00782422	0.00141016
Ld1S_060837300	C2 domain/Ankyrin repeats (3 copies), putative	FC<2	-0.725054	0.000240683
Ld1S_060843500	coproporphyrinogen III oxidase	p20>p5	-2.1554	4.00108e-06	1.91095e-05
Ld1S_060843600	protoporphyrinogen oxidase-like protein	p20>p5	-1.00028	0.000933571	0.000255938
Ld1S_070856400	fatty acid desaturase, putative	FC<2	-0.614306	0.000651749
Ld1S_080858600	hypothetical protein	FC<2	-0.544449	0.00546014
Ld1S_080861800	hypothetical protein	FC<2	-0.687527	0.00646556
Ld1S_080869400	hypothetical protein	FC<2	-0.661273	0.0059054
Ld1S_090871500	hypothetical protein	FC<2	-0.75333	0.00283622
Ld1S_090872100	RNA helicase, putative	FC<2	-0.682704	0.00106811
Ld1S_090881200	Uncharacterised protein family (UPF0160), putative	FC<2	-0.547227	0.000753733
Ld1S_090883700	Present in the outer mitochondrial membrane proteome 10	FC<2	-0.652711	0.00132818
Ld1S_090885000	eukaryotic translation initiation factor 2 subunit, putative (fragment)	FC<2	-0.589514	0.000743504
Ld1S_090886400	AAA family ATPase, putative	p20>p5	-1.01882	0.000163805	8.09326e-05
Ld1S_090888500	Bacterial trigger factor protein (TF) C-terminus, putative	FC<2	-0.718313	0.00179931
Ld1S_100021500	zinc-binding dehydrogenase-like protein	FC<2	-0.481186	0.00453331
Ld1S_110034500	tubulin-tyrsoine ligase-like protein	FC<2	-0.46611	0.00730901
Ld1S_110036800	nucleobase transporter	FC<2	-0.480986	0.00930823
Ld1S_120057500	hypothetical protein	FC<2	-0.735638	0.0024436
Ld1S_130065400	importin. Intracellular trafficking, secretion, and vesicular transport;Nuclear structure	FC<2	-0.512001	0.00841559
Ld1S_130066300	ubiquitin-like protein	FC<2	-0.765987	0.000320638
Ld1S_130068900	hypothetical protein	p20>p5	-1.52531	0.00814359	0.00144949
Ld1S_130070600	hypothetical protein	FC<2	-0.795468	0.00683445
Ld1S_130072100	XPA-interacting protein, putative	p20>p5	-1.1043	0.00187743	0.00040758
Ld1S_130072600	vacuolar protein sorting 51 homolog (S. cerevisiae). Intracellular trafficking, secretion, and vesicular transport	FC<2	-0.541887	0.0048107
Ld1S_140081400	N-terminal conserved domain of Nudc./CS domain containing protein, putative	FC<2	-0.546608	0.00129516
Ld1S_140085300	hypothetical protein	FC<2	-0.803543	0.000490336
Ld1S_140086700	mitochondrial DNA polymerase I protein C	FC<2	-0.489029	0.00524383
Ld1S_140091600	myo-inositol-1-phosphate synthase	FC<2	-0.667554	0.00632638
Ld1S_150093400	Possible lysine decarboxylase, putative	FC<2	-0.475318	0.00746724
Ld1S_150093600	Eukaryotic translation initiation factor 4 gamma 1	p20>p5	-1.26152	0.000151121	7.73321e-05
Ld1S_150094700	protein phosphatase 2C, putative	FC<2	-0.491622	0.00887923
Ld1S_150106400	nucleoside transporter 1, putative	FC<2	-0.801952	0.000539937
Ld1S_160122300	Polyketide cyclase / dehydrase and lipid transport, putative	FC<2	-0.649813	0.000605627
Ld1S_160124600	cytochrome c, putative	FC<2	-0.536936	0.00663677
Ld1S_180149500_pseudogene	Nuclear transport factor 2 (NTF2) domain containing protein, putative	p20>p5	-1.16858	0.000957495	0.000258854
Ld1S_190164300	40S ribosomal protein S2	FC<2	-0.395896	0.00630484
Ld1S_200196700	rRNA biogenesis protein-like protein	FC<2	-0.454893	0.00474443
Ld1S_200197200	conserved protein, unknown function	FC<2	-0.983793	0.000171967
Ld1S_200206300	hypothetical protein	p20>p5	-1.41385	0.00149578	0.00034953
Ld1S_210211300	peroxidase, putative	FC<2	-0.594469	0.00923104
Ld1S_210213100	hypothetical protein	FC<2	-0.973778	0.00203137
Ld1S_210218300	kinesin, putative	FC<2	-0.605074	0.00701697
Ld1S_210219300_pseudogene	hypothetical protein	FC<2	-0.679743	0.00327086
Ld1S_210225300	Lupus La protein homolog, putative	FC<2	-0.595121	0.000551322
Ld1S_230268700_pseudogene	hypothetical protein	FC<2	-0.685096	0.000640732
Ld1S_250297600	elongation factor, putative	FC<2	-0.501775	0.0037326
Ld1S_250307900	magnesium transporter protein 2	FC<2	-0.702703	0.00689978
Ld1S_260325100	Silent information regulator 2 related protein 1	FC<2	-0.6107	0.00481333
Ld1S_260327000	2OG-Fe(II) oxygenase superfamily, putative	p20>p5	-1.26223	0.00796527	0.00142661
Ld1S_260329300	hypothetical protein	FC<2	-0.631304	0.00905203
Ld1S_260329400	Chaperonin 10, putative	FC<2	-0.691922	0.00584284
Ld1S_260331100	glutathione peroxidase-like protein, putative	p20>p5	-1.05699	0.000980167	0.000260844
Ld1S_260331300	hypothetical protein	p20>p5	-1.15815	2.5883e-05	3.37145e-05
Ld1S_260331400	hypothetical protein	FC<2	-0.847625	0.00594732
Ld1S_260331600	ISWI complex protein	FC<2	-0.444276	0.00968549
Ld1S_260331900	heat shock 70 protein-like protein	p20_Exclusive
Ld1S_260332300	DnaJ domain/Domain of unknown function (DUF3395), putative	FC<2	-0.827572	0.000187992
Ld1S_260332900	glucosidase II beta subunit-like protein, putative	FC<2	-0.721252	0.00150741
Ld1S_260333600	RNA recognition motif. (a.k.a. RRM, RBD, or RNP domain), putative	FC<2	-0.633429	0.00793578
Ld1S_260335000	DnaJ domain containing protein, putative	FC<2	-0.768705	0.00631163
Ld1S_260335400	luminal binding protein 1 (BiP), putative;heat-shock protein hsp70, putative;heat shock protein 70-related protein;heat shock protein 70, putative	FC<2	-0.492242	0.0079945
Ld1S_260336600	hypothetical protein	FC<2	-0.665635	0.00738786
Ld1S_260337100	DnaJ domain containing protein, putative	FC<2	-0.668497	0.00296405
Ld1S_260338400	glutaredoxin, putative	FC<2	-0.789796	0.00102222
Ld1S_260339100	Proline dehydrogenase, mitochondrial	p20>p5	-1.03966	0.0083295	0.00147343
Ld1S_260340000	cytochrome c oxidase subunit V, putative	FC<2	-0.435171	0.0094713
Ld1S_260341000	Nucleolar protein 287, putative	FC<2	-0.436704	0.00713084
Ld1S_260341900	Domain of unknown function (DUF4460), putative	FC<2	-0.649896	0.00648213
Ld1S_260342100	ran binding protein. Intracellular trafficking, secretion, and vesicular transport;Nuclear structure	FC<2	-0.625507	0.00469329
Ld1S_260342200	deoxyhypusine hydroxylase, putative	p20>p5	-1.20987	0.00129083	0.000313481
Ld1S_260342300	TLC domain containing protein, putative	FC<2	-0.883502	0.00805644
Ld1S_260343400	hypothetical protein	p20>p5	-1.16872	0.00277652	0.000564294
Ld1S_260345700	kynureninase, putative	FC<2	-0.457995	0.00631869
Ld1S_260347000	sec1 family transport protein, putative	FC<2	-0.444724	0.00477094
Ld1S_260350400	Nucleoporin NUP92	p20>p5	-1.03134	0.000753256	0.000224851
Ld1S_260350800	6-phosphogluconolactonase	FC<2	-0.529117	0.00681408
Ld1S_270352400	C3H1-type domain-containing protein	FC<2	-0.683242	0.00784868
Ld1S_270361300	hypothetical protein	FC<2	-0.918382	0.000265698
Ld1S_270371900	FtsJ cell division protein, putative	FC<2	-0.61377	0.00677063
Ld1S_280380700	pantothenate kinase subunit, putative	FC<2	-0.903779	0.00166943
Ld1S_280384000	WD repeat domain 75. Function unknown	FC<2	-0.529343	0.00411719
Ld1S_280397400	hypothetical protein	p20>p5	-1.02939	0.000635813	0.000198046
Ld1S_280400500	divalent cation transporter, putative	p20>p5	-1.04123	0.000873842	0.000252272
Ld1S_280400800	ribose 5-phosphate isomerase, putative	FC<2	-0.661315	0.00830047
Ld1S_280403000	methyltransferase domain containing protein, putative	FC<2	-0.81773	0.00044555
Ld1S_280407000	R3H domain containing protein, putative	FC<2	-0.564682	0.00295527
Ld1S_290427600	RNA-binding protein, putative	FC<2	-0.876955	0.00103139
Ld1S_290429900	Nodulin-like, putative	p20>p5	-1.30008	0.00846012	0.00148735
Ld1S_290444300	RNA recognition motif. (a.k.a. RRM, RBD, or RNP domain), putative	FC<2	-0.542356	0.00424607
Ld1S_300456900	ribosomal RNA adenine dimethylase family protein, putative	FC<2	-0.490729	0.00375557
Ld1S_300462000	40S ribosomal protein S30, putative	p20>p5	-1.25065	0.00370091	0.000726406
Ld1S_300462600	co-chaperone, GrpE, putative	FC<2	-0.735485	0.00438679
Ld1S_300475900	Adenylate kinase, nuclear	FC<2	-0.831672	0.00147169
Ld1S_300480900	sphingosine phosphate lyase-like protein, putative	FC<2	-0.4666	0.00777949
Ld1S_300488800	S-adenosylmethionine decarboxylase	FC<2	-0.540564	0.00334267
Ld1S_300490600	serine/threonine phosphatase, putative	FC<2	-0.853545	0.00969893
Ld1S_310503500	C2 domain containing protein, putative	FC<2	-0.53682	0.00320294
Ld1S_310519600	Hypothetical protein, conserved. Function unknown	FC<2	-0.96664	0.00292985
Ld1S_320532200	nuclear segregation protein, putative	FC<2	-0.606526	0.00322277
Ld1S_320532700	Qa-SNARE protein	FC<2	-0.748366	0.000683088
Ld1S_320532800	N-myristoyltransferase	FC<2	-0.469923	0.0079275
Ld1S_320534000	hypothetical protein	FC<2	-0.98901	0.00164404
Ld1S_320538000	ATP- dependent RNA helicase, putative	FC<2	-0.779463	0.00185006
Ld1S_320542200	Staphylococcal nuclease homologue/Tudor domain containing protein, putative	FC<2	-0.601473	0.00396131
Ld1S_320542300	ubiquitin-conjugating enzyme protein, putative	FC<2	-0.634507	0.00387871
Ld1S_320544100	hypothetical protein	FC<2	-0.883283	0.00797807
Ld1S_320548700	phosphomannose isomerase	FC<2	-0.429706	0.00719095
Ld1S_320550300	pumilio/PUF RNA binding protein 7, putative	FC<2	-0.475602	0.00720764
Ld1S_320554700_pseudogene	importin. Intracellular trafficking, secretion, and vesicular transport;Nuclear structure	FC<2	-0.587758	0.00388564
Ld1S_320555900	heat shock protein Hsp20, putative	FC<2	-0.674493	0.000439508
Ld1S_320561300	hypothetical protein	FC<2	-0.86782	0.00103608
Ld1S_320563500	tubulin-tyrosine ligase-like protein	p20>p5	-1.40274	5.03707e-05	4.6563e-05
Ld1S_320563800	nucleoside diphosphate kinase b	FC<2	-0.446771	0.00419458
Ld1S_320567300	glucosamine-6-phosphate isomerase, putative	FC<2	-0.490563	0.00474391
Ld1S_320567400	chaperonin alpha subunit, putative	FC<2	-0.404186	0.00543624
Ld1S_320568100	hypothetical protein	FC<2	-0.914198	0.00979396
Ld1S_320573300	hypothetical protein	p20_Exclusive
Ld1S_320573700	hypothetical protein	FC<2	-0.758055	0.000663797
Ld1S_320574600	hypothetical protein	FC<2	-0.713008	0.00143071
Ld1S_320575000	GIPL galf transferase, putative	FC<2	-0.556272	0.00472864
Ld1S_330575600	WD domain, G-beta repeat, putative	FC<2	-0.688935	0.00263155
Ld1S_330577200	hypothetical protein	p20>p5	-1.12715	6.90599e-05	5.20795e-05
Ld1S_330577600	thiol-dependent reductase 1	FC<2	-0.55032	0.00310297
Ld1S_330577800	RGG-containing protein 2, putative	FC<2	-0.751926	0.00970424
Ld1S_330577900	Mpv17 / PMP22 family, putative	p20>p5	-1.09252	0.000889131	0.000252272
Ld1S_330578000	WD domain, G-beta repeat, putative	FC<2	-0.88765	0.00196655
Ld1S_330578700	ATP-binding cassette sub-family F member 1, putative	FC<2	-0.669796	0.00357316
Ld1S_330582400	hypothetical protein	FC<2	-0.646618	0.00368416
Ld1S_330582700	hypothetical protein	FC<2	-0.70888	0.00554789
Ld1S_330583700	hypothetical protein	FC<2	-0.526234	0.00497403
Ld1S_330584200	tetratricopeptide repeat. Posttranslational modification, protein turnover, chaperones	p20>p5	-1.24516	6.63676e-05	5.19766e-05
Ld1S_330584400	60S ribosomal protein L6, putative (fragment)	FC<2	-0.538529	0.00497927
Ld1S_330584500	WD domain, G-beta repeat, putative	FC<2	-0.699323	0.00491431
Ld1S_330587400	dnaj chaperone-like protein	FC<2	-0.909769	0.000134945
Ld1S_330588200	hypothetical protein	FC<2	-0.595317	0.00753852
Ld1S_330589100	hypothetical protein	FC<2	-0.709644	0.000833524
Ld1S_330589300	P27 protein. Function unknown	p20>p5	-1.012	8.28633e-05	5.93645e-05
Ld1S_330590100	hypothetical protein	p20>p5	-1.50948	0.000675946	0.000206067
Ld1S_330590200	pumilio protein, putative	FC<2	-0.741495	0.00027415
Ld1S_330591300	mitochondrial RNA binding protein, putative	FC<2	-0.842228	0.00675705
Ld1S_330593200	mitogen activated protein kinase, putative	FC<2	-0.609451	0.00595051
Ld1S_330595600_pseudogene	succinyl-diaminopimelate desuccinylase-like protein;cytosolic nonspecific dipeptidase, putative	FC<2	-0.524134	0.00558151
Ld1S_330595900	cyclophilin, putative	FC<2	-0.986117	0.000297855
Ld1S_330596400	thiamine biosynthesis-like protein	p20>p5	-1.19235	0.000123937	7.24818e-05
Ld1S_330598400	nucleolar GTP-binding protein, putative	FC<2	-0.807476	0.00023525
Ld1S_330598600	PRP38 pre-mRNA processing factor 38 (Yeast) domain containing A. RNA processing and modification	FC<2	-0.574716	0.0086624
Ld1S_330598900	ribosome assembly protein RRB1, putative	FC<2	-0.863832	0.000525548
Ld1S_330599200	phosphoribosylpyrophosphate synthetase, putative	FC<2	-0.540742	0.00440563
Ld1S_330600100	calpain protease-like protein	FC<2	-0.617233	0.00215341
Ld1S_330600600	hypothetical protein	p20>p5	-1.00565	0.00179015	0.000396929
Ld1S_330601100	glycerolphosphate mutase, putative	p20_Exclusive
Ld1S_330601200	phosphoglycerate mutase, putative	FC<2	-0.51397	0.00920798
Ld1S_330601300	HIT zinc finger, putative	FC<2	-0.53191	0.00293672
Ld1S_330601400	hypothetical protein	FC<2	-0.644421	0.00240771
Ld1S_330601600	WD domain, G-beta repeat, putative	FC<2	-0.464436	0.00430808
Ld1S_330603600	succinyl-coA:3-ketoacid-coenzyme A transferase, mitochondrial precursor, putative	FC<2	-0.415985	0.00718989
Ld1S_330603900	Nucleoporin NUP59	FC<2	-0.751267	0.000819836
Ld1S_330604200	heat shock protein, putative	FC<2	-0.780545	0.000163066
Ld1S_330604300	ras-like small GTPases, putative	p20>p5	-1.17756	0.00161237	0.00037262
Ld1S_330604400	diphthamide biosynthesis enzyme Dph1/Dph2 domain containing protein, putative	FC<2	-0.961309	0.00119208
Ld1S_330605600	NUC173 domain containing protein, putative	p20>p5	-1.73086	2.06581e-05	2.95085e-05
Ld1S_330605700	carboxypeptidase, putative;metallo-peptidase, Clan MA(E) Family M32	FC<2	-0.665205	0.000768883
Ld1S_330605800	isocitrate dehydrogenase, putative	FC<2	-0.901179	0.000197702
Ld1S_330606400	enoyl-CoA hydratase/Enoyl-CoA isomerase/3- hydroxyacyl-CoA dehydrogenase, putative	FC<2	-0.767765	0.000775181
Ld1S_330606500	Mitochondrial-processing peptidase subunit alpha	FC<2	-0.709114	0.000814835
Ld1S_330607800	translation initiation factor IF-2, putative	FC<2	-0.638305	0.000892529
Ld1S_330608600	PWWP domain/TFIIS helical bundle-like domain containing protein, putative	FC<2	-0.518276	0.00702885
Ld1S_330609000_pseudogene	cysteine peptidase, Clan CA, family C51, putative	FC<2	-0.611117	0.00122874
Ld1S_330609100	hypothetical protein	FC<2	-0.611449	0.00439524
Ld1S_330611900	Holliday-junction resolvase-like of SPT6/SH2 domain containing protein, putative	FC<2	-0.514832	0.0030691
Ld1S_340614200	Cleft lip and palate transmembrane protein 1 (CLPTM1), putative	FC<2	-0.573265	0.0019979
Ld1S_340617700	hypothetical protein	FC<2	-0.902411	0.000902989
Ld1S_340617800	hypothetical protein	FC<2	-0.801555	0.00629978
Ld1S_340618300	ribosomal protein S25	FC<2	-0.640655	0.00151084
Ld1S_340630700	BCS1 N terminal/ATPase family associated with various cellular activities (AAA), putative	FC<2	-0.840488	0.0081225
Ld1S_340645800	40S ribosomal protein S19 protein, putative	FC<2	-0.512949	0.00409571
Ld1S_350665200	2-oxoisovalerate dehydrogenase beta subunit, mitochondrial precursor, putative	FC<2	-0.581285	0.00218963
Ld1S_350673300	Cytochrome c domain-containing protein	FC<2	-0.634528	0.00617259
Ld1S_350684300	ATP11 protein, putative	FC<2	-0.665083	0.0013669
Ld1S_350684900	40S ribosomal protein S6, putative	FC<2	-0.422402	0.00498775
Ld1S_350689800	Nop53 (60S ribosomal biogenesis), putative	FC<2	-0.75152	0.00426882
Ld1S_350703200	60S ribosomal protein L23, putative	FC<2	-0.429879	0.00729909
Ld1S_350715600	polyadenylate-binding protein 1, putative	FC<2	-0.498389	0.003166
Ld1S_360730000	40S ribosomal protein S10, putative (fragment);40S ribosomal protein S10, putative	FC<2	-0.538381	0.0019317
Ld1S_360732600	40S ribosomal protein S9, putative	FC<2	-0.426433	0.0073044
Ld1S_360733300	heat shock protein, putative	FC<2	-0.627255	0.00651656
Ld1S_360760700	60S ribosomal protein L34, putative	FC<2	-0.505096	0.00656527
Ld1S_360766800	SET domain containing protein, putative	FC<2	-0.717879	0.00754496
Ld1S_360767700	ATP-dependent DEAD/H RNA helicase, putative	FC<2	-0.552808	0.00474307
Ld1S_360767900	Ribosomal L22e protein family, putative	FC<2	-0.760864	0.000595705
Ld1S_360774700_pseudogene	hypothetical protein	FC<2	-0.778994	0.000830897
Ld1S_360777900	NADH dehydrogenase, putative	p20>p5	-1.52268	0.000937779	0.000255938
Ld1S_360787600	glucose transporter 2	FC<2	-0.887198	0.00811062

## Sheet: d-LPup FC≥2-allRep
gene ID	product	Tag column	log2(Mean in EP / Mean in LP)	pvalue	Adjustedpvalue
Ld1S_110039200	40S ribosomal protein S21, putative (fragment)	p20>p5	-1.03303	0.0595671	0.00958983
Ld1S_110030800	ATP-binding cassette protein subfamily H, member 1, putative	p20>p5	-1.01001	0.0249105	0.0041263
Ld1S_130068900	hypothetical protein	p20>p5	-1.52531	0.00814359	0.00144949
Ld1S_130072100	XPA-interacting protein, putative	p20>p5	-1.1043	0.00187743	0.00040758
Ld1S_150093600	Eukaryotic translation initiation factor 4 gamma 1	p20>p5	-1.26152	0.000151121	7.73321e-05
Ld1S_180149500_pseudogene	Nuclear transport factor 2 (NTF2) domain containing protein, putative	p20>p5	-1.16858	0.000957495	0.000258854
Ld1S_200206300	hypothetical protein	p20>p5	-1.41385	0.00149578	0.00034953
Ld1S_260331100	glutathione peroxidase-like protein, putative	p20>p5	-1.05699	0.000980167	0.000260844
Ld1S_260343400	hypothetical protein	p20>p5	-1.16872	0.00277652	0.000564294
Ld1S_260350400	Nucleoporin NUP92	p20>p5	-1.03134	0.000753256	0.000224851
Ld1S_260327000	2OG-Fe(II) oxygenase superfamily, putative	p20>p5	-1.26223	0.00796527	0.00142661
Ld1S_260331300	hypothetical protein	p20>p5	-1.15815	2.5883e-05	3.37145e-05
Ld1S_260331900	heat shock 70 protein-like protein	p20_Exclusive
Ld1S_260339100	Proline dehydrogenase, mitochondrial	p20>p5	-1.03966	0.0083295	0.00147343
Ld1S_260342200	deoxyhypusine hydroxylase, putative	p20>p5	-1.20987	0.00129083	0.000313481
Ld1S_280397400	hypothetical protein	p20>p5	-1.02939	0.000635813	0.000198046
Ld1S_280400500	divalent cation transporter, putative	p20>p5	-1.04123	0.000873842	0.000252272
Ld1S_290429900	Nodulin-like, putative	p20>p5	-1.30008	0.00846012	0.00148735
Ld1S_300462000	40S ribosomal protein S30, putative	p20>p5	-1.25065	0.00370091	0.000726406
Ld1S_320563500	tubulin-tyrosine ligase-like protein	p20>p5	-1.40274	5.03707e-05	4.6563e-05
Ld1S_320573300	hypothetical protein	p20_Exclusive
Ld1S_320539400	ubiquitin-conjugating enzyme E2, putative	p20>p5	-1.02425	0.0128816	0.00222375
Ld1S_320547600	hypothetical protein	p20>p5	-1.02593	0.0432676	0.00704489
Ld1S_330604300	ras-like small GTPases, putative	p20>p5	-1.17756	0.00161237	0.00037262
Ld1S_330605600	NUC173 domain containing protein, putative	p20>p5	-1.73086	2.06581e-05	2.95085e-05
Ld1S_330584200	tetratricopeptide repeat. Posttranslational modification, protein turnover, chaperones	p20>p5	-1.24516	6.63676e-05	5.19766e-05
Ld1S_330589300	P27 protein. Function unknown	p20>p5	-1.012	8.28633e-05	5.93645e-05
Ld1S_330590100	hypothetical protein	p20>p5	-1.50948	0.000675946	0.000206067
Ld1S_330577200	hypothetical protein	p20>p5	-1.12715	6.90599e-05	5.20795e-05
Ld1S_330596400	thiamine biosynthesis-like protein	p20>p5	-1.19235	0.000123937	7.24818e-05
Ld1S_330577900	Mpv17 / PMP22 family, putative	p20>p5	-1.09252	0.000889131	0.000252272
Ld1S_330600600	hypothetical protein	p20>p5	-1.00565	0.00179015	0.000396929
Ld1S_330601100	glycerolphosphate mutase, putative	p20_Exclusive
Ld1S_340632200	d-isomer specific 2-hydroxyacid dehydrogenase- protein	p20>p5	-1.09701	0.0514051	0.00832256
Ld1S_350711000	SET. Function unknown	p20>p5	-1.07295	0.0157863	0.00267682
Ld1S_360777900	NADH dehydrogenase, putative	p20>p5	-1.52268	0.000937779	0.000255938
Ld1S_050811500	dihydrolipoamide branched chain transacylase, putative	p20>p5	-1.06485	0.00106526	0.000272559
Ld1S_060830700	ATP-binding cassette protein subfamily G, member 2 (fragment);ATP-binding cassette protein subfamily G, member 3, putative;ATP-binding cassette protein subfamily G, member 1, putative (fragment)	p20>p5	-1.2515	0.00782422	0.00141016
Ld1S_060843500	coproporphyrinogen III oxidase	p20>p5	-2.1554	4.00108e-06	1.91095e-05
Ld1S_060843600	protoporphyrinogen oxidase-like protein	p20>p5	-1.00028	0.000933571	0.000255938
Ld1S_090886400	AAA family ATPase, putative	p20>p5	-1.01882	0.000163805	8.09326e-05

## Sheet: e-LPdown_allFC_allRep-pval<0.01
gene ID	product	Tag column	log2(Mean in EP / Mean in LP)	pvalue	Adjustedpvalue
Ld1S_180147300	3-beta hydroxysteroid dehydrogenase/isomerase family, putative	p5>p20	3.12639	0.000117315	7.24818e-05
Ld1S_190173500	ATG8/AUT7/APG8/PAZ2, putative	p5>p20	2.4817	2.63442e-08	7.54935e-07
Ld1S_100020000	GP63, leishmanolysin (fragment)	p5>p20	2.24103	1.25891e-05	2.54607e-05
Ld1S_310523600	hypothetical protein	p5>p20	2.21819	4.59802e-05	4.54303e-05
Ld1S_360766000	paraflagellar rod component, putative	p5>p20	2.16118	0.00341725	0.000675355
Ld1S_020185500	Soluble NSF attachment protein, SNAP, putative	p5>p20	2.00064	0.00686223	0.00125254
Ld1S_100017800	pteridine transporter (truncated), putative	p5>p20	1.95631	0.000136867	7.69047e-05
Ld1S_350685000	NADH dehydrogenase (Ubiquinone) 1 alpha subcomplex. Energy production and conversion	p5>p20	1.95054	0.00181763	0.000397612
Ld1S_340626400	p-glycoprotein;ATP-binding cassette protein subfamily B, member 2, putative	p5>p20	1.92308	7.28867e-06	2.54607e-05
Ld1S_330582000	d-xylulose reductase, putative	p5>p20	1.90987	4.08728e-07	3.90425e-06
Ld1S_360771700	paraflagellar rod component, putative	p5>p20	1.82529	0.000675559	0.000206067
Ld1S_350705400	protein kinase A catalytic subunit isoform 1 (fragment);protein kinase A catalytic subunit isoform 2 (fragment)	p5>p20	1.78696	0.000386305	0.000136669
Ld1S_190169000	hypothetical protein	p5>p20	1.73378	0.00397234	0.000769146
Ld1S_040798800	hypothetical protein	p5>p20	1.68242	9.46615e-06	2.54607e-05
Ld1S_180156900	Outer arm dynein light chain 7	p5>p20	1.65623	0.000598483	0.000193144
Ld1S_090887500	paraflagellar rod component, putative	p5>p20	1.6359	0.000606595	0.000193144
Ld1S_320549600	Paraflagellar Rod Proteome Component 9, putative	p5>p20	1.62571	0.000355345	0.000127287
Ld1S_350718700	Dynein heavy chain and region D6 of dynein motor/Ankyrin repeats (3 copies), putative	p5>p20	1.60932	0.0010599	0.000272559
Ld1S_050818900	surface antigen-like protein	p5>p20	1.594	0.000147543	7.70172e-05
Ld1S_300480700	hypothetical protein	p5>p20	1.56591	3.44905e-05	3.95352e-05
Ld1S_340658700	dynein heavy chain (pseudogene), putative;Inner arm dynein 5-1;dynein heavy chain, putative;dynein heavy chain, cytosolic, putative	p5>p20	1.56425	0.000465418	0.000161258
Ld1S_350666900	hypothetical protein	p5>p20	1.54858	0.00135807	0.000327039
Ld1S_070847800_pseudogene	Protein of unknown function (DUF1674), putative	p5>p20	1.54851	0.000345718	0.000125406
Ld1S_070847200	hypothetical protein	p5>p20	1.53925	0.00503805	0.000943616
Ld1S_290432600	paraflagellar rod protein 1D, putative	p5>p20	1.537	0.00236189	0.000501088
Ld1S_120055200	hypothetical protein	p5>p20	1.52839	1.22475e-05	2.54607e-05
Ld1S_140090200	hypothetical protein	p5>p20	1.5042	0.0025192	0.000519365
Ld1S_290442400	hypothetical protein	p5>p20	1.49931	0.000325625	0.000121185
Ld1S_200201700	cysteine peptidase, Clan CA, family C2, putative	p5>p20	1.49416	4.62621e-05	4.54303e-05
Ld1S_270369500	casein kinase I-like protein	p5>p20	1.46585	9.92409e-06	2.54607e-05
Ld1S_290437300	Leucine Rich Repeat/Leucine rich repeat, putative	p5>p20	1.43932	0.00047269	0.000161258
Ld1S_310498000	TPR/MLP1/MLP2-like protein, putative	p5>p20	1.42643	0.00306498	0.000618534
Ld1S_080868500	Repeat of unknown function (DUF1126), putative	p5>p20	1.42403	0.000689467	0.000207977
Ld1S_290441600	Domain of unknown function (DUF4586), putative	p5>p20	1.41818	1.19186e-05	2.54607e-05
Ld1S_070847100	paraflagellar rod protein, putative	p5>p20	1.40562	0.00173249	0.000390923
Ld1S_030454600_pseudogene	MORN repeat, putative	p5>p20	1.38683	0.00143633	0.000340168
Ld1S_240292200	hypothetical protein	p5>p20	1.38359	4.75601e-05	4.54303e-05
Ld1S_310514800	hypothetical protein	p5>p20	1.38118	2.16243e-05	2.95085e-05
Ld1S_170131200	receptor-type adenylate cyclase b (fragment);receptor-type adenylate cyclase, putative (fragment);receptor-type adenylate cyclase a (fragment)	p5>p20	1.38093	3.6916e-05	4.0688e-05
Ld1S_310515300	hypothetical protein	p5>p20	1.35964	0.0071932	0.00130464
Ld1S_190174300	4-coumarate:coa ligase-like protein	p5>p20	1.34905	0.00117987	0.000288983
Ld1S_230267100	dynein heavy chain (pseudogene), putative;Inner arm dynein 5-1;dynein heavy chain, putative;dynein heavy chain, cytosolic, putative	p5>p20	1.3234	0.000912435	0.000253857
Ld1S_100018800	GP63, leishmanolysin (fragment)	p5>p20	1.32032	0.000470875	0.000161258
Ld1S_040800000	Alcohol dehydrogenase GroES-like domain containing protein, putative	p5>p20	1.31713	0.000168398	8.17918e-05
Ld1S_350708900	hypothetical protein	p5>p20	1.30699	0.00386591	0.00075363
Ld1S_090874000	ATG8/AUT7/APG8/PAZ2, putative	p5>p20	1.29791	0.00150026	0.00034953
Ld1S_270369000	Flabarin	p5>p20	1.29674	0.000145798	7.70172e-05
Ld1S_270356000	radial spoke protein 3, putative	p5>p20	1.29503	1.22012e-05	2.54607e-05
Ld1S_050810100	paraflagellar rod component par4, putative	p5>p20	1.28283	0.000902697	0.00025361
Ld1S_320563200	outer dynein arm docking complex, putative	p5>p20	1.2672	0.00082056	0.00024099
Ld1S_120056400_pseudogene	protein, conserved. Source GeneDB. Function unknown	p5>p20	1.2666	0.00251451	0.000519365
Ld1S_100015400	leucine-rich repeat protein, putative	p5>p20	1.25247	0.000203488	9.25596e-05
Ld1S_320552100_pseudogene	tape measure protein. Function unknown	p5>p20	1.23744	0.00109612	0.000277973
Ld1S_050822300	surface antigen-like protein	p5>p20	1.23303	0.00239608	0.000501194
Ld1S_320535700	hypothetical protein	p5>p20	1.22836	0.000122612	7.24818e-05
Ld1S_290416000	D-lactate dehydrogenase-like protein	p5>p20	1.22243	6.38638e-05	5.19766e-05
Ld1S_100028400	flagellar protofilament ribbon protein-like protein	p5>p20	1.21595	1.40635e-05	2.54607e-05
Ld1S_240287600	hypothetical protein	p5>p20	1.21466	0.000227161	9.77072e-05
Ld1S_170132800	hypothetical protein	p5>p20	1.20645	0.001048	0.000272559
Ld1S_360761400_pseudogene	aminomethyltransferase, mitochondrial, putative	p5>p20	1.20623	0.000102018	6.96071e-05
Ld1S_340618000	hypothetical protein	p5>p20	1.20609	7.63094e-05	5.60709e-05
Ld1S_250315500	hypothetical protein	p5>p20	1.20359	1.42156e-05	2.54607e-05
Ld1S_280411300	hypothetical protein	p5>p20	1.20325	0.000154214	7.75305e-05
Ld1S_240284900	peptidyl-prolyl cis-trans isomerase-like protein	p5>p20	1.19894	0.00237809	0.000501088
Ld1S_100014500	dehydrogenase-like protein	p5>p20	1.19826	0.000252932	0.000102087
Ld1S_210227100	Protein of unknown function (DUF667), putative	p5>p20	1.19823	0.000602387	0.000193144
Ld1S_310506500	sodium stibogluconate resistance protein, putative (fragment)	p5>p20	1.19154	1.60523e-05	2.70591e-05
Ld1S_150109200	cAMP specific phosphodiesterase, putative	p5>p20	1.18577	2.04108e-05	2.95085e-05
Ld1S_350689100	Flagellar Member 5	p5>p20	1.18381	0.000332963	0.000122328
Ld1S_360777300	hypothetical protein	p5>p20	1.17967	0.00476219	0.000897816
Ld1S_360789100	rib72 protein-like protein	p5>p20	1.17961	0.000229052	9.77072e-05
Ld1S_160126200	paraflagellar rod protein 2C	p5>p20	1.1788	0.00114845	0.000286179
Ld1S_250315100	Domain of unknown function (DUF1935), putative	p5>p20	1.17107	0.000121609	7.24818e-05
Ld1S_200202600	Domain of unknown function (DUF1935), putative	p5>p20	1.16916	4.30247e-05	4.54303e-05
Ld1S_360750100	Flagellar Member 1	p5>p20	1.1656	2.90785e-05	3.47205e-05
Ld1S_250315800	hypothetical protein	p5>p20	1.16544	0.000252342	0.000102087
Ld1S_280384400	TPR repeat, putative	p5>p20	1.15576	0.00082414	0.00024099
Ld1S_280411200	dynein heavy chain (pseudogene), putative;Inner arm dynein 5-1;dynein heavy chain, putative;dynein heavy chain, cytosolic, putative	p5>p20	1.15381	0.000231852	9.77072e-05
Ld1S_250314100	hypothetical protein	p5>p20	1.15306	0.000108246	7.04993e-05
Ld1S_300475200	Zeta toxin, putative	p5>p20	1.14873	0.00462995	0.000884524
Ld1S_350666700	hypothetical protein	p5>p20	1.14836	0.000534909	0.00017824
Ld1S_250312000	cAMP response protein, putative	p5>p20	1.14196	0.000311883	0.000117599
Ld1S_050820900	Phosphatidylinositol 4-phosphate 5-kinase, putative	p5>p20	1.12818	0.000508445	0.000171415
Ld1S_160122700	WW domain containing protein, putative	p5>p20	1.10954	1.3494e-05	2.54607e-05
Ld1S_110033000	hypothetical protein	p5>p20	1.10851	0.00180066	0.000396929
Ld1S_170139000	OSM3-like kinesin, putative	p5>p20	1.10069	0.00472808	0.000897288
Ld1S_350691100	hypothetical protein	p5>p20	1.09683	0.000207493	9.29067e-05
Ld1S_280385600	dynein heavy chain (pseudogene), putative;Inner arm dynein 5-1;dynein heavy chain, putative;dynein heavy chain, cytosolic, putative	p5>p20	1.09199	0.00216454	0.000466378
Ld1S_130076000	dynein heavy chain (pseudogene), putative;Inner arm dynein 5-1;dynein heavy chain, putative;dynein heavy chain, cytosolic, putative	p5>p20	1.08283	6.71097e-05	5.19766e-05
Ld1S_310531600	hypothetical protein	p5>p20	1.0801	0.00640609	0.00117677
Ld1S_340660700	Cancer susceptibility candidate 1. Function unknown	p5>p20	1.07487	0.0050738	0.000944142
Ld1S_320550400	hypothetical protein	p5>p20	1.07341	0.00115857	0.000286212
Ld1S_250306800	hypothetical protein	p5>p20	1.07135	0.000258734	0.000102978
Ld1S_260347200	Fibronectin type III domain containing protein, putative	p5>p20	1.06963	0.000185712	8.72437e-05
Ld1S_300482800	hypothetical protein	p5>p20	1.06899	0.000617956	0.000194599
Ld1S_330611000	hypothetical protein	p5>p20	1.06546	0.00327227	0.000651195
Ld1S_300455000	cyclophilin, putative	p5>p20	1.06293	0.0022045	0.000471444
Ld1S_290419900	flagellar radial spoke protein-like, putative	p5>p20	1.05724	0.0003002	0.000117599
Ld1S_300486000	hypothetical protein	p5>p20	1.05567	0.00140418	0.000335325
Ld1S_250302500	hypothetical protein	p5>p20	1.0528	0.00171327	0.000389653
Ld1S_280383700	hypothetical protein	p5>p20	1.04504	8.74673e-05	6.11345e-05
Ld1S_360775000	Domain of unknown function (DUF4496), putative	p5>p20	1.04389	0.00310109	0.000621444
Ld1S_360753400	hypothetical protein	p5>p20	1.04153	0.000223109	9.77072e-05
Ld1S_140079200	von Willebrand factor type A domain containing protein, putative	p5>p20	1.03958	0.00165653	0.000379764
Ld1S_360757200	vacuolar protein sorting-associated protein-like protein	p5>p20	1.03454	1.88273e-05	2.95085e-05
Ld1S_360738800	MORN repeat, putative	p5>p20	1.0286	5.80501e-05	5.04096e-05
Ld1S_310499700	Calpain-like protein 2	p5>p20	1.01322	0.00176915	0.000396076
Ld1S_300482900	ADF-H domain-containing protein	FC<2	0.996224	0.00500889
Ld1S_200196100	MORN repeat, putative	FC<2	0.99183	0.000980713
Ld1S_350673000	NADH-dependent fumarate reductase-like protein;NADH-dependent fumarate reductase, putative	FC<2	0.986751	0.00837951
Ld1S_240292600	hypothetical protein	FC<2	0.980185	0.00471065
Ld1S_270373900	hypothetical protein	FC<2	0.97925	0.0001948
Ld1S_360743000	dynein light chain, putative	FC<2	0.975659	0.000858712
Ld1S_170132900	NADH-ubiquinone oxidoreductase, mitochondrial, putative	FC<2	0.975588	0.00055343
Ld1S_360739900	T-lymphocyte triggering factor, putative	FC<2	0.975176	0.00403583
Ld1S_180163300	hypothetical protein	FC<2	0.974859	6.64899e-05
Ld1S_360745700	hypothetical protein	FC<2	0.972688	0.00162828
Ld1S_340618800	calcium channel protein, putative	FC<2	0.968722	0.00327597
Ld1S_040799900	AMP deaminase, putative;adenosine monophosphate deaminase, putative	FC<2	0.966386	0.000807612
Ld1S_360783000	paraflagellar rod component, putative	FC<2	0.958937	0.000263478
Ld1S_350669000	Sperm-tail PG-rich repeat, putative	FC<2	0.957587	9.00322e-05
Ld1S_180161600	NADH-ubiquinone oxidoreductase complex I subunit, putative	FC<2	0.952781	0.000667429
Ld1S_150095900	hypothetical protein	FC<2	0.945231	0.00035175
Ld1S_360773000	hypothetical protein	FC<2	0.944788	0.000415198
Ld1S_330590400_pseudogene	hypothetical protein	FC<2	0.941227	0.00125688
Ld1S_280402700	Dynein light chain LC6, flagellar outer arm, putative	FC<2	0.938318	0.00141401
Ld1S_250319900	parkin co-regulated protein, putative	FC<2	0.937921	0.00149723
Ld1S_180159900	Hypothetical protein, conserved. Function unknown	FC<2	0.934661	0.00212377
Ld1S_290424500	hypothetical protein	FC<2	0.932785	5.09514e-05
Ld1S_240292500	STOP axonemal protein, putative	FC<2	0.930176	0.000883548
Ld1S_270366300	cyclic nucleotide-binding domain containing protein, putative	FC<2	0.917602	0.00893898
Ld1S_160122000	hypothetical protein	FC<2	0.916566	0.000183168
Ld1S_090880600	Domain of unknown function (DUF4464), putative	FC<2	0.913989	0.000752513
Ld1S_290416700	In the hair cortex, hair keratin intermediate filaments are embedded in an interfilamentous matrix, consisting of hair keratin-associated proteins (KRTAP), which are essential for the formation of a rigid and resistant hair shaft through their extensive d	FC<2	0.913348	0.00204888
Ld1S_100024000	hypothetical protein	FC<2	0.911578	0.00791311
Ld1S_140081000	Iguana/Dzip1-like DAZ-interacting protein N-terminal, putative	FC<2	0.910415	0.00611981
Ld1S_360747200	hypothetical protein	FC<2	0.908203	0.000290444
Ld1S_220246100	Kinesin family member. Cytoskeleton	FC<2	0.90101	0.00148199
Ld1S_240273900	Dynein intermediate chain 1, axonemal	FC<2	0.899254	0.00376525
Ld1S_280381400	Histone H2B variant V	FC<2	0.898232	0.000140624
Ld1S_130072800	AAA domain/Dpy-30 motif containing protein, putative	FC<2	0.897689	0.00793221
Ld1S_160127400	WD domain, G-beta repeat, putative	FC<2	0.89731	0.00169857
Ld1S_060833300	hypothetical protein	FC<2	0.89424	0.000600712
Ld1S_350704100	calmodulin-like protein	FC<2	0.893492	0.00128466
Ld1S_270370400	paraflagellar rod protein 5, putative	FC<2	0.891293	0.000232496
Ld1S_270374300	WD domain, G-beta repeat, putative	FC<2	0.877043	0.000812102
Ld1S_350692800	hypothetical protein	FC<2	0.87515	0.000220877
Ld1S_020184000	phosphoglycan beta 1,3 galactosyltransferase, putative (fragment);phosphoglycan beta 1,3 galactosyltransferase	FC<2	0.873321	0.00812507
Ld1S_220249300	chromosome X open reading frame 22. Function unknown	FC<2	0.871047	0.00224233
Ld1S_060831100	Domain of unknown function (DUF1768), putative	FC<2	0.862087	0.00159213
Ld1S_110040500	Leucine Rich repeat, putative	FC<2	0.859811	0.00329578
Ld1S_170135000_pseudogene	Phenazine biosynthesis-like protein, putative	FC<2	0.855408	0.00303466
Ld1S_350716000	hypothetical protein	FC<2	0.854514	0.00178792
Ld1S_140092400	WD40. Function unknown	FC<2	0.850817	0.0003835
Ld1S_270374700	dual specificity protein phosphatase, putative	FC<2	0.849531	0.000121877
Ld1S_330605300	Radial spokehead-like protein, putative	FC<2	0.848629	0.00396643
Ld1S_300494300	Component of motile flagella protein 46	FC<2	0.848506	0.00612584
Ld1S_270378700	dynein heavy chain (pseudogene), putative;Inner arm dynein 5-1;dynein heavy chain, putative;dynein heavy chain, cytosolic, putative	FC<2	0.848228	0.00442185
Ld1S_350694100	hypothetical protein	FC<2	0.847659	0.00132742
Ld1S_100028000	Tumour suppressor, Mitostatin, putative	FC<2	0.847133	0.00177049
Ld1S_320535600	hypothetical protein	FC<2	0.845646	0.00449596
Ld1S_310508600	amidohydrolase, putative	FC<2	0.84398	0.00174398
Ld1S_150094200	mitochondrial carrier protein, putative	FC<2	0.843642	0.000729021
Ld1S_350714000	Family with sequence similarity 184, member A. Function unknown	FC<2	0.843551	0.00201897
Ld1S_340653000	hypothetical protein	FC<2	0.84098	0.00362071
Ld1S_060831700	hypothetical protein	FC<2	0.837748	0.000390463
Ld1S_320566400	NADH dehydrogenase subunit NI8M, putative	FC<2	0.836977	0.00766076
Ld1S_140078600	Domain of unknown function (DUF4201), putative	FC<2	0.835778	0.00375662
Ld1S_240272200	Calmodulin-binding, putative	FC<2	0.832782	0.000126347
Ld1S_290421700	cysteine peptidase C (CPC)	FC<2	0.831955	0.000945785
Ld1S_360727000	Protein C21orf2 homolog, putative	FC<2	0.829563	0.000172104
Ld1S_150107400	hypothetical protein	FC<2	0.828747	0.000949088
Ld1S_360785400	centrin-3	FC<2	0.826371	0.00785478
Ld1S_310528000_pseudogene	hypothetical protein	FC<2	0.825732	0.00565691
Ld1S_120053700	Protein of unknown function (DUF962), putative	FC<2	0.820649	0.00456032
Ld1S_280390900	ATP-grasp domain containing protein, putative	FC<2	0.814634	0.00106135
Ld1S_260345800	hypothetical protein	FC<2	0.810501	0.0021916
Ld1S_300469600	WD domain, G-beta repeat, putative	FC<2	0.804936	0.00529113
Ld1S_130061600	Domain of unknown function (DUF4200), putative	FC<2	0.801835	0.000148226
Ld1S_360756000	actin-like protein, putative	FC<2	0.801795	0.000448658
Ld1S_160123400	cyclophilin, putative	FC<2	0.799579	0.00218904
Ld1S_220241800	IQ motif and ubiquitin domain containing. Function unknown	FC<2	0.794773	0.00805352
Ld1S_230269800	Tumour suppressor, Mitostatin, putative	FC<2	0.793258	0.00200574
Ld1S_360783500	kinetoplast DNA-associated protein, putative	FC<2	0.791059	0.000937654
Ld1S_300460900	AMP-binding enzyme, putative	FC<2	0.788825	0.00920292
Ld1S_200204000	paralyzed flagella protein 16	FC<2	0.787149	0.00246459
Ld1S_360765100	hypothetical protein	FC<2	0.786074	0.00124237
Ld1S_060832200	calcium-dependent protein kinase. Signal transduction mechanisms	FC<2	0.779216	0.00280249
Ld1S_300490400	Ankyrin repeats (3 copies), putative	FC<2	0.774927	0.00710178
Ld1S_360762800	hypothetical protein	FC<2	0.774242	0.00553589
Ld1S_360752200	bromodomain factor 2 protein, putative	FC<2	0.772503	0.00346748
Ld1S_190169300	hypothetical protein	FC<2	0.772416	0.00231657
Ld1S_320536800	Leucine Rich repeat, putative	FC<2	0.771188	0.000917059
Ld1S_200192700	Enkuring domain-containig protein	FC<2	0.768369	0.000767155
Ld1S_190164500	DnaJ domain containing protein, putative	FC<2	0.766687	0.000626374
Ld1S_250306600	dynein heavy chain (pseudogene), putative;Inner arm dynein 5-1;dynein heavy chain, putative;dynein heavy chain, cytosolic, putative	FC<2	0.761262	0.000790098
Ld1S_340648700	Nucleoside diphosphate kinase 3	FC<2	0.758576	0.00185696
Ld1S_290424000	hypothetical protein	FC<2	0.755802	0.000812031
Ld1S_280392700	hypothetical protein	FC<2	0.75505	0.00468595
Ld1S_210213400	cytochrome b5-like Heme/Steroid binding domain containing protein, putative	FC<2	0.75058	0.00115149
Ld1S_100029500	Protein of unknown function (DUF1861), putative	FC<2	0.750027	0.000245449
Ld1S_340637900	hypothetical protein	FC<2	0.747114	0.00370718
Ld1S_290430700	glutamamyl carboxypeptidase, putative	FC<2	0.746708	0.00192424
Ld1S_280403600	glycoprotein 96-92, putative	FC<2	0.744755	0.00833838
Ld1S_340664400	1,2-Dihydroxy-3-keto-5-methylthiopentene dioxygenase, putative	FC<2	0.743819	0.00467026
Ld1S_040805200	hypothetical protein	FC<2	0.738817	0.00363933
Ld1S_170133000	histone H2A variant Z	FC<2	0.738004	0.00198633
Ld1S_190167200	hypothetical protein	FC<2	0.737404	0.00460702
Ld1S_340615900	Antimony resistance marker of 58 kDa	FC<2	0.73724	0.00313393
Ld1S_310529400	Repressor of differentiation kinase 2, putative	FC<2	0.736883	0.00274481
Ld1S_360729600	dynein heavy chain (pseudogene), putative;Inner arm dynein 5-1;dynein heavy chain, putative;dynein heavy chain, cytosolic, putative	FC<2	0.735365	0.00449755
Ld1S_300466100	mitochondrial carrier protein-like protein	FC<2	0.733361	0.00136363
Ld1S_360744900	glyceraldehyde 3-phosphate dehydrogenase, cytosolic	FC<2	0.73007	0.00109245
Ld1S_060834600	hypothetical protein	FC<2	0.728994	0.00102243
Ld1S_280387700	calmodulin-like protein	FC<2	0.727597	0.00129857
Ld1S_180152800	Dpy-30 motif containing protein, putative	FC<2	0.725986	0.00395948
Ld1S_360745000	tyrosine aminotransferase	FC<2	0.725925	0.00203931
Ld1S_150096000	hypothetical protein	FC<2	0.720591	0.00142145
Ld1S_130063300	Flagellar radial spoke protein 4/6	FC<2	0.718027	0.00859385
Ld1S_250298900	Dynein light chain 1, cytoplasmic, putative	FC<2	0.717062	0.000895458
Ld1S_090872300	RNA-binding protein 5-like protein	FC<2	0.71636	0.00251535
Ld1S_190179200	cation transporter, putative	FC<2	0.716117	0.00381628
Ld1S_130074700	ATPase family associated with various cellular activities (AAA), putative	FC<2	0.715278	0.00832687
Ld1S_130070200	hypothetical protein	FC<2	0.712574	0.00102321
Ld1S_270379000	Coiled-coil domain containing 147. Function unknown	FC<2	0.71088	0.000486522
Ld1S_130067500	hypothetical protein	FC<2	0.709582	0.000621676
Ld1S_110045700	Flagellar-associated PapD-like, putative	FC<2	0.709405	0.00363985
Ld1S_290430000	major facilitator superfamily, putative	FC<2	0.705036	0.00217219
Ld1S_130060800	protein kinase A regulatory subunit	FC<2	0.704089	0.00452994
Ld1S_240272700	hypothetical protein	FC<2	0.697434	0.00195174
Ld1S_270355700	cysteine peptidase, Clan CA, family C2, putative (fragment);calpain-like cysteine peptidase, putative	FC<2	0.694787	0.000865794
Ld1S_160120400	dynein light chain, putative	FC<2	0.694756	0.00545513
Ld1S_010010100	fatty acyl CoA synthetase 2, putative;long chain fatty acid CoA ligase, putative;fatty acyl CoA syntetase 1, putative;long chain fatty Acyl CoA synthetase, putative	FC<2	0.691019	0.00282437
Ld1S_290443100	Right handed beta helix region, putative	FC<2	0.686191	0.00845162
Ld1S_170132300	chromosome 6 open reading frame 165. Function unknown	FC<2	0.684896	0.000957306
Ld1S_210229100	CHAT domain containing protein, putative	FC<2	0.681397	0.00126215
Ld1S_360722500	Mutt-Nudix-related hydrolase 5, putative	FC<2	0.681319	0.00340616
Ld1S_210227600	Vps51/Vps67, putative	FC<2	0.681117	0.00234192
Ld1S_350712800	glyceraldehyde-3-phosphate dehydrogenase-like protein	FC<2	0.678353	0.00156799
Ld1S_230268600	adenylate kinase. Nucleotide transport and metabolism	FC<2	0.672696	0.00880014
Ld1S_120051800	WW domain containing protein, putative	FC<2	0.66981	0.0013976
Ld1S_100018200	dihydroxyacetone kinase 1-like protein	FC<2	0.668336	0.00224138
Ld1S_190175100	hypothetical protein	FC<2	0.667652	0.00439475
Ld1S_050814700	hypothetical protein	FC<2	0.667188	0.00457499
Ld1S_290424100	hypothetical protein	FC<2	0.66693	0.00252718
Ld1S_070853300	hypothetical protein	FC<2	0.666898	0.0039695
Ld1S_210225400	Tetratricopeptide repeat, putative	FC<2	0.666124	0.00287706
Ld1S_250317700_pseudogene	hypothetical protein	FC<2	0.665926	0.00284199
Ld1S_340642500	Coiled-coil domain containing 146. Function unknown	FC<2	0.665364	0.00270231
Ld1S_280387000	hypothetical protein	FC<2	0.66314	0.000660205
Ld1S_250316900	tetratricopeptide repeat domain 29. Function unknown	FC<2	0.662603	0.00998159
Ld1S_070857300	amino acid transporter 19, putative	FC<2	0.662441	0.00540484
Ld1S_320552400	DnaJ homolog, putative	FC<2	0.661192	0.00859148
Ld1S_340622600	flagellar attachment zone protein, putative	FC<2	0.660949	0.00305907
Ld1S_360782400	mkiaa0324 protein-like protein	FC<2	0.654988	0.00921981
Ld1S_150107300	actin-like protein, putative	FC<2	0.654182	0.00374707
Ld1S_060832700	hypothetical protein	FC<2	0.652169	0.00850357
Ld1S_360786200	Sucrase/ferredoxin-like, putative	FC<2	0.650775	0.00111837
Ld1S_290425200	Ankyrin repeats (3 copies), putative	FC<2	0.650331	0.00293556
Ld1S_190166500	Sarcalumenin, putative;Dynamin family, putative	FC<2	0.647908	0.00755081
Ld1S_350712400	PACRGB	FC<2	0.63784	0.00710833
Ld1S_330576100	hypothetical protein	FC<2	0.635478	0.0038656
Ld1S_360735700	serine/threonine protein kinase, putative	FC<2	0.635065	0.00352102
Ld1S_150105800	protein kinase, putative	FC<2	0.629489	0.00451672
Ld1S_350682700	nexin-dynein regulatory complex 4	FC<2	0.626037	0.000665773
Ld1S_320542400	calpain-like cysteine peptidase, putative	FC<2	0.624421	0.00361873
Ld1S_110039600	EF hand family protein. Function unknown	FC<2	0.622673	0.00171586
Ld1S_100018700	4F5 protein family/Zinc-binding, putative	FC<2	0.620852	0.00228888
Ld1S_140088200	dynein heavy chain (pseudogene), putative;Inner arm dynein 5-1;dynein heavy chain, putative;dynein heavy chain, cytosolic, putative	FC<2	0.616407	0.00166239
Ld1S_310504600	c2 domain protein, putative	FC<2	0.613377	0.000903141
Ld1S_100026700	Domain of Unknown Function (DUF1042), putative	FC<2	0.613169	0.0039961
Ld1S_290425700	tryparedoxin 2, putative	FC<2	0.612958	0.00720749
Ld1S_210218500	dynein arm light chain, putative	FC<2	0.609728	0.0022563
Ld1S_310509600	Pyrophosphate-energized vacuolar membrane proton pump 1, putative	FC<2	0.608122	0.00693696
Ld1S_360774100	Coiled-coil domain containing 147. Function unknown	FC<2	0.605024	0.00910383
Ld1S_320552300	hypothetical protein	FC<2	0.600573	0.00529653
Ld1S_270359700	Repeat of unknown function (DUF1126)/EF-hand domain pair, putative	FC<2	0.599628	0.00230474
Ld1S_100029900	Protein of unknown function (DUF1861), putative	FC<2	0.59615	0.000481382
Ld1S_100030000	Protein of unknown function (DUF1861), putative	FC<2	0.592674	0.00174568
Ld1S_030446100	hypothetical protein	FC<2	0.591833	0.00358195
Ld1S_110036100	tetratricopeptide repeat (TPR) protein	FC<2	0.590007	0.0059819
Ld1S_340648400	EF-hand domain pair, putative	FC<2	0.587518	0.00512919
Ld1S_300490900	MORN repeat-containing protein 1	FC<2	0.586913	0.00346239
Ld1S_060829900	histone H4	FC<2	0.583491	0.0018711
Ld1S_160125500	trafficking protein particle complex subunit- like protein	FC<2	0.580548	0.00137866
Ld1S_180157700	protein kinase A catalytic subunit 3	FC<2	0.580512	0.00235885
Ld1S_170142900	UDP-sugar pyrophosphorylase	FC<2	0.579779	0.00149897
Ld1S_300481300	hypothetical protein	FC<2	0.577509	0.00723445
Ld1S_290415900	hypothetical protein	FC<2	0.570891	0.00127057
Ld1S_340638000	protein kinase, putative	FC<2	0.569406	0.00151919
Ld1S_230258200	MYCBP-associated protein family, putative	FC<2	0.564446	0.0047999
Ld1S_040806800	adenylate kinase, putative	FC<2	0.564123	0.007255
Ld1S_280399300	Domain of unknown function (DUF4586), putative	FC<2	0.556806	0.00841097
Ld1S_100026200	histone H3	FC<2	0.555796	0.00782721
Ld1S_300481100	ADP-ribosylation factor-like protein	FC<2	0.555354	0.00258855
Ld1S_140085900	calpain-like cysteine peptidase, putative	FC<2	0.554825	0.00970745
Ld1S_220245500	MORN repeat, putative	FC<2	0.554456	0.00181049
Ld1S_120057700	hypothetical protein	FC<2	0.55242	0.00683907
Ld1S_290442800	3',5'-cyclic nucleotide phosphodiesterase, putative	FC<2	0.546944	0.00257266
Ld1S_220247200	fk506-binding protein 1-like protein	FC<2	0.53114	0.0030905
Ld1S_070851600	centrin, putative	FC<2	0.531121	0.00524031
Ld1S_100015800	Mitogen-activated protein kinase 10, putative	FC<2	0.526642	0.0049125
Ld1S_300489400	Tumour suppressor, Mitostatin, putative	FC<2	0.517719	0.00689988
Ld1S_100029700	Protein of unknown function (DUF1861), putative	FC<2	0.51472	0.00554202
Ld1S_350709400	TAX-1	FC<2	0.51406	0.00874852
Ld1S_360732900_pseudogene	hypothetical protein	FC<2	0.510409	0.00313918
Ld1S_360734200	hypothetical protein	FC<2	0.509496	0.00710826
Ld1S_340616200	intraflagellar transport protein 81, putative	FC<2	0.505178	0.00771507
Ld1S_290441700	serine/threonine-protein kinase, putative	FC<2	0.504433	0.00383522
Ld1S_180157300	5-oxoprolinase, putative	FC<2	0.503885	0.00672653
Ld1S_240291300	hypothetical protein	FC<2	0.502835	0.00980196
Ld1S_190167100	intraflagellar transport protein 80, putative	FC<2	0.494404	0.0058646
Ld1S_340615000	adenylate kinase 2	FC<2	0.493328	0.00467961
Ld1S_290414700	Putative intraflagellar transport protein B2	FC<2	0.49018	0.00969673
Ld1S_210211500	Microtubule-binding protein MIP-T3, putative	FC<2	0.483837	0.00510187
Ld1S_180149200	glycogen synthase kinase 3, putative	FC<2	0.480682	0.0064076
Ld1S_040806100_pseudogene	hypothetical protein	FC<2	0.480403	0.00913891
Ld1S_150110200	condensin subunit 1, putative	FC<2	0.479362	0.00470452
Ld1S_360768500	amino acid transporter, putative	FC<2	0.478376	0.00458135
Ld1S_210218900	intraflagellar transport protein 172, putative	FC<2	0.464016	0.00965098
Ld1S_210229800	cysteine peptidase, Clan CA, family C2, putative	FC<2	0.461485	0.00736918
Ld1S_180156700	UDP-glucose pyrophosphorylase	FC<2	0.459404	0.00377691
Ld1S_180153600	citrate synthase, putative (fragment)	FC<2	0.458195	0.00846848
Ld1S_340626800	EF-hand domain pair, putative	FC<2	0.451376	0.0070357
Ld1S_190176200	hypothetical protein	FC<2	0.44895	0.00544106
Ld1S_070854100	serine/threonine kinase-like protein, putative;serine/threonine kinase, putative	FC<2	0.436762	0.00973913
Ld1S_040809100	Double RNA binding domain protein 3	FC<2	0.423503	0.00780935
Ld1S_290443600	Putative intraflagellar transport protein C3	FC<2	0.413455	0.00842713
Ld1S_100018900	GP63, leishmanolysin (fragment)	p5_Exclusive
Ld1S_100021700	hypothetical protein	p5_Exclusive
Ld1S_110034400	hypothetical protein	p5_Exclusive
Ld1S_150099500	hypothetical protein	p5_Exclusive
Ld1S_190176300	hypothetical protein	p5_Exclusive
Ld1S_200204500	hypothetical protein	p5_Exclusive
Ld1S_210218800	hypothetical protein	p5_Exclusive
Ld1S_230250000	hypothetical protein	p5_Exclusive
Ld1S_250322500	tagatose-6-phosphate kinase-like protein	p5_Exclusive
Ld1S_280386900	hypothetical protein	p5_Exclusive
Ld1S_290438500	hypothetical protein	p5_Exclusive
Ld1S_310522600	Haloacid dehalogenase-like hydrolase/HAD-hyrolase-like, putative	p5_Exclusive
Ld1S_330610200	Present in the outer mitochondrial membrane proteome 22-2	p5_Exclusive
Ld1S_330588300	SKP1-like protein	p5_Exclusive
Ld1S_340636000	amastin-like surface protein, putative	p5_Exclusive
Ld1S_340628100	Shwachman-Bodian-Diamond syndrome (SBDS) protein/SBDS protein C-terminal domain containing protein, putative	p5_Exclusive
Ld1S_360760500	Protein of unknown function (DUF498/DUF598), putative	p5_Exclusive
Ld1S_360726900	MP18 RNA editing complex protein, putative	p5_Exclusive
Ld1S_360727200	zinc finger protein family member, putative	p5_Exclusive
Ld1S_360737500	hypothetical protein	p5_Exclusive
Ld1S_040806500	Cytochrome c oxidase biogenesis protein Cmc1 like, putative	p5_Exclusive
Ld1S_040805900	hypothetical protein	p5_Exclusive
Ld1S_040799000	surface antigen-like protein (fragment)	p5_Exclusive
Ld1S_070848000	RAVE protein 1 C terminal, putative	p5_Exclusive
Ld1S_080857700	hypothetical protein	p5_Exclusive

## Sheet: f-LPdown FC≥2_pval<0.01
gene ID	product	Tag column	log2(Mean in EP / Mean in LP)	pvalue	Adjustedpvalue
Ld1S_010011100	Rab-GTPase-TBC domain containing protein, putative	p5_Exclusive
Ld1S_100018900	GP63, leishmanolysin (fragment)	p5_Exclusive
Ld1S_100017600	pteridine transporter (truncated), putative	p5_Exclusive
Ld1S_100021700	hypothetical protein	p5_Exclusive
Ld1S_100022000	FLA1-binding protein	p5_Exclusive
Ld1S_110034400	hypothetical protein	p5_Exclusive
Ld1S_110036300	protein kinase, putative	p5_Exclusive
Ld1S_110030700	Bacterial transferase hexapeptide (six repeats), putative	p5_Exclusive
Ld1S_130067300_pseudogene	hypothetical protein	p5_Exclusive
Ld1S_130060300	SURF1 family, putative	p5_Exclusive
Ld1S_140091800	hypothetical protein	p5_Exclusive
Ld1S_150109300	cAMP specific phosphodiesterase, putative	p5_Exclusive
Ld1S_150099500	hypothetical protein	p5_Exclusive
Ld1S_160114100	hypothetical protein	p5_Exclusive
Ld1S_160115600	hypothetical protein	p5_Exclusive
Ld1S_160125200	ADP-ribosylation factor-like, putative	p5_Exclusive
Ld1S_170133600_pseudogene	hypothetical protein	p5_Exclusive
Ld1S_170134600	hypothetical protein	p5_Exclusive
Ld1S_170137200	GRAM domain containing protein, putative	p5_Exclusive
Ld1S_170143300	hypothetical protein	p5_Exclusive
Ld1S_170143900	Organic solute transport protein 1, putative	p5_Exclusive
Ld1S_170131400	receptor-type adenylate cyclase b (fragment);receptor-type adenylate cyclase, putative (fragment);receptor-type adenylate cyclase a (fragment)	p5_Exclusive
Ld1S_180153700_pseudogene	citrate synthase, putative (fragment)	p5_Exclusive
Ld1S_180163700_pseudogene	hypothetical protein	p5_Exclusive
Ld1S_190175900_pseudogene	Ankyrin repeats (3 copies)/Ankyrin repeat, putative	p5_Exclusive
Ld1S_190176300	hypothetical protein	p5_Exclusive
Ld1S_200204200	hypothetical protein	p5_Exclusive
Ld1S_200204500	hypothetical protein	p5_Exclusive
Ld1S_200206600	mitochondrial RNA ligase 2	p5_Exclusive
Ld1S_210219100_pseudogene	hypothetical protein	p5_Exclusive
Ld1S_210212400	Protein of unknown function N-terminal domain (DUF2450)/Sec8 exocyst complex component specific domain containing protein, putative	p5_Exclusive
Ld1S_210218800	hypothetical protein	p5_Exclusive
Ld1S_220235400	hypothetical protein	p5_Exclusive
Ld1S_230252400_pseudogene	argininosuccinate synthase, putative	p5_Exclusive
Ld1S_230250000	hypothetical protein	p5_Exclusive
Ld1S_240291700	hypothetical protein	p5_Exclusive
Ld1S_240294600	hypothetical protein	p5_Exclusive
Ld1S_240295700	hypothetical protein	p5_Exclusive
Ld1S_250301100	Kringle domain containing protein, putative	p5_Exclusive
Ld1S_250308700	alpha-tubulin N-acetyltransferase, putative	p5_Exclusive
Ld1S_250322500	tagatose-6-phosphate kinase-like protein	p5_Exclusive
Ld1S_270366400_pseudogene	hypothetical protein	p5_Exclusive
Ld1S_280386500	btb/poz domain containing protein, putative	p5_Exclusive
Ld1S_280386900	hypothetical protein	p5_Exclusive
Ld1S_280380800	major facilitator superfamily, putative	p5_Exclusive
Ld1S_280397800	hypothetical protein	p5_Exclusive
Ld1S_280381800	NADH-ubiquinone oxidoreductase complex I, 21 kDa subunit, putative	p5_Exclusive
Ld1S_290438500	hypothetical protein	p5_Exclusive
Ld1S_290417300	hypothetical protein	p5_Exclusive
Ld1S_290418100	hypothetical protein	p5_Exclusive
Ld1S_030453000_pseudogene	hypothetical protein	p5_Exclusive
Ld1S_300483400	hypothetical protein	p5_Exclusive
Ld1S_300460200	hypothetical protein	p5_Exclusive
Ld1S_300465000	Gamma-tubulin complex component 4	p5_Exclusive
Ld1S_310522600	Haloacid dehalogenase-like hydrolase/HAD-hyrolase-like, putative	p5_Exclusive
Ld1S_310523700	hypothetical protein	p5_Exclusive
Ld1S_310504400	NA. Posttranslational modification, protein turnover, chaperones	p5_Exclusive
Ld1S_310510200	Microtubule-binding stalk of dynein motor, putative	p5_Exclusive
Ld1S_320560100	Complex1_LYR-like, putative	p5_Exclusive
Ld1S_320567200	mitogen-activated protein kinase, putative	p5_Exclusive
Ld1S_320543600	hypothetical protein	p5_Exclusive
Ld1S_320546000	hypothetical protein	p5_Exclusive
Ld1S_330610200	Present in the outer mitochondrial membrane proteome 22-2	p5_Exclusive
Ld1S_330610300	hypothetical protein	p5_Exclusive
Ld1S_330610500	hypothetical protein	p5_Exclusive
Ld1S_330610700	diffuse panbronchiolitis critical region 1. Function unknown	p5_Exclusive
Ld1S_330581400	hypothetical protein	p5_Exclusive
Ld1S_330588300	SKP1-like protein	p5_Exclusive
Ld1S_340636000	amastin-like surface protein, putative	p5_Exclusive
Ld1S_340660500	conserved protein, unknown function	p5_Exclusive
Ld1S_340624800	hypothetical protein	p5_Exclusive
Ld1S_340628100	Shwachman-Bodian-Diamond syndrome (SBDS) protein/SBDS protein C-terminal domain containing protein, putative	p5_Exclusive
Ld1S_340630500	hypothetical protein	p5_Exclusive
Ld1S_340637600	hypothetical protein	p5_Exclusive
Ld1S_350691900	btb/poz domain containing protein, putative	p5_Exclusive
Ld1S_350695500	NADH ubiquinone oxidoreductase subunit NDUFA12, putative	p5_Exclusive
Ld1S_350700700	hypothetical protein	p5_Exclusive
Ld1S_350700900	Fusaric acid resistance protein-like, putative	p5_Exclusive
Ld1S_350701900	NADH-ubiquinone oxidoreductase B18 subunit (NDUFB7), putative	p5_Exclusive
Ld1S_350702700	Cullin family, putative	p5_Exclusive
Ld1S_350704000	WD domain, G-beta repeat/Sof1-like domain containing protein, putative	p5_Exclusive
Ld1S_350705000	predicted zinc finger protein	p5_Exclusive
Ld1S_350708000	3-demethylubiquinone-9 3-methyltransferase, putative	p5_Exclusive
Ld1S_350713300	AMP deaminase, putative;adenosine monophosphate deaminase, putative	p5_Exclusive
Ld1S_350665300	hypothetical protein	p5_Exclusive
Ld1S_350671700	Endonuclease/Exonuclease/phosphatase family, putative	p5_Exclusive
Ld1S_350689600	ubiquitin-protein ligase, putative	p5_Exclusive
Ld1S_360755900_pseudogene	hypothetical protein	p5_Exclusive
Ld1S_360752000	hypothetical protein	p5_Exclusive
Ld1S_360760500	Protein of unknown function (DUF498/DUF598), putative	p5_Exclusive
Ld1S_360768100	hypothetical protein	p5_Exclusive
Ld1S_360772900	Region in Clathrin and VPS, putative	p5_Exclusive
Ld1S_360726900	MP18 RNA editing complex protein, putative	p5_Exclusive
Ld1S_360727200	zinc finger protein family member, putative	p5_Exclusive
Ld1S_360792100	hypothetical protein	p5_Exclusive
Ld1S_360734900	N-terminal region of Chorein, a TM vesicle-mediated sorter, putative	p5_Exclusive
Ld1S_360737500	hypothetical protein	p5_Exclusive
Ld1S_360741300	hypothetical protein	p5_Exclusive
Ld1S_360744200	bardet-biedl syndrome 4 protein	p5_Exclusive
Ld1S_040806500	Cytochrome c oxidase biogenesis protein Cmc1 like, putative	p5_Exclusive
Ld1S_040805000	heat shock protein, putative	p5_Exclusive
Ld1S_040805900	hypothetical protein	p5_Exclusive
Ld1S_040799000	surface antigen-like protein (fragment)	p5_Exclusive
Ld1S_060837500	YEATS family, putative	p5_Exclusive
Ld1S_070848000	RAVE protein 1 C terminal, putative	p5_Exclusive
Ld1S_080857700	hypothetical protein	p5_Exclusive
Ld1S_080863900	Amastin surface glycoprotein, putative	p5_Exclusive
Ld1S_080866500	protein kinase, putative	p5_Exclusive
Ld1S_080859100	hypothetical protein	p5_Exclusive
Ld1S_080859200	Bacterial transferase hexapeptide (six repeats), putative	p5_Exclusive
Ld1S_010006300	hypothetical protein	p5>p20	1.04754	0.000983063	0.000260844
Ld1S_100018800	GP63, leishmanolysin (fragment)	p5>p20	1.32032	0.000470875	0.000161258
Ld1S_100020000	GP63, leishmanolysin (fragment)	p5>p20	2.24103	1.25891e-05	2.54607e-05
Ld1S_100017800	pteridine transporter (truncated), putative	p5>p20	1.95631	0.000136867	7.69047e-05
Ld1S_100014500	dehydrogenase-like protein	p5>p20	1.19826	0.000252932	0.000102087
Ld1S_100028400	flagellar protofilament ribbon protein-like protein	p5>p20	1.21595	1.40635e-05	2.54607e-05
Ld1S_100030300	pteridine transporter, putative (fragment)	p5>p20	1.32943	0.000888808	0.000252272
Ld1S_100015400	leucine-rich repeat protein, putative	p5>p20	1.25247	0.000203488	9.25596e-05
Ld1S_110033000	hypothetical protein	p5>p20	1.10851	0.00180066	0.000396929
Ld1S_120055200	hypothetical protein	p5>p20	1.52839	1.22475e-05	2.54607e-05
Ld1S_120056400_pseudogene	protein, conserved. Source GeneDB. Function unknown	p5>p20	1.2666	0.00251451	0.000519365
Ld1S_130076000	dynein heavy chain (pseudogene), putative;Inner arm dynein 5-1;dynein heavy chain, putative;dynein heavy chain, cytosolic, putative	p5>p20	1.08283	6.71097e-05	5.19766e-05
Ld1S_140090200	hypothetical protein	p5>p20	1.5042	0.0025192	0.000519365
Ld1S_140079200	von Willebrand factor type A domain containing protein, putative	p5>p20	1.03958	0.00165653	0.000379764
Ld1S_150109200	cAMP specific phosphodiesterase, putative	p5>p20	1.18577	2.04108e-05	2.95085e-05
Ld1S_160122700	WW domain containing protein, putative	p5>p20	1.10954	1.3494e-05	2.54607e-05
Ld1S_160126200	paraflagellar rod protein 2C	p5>p20	1.1788	0.00114845	0.000286179
Ld1S_170132800	hypothetical protein	p5>p20	1.20645	0.001048	0.000272559
Ld1S_170139000	OSM3-like kinesin, putative	p5>p20	1.10069	0.00472808	0.000897288
Ld1S_170131200	receptor-type adenylate cyclase b (fragment);receptor-type adenylate cyclase, putative (fragment);receptor-type adenylate cyclase a (fragment)	p5>p20	1.38093	3.6916e-05	4.0688e-05
Ld1S_180150600	hypothetical protein	p5>p20	1.05531	5.51416e-05	4.93803e-05
Ld1S_180147300	3-beta hydroxysteroid dehydrogenase/isomerase family, putative	p5>p20	3.12639	0.000117315	7.24818e-05
Ld1S_180156900	Outer arm dynein light chain 7	p5>p20	1.65623	0.000598483	0.000193144
Ld1S_190173500	ATG8/AUT7/APG8/PAZ2, putative	p5>p20	2.4817	2.63442e-08	7.54935e-07
Ld1S_190169000	hypothetical protein	p5>p20	1.73378	0.00397234	0.000769146
Ld1S_190174300	4-coumarate:coa ligase-like protein	p5>p20	1.34905	0.00117987	0.000288983
Ld1S_190166000	Complex 1 protein (LYR family), putative	p5>p20	1.65078	6.26226e-05	5.19766e-05
Ld1S_020185500	Soluble NSF attachment protein, SNAP, putative	p5>p20	2.00064	0.00686223	0.00125254
Ld1S_200201700	cysteine peptidase, Clan CA, family C2, putative	p5>p20	1.49416	4.62621e-05	4.54303e-05
Ld1S_200202600	Domain of unknown function (DUF1935), putative	p5>p20	1.16916	4.30247e-05	4.54303e-05
Ld1S_210216800	hypothetical protein	p5>p20	2.23929	6.7082e-08	9.6117e-07
Ld1S_210227100	Protein of unknown function (DUF667), putative	p5>p20	1.19823	0.000602387	0.000193144
Ld1S_230267100	dynein heavy chain (pseudogene), putative;Inner arm dynein 5-1;dynein heavy chain, putative;dynein heavy chain, cytosolic, putative	p5>p20	1.3234	0.000912435	0.000253857
Ld1S_240281800	dynein light chain, putative	p5>p20	1.03474	0.0174053	0.00291682
Ld1S_240284900	peptidyl-prolyl cis-trans isomerase-like protein	p5>p20	1.19894	0.00237809	0.000501088
Ld1S_240287600	hypothetical protein	p5>p20	1.21466	0.000227161	9.77072e-05
Ld1S_240292200	hypothetical protein	p5>p20	1.38359	4.75601e-05	4.54303e-05
Ld1S_250302500	hypothetical protein	p5>p20	1.0528	0.00171327	0.000389653
Ld1S_250306800	hypothetical protein	p5>p20	1.07135	0.000258734	0.000102978
Ld1S_250312000	cAMP response protein, putative	p5>p20	1.14196	0.000311883	0.000117599
Ld1S_250314100	hypothetical protein	p5>p20	1.15306	0.000108246	7.04993e-05
Ld1S_250315100	Domain of unknown function (DUF1935), putative	p5>p20	1.17107	0.000121609	7.24818e-05
Ld1S_250315500	hypothetical protein	p5>p20	1.20359	1.42156e-05	2.54607e-05
Ld1S_250315800	hypothetical protein	p5>p20	1.16544	0.000252342	0.000102087
Ld1S_260347200	Fibronectin type III domain containing protein, putative	p5>p20	1.06963	0.000185712	8.72437e-05
Ld1S_270356000	radial spoke protein 3, putative	p5>p20	1.29503	1.22012e-05	2.54607e-05
Ld1S_270369000	Flabarin	p5>p20	1.29674	0.000145798	7.70172e-05
Ld1S_270369500	casein kinase I-like protein	p5>p20	1.46585	9.92409e-06	2.54607e-05
Ld1S_280411200	dynein heavy chain (pseudogene), putative;Inner arm dynein 5-1;dynein heavy chain, putative;dynein heavy chain, cytosolic, putative	p5>p20	1.15381	0.000231852	9.77072e-05
Ld1S_280411300	hypothetical protein	p5>p20	1.20325	0.000154214	7.75305e-05
Ld1S_280383700	hypothetical protein	p5>p20	1.04504	8.74673e-05	6.11345e-05
Ld1S_280384400	TPR repeat, putative	p5>p20	1.15576	0.00082414	0.00024099
Ld1S_280385600	dynein heavy chain (pseudogene), putative;Inner arm dynein 5-1;dynein heavy chain, putative;dynein heavy chain, cytosolic, putative	p5>p20	1.09199	0.00216454	0.000466378
Ld1S_280389000	hypothetical protein	p5>p20	1.3118	0.00106452	0.000272559
Ld1S_290432600	paraflagellar rod protein 1D, putative	p5>p20	1.537	0.00236189	0.000501088
Ld1S_290441600	Domain of unknown function (DUF4586), putative	p5>p20	1.41818	1.19186e-05	2.54607e-05
Ld1S_290442400	hypothetical protein	p5>p20	1.49931	0.000325625	0.000121185
Ld1S_290419900	flagellar radial spoke protein-like, putative	p5>p20	1.05724	0.0003002	0.000117599
Ld1S_290425900	EF-hand domain-containing protein	p5>p20	1.21923	0.0138084	0.00235537
Ld1S_290415600	RIO1 family, putative	p5>p20	1.76063	0.00059024	0.000193144
Ld1S_290416000	D-lactate dehydrogenase-like protein	p5>p20	1.22243	6.38638e-05	5.19766e-05
Ld1S_290437300	Leucine Rich Repeat/Leucine rich repeat, putative	p5>p20	1.43932	0.00047269	0.000161258
Ld1S_030454600_pseudogene	MORN repeat, putative	p5>p20	1.38683	0.00143633	0.000340168
Ld1S_300482800	hypothetical protein	p5>p20	1.06899	0.000617956	0.000194599
Ld1S_300484500	GRAM domain containing protein, putative	p5>p20	1.00849	0.0297449	0.00489877
Ld1S_300486000	hypothetical protein	p5>p20	1.05567	0.00140418	0.000335325
Ld1S_300455000	cyclophilin, putative	p5>p20	1.06293	0.0022045	0.000471444
Ld1S_300455900	hypothetical protein	p5>p20	1.37616	0.0240045	0.00399934
Ld1S_300475200	Zeta toxin, putative	p5>p20	1.14873	0.00462995	0.000884524
Ld1S_300480700	hypothetical protein	p5>p20	1.56591	3.44905e-05	3.95352e-05
Ld1S_310506500	sodium stibogluconate resistance protein, putative (fragment)	p5>p20	1.19154	1.60523e-05	2.70591e-05
Ld1S_310499700	Calpain-like protein 2	p5>p20	1.01322	0.00176915	0.000396076
Ld1S_310523600	hypothetical protein	p5>p20	2.21819	4.59802e-05	4.54303e-05
Ld1S_310531600	hypothetical protein	p5>p20	1.0801	0.00640609	0.00117677
Ld1S_310498000	TPR/MLP1/MLP2-like protein, putative	p5>p20	1.42643	0.00306498	0.000618534
Ld1S_310514800	hypothetical protein	p5>p20	1.38118	2.16243e-05	2.95085e-05
Ld1S_310515300	hypothetical protein	p5>p20	1.35964	0.0071932	0.00130464
Ld1S_320552100_pseudogene	tape measure protein. Function unknown	p5>p20	1.23744	0.00109612	0.000277973
Ld1S_320559800	hypothetical protein	p5>p20	1.36204	1.32167e-06	9.46862e-06
Ld1S_320563200	outer dynein arm docking complex, putative	p5>p20	1.2672	0.00082056	0.00024099
Ld1S_320535700	hypothetical protein	p5>p20	1.22836	0.000122612	7.24818e-05
Ld1S_320568700	Alpha/beta hydrolase family, putative	p5>p20	1.02521	0.00017582	8.39734e-05
Ld1S_320568800	Dopey, N-terminal, putative	p5>p20	1.06195	0.000304293	0.000117599
Ld1S_320540700	CYC2-like cyclin, putative	p5>p20	1.04015	0.000136501	7.69047e-05
Ld1S_320549600	Paraflagellar Rod Proteome Component 9, putative	p5>p20	1.62571	0.000355345	0.000127287
Ld1S_320550400	hypothetical protein	p5>p20	1.07341	0.00115857	0.000286212
Ld1S_330611000	hypothetical protein	p5>p20	1.06546	0.00327227	0.000651195
Ld1S_330582000	d-xylulose reductase, putative	p5>p20	1.90987	4.08728e-07	3.90425e-06
Ld1S_340618000	hypothetical protein	p5>p20	1.20609	7.63094e-05	5.60709e-05
Ld1S_340658700	dynein heavy chain (pseudogene), putative;Inner arm dynein 5-1;dynein heavy chain, putative;dynein heavy chain, cytosolic, putative	p5>p20	1.56425	0.000465418	0.000161258
Ld1S_340660700	Cancer susceptibility candidate 1. Function unknown	p5>p20	1.07487	0.0050738	0.000944142
Ld1S_340626400	p-glycoprotein;ATP-binding cassette protein subfamily B, member 2, putative	p5>p20	1.92308	7.28867e-06	2.54607e-05
Ld1S_340616300	hypothetical protein	p5>p20	1.03649	0.0114145	0.00199452
Ld1S_350691100	hypothetical protein	p5>p20	1.09683	0.000207493	9.29067e-05
Ld1S_350705400	protein kinase A catalytic subunit isoform 1 (fragment);protein kinase A catalytic subunit isoform 2 (fragment)	p5>p20	1.78696	0.000386305	0.000136669
Ld1S_350708900	hypothetical protein	p5>p20	1.30699	0.00386591	0.00075363
Ld1S_350718700	Dynein heavy chain and region D6 of dynein motor/Ankyrin repeats (3 copies), putative	p5>p20	1.60932	0.0010599	0.000272559
Ld1S_350666700	hypothetical protein	p5>p20	1.14836	0.000534909	0.00017824
Ld1S_350666900	hypothetical protein	p5>p20	1.54858	0.00135807	0.000327039
Ld1S_350685000	NADH dehydrogenase (Ubiquinone) 1 alpha subcomplex. Energy production and conversion	p5>p20	1.95054	0.00181763	0.000397612
Ld1S_350689100	Flagellar Member 5	p5>p20	1.18381	0.000332963	0.000122328
Ld1S_360761400_pseudogene	aminomethyltransferase, mitochondrial, putative	p5>p20	1.20623	0.000102018	6.96071e-05
Ld1S_360749800	Nodulin-like/Major Facilitator Superfamily, putative	p5>p20	1.31975	0.000244169	0.000101406
Ld1S_360750100	Flagellar Member 1	p5>p20	1.1656	2.90785e-05	3.47205e-05
Ld1S_360753400	hypothetical protein	p5>p20	1.04153	0.000223109	9.77072e-05
Ld1S_360757200	vacuolar protein sorting-associated protein-like protein	p5>p20	1.03454	1.88273e-05	2.95085e-05
Ld1S_360766000	paraflagellar rod component, putative	p5>p20	2.16118	0.00341725	0.000675355
Ld1S_360771700	paraflagellar rod component, putative	p5>p20	1.82529	0.000675559	0.000206067
Ld1S_360775000	Domain of unknown function (DUF4496), putative	p5>p20	1.04389	0.00310109	0.000621444
Ld1S_360776400	hypothetical protein	p5>p20	1.12046	0.000112654	7.17395e-05
Ld1S_360777300	hypothetical protein	p5>p20	1.17967	0.00476219	0.000897816
Ld1S_360784600	hypothetical protein	p5>p20	1.03446	0.0326766	0.00535085
Ld1S_360789100	rib72 protein-like protein	p5>p20	1.17961	0.000229052	9.77072e-05
Ld1S_360731300	hypothetical protein	p5>p20	1.16065	0.000147818	7.70172e-05
Ld1S_360738800	MORN repeat, putative	p5>p20	1.0286	5.80501e-05	5.04096e-05
Ld1S_040798800	hypothetical protein	p5>p20	1.68242	9.46615e-06	2.54607e-05
Ld1S_040800000	Alcohol dehydrogenase GroES-like domain containing protein, putative	p5>p20	1.31713	0.000168398	8.17918e-05
Ld1S_050810100	paraflagellar rod component par4, putative	p5>p20	1.28283	0.000902697	0.00025361
Ld1S_050818900	surface antigen-like protein	p5>p20	1.594	0.000147543	7.70172e-05
Ld1S_050820900	Phosphatidylinositol 4-phosphate 5-kinase, putative	p5>p20	1.12818	0.000508445	0.000171415
Ld1S_050822300	surface antigen-like protein	p5>p20	1.23303	0.00239608	0.000501194
Ld1S_070847800_pseudogene	Protein of unknown function (DUF1674), putative	p5>p20	1.54851	0.000345718	0.000125406
Ld1S_070847100	paraflagellar rod protein, putative	p5>p20	1.40562	0.00173249	0.000390923
Ld1S_070847200	hypothetical protein	p5>p20	1.53925	0.00503805	0.000943616
Ld1S_070852800	flavoprotein subunit-like protein	p5>p20	1.24098	0.0137605	0.00235537
Ld1S_080868500	Repeat of unknown function (DUF1126), putative	p5>p20	1.42403	0.000689467	0.000207977
Ld1S_090887500	paraflagellar rod component, putative	p5>p20	1.6359	0.000606595	0.000193144
Ld1S_090874000	ATG8/AUT7/APG8/PAZ2, putative	p5>p20	1.29791	0.00150026	0.00034953

## Sheet: g-LPdown FC≥2_allRep
gene ID	product	Tag column	log2(Mean in EP / Mean in LP)	pvalue	Adjustedpvalue
Ld1S_100018800	GP63, leishmanolysin (fragment)	p5>p20	1.32032	0.000470875	0.000161258
Ld1S_100018900	GP63, leishmanolysin (fragment)	p5_Exclusive
Ld1S_100020000	GP63, leishmanolysin (fragment)	p5>p20	2.24103	1.25891e-05	2.54607e-05
Ld1S_100017800	pteridine transporter (truncated), putative	p5>p20	1.95631	0.000136867	7.69047e-05
Ld1S_100021700	hypothetical protein	p5_Exclusive
Ld1S_100014500	dehydrogenase-like protein	p5>p20	1.19826	0.000252932	0.000102087
Ld1S_100028400	flagellar protofilament ribbon protein-like protein	p5>p20	1.21595	1.40635e-05	2.54607e-05
Ld1S_100015400	leucine-rich repeat protein, putative	p5>p20	1.25247	0.000203488	9.25596e-05
Ld1S_110034400	hypothetical protein	p5_Exclusive
Ld1S_110033000	hypothetical protein	p5>p20	1.10851	0.00180066	0.000396929
Ld1S_120055200	hypothetical protein	p5>p20	1.52839	1.22475e-05	2.54607e-05
Ld1S_120056400_pseudogene	protein, conserved. Source GeneDB. Function unknown	p5>p20	1.2666	0.00251451	0.000519365
Ld1S_130076000	dynein heavy chain (pseudogene), putative;Inner arm dynein 5-1;dynein heavy chain, putative;dynein heavy chain, cytosolic, putative	p5>p20	1.08283	6.71097e-05	5.19766e-05
Ld1S_140090200	hypothetical protein	p5>p20	1.5042	0.0025192	0.000519365
Ld1S_140079200	von Willebrand factor type A domain containing protein, putative	p5>p20	1.03958	0.00165653	0.000379764
Ld1S_150099500	hypothetical protein	p5_Exclusive
Ld1S_150109200	cAMP specific phosphodiesterase, putative	p5>p20	1.18577	2.04108e-05	2.95085e-05
Ld1S_160122700	WW domain containing protein, putative	p5>p20	1.10954	1.3494e-05	2.54607e-05
Ld1S_160126200	paraflagellar rod protein 2C	p5>p20	1.1788	0.00114845	0.000286179
Ld1S_170132800	hypothetical protein	p5>p20	1.20645	0.001048	0.000272559
Ld1S_170139000	OSM3-like kinesin, putative	p5>p20	1.10069	0.00472808	0.000897288
Ld1S_170131200	receptor-type adenylate cyclase b (fragment);receptor-type adenylate cyclase, putative (fragment);receptor-type adenylate cyclase a (fragment)	p5>p20	1.38093	3.6916e-05	4.0688e-05
Ld1S_180147300	3-beta hydroxysteroid dehydrogenase/isomerase family, putative	p5>p20	3.12639	0.000117315	7.24818e-05
Ld1S_180156900	Outer arm dynein light chain 7	p5>p20	1.65623	0.000598483	0.000193144
Ld1S_190173500	ATG8/AUT7/APG8/PAZ2, putative	p5>p20	2.4817	2.63442e-08	7.54935e-07
Ld1S_190169000	hypothetical protein	p5>p20	1.73378	0.00397234	0.000769146
Ld1S_190174300	4-coumarate:coa ligase-like protein	p5>p20	1.34905	0.00117987	0.000288983
Ld1S_190176300	hypothetical protein	p5_Exclusive
Ld1S_020185500	Soluble NSF attachment protein, SNAP, putative	p5>p20	2.00064	0.00686223	0.00125254
Ld1S_200201700	cysteine peptidase, Clan CA, family C2, putative	p5>p20	1.49416	4.62621e-05	4.54303e-05
Ld1S_200202600	Domain of unknown function (DUF1935), putative	p5>p20	1.16916	4.30247e-05	4.54303e-05
Ld1S_200204500	hypothetical protein	p5_Exclusive
Ld1S_210218800	hypothetical protein	p5_Exclusive
Ld1S_210227100	Protein of unknown function (DUF667), putative	p5>p20	1.19823	0.000602387	0.000193144
Ld1S_230250000	hypothetical protein	p5_Exclusive
Ld1S_230267100	dynein heavy chain (pseudogene), putative;Inner arm dynein 5-1;dynein heavy chain, putative;dynein heavy chain, cytosolic, putative	p5>p20	1.3234	0.000912435	0.000253857
Ld1S_240281800	dynein light chain, putative	p5>p20	1.03474	0.0174053	0.00291682
Ld1S_240284900	peptidyl-prolyl cis-trans isomerase-like protein	p5>p20	1.19894	0.00237809	0.000501088
Ld1S_240287600	hypothetical protein	p5>p20	1.21466	0.000227161	9.77072e-05
Ld1S_240292200	hypothetical protein	p5>p20	1.38359	4.75601e-05	4.54303e-05
Ld1S_250302500	hypothetical protein	p5>p20	1.0528	0.00171327	0.000389653
Ld1S_250306800	hypothetical protein	p5>p20	1.07135	0.000258734	0.000102978
Ld1S_250312000	cAMP response protein, putative	p5>p20	1.14196	0.000311883	0.000117599
Ld1S_250314100	hypothetical protein	p5>p20	1.15306	0.000108246	7.04993e-05
Ld1S_250315100	Domain of unknown function (DUF1935), putative	p5>p20	1.17107	0.000121609	7.24818e-05
Ld1S_250315500	hypothetical protein	p5>p20	1.20359	1.42156e-05	2.54607e-05
Ld1S_250315800	hypothetical protein	p5>p20	1.16544	0.000252342	0.000102087
Ld1S_250322500	tagatose-6-phosphate kinase-like protein	p5_Exclusive
Ld1S_260347200	Fibronectin type III domain containing protein, putative	p5>p20	1.06963	0.000185712	8.72437e-05
Ld1S_270356000	radial spoke protein 3, putative	p5>p20	1.29503	1.22012e-05	2.54607e-05
Ld1S_270369000	Flabarin	p5>p20	1.29674	0.000145798	7.70172e-05
Ld1S_270369500	casein kinase I-like protein	p5>p20	1.46585	9.92409e-06	2.54607e-05
Ld1S_280411200	dynein heavy chain (pseudogene), putative;Inner arm dynein 5-1;dynein heavy chain, putative;dynein heavy chain, cytosolic, putative	p5>p20	1.15381	0.000231852	9.77072e-05
Ld1S_280411300	hypothetical protein	p5>p20	1.20325	0.000154214	7.75305e-05
Ld1S_280383700	hypothetical protein	p5>p20	1.04504	8.74673e-05	6.11345e-05
Ld1S_280384400	TPR repeat, putative	p5>p20	1.15576	0.00082414	0.00024099
Ld1S_280385600	dynein heavy chain (pseudogene), putative;Inner arm dynein 5-1;dynein heavy chain, putative;dynein heavy chain, cytosolic, putative	p5>p20	1.09199	0.00216454	0.000466378
Ld1S_280386900	hypothetical protein	p5_Exclusive
Ld1S_290432600	paraflagellar rod protein 1D, putative	p5>p20	1.537	0.00236189	0.000501088
Ld1S_290438500	hypothetical protein	p5_Exclusive
Ld1S_290441600	Domain of unknown function (DUF4586), putative	p5>p20	1.41818	1.19186e-05	2.54607e-05
Ld1S_290442400	hypothetical protein	p5>p20	1.49931	0.000325625	0.000121185
Ld1S_290419900	flagellar radial spoke protein-like, putative	p5>p20	1.05724	0.0003002	0.000117599
Ld1S_290425900	EF-hand domain-containing protein	p5>p20	1.21923	0.0138084	0.00235537
Ld1S_290416000	D-lactate dehydrogenase-like protein	p5>p20	1.22243	6.38638e-05	5.19766e-05
Ld1S_290437300	Leucine Rich Repeat/Leucine rich repeat, putative	p5>p20	1.43932	0.00047269	0.000161258
Ld1S_030454600_pseudogene	MORN repeat, putative	p5>p20	1.38683	0.00143633	0.000340168
Ld1S_300482800	hypothetical protein	p5>p20	1.06899	0.000617956	0.000194599
Ld1S_300486000	hypothetical protein	p5>p20	1.05567	0.00140418	0.000335325
Ld1S_300455000	cyclophilin, putative	p5>p20	1.06293	0.0022045	0.000471444
Ld1S_300455900	hypothetical protein	p5>p20	1.37616	0.0240045	0.00399934
Ld1S_300475200	Zeta toxin, putative	p5>p20	1.14873	0.00462995	0.000884524
Ld1S_300480700	hypothetical protein	p5>p20	1.56591	3.44905e-05	3.95352e-05
Ld1S_310522600	Haloacid dehalogenase-like hydrolase/HAD-hyrolase-like, putative	p5_Exclusive
Ld1S_310506500	sodium stibogluconate resistance protein, putative (fragment)	p5>p20	1.19154	1.60523e-05	2.70591e-05
Ld1S_310499700	Calpain-like protein 2	p5>p20	1.01322	0.00176915	0.000396076
Ld1S_310523600	hypothetical protein	p5>p20	2.21819	4.59802e-05	4.54303e-05
Ld1S_310531600	hypothetical protein	p5>p20	1.0801	0.00640609	0.00117677
Ld1S_310498000	TPR/MLP1/MLP2-like protein, putative	p5>p20	1.42643	0.00306498	0.000618534
Ld1S_310514800	hypothetical protein	p5>p20	1.38118	2.16243e-05	2.95085e-05
Ld1S_310515300	hypothetical protein	p5>p20	1.35964	0.0071932	0.00130464
Ld1S_320552100_pseudogene	tape measure protein. Function unknown	p5>p20	1.23744	0.00109612	0.000277973
Ld1S_320563200	outer dynein arm docking complex, putative	p5>p20	1.2672	0.00082056	0.00024099
Ld1S_320535700	hypothetical protein	p5>p20	1.22836	0.000122612	7.24818e-05
Ld1S_320549600	Paraflagellar Rod Proteome Component 9, putative	p5>p20	1.62571	0.000355345	0.000127287
Ld1S_320550400	hypothetical protein	p5>p20	1.07341	0.00115857	0.000286212
Ld1S_330610200	Present in the outer mitochondrial membrane proteome 22-2	p5_Exclusive
Ld1S_330611000	hypothetical protein	p5>p20	1.06546	0.00327227	0.000651195
Ld1S_330582000	d-xylulose reductase, putative	p5>p20	1.90987	4.08728e-07	3.90425e-06
Ld1S_330588300	SKP1-like protein	p5_Exclusive
Ld1S_340636000	amastin-like surface protein, putative	p5_Exclusive
Ld1S_340618000	hypothetical protein	p5>p20	1.20609	7.63094e-05	5.60709e-05
Ld1S_340658700	dynein heavy chain (pseudogene), putative;Inner arm dynein 5-1;dynein heavy chain, putative;dynein heavy chain, cytosolic, putative	p5>p20	1.56425	0.000465418	0.000161258
Ld1S_340660700	Cancer susceptibility candidate 1. Function unknown	p5>p20	1.07487	0.0050738	0.000944142
Ld1S_340626400	p-glycoprotein;ATP-binding cassette protein subfamily B, member 2, putative	p5>p20	1.92308	7.28867e-06	2.54607e-05
Ld1S_340628100	Shwachman-Bodian-Diamond syndrome (SBDS) protein/SBDS protein C-terminal domain containing protein, putative	p5_Exclusive
Ld1S_350691100	hypothetical protein	p5>p20	1.09683	0.000207493	9.29067e-05
Ld1S_350705400	protein kinase A catalytic subunit isoform 1 (fragment);protein kinase A catalytic subunit isoform 2 (fragment)	p5>p20	1.78696	0.000386305	0.000136669
Ld1S_350708900	hypothetical protein	p5>p20	1.30699	0.00386591	0.00075363
Ld1S_350718700	Dynein heavy chain and region D6 of dynein motor/Ankyrin repeats (3 copies), putative	p5>p20	1.60932	0.0010599	0.000272559
Ld1S_350666700	hypothetical protein	p5>p20	1.14836	0.000534909	0.00017824
Ld1S_350666900	hypothetical protein	p5>p20	1.54858	0.00135807	0.000327039
Ld1S_350685000	NADH dehydrogenase (Ubiquinone) 1 alpha subcomplex. Energy production and conversion	p5>p20	1.95054	0.00181763	0.000397612
Ld1S_350689100	Flagellar Member 5	p5>p20	1.18381	0.000332963	0.000122328
Ld1S_360761400_pseudogene	aminomethyltransferase, mitochondrial, putative	p5>p20	1.20623	0.000102018	6.96071e-05
Ld1S_360750100	Flagellar Member 1	p5>p20	1.1656	2.90785e-05	3.47205e-05
Ld1S_360753400	hypothetical protein	p5>p20	1.04153	0.000223109	9.77072e-05
Ld1S_360757200	vacuolar protein sorting-associated protein-like protein	p5>p20	1.03454	1.88273e-05	2.95085e-05
Ld1S_360760500	Protein of unknown function (DUF498/DUF598), putative	p5_Exclusive
Ld1S_360766000	paraflagellar rod component, putative	p5>p20	2.16118	0.00341725	0.000675355
Ld1S_360771700	paraflagellar rod component, putative	p5>p20	1.82529	0.000675559	0.000206067
Ld1S_360775000	Domain of unknown function (DUF4496), putative	p5>p20	1.04389	0.00310109	0.000621444
Ld1S_360777300	hypothetical protein	p5>p20	1.17967	0.00476219	0.000897816
Ld1S_360726900	MP18 RNA editing complex protein, putative	p5_Exclusive
Ld1S_360727200	zinc finger protein family member, putative	p5_Exclusive
Ld1S_360784600	hypothetical protein	p5>p20	1.03446	0.0326766	0.00535085
Ld1S_360789100	rib72 protein-like protein	p5>p20	1.17961	0.000229052	9.77072e-05
Ld1S_360737500	hypothetical protein	p5_Exclusive
Ld1S_360738800	MORN repeat, putative	p5>p20	1.0286	5.80501e-05	5.04096e-05
Ld1S_040806500	Cytochrome c oxidase biogenesis protein Cmc1 like, putative	p5_Exclusive
Ld1S_040805900	hypothetical protein	p5_Exclusive
Ld1S_040798800	hypothetical protein	p5>p20	1.68242	9.46615e-06	2.54607e-05
Ld1S_040799000	surface antigen-like protein (fragment)	p5_Exclusive
Ld1S_040800000	Alcohol dehydrogenase GroES-like domain containing protein, putative	p5>p20	1.31713	0.000168398	8.17918e-05
Ld1S_050810100	paraflagellar rod component par4, putative	p5>p20	1.28283	0.000902697	0.00025361
Ld1S_050818900	surface antigen-like protein	p5>p20	1.594	0.000147543	7.70172e-05
Ld1S_050820900	Phosphatidylinositol 4-phosphate 5-kinase, putative	p5>p20	1.12818	0.000508445	0.000171415
Ld1S_050822300	surface antigen-like protein	p5>p20	1.23303	0.00239608	0.000501194
Ld1S_070847800_pseudogene	Protein of unknown function (DUF1674), putative	p5>p20	1.54851	0.000345718	0.000125406
Ld1S_070847100	paraflagellar rod protein, putative	p5>p20	1.40562	0.00173249	0.000390923
Ld1S_070847200	hypothetical protein	p5>p20	1.53925	0.00503805	0.000943616
Ld1S_070848000	RAVE protein 1 C terminal, putative	p5_Exclusive
Ld1S_070852800	flavoprotein subunit-like protein	p5>p20	1.24098	0.0137605	0.00235537
Ld1S_080857700	hypothetical protein	p5_Exclusive
Ld1S_080868500	Repeat of unknown function (DUF1126), putative	p5>p20	1.42403	0.000689467	0.000207977
Ld1S_090887500	paraflagellar rod component, putative	p5>p20	1.6359	0.000606595	0.000193144
Ld1S_090874000	ATG8/AUT7/APG8/PAZ2, putative	p5>p20	1.29791	0.00150026	0.00034953

## Sheet: h-LPup_Category
Gene categories for proteins more abundant in all replicates for LP log (all FC, p-value<0.01)							Gene categories for proteins more abundant in all replicates for LP log (FC>=2, p-value<0.01)
Category	Id	combinedAnnotation	log2(Mean in EP / Mean in LP)	padj	%genes/category		Category	Id	combinedAnnotation	log2(Mean in EP / Mean in LP)	padj	%genes/category
Virulence	Ld1S_060830700	ATP-binding cassette protein subfamily G, member 2 (fragment);ATP-binding cassette protein subfamily G, member 3, putative;ATP-binding cassette protein subfamily G, member 1, putative (fragment)	-1.2515	0.00141016	0.6		Virulence	Ld1S_060830700	ATP-binding cassette protein subfamily G, member 2 (fragment);ATP-binding cassette protein subfamily G, member 3, putative;ATP-binding cassette protein subfamily G, member 1, putative (fragment)	-1.2515	0.00141016	0.6
Chaperones	Ld1S_260329400	Chaperonin 10, putative	-0.691922	0.00584284	7		Chaperones	Ld1S_260331900	heat shock 70 protein-like protein	LP exclusive		0.6
	Ld1S_320567400	chaperonin alpha subunit, putative	-0.404186	0.00543624			Respiratory chain proteins	Ld1S_360777900	NADH dehydrogenase, putative	-1.52268	0.000255938	1.15
	Ld1S_260331900	heat shock 70 protein-like protein	LP exclusive					Ld1S_330589300	P27 protein. Function unknown	-1.012	5.93645e-05
	Ld1S_260332300	DnaJ domain/Domain of unknown function (DUF3395), putative	-0.827572	0.000187992			Oxidation-reduction	Ld1S_060843500	coproporphyrinogen III oxidase	-2.1554	1.91095e-05	2.9
	Ld1S_260335000	DnaJ domain containing protein, putative	-0.768705	0.00631163				Ld1S_260327000	2OG-Fe(II) oxygenase superfamily, putative	-1.26223	0.00142661
	Ld1S_260337100	DnaJ domain containing protein, putative	-0.668497	0.00296405				Ld1S_260331100	glutathione peroxidase-like protein, putative	-1.05699	0.000260844
	Ld1S_300462600	co-chaperone, GrpE, putative	-0.735485	0.00438679				Ld1S_260342200	deoxyhypusine hydroxylase, putative	-1.20987	0.000313481
	Ld1S_320555900	heat shock protein Hsp20, putative	-0.674493	0.000439508				Ld1S_360777900	NADH dehydrogenase, putative	-1.52268	0.000255938
	Ld1S_330587400	dnaj chaperone-like protein	-0.909769	0.000134945			cell cycle/DNA metabolism	Ld1S_030450600	DNA repair helicase, putative	LP exclusive		3.5
	Ld1S_260335400	luminal binding protein 1 (BiP), putative;heat-shock protein hsp70, putative;heat shock protein 70-related protein;heat shock protein 70, putative	-0.492242	0.0079945				Ld1S_260327900	DNA polymerase sigma-like protein	LP exclusive
	Ld1S_330604200	heat shock protein, putative	-0.780545	0.000163066				Ld1S_280387200	DNA repair protein, putative	LP exclusive
	Ld1S_360733300	heat shock protein, putative	-0.627255	0.00651656				Ld1S_250304200	DNA repair protein, putative	LP exclusive
Kinases	Ld1S_050813700	protein kinase, putative	-0.715092	0.00330218	2.9			Ld1S_360728000	TFIIH basal transcription factor subunit, putative	LP exclusive
	Ld1S_280380700	pantothenate kinase subunit, putative	-0.903779	0.00166943				Ld1S_300458300	KU80 protein, putative	LP exclusive
	Ld1S_300475900	Adenylate kinase, nuclear	-0.831672	0.00147169			RNA processing	Ld1S_160112400	Las1-like, putative	-1.2127	0.00458018	0.6
	Ld1S_320563800	nucleoside diphosphate kinase b	-0.446771	0.00419458			Ribosome/translation	Ld1S_300462000	40S ribosomal protein S30, putative	-1.25065	0.00370091	1.75
	Ld1S_330593200	mitogen activated protein kinase, putative	-0.609451	0.00595051				Ld1S_290444600	40S ribosomal protein S19-like protein	-1.09937	0.00512699
Phosphatases	Ld1S_150094700	protein phosphatase 2C, putative	-0.491622	0.00887923	1.15		Translation	Ld1S_150093600	Eukaryotic translation initiation factor 4 gamma 1	-1.26152	0.000151121
	Ld1S_300490600	serine/threonine phosphatase, putative	-0.853545	0.00969893			Post-transcriptional regulation of gene expression	Ld1S_200206300	hypothetical protein	-1.41385	0.00149578	1.75
Sugar, lipid & amino acid metabolism	Ld1S_180147400	alpha glucosidase II subunit, putative	LP exclusive		1.75			Ld1S_050811500	dihydrolipoamide branched chain transacylase, putative	-1.06485	0.00106526
	Ld1S_330595600_pseudogene	succinyl-diaminopimelate desuccinylase-like protein;cytosolic nonspecific dipeptidase, putative	-0.524134	0.00558151				Ld1S_180149500_pseudogene	Nuclear transport factor 2 (NTF2) domain containing protein, putative	-1.16858	0.000957495
	Ld1S_350665200	2-oxoisovalerate dehydrogenase beta subunit, mitochondrial precursor, putative	-0.581285	0.00218963			Epigenetic/epitranscriptomic	Ld1S_350711000	SET. Function unknown	-1.07295	0.0157863	1.15
Respiratory chain proteins	Ld1S_160124600	cytochrome c, putative	-0.536936	0.00663677	2.9			Ld1S_260350400	Nucleoporin NUP92	-1.03134	0.000753256
	Ld1S_260340000	cytochrome c oxidase subunit V, putative	-0.435171	0.0094713
	Ld1S_350673300	Cytochrome c domain-containing protein	-0.634528	0.00617259
	Ld1S_330589300	P27 protein. Function unknown	-1.012	8.28633e-05
	Ld1S_360777900	NADH dehydrogenase, putative	-1.52268	0.000255938
Oxidation-reduction	Ld1S_210211300	peroxidase, putative	-0.594469	0.00923104	7.6
	Ld1S_260327000	2OG-Fe(II) oxygenase superfamily, putative	-1.26223	0.00796527
	Ld1S_100021500	zinc-binding dehydrogenase-like protein	-0.481186	0.00453331
	Ld1S_360724300_pseudogene	dihydrouridine synthase domain protein-like protein	-0.816556	0.00256888
	Ld1S_340652400	cytochrome p450-like protein	-0.604443	0.00246011
	Ld1S_260342200	deoxyhypusine hydroxylase, putative	-1.20987	0.00129083
	Ld1S_260338400	glutaredoxin, putative	-0.789796	0.00102222
	Ld1S_260331100	glutathione peroxidase-like protein, putative	-1.05699	0.000980167
	Ld1S_360777900	NADH dehydrogenase, putative	-1.52268	0.000937779
	Ld1S_330606400	enoyl-CoA hydratase/Enoyl-CoA isomerase/3- hydroxyacyl-CoA dehydrogenase, putative	-0.767765	0.000775181
	Ld1S_070856400	fatty acid desaturase, putative	-0.614306	0.000651749
[truncated: 78 more rows]

## Sheet: i-LPdown_Category
Gene categories for proteins more abundant in all replicates for LP log down(all FC, p-value<0.01)							Gene categories for proteins more abundant in all replicates for LP log down (FC>=2, p-value<0.01)
[truncated: 155 more rows]
