# Supplementary material for: Experimental evolution links post-transcriptional regulation to Leishmania fitness gain
Source: PLoS Pathog. 2022 Mar 16;18(3):e1010375. doi: 10.1371/journal.ppat.1010375 (PMC8959184; doi:10.1371/journal.ppat.1010375)
Supplement: S7 Table — Index. Detailed information on samples and analyses presented in the table. a Sheet in S7 Table. DNAxProteinAllRep. Correlation table between DNA and Protein abundance. b Sheet in S7 Table. DNAxProtAllRepSig_cluster1.2. Correlation table between DNA and Protein abundance for cluster 1.2. c Sheet in S7 Table. GO_DNAxProtein_cluster1.2. GO term enrichment analysis for the category ’biological process’ for the proteins from cluster 1.2. d Sheet in S7 Table. DNAxProt_cluster1.2_LPup. Correlation table between DNA and Protein abundance for proteins more abundant in LP and included in cluster 1.2. e Sheet in S7 Table. GO_DNAxProt_cluster1.2_LPup. GO term enrichment analyses for the category ’biological process’ for the proteins from cluster 1.2 more abundant in LP. f Sheet in S7 Table. DNAxProt_cluster1.2_LPdown. Correlation table between DNA and Protein abundance for proteins less abundant in LP and included in cluster 1.2. g Sheet in S7 Table. GO_DNAxProt_cluster1.2_LPdown. GO term enrichment analyses for the category ’biological process’ for the proteins from cluster 1.2 less abundant in LP. h Sheet in S7 Table. RNAxProtAllRepSig. Correlation table between DNA, RNA and Protein abundance. i Sheet in S7 Table. DNAxRNAxProt_chr5&26. Correlation table between DNA, RNA and Protein abundance for proteins from chromosomes 5 and 26. j Sheet in S7 Table. DNAxRNAxProt_chr5&26_cluster1. Correlation table between DNA, RNA and Protein abundance for proteins from chromosomes 5 and 26 and included in cluster 1. k Sheet in S7 Table. DNAxRNAxProt_chr5&26_cluster3. Correlation table between DNA, RNA and Protein abundance for proteins from chromosomes 5 and 26 and included in cluster 3. l Sheet in S7 Table. Category_chr5&26_cluster1. List of proteins present in cluster 1 manually assigned to a category. (XLSX) [file ppat.1010375.s017.xlsx]

## Sheet: index
Correlation between protein abundance, gene dosage variation and transcript abundance.
a-DNAxProteinAllRep = Correlation table between DNA and Protein abundance. Table combining ratios for DNA (normalized DNA read counts for LP.1 log/normalized DNA read counts for EP.1 log) and protein (LP/EP fold changes determined for the proteins quantified in all four biological replicates) - Figure 4D
b-DNAxProtAllRepSig_cluster1.2 = Correlation table between DNA and Protein abundance for cluster 1.2. Table combining ratios for DNA and proteins (quantified in all four biological replicates and associated with a p-value < 0.01 or exclusive to one of the two stages) for the proteins present in cluster 1.
c-GO_DNAxProtein_cluster1.2 = GO term enrichment analysis for the category 'biological process' for the proteins from cluster 1.2 including corresponding tables for gene lists - figure 4E, F and S6G
d-DNAxProt_cluster1.2_LPup = Correlation table between DNA and Protein abundance for proteins more abundant in LP and included in cluster 1.2. Table combining ratios for DNA and proteins (quantified in all four biological replicates and associated with a p-value < 0.01 or exclusive to one of the two stages) for the proteins from cluster 1.2 more abundant in LP
e-GO_DNAxProt_cluster1.2_LPup = GO term enrichment analyses for the category 'biological process' for the proteins from cluster 1 more abundant in LP listed in sup. table 6-e - figure S6D
f-DNAxProt_cluster1.2_LPdown = Correlation table between DNA and Protein abundance for proteins less abundant in LP and included in cluster 1.2. Table combining ratios for DNA and proteins from cluster 1.2 (quantified in all four biological replicates and associated with a p-value < 0.01 or exclusive to one of the two stages) for the proteins less abundant in LP
g-GO_DNAxProt_cluster1.2_LPdown = GO term enrichment analyses for the category 'biological process' for the proteins from cluster 1.2 less abundant in LP listed in sup. table 6-g - Supplmentary Figure S6E
h-RNAxProtAllRepSig = Correlation table between DNA, RNA and Protein abundance. Table combining ratios for RNA (normalized RNA read counts for LP.1 log/normalized RNA read counts for EP.1 log) and protein (LP/EP fold changes determined for the proteins quantified in all four biological replicates) - Figure 4D
i-DNAxRNAxProt_chr5&26 = Correlation table between DNA, RNA and Protein abundance for proteins from chromosomes 5 and 26. Table combining ratios for DNA, RNA and protein (quantified in all four biological replicates and associated with a p-value < 0.01 or exclusive to one of the two stages) for proteins from chromosomes 5 and 26
j-DNAxRNAxProt_chr5&26_cluster1 = Correlation table between DNA, RNA and Protein abundance for proteins from chromosomes 5 and 26 and included in cluster 1. Table combining ratios for DNA, RNA and protein (quantified in all four biological replicates and associated with a p-value < 0.01 or exclusive to one of the two stages) for the proteins present in cluster 1
k-DNAxRNAxProt_chr5&26_cluster3 = Correlation table between DNA, RNA and Protein abundance for proteins from chromosomes 5 and 26 and included in cluster 3. Table combining ratios for DNA, RNA and protein (quantified in all four biological replicates and associated with a p-value < 0.01 or exclusive to one of the two stages) for the proteins present in cluster 3
l- Category_chr5&26_cluster1 = list of proteins present in cluster 1 manually assigned to a category

## Sheet: a-DNAnormxProtAllRep
Gene id	gene product	Chr	DNAnorm_EP.1	DNAnorm_LP.1	DNA FC LP.1/EP.1	DNAlog10FCLP.1/EP.1	ProteinTag column	Prot log2(MeanEP/ MeanLP)	Prot FC EP/LP	Prot FC LP/EP	Prot log10FC LP/EP	pvalue
Ld1S_190173500	ATG8/AUT7/APG8/PAZ2, putative	19	285.149	290.115	1.01741	0.00749689	EP>LP	2.4817007433	#VALUE!	#VALUE!	#VALUE!	2.63442e-08
Ld1S_210216800	hypothetical protein	21	4642.16	4575.3	0.985598	-0.00630031	EP>LP	2.2392896947	#VALUE!	#VALUE!	#VALUE!	6.7082e-08
Ld1S_330582000	d-xylulose reductase, putative	33	959.056	1322.97	1.37945	0.139705	EP>LP	1.9098656861	#VALUE!	#VALUE!	#VALUE!	4.08728e-07
Ld1S_320559800	hypothetical protein	32	512.536	486.433	0.949071	-0.0227013	EP>LP	1.3620400756	#VALUE!	#VALUE!	#VALUE!	1.32167e-06
Ld1S_280386600	Domain of unknown function (DUF4539), putative	28	720.667	732.921	1.017	0.00732237	LP>EP	-1.2886284073	#VALUE!	#VALUE!	#VALUE!	3.49081e-06
Ld1S_060843500	coproporphyrinogen III oxidase	6	860.033	816.901	0.949849	-0.0223454	LP>EP	-2.1554021676	#VALUE!	#VALUE!	#VALUE!	4.00108e-06
Ld1S_340626400	p-glycoprotein;ATP-binding cassette protein subfamily B, member 2, putative	34	3388.79	3372.31	0.995138	-0.00211683	EP>LP	1.9230786402	#VALUE!	#VALUE!	#VALUE!	7.28867e-06
Ld1S_040798800	hypothetical protein	4	1250.62	1428.76	1.14244	0.0578326	EP>LP	1.6824157684	#VALUE!	#VALUE!	#VALUE!	9.46615e-06
Ld1S_270369500	casein kinase I-like protein	27	1454.17	1520.37	1.04553	0.0193352	EP>LP	1.4658465454	#VALUE!	#VALUE!	#VALUE!	9.92409e-06
Ld1S_290441600	Domain of unknown function (DUF4586), putative	29	1045.24	948.871	0.9078	-0.04201	EP>LP	1.4181831314	#VALUE!	#VALUE!	#VALUE!	1.19186e-05
Ld1S_270356000	radial spoke protein 3, putative	27	988.396	995.769	1.00746	0.00322766	EP>LP	1.2950284988	#VALUE!	#VALUE!	#VALUE!	1.22012e-05
Ld1S_120055200	hypothetical protein	12	8983.58	10548.8	1.17423	0.0697545	EP>LP	1.5283874953	#VALUE!	#VALUE!	#VALUE!	1.22475e-05
Ld1S_100020000	GP63, leishmanolysin (fragment)	10	2587.43	2624.12	1.01418	0.00611426	EP>LP	2.2410347496	#VALUE!	#VALUE!	#VALUE!	1.25891e-05
Ld1S_160122700	WW domain containing protein, putative	16	1745.74	1778.86	1.01897	0.00816266	EP>LP	1.1095356901	#VALUE!	#VALUE!	#VALUE!	1.3494e-05
Ld1S_100028400	flagellar protofilament ribbon protein-like protein	10	1067.25	1036.12	0.970837	-0.0128537	EP>LP	1.2159458872	#VALUE!	#VALUE!	#VALUE!	1.40635e-05
Ld1S_250315500	hypothetical protein	25	800.436	838.715	1.04782	0.0202877	EP>LP	1.2035938938	#VALUE!	#VALUE!	#VALUE!	1.42156e-05
Ld1S_310506500	sodium stibogluconate resistance protein, putative (fragment)	31	5410.5	5268.96	0.973839	-0.0115129	EP>LP	1.1915375454	#VALUE!	#VALUE!	#VALUE!	1.60523e-05
Ld1S_360757200	vacuolar protein sorting-associated protein-like protein	36	1147.02	961.959	0.838662	-0.0764131	EP>LP	1.0345375257	#VALUE!	#VALUE!	#VALUE!	1.88273e-05
Ld1S_150109200	cAMP specific phosphodiesterase, putative	15	2660.78	2732.09	1.0268	0.011486	EP>LP	1.1857675195	#VALUE!	#VALUE!	#VALUE!	2.04108e-05
Ld1S_330605600	NUC173 domain containing protein, putative	33	3437.38	4727.99	1.37546	0.138449	LP>EP	-1.7308552921	#VALUE!	#VALUE!	#VALUE!	2.06581e-05
Ld1S_310514800	hypothetical protein	31	1654.05	1583.63	0.957427	-0.0188943	EP>LP	1.3811781085	#VALUE!	#VALUE!	#VALUE!	2.16243e-05
Ld1S_260331300	hypothetical protein	26	2717.63	3403.94	1.25254	0.0977912	LP>EP	-1.1581473971	#VALUE!	#VALUE!	#VALUE!	2.5883e-05
Ld1S_320558000	NOL1/NOP2/sun family, putative	32	1344.15	1238.99	0.921765	-0.03538	LP>EP	-1.4819855575	#VALUE!	#VALUE!	#VALUE!	2.76721e-05
Ld1S_360750100	Flagellar Member 1	36	7203	7028.19	0.97573	-0.0106703	EP>LP	1.1655971596	#VALUE!	#VALUE!	#VALUE!	2.90785e-05
Ld1S_300480700	hypothetical protein	30	968.225	927.058	0.957482	-0.0188693	EP>LP	1.5659050709	#VALUE!	#VALUE!	#VALUE!	3.44905e-05
Ld1S_170131200	receptor-type adenylate cyclase b (fragment);receptor-type adenylate cyclase, putative (fragment);receptor-type adenylate cyclase a (fragment)	17	3745.45	3551.18	0.94813	-0.023132	EP>LP	1.3809272494	#VALUE!	#VALUE!	#VALUE!	3.6916e-05
Ld1S_200202600	Domain of unknown function (DUF1935), putative	20	678.491	630.399	0.92912	-0.0319282	EP>LP	1.1691630062	#VALUE!	#VALUE!	#VALUE!	4.30247e-05
Ld1S_310523600	hypothetical protein	31	1407.41	1291.34	0.917527	-0.037381	EP>LP	2.2181911585	#VALUE!	#VALUE!	#VALUE!	4.59802e-05
Ld1S_200201700	cysteine peptidase, Clan CA, family C2, putative	20	2035.47	2208.58	1.08504	0.0354477	EP>LP	1.4941649367	#VALUE!	#VALUE!	#VALUE!	4.62621e-05
Ld1S_240292200	hypothetical protein	24	2065.73	2123.51	1.02797	0.0119804	EP>LP	1.3835917716	#VALUE!	#VALUE!	#VALUE!	4.75601e-05
Ld1S_320563500	tubulin-tyrosine ligase-like protein	32	1796.17	1830.12	1.0189	0.00813317	LP>EP	-1.4027366186	#VALUE!	#VALUE!	#VALUE!	5.03707e-05
Ld1S_290424500	hypothetical protein	29	618.894	596.589	0.96396	-0.0159408	FC<2	0.93278546753	#VALUE!	#VALUE!	#VALUE!	5.09514e-05
Ld1S_180150600	hypothetical protein	18	622.561	752.553	1.2088	0.082355	EP>LP	1.0553055007	#VALUE!	#VALUE!	#VALUE!	5.51416e-05
Ld1S_360738800	MORN repeat, putative	36	2400.39	2334	0.972344	-0.0121802	EP>LP	1.028603972	#VALUE!	#VALUE!	#VALUE!	5.80501e-05
Ld1S_190166000	Complex 1 protein (LYR family), putative	19	1706.31	1606.54	0.941525	-0.026168	EP>LP	1.6507756127	#VALUE!	#VALUE!	#VALUE!	6.26226e-05
Ld1S_290416000	D-lactate dehydrogenase-like protein	29	1279.96	1346.96	1.05234	0.0221572	EP>LP	1.222429995	#VALUE!	#VALUE!	#VALUE!	6.38638e-05
Ld1S_330584200	tetratricopeptide repeat. Posttranslational modification, protein turnover, chaperones	33	1034.24	1441.85	1.39411	0.144298	LP>EP	-1.2451645892	#VALUE!	#VALUE!	#VALUE!	6.63676e-05
Ld1S_180163300	hypothetical protein	18	395.175	400.271	1.0129	0.00556444	FC<2	0.97485946658	#VALUE!	#VALUE!	#VALUE!	6.64899e-05
Ld1S_130076000	dynein heavy chain (pseudogene), putative;Inner arm dynein 5-1;dynein heavy chain, putative;dynein heavy chain, cytosolic, putative	13	11062.1	11689.7	1.05673	0.0239621	EP>LP	1.0828258059	#VALUE!	#VALUE!	#VALUE!	6.71097e-05
Ld1S_330577200	hypothetical protein	33	2331.62	3328.68	1.42762	0.154614	LP>EP	-1.1271494962	#VALUE!	#VALUE!	#VALUE!	6.90599e-05
Ld1S_340618000	hypothetical protein	34	1088.34	1160.46	1.06627	0.0278666	EP>LP	1.2060919074	#VALUE!	#VALUE!	#VALUE!	7.63094e-05
Ld1S_330589300	P27 protein. Function unknown	33	660.153	840.896	1.27379	0.105098	LP>EP	-1.0119953199	#VALUE!	#VALUE!	#VALUE!	8.28633e-05
Ld1S_280383700	hypothetical protein	28	2053.81	2036.25	0.991453	-0.00372805	EP>LP	1.0450430889	#VALUE!	#VALUE!	#VALUE!	8.74673e-05
Ld1S_350669000	Sperm-tail PG-rich repeat, putative	35	1333.14	1331.69	0.998911	-0.000473095	FC<2	0.9575874112	#VALUE!	#VALUE!	#VALUE!	9.00322e-05
Ld1S_360761400_pseudogene	aminomethyltransferase, mitochondrial, putative	36	998.482	1052.48	1.05408	0.0228751	EP>LP	1.2062276984	#VALUE!	#VALUE!	#VALUE!	0.000102018
Ld1S_310515100	hypothetical protein	31	3530.9	3165.08	0.896395	-0.0475005	LP>EP	-1.5031762724	#VALUE!	#VALUE!	#VALUE!	0.000107302
Ld1S_250314100	hypothetical protein	25	2517.75	2361.27	0.937849	-0.027867	EP>LP	1.1530600601	#VALUE!	#VALUE!	#VALUE!	0.000108246
Ld1S_360776400	hypothetical protein	36	11385.8	11062.5	0.971607	-0.0125096	EP>LP	1.1204616602	#VALUE!	#VALUE!	#VALUE!	0.000112654
Ld1S_180147300	3-beta hydroxysteroid dehydrogenase/isomerase family, putative	18	1247.87	1362.23	1.09164	0.03808	EP>LP	3.1263852087	#VALUE!	#VALUE!	#VALUE!	0.000117315
Ld1S_250315100	Domain of unknown function (DUF1935), putative	25	421.764	378.458	0.89732	-0.0470527	EP>LP	1.1710687489	#VALUE!	#VALUE!	#VALUE!	0.000121609
Ld1S_270374700	dual specificity protein phosphatase, putative	27	991.147	932.511	0.940841	-0.0264839	FC<2	0.8495306098	#VALUE!	#VALUE!	#VALUE!	0.000121877
Ld1S_320535700	hypothetical protein	32	1161.69	1107.02	0.952939	-0.0209349	EP>LP	1.2283559484	#VALUE!	#VALUE!	#VALUE!	0.000122612
Ld1S_330596400	thiamine biosynthesis-like protein	33	2358.21	3099.64	1.3144	0.118729	LP>EP	-1.1923469831	#VALUE!	#VALUE!	#VALUE!	0.000123937
Ld1S_240272200	Calmodulin-binding, putative	24	900.375	785.272	0.872161	-0.0594033	FC<2	0.83278225483	#VALUE!	#VALUE!	#VALUE!	0.000126347
Ld1S_330587400	dnaj chaperone-like protein	33	1672.39	2338.37	1.39822	0.145576	FC<2	-0.90976906257	#VALUE!	#VALUE!	#VALUE!	0.000134945
Ld1S_320540700	CYC2-like cyclin, putative	32	536.374	450.441	0.839788	-0.0758302	EP>LP	1.0401509253	#VALUE!	#VALUE!	#VALUE!	0.000136501
Ld1S_100017800	pteridine transporter (truncated), putative	10	1969.46	1931.55	0.980754	-0.00844007	EP>LP	1.9563143047	#VALUE!	#VALUE!	#VALUE!	0.000136867
Ld1S_280381400	Histone H2B variant V	28	485.029	479.889	0.989402	-0.00462735	FC<2	0.8982315455	#VALUE!	#VALUE!	#VALUE!	0.000140624
Ld1S_270369000	Flabarin	27	1062.66	1028.49	0.967841	-0.0141961	EP>LP	1.2967410385	#VALUE!	#VALUE!	#VALUE!	0.000145798
Ld1S_300457100	RanBP2-type domain-containing protein	30	1080.08	983.772	0.910829	-0.0405631	LP>EP	-1.4268690298	#VALUE!	#VALUE!	#VALUE!	0.000146694
Ld1S_050818900	surface antigen-like protein	5	1042.49	1202.99	1.15396	0.0621907	EP>LP	1.594003697	#VALUE!	#VALUE!	#VALUE!	0.000147543
Ld1S_360731300	hypothetical protein	36	893.04	887.794	0.994125	-0.0025589	EP>LP	1.1606459332	#VALUE!	#VALUE!	#VALUE!	0.000147818
Ld1S_130061600	Domain of unknown function (DUF4200), putative	13	843.529	761.278	0.902492	-0.0445568	FC<2	0.80183490757	#VALUE!	#VALUE!	#VALUE!	0.000148226
Ld1S_150093600	Eukaryotic translation initiation factor 4 gamma 1	15	2800.15	3194.53	1.14084	0.057226	LP>EP	-1.2615166207	#VALUE!	#VALUE!	#VALUE!	0.000151121
Ld1S_280411300	hypothetical protein	28	1106.67	1059.03	0.956946	-0.0191124	EP>LP	1.2032514483	#VALUE!	#VALUE!	#VALUE!	0.000154214
Ld1S_330604200	heat shock protein, putative	33	1699.89	2389.63	1.40575	0.147908	FC<2	-0.78054454167	#VALUE!	#VALUE!	#VALUE!	0.000163066
Ld1S_090886400	AAA family ATPase, putative	9	3607	3688.6	1.02262	0.00971489	LP>EP	-1.0188164014	#VALUE!	#VALUE!	#VALUE!	0.000163805
Ld1S_040800000	Alcohol dehydrogenase GroES-like domain containing protein, putative	4	1200.2	1180.09	0.983248	-0.00733674	EP>LP	1.3171324088	#VALUE!	#VALUE!	#VALUE!	0.000168398
Ld1S_200197200	conserved protein, unknown function	20	3231.08	3319.96	1.02751	0.0117844	FC<2	-0.98379308083	#VALUE!	#VALUE!	#VALUE!	0.000171967
Ld1S_360727000	Protein C21orf2 homolog, putative	36	730.753	747.099	1.02237	0.0096079	FC<2	0.82956280069	#VALUE!	#VALUE!	#VALUE!	0.000172104
Ld1S_050822100	prefoldin subunit, putative	5	595.972	744.918	1.24992	0.096883	FC<2	-0.88046688561	#VALUE!	#VALUE!	#VALUE!	0.000173775
Ld1S_320568700	Alpha/beta hydrolase family, putative	32	1614.62	1599.99	0.990938	-0.00395359	EP>LP	1.0252071997	#VALUE!	#VALUE!	#VALUE!	0.00017582
Ld1S_160122000	hypothetical protein	16	947.136	993.588	1.04904	0.0207937	FC<2	0.91656646426	#VALUE!	#VALUE!	#VALUE!	0.000183168
Ld1S_260347200	Fibronectin type III domain containing protein, putative	26	14814	18873.8	1.27405	0.105187	EP>LP	1.0696336299	#VALUE!	#VALUE!	#VALUE!	0.000185712
Ld1S_260332300	DnaJ domain/Domain of unknown function (DUF3395), putative	26	2332.54	2924.05	1.25359	0.0981554	FC<2	-0.8275718276	#VALUE!	#VALUE!	#VALUE!	0.000187992
Ld1S_350682400	hypothetical protein	35	617.06	532.24	0.862542	-0.0642196	FC<2	-0.857146045	#VALUE!	#VALUE!	#VALUE!	0.000193476
Ld1S_270373900	hypothetical protein	27	4682.5	4505.5	0.962199	-0.016735	FC<2	0.9792502969	#VALUE!	#VALUE!	#VALUE!	0.0001948
Ld1S_330593900	RNA recognition motif. (a.k.a. RRM, RBD, or RNP domain), putative	33	701.413	889.975	1.26883	0.103404	LP>EP	-1.0142364982	#VALUE!	#VALUE!	#VALUE!	0.000194978
Ld1S_330605800	isocitrate dehydrogenase, putative	33	1257.04	1699.24	1.35178	0.130906	FC<2	-0.90117932378	#VALUE!	#VALUE!	#VALUE!	0.000197702
Ld1S_100015400	leucine-rich repeat protein, putative	10	705.08	656.575	0.931206	-0.0309542	EP>LP	1.2524692556	#VALUE!	#VALUE!	#VALUE!	0.000203488
Ld1S_350691100	hypothetical protein	35	849.03	959.777	1.13044	0.0532473	EP>LP	1.0968322355	#VALUE!	#VALUE!	#VALUE!	0.000207493
Ld1S_350692800	hypothetical protein	35	3293.43	3414.84	1.03687	0.0157224	FC<2	0.87514970046	#VALUE!	#VALUE!	#VALUE!	0.000220877
Ld1S_360753400	hypothetical protein	36	2259.19	2088.61	0.924493	-0.0340963	EP>LP	1.0415332536	#VALUE!	#VALUE!	#VALUE!	0.000223109
Ld1S_240287600	hypothetical protein	24	1568.78	1550.91	0.988611	-0.00497477	EP>LP	1.2146599848	#VALUE!	#VALUE!	#VALUE!	0.000227161
Ld1S_360789100	rib72 protein-like protein	36	1936.45	1803.95	0.931574	-0.0307828	EP>LP	1.179607739	#VALUE!	#VALUE!	#VALUE!	0.000229052
Ld1S_280411200	dynein heavy chain (pseudogene), putative;Inner arm dynein 5-1;dynein heavy chain, putative;dynein heavy chain, cytosolic, putative	28	10535.9	10162.7	0.964585	-0.0156595	EP>LP	1.1538087768	#VALUE!	#VALUE!	#VALUE!	0.000231852
Ld1S_270370400	paraflagellar rod protein 5, putative	27	2113.41	2046.07	0.968139	-0.0140624	FC<2	0.89129306104	#VALUE!	#VALUE!	#VALUE!	0.000232496
Ld1S_330598400	nucleolar GTP-binding protein, putative	33	2051.06	2762.63	1.34693	0.129345	FC<2	-0.80747642155	#VALUE!	#VALUE!	#VALUE!	0.00023525
Ld1S_060837300	C2 domain/Ankyrin repeats (3 copies), putative	6	2121.66	2059.16	0.970542	-0.0129857	FC<2	-0.72505416609	#VALUE!	#VALUE!	#VALUE!	0.000240683
Ld1S_360749800	Nodulin-like/Major Facilitator Superfamily, putative	36	1571.53	1765.77	1.1236	0.0506117	EP>LP	1.3197483098	#VALUE!	#VALUE!	#VALUE!	0.000244169
Ld1S_100029500	Protein of unknown function (DUF1861), putative	10	944.386	948.871	1.00475	0.00205768	FC<2	0.75002710392	#VALUE!	#VALUE!	#VALUE!	0.000245449
Ld1S_250315800	hypothetical protein	25	2471.91	2287.11	0.92524	-0.0337458	EP>LP	1.1654430223	#VALUE!	#VALUE!	#VALUE!	0.000252342
Ld1S_100014500	dehydrogenase-like protein	10	1164.44	1035.03	0.88887	-0.0511619	EP>LP	1.198257527	#VALUE!	#VALUE!	#VALUE!	0.000252932
Ld1S_250306800	hypothetical protein	25	3134.81	3046.2	0.971734	-0.0124525	EP>LP	1.0713455999	#VALUE!	#VALUE!	#VALUE!	0.000258734
Ld1S_360783000	paraflagellar rod component, putative	36	2029.97	1927.19	0.949368	-0.0225654	FC<2	0.95893668506	#VALUE!	#VALUE!	#VALUE!	0.000263478
Ld1S_270361300	hypothetical protein	27	584.052	500.611	0.857134	-0.0669511	FC<2	-0.91838248582	#VALUE!	#VALUE!	#VALUE!	0.000265698
Ld1S_330590200	pumilio protein, putative	33	2280.28	3112.73	1.36507	0.135154	FC<2	-0.74149516263	#VALUE!	#VALUE!	#VALUE!	0.00027415
Ld1S_360747200	hypothetical protein	36	1045.24	1028.49	0.983971	-0.00701751	FC<2	0.90820346744	#VALUE!	#VALUE!	#VALUE!	0.000290444
Ld1S_330595900	cyclophilin, putative	33	871.952	1283.7	1.47222	0.167972	FC<2	-0.98611675988	#VALUE!	#VALUE!	#VALUE!	0.000297855
Ld1S_150102400	hypothetical protein	15	7261.68	7069.63	0.973553	-0.0116405	FC<2	0.98925742506	#VALUE!	#VALUE!	#VALUE!	0.00029918
Ld1S_290419900	flagellar radial spoke protein-like, putative	29	2062.98	1944.64	0.942637	-0.0256555	EP>LP	1.057239628	#VALUE!	#VALUE!	#VALUE!	0.0003002
Ld1S_320568800	Dopey, N-terminal, putative	32	7809.98	7435	0.951988	-0.0213687	EP>LP	1.0619548514	#VALUE!	#VALUE!	#VALUE!	0.000304293
Ld1S_280401400	hypothetical protein	28	1578.87	1547.64	0.980223	-0.0086751	LP>EP	-1.2082898614	#VALUE!	#VALUE!	#VALUE!	0.000307851
Ld1S_250312000	cAMP response protein, putative	25	1972.21	1959.91	0.993764	-0.00271669	EP>LP	1.1419622957	#VALUE!	#VALUE!	#VALUE!	0.000311883
Ld1S_130066300	ubiquitin-like protein	13	2228.93	2227.12	0.999186	-0.000353574	FC<2	-0.7659865463	#VALUE!	#VALUE!	#VALUE!	0.000320638
Ld1S_290442400	hypothetical protein	29	1164.44	1171.36	1.00595	0.00257621	EP>LP	1.4993118441	#VALUE!	#VALUE!	#VALUE!	0.000325625
Ld1S_350689100	Flagellar Member 5	35	5048.34	4814.16	0.953612	-0.0206282	EP>LP	1.1838099821	#VALUE!	#VALUE!	#VALUE!	0.000332963
Ld1S_150095300	hypothetical protein	15	1538.52	1630.53	1.0598	0.0252249	FC<2	0.92902949124	#VALUE!	#VALUE!	#VALUE!	0.000341951
Ld1S_070847800_pseudogene	Protein of unknown function (DUF1674), putative	7	517.12	507.155	0.98073	-0.0084505	EP>LP	1.5485132719	#VALUE!	#VALUE!	#VALUE!	0.000345718
Ld1S_150095900	hypothetical protein	15	5887.28	5926.63	1.00668	0.00289261	FC<2	0.94523111467	#VALUE!	#VALUE!	#VALUE!	0.00035175
Ld1S_320549600	Paraflagellar Rod Proteome Component 9, putative	32	442.853	449.35	1.01467	0.00632573	EP>LP	1.6257090074	#VALUE!	#VALUE!	#VALUE!	0.000355345
Ld1S_140092400	WD40. Function unknown	14	4371.68	4411.7	1.00916	0.00395793	FC<2	0.85081672139	#VALUE!	#VALUE!	#VALUE!	0.0003835
Ld1S_350705400	protein kinase A catalytic subunit isoform 1 (fragment);protein kinase A catalytic subunit isoform 2 (fragment)	35	928.799	895.429	0.964072	-0.0158906	EP>LP	1.7869621736	#VALUE!	#VALUE!	#VALUE!	0.000386305
Ld1S_060831700	hypothetical protein	6	1735.65	1749.41	1.00793	0.0034294	FC<2	0.83774795381	#VALUE!	#VALUE!	#VALUE!	0.000390463
Ld1S_360773000	hypothetical protein	36	975.56	1000.13	1.02519	0.0108034	FC<2	0.94478804445	#VALUE!	#VALUE!	#VALUE!	0.000415198
Ld1S_320555900	heat shock protein Hsp20, putative	32	546.46	530.059	0.969986	-0.0132343	FC<2	-0.67449267641	#VALUE!	#VALUE!	#VALUE!	0.000439508
Ld1S_280403000	methyltransferase domain containing protein, putative	28	682.158	677.297	0.992874	-0.00310569	FC<2	-0.81773022721	#VALUE!	#VALUE!	#VALUE!	0.00044555
Ld1S_280406700	hypothetical protein	28	1281.8	1259.71	0.982767	-0.00754954	FC<2	-0.77932384139	#VALUE!	#VALUE!	#VALUE!	0.000447093
Ld1S_360756000	actin-like protein, putative	36	1220.37	1079.75	0.884775	-0.0531672	FC<2	0.80179496131	#VALUE!	#VALUE!	#VALUE!	0.000448658
Ld1S_340658700	dynein heavy chain (pseudogene), putative;Inner arm dynein 5-1;dynein heavy chain, putative;dynein heavy chain, cytosolic, putative	34	11348.2	10808.4	0.952432	-0.0211661	EP>LP	1.5642515303	#VALUE!	#VALUE!	#VALUE!	0.000465418
Ld1S_100018800	GP63, leishmanolysin (fragment)	10	2160.17	2123.51	0.983029	-0.00743369	EP>LP	1.3203233398	#VALUE!	#VALUE!	#VALUE!	0.000470875
Ld1S_290437300	Leucine Rich Repeat/Leucine rich repeat, putative	29	1481.68	1484.38	1.00183	0.000792416	EP>LP	1.4393179483	#VALUE!	#VALUE!	#VALUE!	0.00047269
Ld1S_100029900	Protein of unknown function (DUF1861), putative	10	819.69	795.088	0.969986	-0.0132343	FC<2	0.59615025647	#VALUE!	#VALUE!	#VALUE!	0.000481382
Ld1S_270379000	Coiled-coil domain containing 147. Function unknown	27	2587.43	2464.88	0.952636	-0.0210729	FC<2	0.71088043348	#VALUE!	#VALUE!	#VALUE!	0.000486522
Ld1S_140085300	hypothetical protein	14	1174.52	1292.43	1.10039	0.0415449	FC<2	-0.80354313129	#VALUE!	#VALUE!	#VALUE!	0.000490336
Ld1S_050820900	Phosphatidylinositol 4-phosphate 5-kinase, putative	5	2439.82	3018.94	1.23736	0.0924969	EP>LP	1.1281826278	#VALUE!	#VALUE!	#VALUE!	0.000508445
Ld1S_060840000	Domain of unknown function (DUF3883), putative	6	4416.61	4506.59	1.02037	0.00875931	FC<2	-0.63386394166	#VALUE!	#VALUE!	#VALUE!	0.000511353
Ld1S_330598900	ribosome assembly protein RRB1, putative	33	1665.97	2320.92	1.39313	0.143992	FC<2	-0.86383175663	#VALUE!	#VALUE!	#VALUE!	0.000525548
Ld1S_350666700	hypothetical protein	35	5324.32	5253.69	0.986735	-0.00579953	EP>LP	1.1483580282	#VALUE!	#VALUE!	#VALUE!	0.000534909
Ld1S_150106400	nucleoside transporter 1, putative	15	1360.65	1356.78	0.997154	-0.00123787	FC<2	-0.80195189534	#VALUE!	#VALUE!	#VALUE!	0.000539937
Ld1S_210225300	Lupus La protein homolog, putative	21	989.313	975.047	0.98558	-0.00630828	FC<2	-0.59512112411	#VALUE!	#VALUE!	#VALUE!	0.000551322
Ld1S_170132900	NADH-ubiquinone oxidoreductase, mitochondrial, putative	17	865.534	748.19	0.864426	-0.0632722	FC<2	0.97558820971	#VALUE!	#VALUE!	#VALUE!	0.00055343
Ld1S_290415600	RIO1 family, putative	29	1480.76	1518.19	1.02528	0.0108424	EP>LP	1.7606335362	#VALUE!	#VALUE!	#VALUE!	0.00059024
Ld1S_360767900	Ribosomal L22e protein family, putative	36	447.437	434.081	0.97015	-0.0131611	FC<2	-0.76086422534	#VALUE!	#VALUE!	#VALUE!	0.000595705
Ld1S_180156900	Outer arm dynein light chain 7	18	379.588	357.735	0.94243	-0.0257509	EP>LP	1.6562296924	#VALUE!	#VALUE!	#VALUE!	0.000598483
Ld1S_060833300	hypothetical protein	6	3291.6	3129.09	0.950631	-0.0219883	FC<2	0.89424043147	#VALUE!	#VALUE!	#VALUE!	0.000600712
Ld1S_210227100	Protein of unknown function (DUF667), putative	21	664.738	635.852	0.956547	-0.0192938	EP>LP	1.1982265037	#VALUE!	#VALUE!	#VALUE!	0.000602387
Ld1S_160122300	Polyketide cyclase / dehydrase and lipid transport, putative	16	1037.91	970.684	0.935232	-0.0290808	FC<2	-0.64981251176	#VALUE!	#VALUE!	#VALUE!	0.000605627
Ld1S_090887500	paraflagellar rod component, putative	9	1643.96	1688.34	1.02699	0.0115663	EP>LP	1.635902272	#VALUE!	#VALUE!	#VALUE!	0.000606595
Ld1S_300482800	hypothetical protein	30	2757.97	2715.73	0.984685	-0.00670284	EP>LP	1.068991592	#VALUE!	#VALUE!	#VALUE!	0.000617956
Ld1S_130067500	hypothetical protein	13	4153.46	3767.13	0.906984	-0.0424002	FC<2	0.70958157699	#VALUE!	#VALUE!	#VALUE!	0.000621676
Ld1S_190164500	DnaJ domain containing protein, putative	19	1141.51	1056.85	0.925827	-0.0334699	FC<2	0.76668677087	#VALUE!	#VALUE!	#VALUE!	0.000626374
Ld1S_280397400	hypothetical protein	28	2173.92	2052.61	0.944199	-0.0249363	LP>EP	-1.0293946229	#VALUE!	#VALUE!	#VALUE!	0.000635813
Ld1S_230268700_pseudogene	hypothetical protein	23	705.997	1283.7	1.81828	0.259661	FC<2	-0.68509583148	#VALUE!	#VALUE!	#VALUE!	0.000640732
Ld1S_070856400	fatty acid desaturase, putative	7	1068.16	1185.54	1.10989	0.0452793	FC<2	-0.61430594697	#VALUE!	#VALUE!	#VALUE!	0.000651749
Ld1S_280387000	hypothetical protein	28	1047.99	1042.67	0.994918	-0.00221269	FC<2	0.66313951116	#VALUE!	#VALUE!	#VALUE!	0.000660205
Ld1S_320573700	hypothetical protein	32	2727.72	2587.04	0.948426	-0.0229966	FC<2	-0.75805536114	#VALUE!	#VALUE!	#VALUE!	0.000663797
Ld1S_350682700	nexin-dynein regulatory complex 4	35	1159.85	1099.38	0.947863	-0.0232543	FC<2	0.62603747778	#VALUE!	#VALUE!	#VALUE!	0.000665773
Ld1S_180161600	NADH-ubiquinone oxidoreductase complex I subunit, putative	18	877.454	897.61	1.02297	0.00986354	FC<2	0.95278139292	#VALUE!	#VALUE!	#VALUE!	0.000667429
Ld1S_210220400	hypothetical protein	21	418.097	404.633	0.967798	-0.0142153	FC<2	-0.83724300963	#VALUE!	#VALUE!	#VALUE!	0.000669999
Ld1S_360771700	paraflagellar rod component, putative	36	918.713	922.695	1.00433	0.00187829	EP>LP	1.825285373	#VALUE!	#VALUE!	#VALUE!	0.000675559
Ld1S_330590100	hypothetical protein	33	1434	1748.32	1.21919	0.0860724	LP>EP	-1.5094822639	#VALUE!	#VALUE!	#VALUE!	0.000675946
Ld1S_320532700	Qa-SNARE protein	32	650.984	727.468	1.11749	0.0482431	FC<2	-0.74836629826	#VALUE!	#VALUE!	#VALUE!	0.000683088
Ld1S_080868500	Repeat of unknown function (DUF1126), putative	8	2415.06	2386.36	0.988114	-0.00519281	EP>LP	1.4240291159	#VALUE!	#VALUE!	#VALUE!	0.000689467
Ld1S_150094200	mitochondrial carrier protein, putative	15	937.968	1137.55	1.21279	0.0837843	FC<2	0.84364202665	#VALUE!	#VALUE!	#VALUE!	0.000729021
Ld1S_090885000	eukaryotic translation initiation factor 2 subunit, putative (fragment)	9	1334.98	1331.69	0.997539	-0.00107006	FC<2	-0.58951388711	#VALUE!	#VALUE!	#VALUE!	0.000743504
Ld1S_090880600	Domain of unknown function (DUF4464), putative	9	720.667	720.924	1.00036	0.000154561	FC<2	0.91398904851	#VALUE!	#VALUE!	#VALUE!	0.000752513
Ld1S_260350400	Nucleoporin NUP92	26	2423.31	3317.78	1.36911	0.136438	LP>EP	-1.0313359385	#VALUE!	#VALUE!	#VALUE!	0.000753256
Ld1S_090881200	Uncharacterised protein family (UPF0160), putative	9	1260.71	1229.17	0.974983	-0.0110031	FC<2	-0.54722672232	#VALUE!	#VALUE!	#VALUE!	0.000753733
Ld1S_200192700	Enkuring domain-containig protein	20	1184.61	1418.94	1.19782	0.0783904	FC<2	0.76836935048	#VALUE!	#VALUE!	#VALUE!	0.000767155
Ld1S_330605700	carboxypeptidase, putative;metallo-peptidase, Clan MA(E) Family M32	33	1445	1884.65	1.30426	0.115363	FC<2	-0.66520522024	#VALUE!	#VALUE!	#VALUE!	0.000768883
Ld1S_330606400	enoyl-CoA hydratase/Enoyl-CoA isomerase/3- hydroxyacyl-CoA dehydrogenase, putative	33	2670.87	3434.48	1.2859	0.109208	FC<2	-0.76776491262	#VALUE!	#VALUE!	#VALUE!	0.000775181
Ld1S_250306600	dynein heavy chain (pseudogene), putative;Inner arm dynein 5-1;dynein heavy chain, putative;dynein heavy chain, cytosolic, putative	25	12054.2	11859.8	0.983871	-0.00706169	FC<2	0.76126224105	#VALUE!	#VALUE!	#VALUE!	0.000790098
Ld1S_040799900	AMP deaminase, putative;adenosine monophosphate deaminase, putative	4	5208.79	5360.57	1.02914	0.0124744	FC<2	0.9663862155	#VALUE!	#VALUE!	#VALUE!	0.000807612
Ld1S_290424000	hypothetical protein	29	2714.88	2497.6	0.919968	-0.0362273	FC<2	0.75580185087	#VALUE!	#VALUE!	#VALUE!	0.000812031
Ld1S_270374300	WD domain, G-beta repeat, putative	27	4467.95	4085.6	0.914423	-0.038853	FC<2	0.8770425114	#VALUE!	#VALUE!	#VALUE!	0.000812102
Ld1S_330606500	Mitochondrial-processing peptidase subunit alpha	33	1344.15	1862.84	1.38589	0.14173	FC<2	-0.70911355135	#VALUE!	#VALUE!	#VALUE!	0.000814835
Ld1S_330603900	Nucleoporin NUP59	33	1643.96	2075.52	1.26251	0.101234	FC<2	-0.75126746463	#VALUE!	#VALUE!	#VALUE!	0.000819836
Ld1S_320563200	outer dynein arm docking complex, putative	32	1877.77	1738.51	0.925836	-0.033466	EP>LP	1.2671999166	#VALUE!	#VALUE!	#VALUE!	0.00082056
Ld1S_280384400	TPR repeat, putative	28	1661.39	1617.44	0.973551	-0.0116414	EP>LP	1.1557626619	#VALUE!	#VALUE!	#VALUE!	0.00082414
Ld1S_360774700_pseudogene	hypothetical protein	36	1693.48	1625.08	0.959611	-0.017905	FC<2	-0.77899413974	#VALUE!	#VALUE!	#VALUE!	0.000830897
Ld1S_330589100	hypothetical protein	33	1333.14	1635.98	1.22716	0.0889025	FC<2	-0.70964412055	#VALUE!	#VALUE!	#VALUE!	0.000833524
Ld1S_280401600	NADH dehydrogenase subunit NB6M, putative	28	613.392	533.331	0.869478	-0.0607416	FC<2	0.6507548944	#VALUE!	#VALUE!	#VALUE!	0.000858268
Ld1S_360743000	dynein light chain, putative	36	452.938	472.254	1.04265	0.0181366	FC<2	0.97565926428	#VALUE!	#VALUE!	#VALUE!	0.000858712
Ld1S_270355700	cysteine peptidase, Clan CA, family C2, putative (fragment);calpain-like cysteine peptidase, putative	27	18300	18665.5	1.01997	0.0085884	FC<2	0.69478659516	#VALUE!	#VALUE!	#VALUE!	0.000865794
Ld1S_280400500	divalent cation transporter, putative	28	1761.33	1731.96	0.983329	-0.00730122	LP>EP	-1.0412290875	#VALUE!	#VALUE!	#VALUE!	0.000873842
Ld1S_240292500	STOP axonemal protein, putative	24	665.654	707.836	1.06337	0.0266837	FC<2	0.93017645007	#VALUE!	#VALUE!	#VALUE!	0.000883548
Ld1S_100030300	pteridine transporter, putative (fragment)	10	1646.72	1747.23	1.06104	0.0257318	EP>LP	1.3294278669	#VALUE!	#VALUE!	#VALUE!	0.000888808
Ld1S_330577900	Mpv17 / PMP22 family, putative	33	946.219	1436.39	1.51803	0.181282	LP>EP	-1.0925162987	#VALUE!	#VALUE!	#VALUE!	0.000889131
Ld1S_330607800	translation initiation factor IF-2, putative	33	2419.64	3099.64	1.28103	0.10756	FC<2	-0.63830536019	#VALUE!	#VALUE!	#VALUE!	0.000892529
Ld1S_250298900	Dynein light chain 1, cytoplasmic, putative	25	329.16	331.559	1.00729	0.00315478	FC<2	0.71706228328	#VALUE!	#VALUE!	#VALUE!	0.000895458
Ld1S_050810100	paraflagellar rod component par4, putative	5	1807.17	2520.51	1.39473	0.144489	EP>LP	1.2828286093	#VALUE!	#VALUE!	#VALUE!	0.000902697
Ld1S_340617700	hypothetical protein	34	1591.7	1628.35	1.02302	0.00988573	FC<2	-0.90241111144	#VALUE!	#VALUE!	#VALUE!	0.000902989
Ld1S_310504600	c2 domain protein, putative	31	1535.77	1453.84	0.946653	-0.023809	FC<2	0.61337735839	#VALUE!	#VALUE!	#VALUE!	0.000903141
Ld1S_230267100	dynein heavy chain (pseudogene), putative;Inner arm dynein 5-1;dynein heavy chain, putative;dynein heavy chain, cytosolic, putative	23	12477.8	17763.5	1.42361	0.153391	EP>LP	1.3234041538	#VALUE!	#VALUE!	#VALUE!	0.000912435
Ld1S_320536800	Leucine Rich repeat, putative	32	2857.91	2753.91	0.963608	-0.0160998	FC<2	0.77118782911	#VALUE!	#VALUE!	#VALUE!	0.000917059
Ld1S_060843600	protoporphyrinogen oxidase-like protein	6	717.917	679.479	0.946459	-0.0238981	LP>EP	-1.000279447	#VALUE!	#VALUE!	#VALUE!	0.000933571
Ld1S_360783500	kinetoplast DNA-associated protein, putative	36	397.926	453.713	1.1402	0.0569792	FC<2	0.79105945156	#VALUE!	#VALUE!	#VALUE!	0.000937654
Ld1S_360777900	NADH dehydrogenase, putative	36	1322.14	1447.3	1.09467	0.0392813	LP>EP	-1.5226802515	#VALUE!	#VALUE!	#VALUE!	0.000937779
Ld1S_150100000	hypothetical protein	15	3745.45	3840.2	1.0253	0.0108496	FC<2	-0.81477404465	#VALUE!	#VALUE!	#VALUE!	0.000937982
Ld1S_290421700	cysteine peptidase C (CPC)	29	1032.41	937.964	0.908523	-0.0416643	FC<2	0.831955006	#VALUE!	#VALUE!	#VALUE!	0.000945785
Ld1S_150107400	hypothetical protein	15	1229.54	1267.34	1.03075	0.013153	FC<2	0.82874654487	#VALUE!	#VALUE!	#VALUE!	0.000949088
Ld1S_170132300	chromosome 6 open reading frame 165. Function unknown	17	1938.28	1971.91	1.01735	0.00746909	FC<2	0.6848958472	#VALUE!	#VALUE!	#VALUE!	0.000957306
Ld1S_180149500_pseudogene	Nuclear transport factor 2 (NTF2) domain containing protein, putative	18	923.297	1004.49	1.08794	0.0366058	LP>EP	-1.1685845104	#VALUE!	#VALUE!	#VALUE!	0.000957495
Ld1S_260331100	glutathione peroxidase-like protein, putative	26	617.977	778.728	1.26013	0.100414	LP>EP	-1.056988409	#VALUE!	#VALUE!	#VALUE!	0.000980167
Ld1S_200196100	MORN repeat, putative	20	1387.24	1482.2	1.06845	0.0287562	FC<2	0.99183045889	#VALUE!	#VALUE!	#VALUE!	0.000980713
Ld1S_010006300	hypothetical protein	1	310.822	435.172	1.40007	0.146149	EP>LP	1.0475447764	#VALUE!	#VALUE!	#VALUE!	0.000983063
Ld1S_260338400	glutaredoxin, putative	26	1323.97	1729.78	1.30651	0.116112	FC<2	-0.78979592488	#VALUE!	#VALUE!	#VALUE!	0.00102222
Ld1S_060834600	hypothetical protein	6	2678.2	2736.46	1.02175	0.00934475	FC<2	0.72899430822	#VALUE!	#VALUE!	#VALUE!	0.00102243
Ld1S_130070200	hypothetical protein	13	1412.91	1334.96	0.944832	-0.0246456	FC<2	0.71257446875	#VALUE!	#VALUE!	#VALUE!	0.00102321
Ld1S_290427600	RNA-binding protein, putative	29	1721.9	1676.34	0.97354	-0.0116461	FC<2	-0.87695547233	#VALUE!	#VALUE!	#VALUE!	0.00103139
Ld1S_320561300	hypothetical protein	32	3106.39	2880.42	0.927258	-0.0327994	FC<2	-0.86782047521	#VALUE!	#VALUE!	#VALUE!	0.00103608
Ld1S_170132800	hypothetical protein	17	2124.41	1989.36	0.936428	-0.0285256	EP>LP	1.2064463521	#VALUE!	#VALUE!	#VALUE!	0.001048
Ld1S_350718700	Dynein heavy chain and region D6 of dynein motor/Ankyrin repeats (3 copies), putative	35	925.131	965.231	1.04334	0.0184278	EP>LP	1.6093150211	#VALUE!	#VALUE!	#VALUE!	0.0010599
Ld1S_280390900	ATP-grasp domain containing protein, putative	28	2115.24	2068.97	0.978127	-0.00960462	FC<2	0.81463388817	#VALUE!	#VALUE!	#VALUE!	0.00106135
Ld1S_280389000	hypothetical protein	28	922.381	850.712	0.9223	-0.0351277	EP>LP	1.3117984504	#VALUE!	#VALUE!	#VALUE!	0.00106452
Ld1S_050811500	dihydrolipoamide branched chain transacylase, putative	5	1620.13	2114.78	1.30532	0.115717	LP>EP	-1.0648461764	#VALUE!	#VALUE!	#VALUE!	0.00106526
Ld1S_350698400	transport protein particle (TRAPP) subunit, putative	35	527.206	590.045	1.11919	0.0489051	FC<2	0.7836572739	#VALUE!	#VALUE!	#VALUE!	0.00106657
Ld1S_090872100	RNA helicase, putative	9	3293.43	3394.12	1.03057	0.0130789	FC<2	-0.68270353645	#VALUE!	#VALUE!	#VALUE!	0.00106811
Ld1S_360744900	glyceraldehyde 3-phosphate dehydrogenase, cytosolic	36	1039.74	860.528	0.827636	-0.0821604	FC<2	0.73007026292	#VALUE!	#VALUE!	#VALUE!	0.00109245
Ld1S_320552100_pseudogene	tape measure protein. Function unknown	32	1398.24	1318.6	0.943044	-0.0254679	EP>LP	1.2374411484	#VALUE!	#VALUE!	#VALUE!	0.00109612
Ld1S_260338200	Alpha/beta hydrolase family, putative	26	1230.45	1591.27	1.29324	0.111678	LP>EP	-1.0749816518	#VALUE!	#VALUE!	#VALUE!	0.00111116
Ld1S_360786200	Sucrase/ferredoxin-like, putative	36	710.581	774.366	1.08976	0.0373323	FC<2	0.65077459128	#VALUE!	#VALUE!	#VALUE!	0.00111837
Ld1S_160126200	paraflagellar rod protein 2C	16	1248.79	1163.73	0.931886	-0.030637	EP>LP	1.1787986614	#VALUE!	#VALUE!	#VALUE!	0.00114845
Ld1S_210213400	cytochrome b5-like Heme/Steroid binding domain containing protein, putative	21	676.657	570.413	0.842987	-0.074179	FC<2	0.75058023852	#VALUE!	#VALUE!	#VALUE!	0.00115149
Ld1S_320550400	hypothetical protein	32	1353.31	1337.14	0.988052	-0.00522024	EP>LP	1.0734075596	#VALUE!	#VALUE!	#VALUE!	0.00115857
Ld1S_190174300	4-coumarate:coa ligase-like protein	19	1728.32	1713.42	0.991381	-0.00375952	EP>LP	1.3490459546	#VALUE!	#VALUE!	#VALUE!	0.00117987
Ld1S_330604400	diphthamide biosynthesis enzyme Dph1/Dph2 domain containing protein, putative	33	1964.87	2485.61	1.26502	0.102098	FC<2	-0.96130934878	#VALUE!	#VALUE!	#VALUE!	0.00119208
Ld1S_330587800	hypothetical protein	33	1538.52	2079.88	1.35187	0.130934	FC<2	-0.83426386101	#VALUE!	#VALUE!	#VALUE!	0.00120804
Ld1S_330609000_pseudogene	cysteine peptidase, Clan CA, family C51, putative	33	1296.47	1655.62	1.27702	0.106198	FC<2	-0.61111691023	#VALUE!	#VALUE!	#VALUE!	0.00122874
Ld1S_360765100	hypothetical protein	36	1779.66	1713.42	0.962778	-0.0164737	FC<2	0.78607443293	#VALUE!	#VALUE!	#VALUE!	0.00124237
Ld1S_330590400_pseudogene	hypothetical protein	33	4231.4	5562.35	1.31454	0.118774	FC<2	0.94122741284	#VALUE!	#VALUE!	#VALUE!	0.00125688
Ld1S_210229100	CHAT domain containing protein, putative	21	3956.33	3788.94	0.957689	-0.0187753	FC<2	0.68139690525	#VALUE!	#VALUE!	#VALUE!	0.00126215
Ld1S_290415900	hypothetical protein	29	805.937	750.371	0.931055	-0.0310248	FC<2	0.5708910602	#VALUE!	#VALUE!	#VALUE!	0.00127057
Ld1S_350704100	calmodulin-like protein	35	425.432	531.15	1.24849	0.0963866	FC<2	0.89349180553	#VALUE!	#VALUE!	#VALUE!	0.00128466
Ld1S_260342200	deoxyhypusine hydroxylase, putative	26	1136.93	1476.75	1.29889	0.113573	LP>EP	-1.2098671308	#VALUE!	#VALUE!	#VALUE!	0.00129083
Ld1S_140081400	N-terminal conserved domain of Nudc./CS domain containing protein, putative	14	1043.41	951.052	0.911486	-0.0402501	FC<2	-0.54660839088	#VALUE!	#VALUE!	#VALUE!	0.00129516
Ld1S_280387700	calmodulin-like protein	28	397.009	434.081	1.09338	0.0387708	FC<2	0.72759692111	#VALUE!	#VALUE!	#VALUE!	0.00129857
Ld1S_350694100	hypothetical protein	35	1883.27	1894.47	1.00595	0.00257503	FC<2	0.84765944903	#VALUE!	#VALUE!	#VALUE!	0.00132742
Ld1S_090883700	Present in the outer mitochondrial membrane proteome 10	9	1601.79	1609.81	1.00501	0.0021691	FC<2	-0.65271102474	#VALUE!	#VALUE!	#VALUE!	0.00132818
Ld1S_350666900	hypothetical protein	35	744.506	810.357	1.08845	0.0368084	EP>LP	1.5485816672	#VALUE!	#VALUE!	#VALUE!	0.00135807
Ld1S_300466100	mitochondrial carrier protein-like protein	30	1045.24	1102.65	1.05493	0.023222	FC<2	0.73336066928	#VALUE!	#VALUE!	#VALUE!	0.00136363
Ld1S_350684300	ATP11 protein, putative	35	780.264	683.841	0.876423	-0.0572864	FC<2	-0.66508302181	#VALUE!	#VALUE!	#VALUE!	0.0013669
Ld1S_160125500	trafficking protein particle complex subunit- like protein	16	502.45	540.965	1.07666	0.0320768	FC<2	0.58054803109	#VALUE!	#VALUE!	#VALUE!	0.00137866
Ld1S_120051800	WW domain containing protein, putative	12	2687.37	3388.67	1.26096	0.100701	FC<2	0.669810152	#VALUE!	#VALUE!	#VALUE!	0.0013976
Ld1S_300486000	hypothetical protein	30	361.25	373.004	1.03254	0.0139055	EP>LP	1.055668363	#VALUE!	#VALUE!	#VALUE!	0.00140418
Ld1S_280402700	Dynein light chain LC6, flagellar outer arm, putative	28	350.248	305.384	0.871907	-0.0595297	FC<2	0.93831808813	#VALUE!	#VALUE!	#VALUE!	0.00141401
Ld1S_150096000	hypothetical protein	15	1643.05	1671.98	1.01761	0.0075798	FC<2	0.72059146616	#VALUE!	#VALUE!	#VALUE!	0.00142145
Ld1S_320574600	hypothetical protein	32	2697.46	2783.35	1.03184	0.0136136	FC<2	-0.7130078234	#VALUE!	#VALUE!	#VALUE!	0.00143071
Ld1S_030454600_pseudogene	MORN repeat, putative	3	993.897	992.497	0.998591	-0.000612243	EP>LP	1.3868309966	#VALUE!	#VALUE!	#VALUE!	0.00143633
Ld1S_300475900	Adenylate kinase, nuclear	30	578.551	523.515	0.904873	-0.0434125	FC<2	-0.83167161757	#VALUE!	#VALUE!	#VALUE!	0.00147169
Ld1S_220246100	Kinesin family member. Cytoskeleton	22	6675.8	6285.45	0.941528	-0.0261668	FC<2	0.90100967211	#VALUE!	#VALUE!	#VALUE!	0.00148199
Ld1S_200206300	hypothetical protein	20	842.612	1057.94	1.25554	0.0988319	LP>EP	-1.4138549577	#VALUE!	#VALUE!	#VALUE!	0.00149578
Ld1S_250319900	parkin co-regulated protein, putative	25	923.297	947.78	1.02652	0.011366	FC<2	0.9379214541	#VALUE!	#VALUE!	#VALUE!	0.00149723
Ld1S_170142900	UDP-sugar pyrophosphorylase	17	1806.25	1692.7	0.937133	-0.0281989	FC<2	0.57977871161	#VALUE!	#VALUE!	#VALUE!	0.00149897
Ld1S_090874000	ATG8/AUT7/APG8/PAZ2, putative	9	485.029	404.633	0.834246	-0.0787061	EP>LP	1.297912686	#VALUE!	#VALUE!	#VALUE!	0.00150026
Ld1S_260332900	glucosidase II beta subunit-like protein, putative	26	1015.9	1271.7	1.2518	0.0975344	FC<2	-0.7212520943	#VALUE!	#VALUE!	#VALUE!	0.00150741
Ld1S_340618300	ribosomal protein S25	34	461.19	378.458	0.820611	-0.0858629	FC<2	-0.64065473798	#VALUE!	#VALUE!	#VALUE!	0.00151084
Ld1S_050818800	CPSF A subunit region, putative	5	6545.6	8115.57	1.23985	0.0933696	FC<2	-0.67900358614	#VALUE!	#VALUE!	#VALUE!	0.00151277
Ld1S_340638000	protein kinase, putative	34	1043.41	1063.39	1.01915	0.008238	FC<2	0.56940596193	#VALUE!	#VALUE!	#VALUE!	0.00151919
Ld1S_340626500	myosin IB heavy chain, putative	34	3832.56	3828.2	0.998864	-0.000493518	FC<2	0.82604161658	#VALUE!	#VALUE!	#VALUE!	0.00155674
Ld1S_350712800	glyceraldehyde-3-phosphate dehydrogenase-like protein	35	896.708	934.692	1.04236	0.0180176	FC<2	0.67835277117	#VALUE!	#VALUE!	#VALUE!	0.00156799
Ld1S_060831100	Domain of unknown function (DUF1768), putative	6	584.969	547.509	0.935963	-0.0287413	FC<2	0.86208681798	#VALUE!	#VALUE!	#VALUE!	0.00159213
Ld1S_330604300	ras-like small GTPases, putative	33	1694.39	2279.47	1.3453	0.12882	LP>EP	-1.1775587479	#VALUE!	#VALUE!	#VALUE!	0.00161237
Ld1S_360745700	hypothetical protein	36	996.648	911.788	0.914855	-0.0386476	FC<2	0.9726875821	#VALUE!	#VALUE!	#VALUE!	0.00162828
Ld1S_320534000	hypothetical protein	32	2054.73	2140.96	1.04197	0.0178541	FC<2	-0.98901027736	#VALUE!	#VALUE!	#VALUE!	0.00164404
Ld1S_140079200	von Willebrand factor type A domain containing protein, putative	14	2124.41	1998.08	0.940535	-0.0266249	EP>LP	1.0395772013	#VALUE!	#VALUE!	#VALUE!	0.00165653
Ld1S_300487700	Lsm5p, putative	30	444.686	374.095	0.841256	-0.075072	FC<2	0.66824075029	#VALUE!	#VALUE!	#VALUE!	0.00165885
Ld1S_140088200	dynein heavy chain (pseudogene), putative;Inner arm dynein 5-1;dynein heavy chain, putative;dynein heavy chain, cytosolic, putative	14	10749.5	10223.8	0.951097	-0.0217752	FC<2	0.61640697922	#VALUE!	#VALUE!	#VALUE!	0.00166239
Ld1S_280380700	pantothenate kinase subunit, putative	28	3424.54	3666.79	1.07074	0.0296828	FC<2	-0.90377856663	#VALUE!	#VALUE!	#VALUE!	0.00166943
Ld1S_160127400	WD domain, G-beta repeat, putative	16	3056.88	2949.13	0.964754	-0.0155833	FC<2	0.89730973148	#VALUE!	#VALUE!	#VALUE!	0.00169857
Ld1S_250302500	hypothetical protein	25	1068.16	1018.67	0.953667	-0.0206034	EP>LP	1.0528046416	#VALUE!	#VALUE!	#VALUE!	0.00171327
Ld1S_110039600	EF hand family protein. Function unknown	11	2832.24	2541.23	0.89725	-0.0470863	FC<2	0.62267312387	#VALUE!	#VALUE!	#VALUE!	0.00171586
Ld1S_070847100	paraflagellar rod protein, putative	7	2258.27	2183.49	0.966886	-0.0146247	EP>LP	1.4056150219	#VALUE!	#VALUE!	#VALUE!	0.00173249
Ld1S_310508600	amidohydrolase, putative	31	3125.64	2948.04	0.94318	-0.0254053	FC<2	0.84397977574	#VALUE!	#VALUE!	#VALUE!	0.00174398
Ld1S_100030000	Protein of unknown function (DUF1861), putative	10	750.007	777.638	1.03684	0.0157119	FC<2	0.59267414878	#VALUE!	#VALUE!	#VALUE!	0.00174568
Ld1S_310499700	Calpain-like protein 2	31	4588.98	4676.73	1.01912	0.00822634	EP>LP	1.0132207614	#VALUE!	#VALUE!	#VALUE!	0.00176915
Ld1S_100028000	Tumour suppressor, Mitostatin, putative	10	1356.06	1358.96	1.00213	0.000925516	FC<2	0.84713281877	#VALUE!	#VALUE!	#VALUE!	0.00177049
Ld1S_350716000	hypothetical protein	35	498.782	514.79	1.03209	0.0137187	FC<2	0.85451436228	#VALUE!	#VALUE!	#VALUE!	0.00178792
Ld1S_330600600	hypothetical protein	33	1417.5	1963.18	1.38496	0.141439	LP>EP	-1.0056501752	#VALUE!	#VALUE!	#VALUE!	0.00179015
Ld1S_090888500	Bacterial trigger factor protein (TF) C-terminus, putative	9	503.367	502.792	0.998859	-0.000495772	FC<2	-0.71831324969	#VALUE!	#VALUE!	#VALUE!	0.00179931
Ld1S_110033000	hypothetical protein	11	1591.7	1757.05	1.10388	0.0429215	EP>LP	1.1085056343	#VALUE!	#VALUE!	#VALUE!	0.00180066
Ld1S_220245500	MORN repeat, putative	22	1181.86	1100.47	0.931138	-0.0309861	FC<2	0.55445632181	#VALUE!	#VALUE!	#VALUE!	0.00181049
Ld1S_350685000	NADH dehydrogenase (Ubiquinone) 1 alpha subcomplex. Energy production and conversion	35	1070.92	1009.95	0.94307	-0.0254562	EP>LP	1.9505429094	#VALUE!	#VALUE!	#VALUE!	0.00181763
Ld1S_320538000	ATP- dependent RNA helicase, putative	32	1507.35	1566.18	1.03903	0.0166283	FC<2	-0.77946332581	#VALUE!	#VALUE!	#VALUE!	0.00185006
Ld1S_210213300	methyltransferase-like protein	21	2750.64	2668.84	0.970261	-0.0131116	FC<2	-0.82068827693	#VALUE!	#VALUE!	#VALUE!	0.00185529
Ld1S_340648700	Nucleoside diphosphate kinase 3	34	911.378	943.418	1.03515	0.0150054	FC<2	0.75857598	#VALUE!	#VALUE!	#VALUE!	0.00185696
Ld1S_060829900	histone H4	6	407.094	436.262	1.07165	0.0300527	FC<2	0.58349072423	#VALUE!	#VALUE!	#VALUE!	0.0018711
Ld1S_130072100	XPA-interacting protein, putative	13	922.381	865.981	0.938854	-0.0274018	LP>EP	-1.1043005801	#VALUE!	#VALUE!	#VALUE!	0.00187743
Ld1S_290430700	glutamamyl carboxypeptidase, putative	29	1080.08	1110.29	1.02796	0.0119781	FC<2	0.74670803496	#VALUE!	#VALUE!	#VALUE!	0.00192424
Ld1S_360730000	40S ribosomal protein S10, putative (fragment);40S ribosomal protein S10, putative	36	598.722	547.509	0.914463	-0.0388338	FC<2	-0.53838088916	#VALUE!	#VALUE!	#VALUE!	0.0019317
Ld1S_240272700	hypothetical protein	24	817.856	814.72	0.996165	-0.00166861	FC<2	0.69743420764	#VALUE!	#VALUE!	#VALUE!	0.00195174
Ld1S_330578000	WD domain, G-beta repeat, putative	33	1308.39	1952.27	1.49212	0.173805	FC<2	-0.88765020904	#VALUE!	#VALUE!	#VALUE!	0.00196655
Ld1S_170133000	histone H2A variant Z	17	576.717	584.592	1.01365	0.00588979	FC<2	0.73800375364	#VALUE!	#VALUE!	#VALUE!	0.00198633
Ld1S_340614200	Cleft lip and palate transmembrane protein 1 (CLPTM1), putative	34	1452.34	1510.56	1.04009	0.0170702	FC<2	-0.57326548511	#VALUE!	#VALUE!	#VALUE!	0.0019979
Ld1S_230269800	Tumour suppressor, Mitostatin, putative	23	1492.68	2103.88	1.40946	0.149053	FC<2	0.79325771896	#VALUE!	#VALUE!	#VALUE!	0.00200574
Ld1S_350714000	Family with sequence similarity 184, member A. Function unknown	35	2694.71	2722.28	1.01023	0.00442064	FC<2	0.84355127764	#VALUE!	#VALUE!	#VALUE!	0.00201897
Ld1S_210213100	hypothetical protein	21	835.277	751.462	0.899656	-0.0459235	FC<2	-0.97377822391	#VALUE!	#VALUE!	#VALUE!	0.00203137
Ld1S_360745000	tyrosine aminotransferase	36	1158.02	1078.66	0.931469	-0.0308314	FC<2	0.7259245464	#VALUE!	#VALUE!	#VALUE!	0.00203931
Ld1S_290416700	In the hair cortex, hair keratin intermediate filaments are embedded in an interfilamentous matrix, consisting of hair keratin-associated proteins (KRTAP), which are essential for the formation of a rigid and resistant hair shaft through their extensive d	29	3530.9	3378.85	0.956937	-0.0191165	FC<2	0.91334767511	#VALUE!	#VALUE!	#VALUE!	0.00204888
Ld1S_180159900	Hypothetical protein, conserved. Function unknown	18	3976.51	3709.32	0.932809	-0.0302071	FC<2	0.93466079858	#VALUE!	#VALUE!	#VALUE!	0.00212377
Ld1S_330600100	calpain protease-like protein	33	4081.95	5371.48	1.31591	0.119227	FC<2	-0.61723316523	#VALUE!	#VALUE!	#VALUE!	0.00215341
Ld1S_280385600	dynein heavy chain (pseudogene), putative;Inner arm dynein 5-1;dynein heavy chain, putative;dynein heavy chain, cytosolic, putative	28	10523	10234.7	0.972602	-0.0120647	EP>LP	1.0919925691	#VALUE!	#VALUE!	#VALUE!	0.00216454
Ld1S_290430000	major facilitator superfamily, putative	29	1340.48	1212.81	0.904759	-0.0434669	FC<2	0.70503645298	#VALUE!	#VALUE!	#VALUE!	0.00217219
Ld1S_160123400	cyclophilin, putative	16	1120.43	1023.04	0.913077	-0.0394927	FC<2	0.79957905492	#VALUE!	#VALUE!	#VALUE!	0.00218904
Ld1S_350665200	2-oxoisovalerate dehydrogenase beta subunit, mitochondrial precursor, putative	35	1023.24	917.242	0.896412	-0.0474926	FC<2	-0.58128469272	#VALUE!	#VALUE!	#VALUE!	0.00218963
Ld1S_260345800	hypothetical protein	26	2486.58	3022.21	1.21541	0.0847225	FC<2	0.81050103096	#VALUE!	#VALUE!	#VALUE!	0.0021916
Ld1S_300455000	cyclophilin, putative	30	728.002	707.836	0.972299	-0.0122002	EP>LP	1.062928622	#VALUE!	#VALUE!	#VALUE!	0.0022045
Ld1S_100018200	dihydroxyacetone kinase 1-like protein	10	1617.38	1544.37	0.954861	-0.0200597	FC<2	0.66833595924	#VALUE!	#VALUE!	#VALUE!	0.00224138
Ld1S_220249300	chromosome X open reading frame 22. Function unknown	22	7590.84	7175.43	0.945274	-0.0244423	FC<2	0.87104679487	#VALUE!	#VALUE!	#VALUE!	0.00224233
Ld1S_210218500	dynein arm light chain, putative	21	849.947	849.621	0.999616	-0.000166629	FC<2	0.60972839663	#VALUE!	#VALUE!	#VALUE!	0.0022563
Ld1S_310530100	hypothetical protein	31	8924.9	8768.87	0.982518	-0.00765965	FC<2	0.80666743301	#VALUE!	#VALUE!	#VALUE!	0.00226277
Ld1S_100018700	4F5 protein family/Zinc-binding, putative	10	348.414	364.279	1.04553	0.0193385	FC<2	0.62085155949	#VALUE!	#VALUE!	#VALUE!	0.00228888
Ld1S_270359700	Repeat of unknown function (DUF1126)/EF-hand domain pair, putative	27	1920.86	2128.96	1.10834	0.0446714	FC<2	0.59962781326	#VALUE!	#VALUE!	#VALUE!	0.00230474
Ld1S_190169300	hypothetical protein	19	3382.37	3364.67	0.994769	-0.00227784	FC<2	0.77241643644	#VALUE!	#VALUE!	#VALUE!	0.00231657
Ld1S_210227600	Vps51/Vps67, putative	21	3108.22	2864.06	0.921448	-0.0355293	FC<2	0.68111699923	#VALUE!	#VALUE!	#VALUE!	0.00234192
Ld1S_180157700	protein kinase A catalytic subunit 3	18	944.386	903.063	0.956244	-0.0194312	FC<2	0.58051157059	#VALUE!	#VALUE!	#VALUE!	0.00235885
Ld1S_290432600	paraflagellar rod protein 1D, putative	29	1578.87	1409.13	0.892493	-0.049395	EP>LP	1.5369994924	#VALUE!	#VALUE!	#VALUE!	0.00236189
Ld1S_240284900	peptidyl-prolyl cis-trans isomerase-like protein	24	734.42	742.737	1.01132	0.00489024	EP>LP	1.1989410706	#VALUE!	#VALUE!	#VALUE!	0.00237809
Ld1S_050822300	surface antigen-like protein	5	965.474	1200.81	1.24375	0.0947346	EP>LP	1.2330272545	#VALUE!	#VALUE!	#VALUE!	0.00239608
Ld1S_330601400	hypothetical protein	33	2866.16	3641.7	1.27058	0.104003	FC<2	-0.64442149252	#VALUE!	#VALUE!	#VALUE!	0.00240771
Ld1S_140080200	bromodomain containing. Transcription	14	2592.02	2673.2	1.03132	0.0133932	FC<2	-0.78854585208	#VALUE!	#VALUE!	#VALUE!	0.00244006
Ld1S_120057500	hypothetical protein	12	2467.32	3241.43	1.31374	0.118511	FC<2	-0.73563833217	#VALUE!	#VALUE!	#VALUE!	0.0024436
Ld1S_340652400	cytochrome p450-like protein	34	1470.67	1524.74	1.03676	0.0156785	FC<2	-0.60444335792	#VALUE!	#VALUE!	#VALUE!	0.00246011
Ld1S_200204000	paralyzed flagella protein 16	20	1882.35	1884.65	1.00122	0.000530436	FC<2	0.78714879736	#VALUE!	#VALUE!	#VALUE!	0.00246459
Ld1S_240293100	BolA-like protein, putative	24	320.908	326.106	1.0162	0.00697879	FC<2	-0.56816559514	#VALUE!	#VALUE!	#VALUE!	0.002499
Ld1S_310512900	hypothetical protein	31	8547.15	7797.1	0.912246	-0.0398882	FC<2	-0.67430556329	#VALUE!	#VALUE!	#VALUE!	0.00250574
Ld1S_120056400_pseudogene	protein, conserved. Source GeneDB. Function unknown	12	5107.93	6192.75	1.21238	0.0836379	EP>LP	1.2665969064	#VALUE!	#VALUE!	#VALUE!	0.00251451
Ld1S_090872300	RNA-binding protein 5-like protein	9	815.106	864.89	1.06108	0.0257471	FC<2	0.71636017377	#VALUE!	#VALUE!	#VALUE!	0.00251535
Ld1S_140090200	hypothetical protein	14	2467.32	2323.1	0.941546	-0.0261584	EP>LP	1.5042026512	#VALUE!	#VALUE!	#VALUE!	0.0025192
Ld1S_290424100	hypothetical protein	29	1908.94	1847.57	0.967851	-0.0141917	FC<2	0.6669300718	#VALUE!	#VALUE!	#VALUE!	0.00252718
Ld1S_360724300_pseudogene	dihydrouridine synthase domain protein-like protein	36	1235.04	1136.46	0.920186	-0.0361242	FC<2	-0.81655633821	#VALUE!	#VALUE!	#VALUE!	0.00256888
Ld1S_290442800	3',5'-cyclic nucleotide phosphodiesterase, putative	29	2708.46	2740.82	1.01195	0.00515764	FC<2	0.54694416672	#VALUE!	#VALUE!	#VALUE!	0.00257266
Ld1S_300481100	ADP-ribosylation factor-like protein	30	515.286	525.696	1.0202	0.00868637	FC<2	0.55535388955	#VALUE!	#VALUE!	#VALUE!	0.00258855
Ld1S_280404000	glycosomal membrane protein-like protein	28	753.675	734.012	0.97391	-0.0114811	LP>EP	-1.5270039266	#VALUE!	#VALUE!	#VALUE!	0.00259979
Ld1S_230253200	tryptophanyl-tRNA synthetase, putative	23	1278.13	1802.85	1.41054	0.149386	FC<2	-0.63235352682	#VALUE!	#VALUE!	#VALUE!	0.00262606
Ld1S_330575600	WD domain, G-beta repeat, putative	33	1022.32	1645.8	1.60987	0.20679	FC<2	-0.68893514668	#VALUE!	#VALUE!	#VALUE!	0.00263155
Ld1S_180151900	hypothetical protein	18	1341.39	1292.43	0.963495	-0.0161503	FC<2	-0.70499590934	#VALUE!	#VALUE!	#VALUE!	0.0026813
Ld1S_340642500	Coiled-coil domain containing 146. Function unknown	34	2696.54	2837.89	1.05242	0.0221879	FC<2	0.66536441889	#VALUE!	#VALUE!	#VALUE!	0.00270231
Ld1S_100016900_pseudogene	hypothetical protein	10	5962.47	5838.28	0.979172	-0.00914086	FC<2	0.90229605446	#VALUE!	#VALUE!	#VALUE!	0.00271611
Ld1S_310529400	Repressor of differentiation kinase 2, putative	31	2458.15	2532.5	1.03025	0.012941	FC<2	0.73688342799	#VALUE!	#VALUE!	#VALUE!	0.00274481
Ld1S_090877300	hypothetical protein	9	2157.42	2126.78	0.985799	-0.00621167	FC<2	-0.75178796189	#VALUE!	#VALUE!	#VALUE!	0.00276954
Ld1S_260343400	hypothetical protein	26	2267.44	2830.25	1.24821	0.0962889	LP>EP	-1.1687171154	#VALUE!	#VALUE!	#VALUE!	0.00277652
Ld1S_060832200	calcium-dependent protein kinase. Signal transduction mechanisms	6	636.314	748.19	1.17582	0.0703403	FC<2	0.77921598556	#VALUE!	#VALUE!	#VALUE!	0.00280249
Ld1S_010010100	fatty acyl CoA synthetase 2, putative;long chain fatty acid CoA ligase, putative;fatty acyl CoA syntetase 1, putative;long chain fatty Acyl CoA synthetase, putative	1	1893.36	2834.62	1.49714	0.175262	FC<2	0.69101857578	#VALUE!	#VALUE!	#VALUE!	0.00282437
Ld1S_090871500	hypothetical protein	9	419.931	428.628	1.02071	0.00890272	FC<2	-0.75333034781	#VALUE!	#VALUE!	#VALUE!	0.00283622
Ld1S_250317700_pseudogene	hypothetical protein	25	3420.88	3455.2	1.01003	0.00433557	FC<2	0.66592631355	#VALUE!	#VALUE!	#VALUE!	0.00284199
Ld1S_210225400	Tetratricopeptide repeat, putative	21	3291.6	3104.01	0.94301	-0.0254839	FC<2	0.6661237775	#VALUE!	#VALUE!	#VALUE!	0.00287706
Ld1S_310519600	Hypothetical protein, conserved. Function unknown	31	4062.69	3916.55	0.964027	-0.0159107	FC<2	-0.96664000408	#VALUE!	#VALUE!	#VALUE!	0.00292985
Ld1S_290425200	Ankyrin repeats (3 copies), putative	29	1047.08	1090.66	1.04162	0.0177095	FC<2	0.65033092725	#VALUE!	#VALUE!	#VALUE!	0.00293556
Ld1S_330601300	HIT zinc finger, putative	33	878.37	1115.74	1.27024	0.103886	FC<2	-0.53191019378	#VALUE!	#VALUE!	#VALUE!	0.00293672
Ld1S_280407000	R3H domain containing protein, putative	28	1843.84	1733.05	0.939913	-0.0269125	FC<2	-0.5646816283	#VALUE!	#VALUE!	#VALUE!	0.00295527
Ld1S_260337100	DnaJ domain containing protein, putative	26	1651.3	2215.12	1.34144	0.127572	FC<2	-0.66849694645	#VALUE!	#VALUE!	#VALUE!	0.00296405
Ld1S_350680200	hypothetical protein	35	1972.21	1882.47	0.9545	-0.020224	FC<2	0.65853385575	#VALUE!	#VALUE!	#VALUE!	0.00299376
Ld1S_170135000_pseudogene	Phenazine biosynthesis-like protein, putative	17	1441.33	1511.65	1.04878	0.0206863	FC<2	0.85540766969	#VALUE!	#VALUE!	#VALUE!	0.00303466
Ld1S_340622600	flagellar attachment zone protein, putative	34	4422.11	4579.66	1.03563	0.0152043	FC<2	0.66094916506	#VALUE!	#VALUE!	#VALUE!	0.00305907
Ld1S_310498000	TPR/MLP1/MLP2-like protein, putative	31	4279.08	4158.67	0.971862	-0.0123953	EP>LP	1.4264305916	#VALUE!	#VALUE!	#VALUE!	0.00306498
Ld1S_330611900	Holliday-junction resolvase-like of SPT6/SH2 domain containing protein, putative	33	3860.06	5524.17	1.43111	0.155673	FC<2	-0.51483216112	#VALUE!	#VALUE!	#VALUE!	0.0030691
Ld1S_150107600	hypothetical protein	15	1011.32	1019.76	1.00835	0.00361175	FC<2	-0.73358515259	#VALUE!	#VALUE!	#VALUE!	0.00308594
Ld1S_220247200	fk506-binding protein 1-like protein	22	408.011	369.732	0.906182	-0.0427847	FC<2	0.53114033076	#VALUE!	#VALUE!	#VALUE!	0.0030905
Ld1S_360775000	Domain of unknown function (DUF4496), putative	36	678.491	619.493	0.913045	-0.0395077	EP>LP	1.043894664	#VALUE!	#VALUE!	#VALUE!	0.00310109
Ld1S_330577600	thiol-dependent reductase 1	33	1174.52	1691.61	1.44025	0.158438	FC<2	-0.55032041474	#VALUE!	#VALUE!	#VALUE!	0.00310297
Ld1S_340615900	Antimony resistance marker of 58 kDa	34	1372.57	1193.18	0.869303	-0.0608288	FC<2	0.73723953334	#VALUE!	#VALUE!	#VALUE!	0.00313393
Ld1S_360732900_pseudogene	hypothetical protein	36	884.789	790.726	0.893689	-0.0488137	FC<2	0.51040901715	#VALUE!	#VALUE!	#VALUE!	0.00313918
Ld1S_350715600	polyadenylate-binding protein 1, putative	35	1612.79	1538.92	0.954194	-0.0203632	FC<2	-0.49838945475	#VALUE!	#VALUE!	#VALUE!	0.003166
Ld1S_310503500	C2 domain containing protein, putative	31	1428.5	1351.32	0.945975	-0.0241205	FC<2	-0.53682049383	#VALUE!	#VALUE!	#VALUE!	0.00320294
Ld1S_320532200	nuclear segregation protein, putative	32	1549.53	1849.75	1.19375	0.0769148	FC<2	-0.60652614083	#VALUE!	#VALUE!	#VALUE!	0.00322277
Ld1S_210219300_pseudogene	hypothetical protein	21	1079.17	969.593	0.898465	-0.0464991	FC<2	-0.67974258668	#VALUE!	#VALUE!	#VALUE!	0.00327086
Ld1S_330611000	hypothetical protein	33	3022.03	4153.22	1.37431	0.138085	EP>LP	1.0654613776	#VALUE!	#VALUE!	#VALUE!	0.00327227
Ld1S_340618800	calcium channel protein, putative	34	6563.94	6289.81	0.958238	-0.0185268	FC<2	0.96872155414	#VALUE!	#VALUE!	#VALUE!	0.00327597
Ld1S_110040500	Leucine Rich repeat, putative	11	2530.59	2421.26	0.956796	-0.0191805	FC<2	0.85981076103	#VALUE!	#VALUE!	#VALUE!	0.00329578
Ld1S_050813700	protein kinase, putative	5	2456.32	3117.1	1.26901	0.103465	FC<2	-0.71509206025	#VALUE!	#VALUE!	#VALUE!	0.00330218
Ld1S_300488800	S-adenosylmethionine decarboxylase	30	900.375	899.791	0.999351	-0.000281892	FC<2	-0.5405639725	#VALUE!	#VALUE!	#VALUE!	0.00334267
Ld1S_250313000	protein kinase, putative	25	2159.25	2125.69	0.984457	-0.00680343	FC<2	0.57509656438	#VALUE!	#VALUE!	#VALUE!	0.00339841
Ld1S_360722500	Mutt-Nudix-related hydrolase 5, putative	36	819.69	754.734	0.920755	-0.0358558	FC<2	0.68131853663	#VALUE!	#VALUE!	#VALUE!	0.00340616
Ld1S_350700100	hypothetical protein	35	1198.36	1249.89	1.043	0.0182847	FC<2	0.96527764529	#VALUE!	#VALUE!	#VALUE!	0.00341265
Ld1S_360766000	paraflagellar rod component, putative	36	2868.92	2965.49	1.03366	0.0143793	EP>LP	2.1611846894	#VALUE!	#VALUE!	#VALUE!	0.00341725
Ld1S_300490900	MORN repeat-containing protein 1	30	950.804	944.508	0.993379	-0.00288522	FC<2	0.58691286377	#VALUE!	#VALUE!	#VALUE!	0.00346239
Ld1S_360752200	bromodomain factor 2 protein, putative	36	644.566	627.127	0.972945	-0.0119118	FC<2	0.77250334353	#VALUE!	#VALUE!	#VALUE!	0.00346748
Ld1S_360735700	serine/threonine protein kinase, putative	36	1348.73	782	0.579805	-0.236718	FC<2	0.63506534048	#VALUE!	#VALUE!	#VALUE!	0.00352102
Ld1S_330578700	ATP-binding cassette sub-family F member 1, putative	33	1845.68	2756.09	1.49327	0.174137	FC<2	-0.66979551891	#VALUE!	#VALUE!	#VALUE!	0.00357316
Ld1S_030446100	hypothetical protein	3	494.198	508.246	1.02843	0.0121728	FC<2	0.59183305954	#VALUE!	#VALUE!	#VALUE!	0.00358195
Ld1S_320542400	calpain-like cysteine peptidase, putative	32	4991.49	4937.4	0.989163	-0.00473197	FC<2	0.62442111499	#VALUE!	#VALUE!	#VALUE!	0.00361873
Ld1S_340653000	hypothetical protein	34	1820.92	1800.67	0.98888	-0.00485652	FC<2	0.84097974334	#VALUE!	#VALUE!	#VALUE!	0.00362071
Ld1S_040805200	hypothetical protein	4	1062.66	1086.29	1.02224	0.00955155	FC<2	0.73881733462	#VALUE!	#VALUE!	#VALUE!	0.00363933
Ld1S_110045700	Flagellar-associated PapD-like, putative	11	4406.52	4308.09	0.977663	-0.00981102	FC<2	0.70940500842	#VALUE!	#VALUE!	#VALUE!	0.00363985
Ld1S_330582400	hypothetical protein	33	5693.82	8034.86	1.41115	0.149575	FC<2	-0.64661814721	#VALUE!	#VALUE!	#VALUE!	0.00368416
Ld1S_300462000	40S ribosomal protein S30, putative	30	329.16	234.491	0.712393	-0.14728	LP>EP	-1.2506523067	#VALUE!	#VALUE!	#VALUE!	0.00370091
Ld1S_340637900	hypothetical protein	34	4432.19	4361.53	0.984057	-0.00697959	FC<2	0.74711373351	#VALUE!	#VALUE!	#VALUE!	0.00370718
Ld1S_250297600	elongation factor, putative	25	1580.7	1578.18	0.998405	-0.000693083	FC<2	-0.50177450798	#VALUE!	#VALUE!	#VALUE!	0.0037326
Ld1S_150107300	actin-like protein, putative	15	1436.75	1389.5	0.96711	-0.0145239	FC<2	0.65418184458	#VALUE!	#VALUE!	#VALUE!	0.00374707
Ld1S_300456900	ribosomal RNA adenine dimethylase family protein, putative	30	1030.57	1101.56	1.06888	0.0289307	FC<2	-0.49072888992	#VALUE!	#VALUE!	#VALUE!	0.00375557
Ld1S_140078600	Domain of unknown function (DUF4201), putative	14	1325.81	1334.96	1.00691	0.00298877	FC<2	0.83577765527	#VALUE!	#VALUE!	#VALUE!	0.00375662
Ld1S_240273900	Dynein intermediate chain 1, axonemal	24	1852.1	1781.04	0.961635	-0.0169895	FC<2	0.8992544283	#VALUE!	#VALUE!	#VALUE!	0.00376525
Ld1S_180156700	UDP-glucose pyrophosphorylase	18	1381.74	1273.89	0.921945	-0.0352948	FC<2	0.45940436651	#VALUE!	#VALUE!	#VALUE!	0.00377691
Ld1S_190179200	cation transporter, putative	19	1692.56	1707.97	1.0091	0.00393571	FC<2	0.71611669142	#VALUE!	#VALUE!	#VALUE!	0.00381628
Ld1S_290441700	serine/threonine-protein kinase, putative	29	1247.87	1242.26	0.9955	-0.00195875	FC<2	0.50443322941	#VALUE!	#VALUE!	#VALUE!	0.00383522
Ld1S_330576100	hypothetical protein	33	1046.16	1560.73	1.49187	0.17373	FC<2	0.63547835785	#VALUE!	#VALUE!	#VALUE!	0.0038656
Ld1S_350708900	hypothetical protein	35	924.214	942.327	1.0196	0.00842886	EP>LP	1.3069850894	#VALUE!	#VALUE!	#VALUE!	0.00386591
Ld1S_320542300	ubiquitin-conjugating enzyme protein, putative	32	804.103	814.72	1.0132	0.00569666	FC<2	-0.63450737035	#VALUE!	#VALUE!	#VALUE!	0.00387871
Ld1S_320554700_pseudogene	importin. Intracellular trafficking, secretion, and vesicular transport;Nuclear structure	32	2910.17	2858.61	0.982281	-0.00776425	FC<2	-0.5877584983	#VALUE!	#VALUE!	#VALUE!	0.00388564
Ld1S_180152800	Dpy-30 motif containing protein, putative	18	518.037	545.328	1.05268	0.0222972	FC<2	0.72598555125	#VALUE!	#VALUE!	#VALUE!	0.00395948
Ld1S_320542200	Staphylococcal nuclease homologue/Tudor domain containing protein, putative	32	2372.88	2358	0.993727	-0.00273294	FC<2	-0.60147271855	#VALUE!	#VALUE!	#VALUE!	0.00396131
Ld1S_330605300	Radial spokehead-like protein, putative	33	973.726	1291.34	1.32618	0.122603	FC<2	0.84862865144	#VALUE!	#VALUE!	#VALUE!	0.00396643
Ld1S_070853300	hypothetical protein	7	6357.64	6229.83	0.979896	-0.00881999	FC<2	0.66689828604	#VALUE!	#VALUE!	#VALUE!	0.0039695
Ld1S_190169000	hypothetical protein	19	1631.13	1592.36	0.976231	-0.0104474	EP>LP	1.7337779227	#VALUE!	#VALUE!	#VALUE!	0.00397234
Ld1S_100026700	Domain of Unknown Function (DUF1042), putative	10	3275.09	3268.7	0.998047	-0.00084906	FC<2	0.6131685606	#VALUE!	#VALUE!	#VALUE!	0.0039961
Ld1S_320565900	Serine hydrolase (FSH1)/50S ribosome-binding GTPase/GTPase of unknown function C-terminal, putative	32	2820.32	2654.66	0.941261	-0.0262901	FC<2	-0.99362488478	#VALUE!	#VALUE!	#VALUE!	0.0039981
Ld1S_060830200	39S mitochondrial ribosomal protein L46, putative	6	800.436	834.352	1.04237	0.0180228	FC<2	-0.59452535386	#VALUE!	#VALUE!	#VALUE!	0.00401751
Ld1S_360739900	T-lymphocyte triggering factor, putative	36	1183.69	1279.34	1.08081	0.0337474	FC<2	0.97517624722	#VALUE!	#VALUE!	#VALUE!	0.00403583
Ld1S_340645800	40S ribosomal protein S19 protein, putative	34	532.707	428.628	0.804622	-0.0944079	FC<2	-0.51294904184	#VALUE!	#VALUE!	#VALUE!	0.00409571
Ld1S_050814400	GTPase, putative	5	1963.96	2552.14	1.29949	0.113772	FC<2	-0.65766082146	#VALUE!	#VALUE!	#VALUE!	0.00410521
Ld1S_280384000	WD repeat domain 75. Function unknown	28	1973.12	1983.9	1.00546	0.00236608	FC<2	-0.5293433123	#VALUE!	#VALUE!	#VALUE!	0.00411719
Ld1S_340614800	PrimPol-like protein 2, putative	34	1859.43	2022.08	1.08747	0.0364174	FC<2	0.78692063569	#VALUE!	#VALUE!	#VALUE!	0.004181
Ld1S_320563800	nucleoside diphosphate kinase b	32	570.299	537.693	0.942827	-0.0255678	FC<2	-0.44677149264	#VALUE!	#VALUE!	#VALUE!	0.00419458
Ld1S_290444300	RNA recognition motif. (a.k.a. RRM, RBD, or RNP domain), putative	29	602.39	696.929	1.15694	0.0633111	FC<2	-0.54235560627	#VALUE!	#VALUE!	#VALUE!	0.00424607
Ld1S_350689800	Nop53 (60S ribosomal biogenesis), putative	35	925.131	886.703	0.958462	-0.018425	FC<2	-0.75151981439	#VALUE!	#VALUE!	#VALUE!	0.00426882
Ld1S_330601600	WD domain, G-beta repeat, putative	33	2493.91	3279.6	1.31504	0.11894	FC<2	-0.4644363958	#VALUE!	#VALUE!	#VALUE!	0.00430808
Ld1S_300462600	co-chaperone, GrpE, putative	30	380.505	439.534	1.15513	0.0626326	FC<2	-0.73548515434	#VALUE!	#VALUE!	#VALUE!	0.00438679
Ld1S_190175100	hypothetical protein	19	3428.21	3140	0.915929	-0.0381382	FC<2	0.66765241034	#VALUE!	#VALUE!	#VALUE!	0.00439475
Ld1S_330609100	hypothetical protein	33	1401.91	1901.01	1.35602	0.132266	FC<2	-0.61144912189	#VALUE!	#VALUE!	#VALUE!	0.00439524
Ld1S_330599200	phosphoribosylpyrophosphate synthetase, putative	33	1076.42	1592.36	1.47931	0.17006	FC<2	-0.54074176788	#VALUE!	#VALUE!	#VALUE!	0.00440563
Ld1S_270378700	dynein heavy chain (pseudogene), putative;Inner arm dynein 5-1;dynein heavy chain, putative;dynein heavy chain, cytosolic, putative	27	10927.4	10800.8	0.988414	-0.00506095	FC<2	0.84822846042	#VALUE!	#VALUE!	#VALUE!	0.00442185
Ld1S_320535600	hypothetical protein	32	1499.1	1454.94	0.970541	-0.0129863	FC<2	0.84564649786	#VALUE!	#VALUE!	#VALUE!	0.00449596
Ld1S_360729600	dynein heavy chain (pseudogene), putative;Inner arm dynein 5-1;dynein heavy chain, putative;dynein heavy chain, cytosolic, putative	36	10238.8	10072.2	0.98373	-0.00712397	FC<2	0.73536470006	#VALUE!	#VALUE!	#VALUE!	0.00449755
Ld1S_150105800	protein kinase, putative	15	8049.28	8155.93	1.01325	0.00571606	FC<2	0.62948863075	#VALUE!	#VALUE!	#VALUE!	0.00451672
Ld1S_130060800	protein kinase A regulatory subunit	13	1261.63	1308.79	1.03738	0.0159385	FC<2	0.70408855668	#VALUE!	#VALUE!	#VALUE!	0.00452994
Ld1S_100021500	zinc-binding dehydrogenase-like protein	10	1293.72	1098.29	0.848942	-0.0711219	FC<2	-0.48118572731	#VALUE!	#VALUE!	#VALUE!	0.00453331
Ld1S_120053700	Protein of unknown function (DUF962), putative	12	383.256	479.889	1.25214	0.097652	FC<2	0.82064912023	#VALUE!	#VALUE!	#VALUE!	0.00456032
Ld1S_330585100	NLI interacting factor-like phosphatase, putative	33	3462.14	4698.55	1.35712	0.132619	FC<2	0.59711547528	#VALUE!	#VALUE!	#VALUE!	0.0045748
Ld1S_050814700	hypothetical protein	5	683.992	856.165	1.25172	0.0975065	FC<2	0.66718810759	#VALUE!	#VALUE!	#VALUE!	0.00457499
Ld1S_160112400	Las1-like, putative	16	972.809	1019.76	1.04827	0.0204719	LP>EP	-1.2126954316	#VALUE!	#VALUE!	#VALUE!	0.00458018
Ld1S_360768500	amino acid transporter, putative	36	1897.94	1881.38	0.991276	-0.0038056	FC<2	0.47837625335	#VALUE!	#VALUE!	#VALUE!	0.00458135
Ld1S_190167200	hypothetical protein	19	1209.36	1199.72	0.992027	-0.00347646	FC<2	0.73740413352	#VALUE!	#VALUE!	#VALUE!	0.00460702
Ld1S_240286200	kinesin, putative	24	8681.93	8442.77	0.972453	-0.0121314	FC<2	0.68956084273	#VALUE!	#VALUE!	#VALUE!	0.0046121
Ld1S_300475200	Zeta toxin, putative	30	13976	13784.8	0.98632	-0.00598209	EP>LP	1.1487347316	#VALUE!	#VALUE!	#VALUE!	0.00462995
Ld1S_340664400	1,2-Dihydroxy-3-keto-5-methylthiopentene dioxygenase, putative	34	633.564	643.487	1.01566	0.00674961	FC<2	0.74381875275	#VALUE!	#VALUE!	#VALUE!	0.00467026
Ld1S_340615000	adenylate kinase 2	34	692.244	770.003	1.11233	0.0462334	FC<2	0.4933275287	#VALUE!	#VALUE!	#VALUE!	0.00467961
Ld1S_280392700	hypothetical protein	28	1180.02	1141.92	0.967707	-0.0142562	FC<2	0.75504975218	#VALUE!	#VALUE!	#VALUE!	0.00468595
Ld1S_260342100	ran binding protein. Intracellular trafficking, secretion, and vesicular transport;Nuclear structure	26	3498.81	4448.79	1.27151	0.104321	FC<2	-0.62550735437	#VALUE!	#VALUE!	#VALUE!	0.00469329
Ld1S_150110200	condensin subunit 1, putative	15	3570.33	3831.47	1.07314	0.0306578	FC<2	0.47936210794	#VALUE!	#VALUE!	#VALUE!	0.00470452
Ld1S_240292600	hypothetical protein	24	1088.34	948.871	0.871855	-0.0595558	FC<2	0.98018465809	#VALUE!	#VALUE!	#VALUE!	0.00471065
Ld1S_170139000	OSM3-like kinesin, putative	17	2448.98	2379.81	0.971754	-0.0124435	EP>LP	1.1006906699	#VALUE!	#VALUE!	#VALUE!	0.00472808
Ld1S_320575000	GIPL galf transferase, putative	32	1776	1676.34	0.943887	-0.0250801	FC<2	-0.55627236718	#VALUE!	#VALUE!	#VALUE!	0.00472864
Ld1S_360767700	ATP-dependent DEAD/H RNA helicase, putative	36	2382.97	2287.11	0.959771	-0.0178322	FC<2	-0.55280815815	#VALUE!	#VALUE!	#VALUE!	0.00474307
Ld1S_320567300	glucosamine-6-phosphate isomerase, putative	32	849.947	791.816	0.931607	-0.0307675	FC<2	-0.49056285599	#VALUE!	#VALUE!	#VALUE!	0.00474391
Ld1S_200196700	rRNA biogenesis protein-like protein	20	2338.96	2402.72	1.02726	0.0116797	FC<2	-0.45489313545	#VALUE!	#VALUE!	#VALUE!	0.00474443
Ld1S_360777300	hypothetical protein	36	2089.57	2118.05	1.01363	0.00588055	EP>LP	1.1796720791	#VALUE!	#VALUE!	#VALUE!	0.00476219
Ld1S_260347000	sec1 family transport protein, putative	26	2002.46	2629.57	1.31317	0.11832	FC<2	-0.4447240464	#VALUE!	#VALUE!	#VALUE!	0.00477094
Ld1S_230258200	MYCBP-associated protein family, putative	23	2869.83	4163.03	1.45062	0.161553	FC<2	0.56444646497	#VALUE!	#VALUE!	#VALUE!	0.0047999
Ld1S_150097500	hypothetical protein	15	2144.58	2075.52	0.967797	-0.0142158	FC<2	0.4510099895	#VALUE!	#VALUE!	#VALUE!	0.00480542
Ld1S_130072600	vacuolar protein sorting 51 homolog (S. cerevisiae). Intracellular trafficking, secretion, and vesicular transport	13	1439.5	1243.35	0.863736	-0.0636192	FC<2	-0.54188714573	#VALUE!	#VALUE!	#VALUE!	0.0048107
Ld1S_260325100	Silent information regulator 2 related protein 1	26	1210.28	1494.2	1.23459	0.0915223	FC<2	-0.61070031976	#VALUE!	#VALUE!	#VALUE!	0.00481333
Ld1S_350711500	hypothetical protein	35	1353.31	1385.13	1.02351	0.010093	FC<2	-0.64351116137	#VALUE!	#VALUE!	#VALUE!	0.00482365
Ld1S_360780600	Cyclin 12, L-type	36	1269.88	1280.43	1.00831	0.00359397	FC<2	0.6832905199	#VALUE!	#VALUE!	#VALUE!	0.00485363
Ld1S_250302000	DnaJ domain containing protein, putative	25	571.216	600.951	1.05206	0.0220392	FC<2	-0.70132090335	#VALUE!	#VALUE!	#VALUE!	0.00490818
Ld1S_100015800	Mitogen-activated protein kinase 10, putative	10	1112.17	1089.57	0.979671	-0.00891967	FC<2	0.52664166143	#VALUE!	#VALUE!	#VALUE!	0.0049125
Ld1S_330584500	WD domain, G-beta repeat, putative	33	1414.74	1956.64	1.38303	0.140832	FC<2	-0.69932325305	#VALUE!	#VALUE!	#VALUE!	0.00491431
Ld1S_330583700	hypothetical protein	33	3964.59	5003.93	1.26216	0.101113	FC<2	-0.52623448568	#VALUE!	#VALUE!	#VALUE!	0.00497403
Ld1S_330584400	60S ribosomal protein L6, putative (fragment)	33	628.979	795.088	1.26409	0.101779	FC<2	-0.53852859707	#VALUE!	#VALUE!	#VALUE!	0.00497927
Ld1S_350684900	40S ribosomal protein S6, putative	35	780.264	755.825	0.968678	-0.0138207	FC<2	-0.42240219581	#VALUE!	#VALUE!	#VALUE!	0.00498775
Ld1S_300482900	ADF-H domain-containing protein	30	1028.74	989.225	0.96159	-0.0170099	FC<2	0.9962235772	#VALUE!	#VALUE!	#VALUE!	0.00500889
Ld1S_070847200	hypothetical protein	7	2760.72	2858.61	1.03546	0.0151319	EP>LP	1.5392520839	#VALUE!	#VALUE!	#VALUE!	0.00503805
Ld1S_340660700	Cancer susceptibility candidate 1. Function unknown	34	1836.51	1701.42	0.926444	-0.0331807	EP>LP	1.0748747482	#VALUE!	#VALUE!	#VALUE!	0.0050738
Ld1S_210211500	Microtubule-binding protein MIP-T3, putative	21	1265.29	1372.05	1.08437	0.0351772	FC<2	0.48383742416	#VALUE!	#VALUE!	#VALUE!	0.00510187
Ld1S_290444600	40S ribosomal protein S19-like protein	29	483.195	479.889	0.993157	-0.00298229	LP>EP	-1.0993725696	#VALUE!	#VALUE!	#VALUE!	0.00512699
Ld1S_340648400	EF-hand domain pair, putative	34	1046.16	1122.29	1.07277	0.0305054	FC<2	0.58751773809	#VALUE!	#VALUE!	#VALUE!	0.00512919
Ld1S_070851600	centrin, putative	7	619.81	653.303	1.05404	0.0228558	FC<2	0.53112132306	#VALUE!	#VALUE!	#VALUE!	0.00524031
Ld1S_140086700	mitochondrial DNA polymerase I protein C	14	4017.77	3806.39	0.94739	-0.0234713	FC<2	-0.48902936586	#VALUE!	#VALUE!	#VALUE!	0.00524383
Ld1S_300469600	WD domain, G-beta repeat, putative	30	1470.67	1633.8	1.11092	0.0456831	FC<2	0.80493580985	#VALUE!	#VALUE!	#VALUE!	0.00529113
Ld1S_320552300	hypothetical protein	32	2322.46	2267.47	0.976326	-0.0104051	FC<2	0.60057270987	#VALUE!	#VALUE!	#VALUE!	0.00529653
Ld1S_070857300	amino acid transporter 19, putative	7	1125.93	1416.76	1.25831	0.0997864	FC<2	0.66244105674	#VALUE!	#VALUE!	#VALUE!	0.00540484
Ld1S_320567400	chaperonin alpha subunit, putative	32	1511.02	1416.76	0.937622	-0.0279724	FC<2	-0.404186123	#VALUE!	#VALUE!	#VALUE!	0.00543624
Ld1S_190176200	hypothetical protein	19	1121.34	1201.9	1.07184	0.0301308	FC<2	0.44894954175	#VALUE!	#VALUE!	#VALUE!	0.00544106
Ld1S_160120400	dynein light chain, putative	16	373.17	406.815	1.09016	0.0374901	FC<2	0.69475632627	#VALUE!	#VALUE!	#VALUE!	0.00545513
Ld1S_080858600	hypothetical protein	8	3062.38	3014.57	0.98439	-0.00683278	FC<2	-0.54444863684	#VALUE!	#VALUE!	#VALUE!	0.00546014
Ld1S_360728700	pre-mRNA splicing factor ATP-dependent RNA helicase, putative	36	2285.78	2360.18	1.03255	0.0139106	FC<2	-0.73796632014	#VALUE!	#VALUE!	#VALUE!	0.00548084
Ld1S_360762800	hypothetical protein	36	632.647	743.827	1.17574	0.0703109	FC<2	0.77424153243	#VALUE!	#VALUE!	#VALUE!	0.00553589
Ld1S_100029700	Protein of unknown function (DUF1861), putative	10	853.615	808.176	0.946769	-0.0237558	FC<2	0.51472035773	#VALUE!	#VALUE!	#VALUE!	0.00554202
Ld1S_330582700	hypothetical protein	33	1645.8	2169.31	1.31809	0.119946	FC<2	-0.70888022391	#VALUE!	#VALUE!	#VALUE!	0.00554789
Ld1S_330595600_pseudogene	succinyl-diaminopimelate desuccinylase-like protein;cytosolic nonspecific dipeptidase, putative	33	1376.24	1843.21	1.33931	0.126882	FC<2	-0.52413393589	#VALUE!	#VALUE!	#VALUE!	0.00558151
Ld1S_310528000_pseudogene	hypothetical protein	31	3224.66	3283.97	1.01839	0.00791403	FC<2	0.82573207138	#VALUE!	#VALUE!	#VALUE!	0.00565691
Ld1S_260329400	Chaperonin 10, putative	26	419.931	472.254	1.1246	0.0509981	FC<2	-0.69192177919	#VALUE!	#VALUE!	#VALUE!	0.00584284
Ld1S_190167100	intraflagellar transport protein 80, putative	19	1527.52	1497.47	0.980328	-0.00862881	FC<2	0.49440438648	#VALUE!	#VALUE!	#VALUE!	0.0058646
Ld1S_320569800	protein, conserved. Source GeneDB. Function unknown	32	870.118	904.154	1.03912	0.016664	FC<2	-0.65816410104	#VALUE!	#VALUE!	#VALUE!	0.00590463
Ld1S_080869400	hypothetical protein	8	1070.92	1100.47	1.0276	0.011824	FC<2	-0.66127310402	#VALUE!	#VALUE!	#VALUE!	0.0059054
Ld1S_260331400	hypothetical protein	26	905.877	1184.45	1.30752	0.116449	FC<2	-0.84762516537	#VALUE!	#VALUE!	#VALUE!	0.00594732
Ld1S_330593200	mitogen activated protein kinase, putative	33	1070	1459.3	1.36383	0.134761	FC<2	-0.60945065325	#VALUE!	#VALUE!	#VALUE!	0.00595051
Ld1S_110036100	tetratricopeptide repeat (TPR) protein	11	1190.11	1089.57	0.915517	-0.0383336	FC<2	0.59000710125	#VALUE!	#VALUE!	#VALUE!	0.0059819
Ld1S_140081000	Iguana/Dzip1-like DAZ-interacting protein N-terminal, putative	14	2227.1	1962.09	0.881007	-0.0550207	FC<2	0.91041461566	#VALUE!	#VALUE!	#VALUE!	0.00611981
Ld1S_300494300	Component of motile flagella protein 46	30	1342.31	1386.22	1.03271	0.0139801	FC<2	0.84850619226	#VALUE!	#VALUE!	#VALUE!	0.00612584
Ld1S_170134700	hypothetical protein	17	4157.13	4119.41	0.990926	-0.00395888	FC<2	-0.45433257007	#VALUE!	#VALUE!	#VALUE!	0.00612661
Ld1S_040806700	60S ribosomal protein L10, putative	4	631.73	630.399	0.997894	-0.000915736	FC<2	-0.40101916734	#VALUE!	#VALUE!	#VALUE!	0.00613053
Ld1S_350673300	Cytochrome c domain-containing protein	35	1234.12	1233.53	0.999524	-0.000206808	FC<2	-0.6345275356	#VALUE!	#VALUE!	#VALUE!	0.00617259
Ld1S_040802300_pseudogene	hypothetical protein	4	1221.28	1314.24	1.07611	0.0318585	FC<2	0.57887513196	#VALUE!	#VALUE!	#VALUE!	0.00617507
Ld1S_340617800	hypothetical protein	34	1529.35	1564	1.02265	0.00972875	FC<2	-0.80155500462	#VALUE!	#VALUE!	#VALUE!	0.00629978
Ld1S_190164300	40S ribosomal protein S2	19	683.075	752.553	1.10171	0.0420685	FC<2	-0.39589598947	#VALUE!	#VALUE!	#VALUE!	0.00630484
Ld1S_260335000	DnaJ domain containing protein, putative	26	2106.99	2564.13	1.21697	0.0852783	FC<2	-0.76870459974	#VALUE!	#VALUE!	#VALUE!	0.00631163
Ld1S_260345700	kynureninase, putative	26	1379.9	1802.85	1.30651	0.116112	FC<2	-0.45799478942	#VALUE!	#VALUE!	#VALUE!	0.00631869
Ld1S_140091600	myo-inositol-1-phosphate synthase	14	1321.22	1524.74	1.15403	0.0622188	FC<2	-0.66755351121	#VALUE!	#VALUE!	#VALUE!	0.00632638
Ld1S_260349700	protein kinase, partial. Signal transduction mechanisms	26	2186.76	2927.32	1.33866	0.12667	FC<2	0.50186740142	#VALUE!	#VALUE!	#VALUE!	0.00633118
Ld1S_070848700	hypothetical protein	7	544.626	491.886	0.903162	-0.0442343	FC<2	-0.6415331086	#VALUE!	#VALUE!	#VALUE!	0.00637411
Ld1S_310531600	hypothetical protein	31	7080.14	7364.11	1.04011	0.0170783	EP>LP	1.0801027713	#VALUE!	#VALUE!	#VALUE!	0.00640609
Ld1S_180149200	glycogen synthase kinase 3, putative	18	882.038	895.429	1.01518	0.00654373	FC<2	0.48068189093	#VALUE!	#VALUE!	#VALUE!	0.0064076
Ld1S_250306000_pseudogene	Histone RNA hairpin-binding protein RNA-binding domain containing protein, putative	25	2372.88	2058.07	0.867328	-0.0618167	FC<2	0.62972638784	#VALUE!	#VALUE!	#VALUE!	0.00644687
Ld1S_080861800	hypothetical protein	8	6323.72	6046.6	0.956178	-0.0194614	FC<2	-0.68752710149	#VALUE!	#VALUE!	#VALUE!	0.00646556
Ld1S_260341900	Domain of unknown function (DUF4460), putative	26	2189.51	3086.56	1.4097	0.149128	FC<2	-0.64989640554	#VALUE!	#VALUE!	#VALUE!	0.00648213
Ld1S_360733300	heat shock protein, putative	36	1199.28	1202.99	1.0031	0.00134342	FC<2	-0.62725471174	#VALUE!	#VALUE!	#VALUE!	0.00651656
Ld1S_360760700	60S ribosomal protein L34, putative	36	559.296	524.606	0.937974	-0.0278091	FC<2	-0.50509649073	#VALUE!	#VALUE!	#VALUE!	0.00656527
Ld1S_130073300	hypothetical protein	13	1865.85	1894.47	1.01534	0.00661105	FC<2	0.87578635701	#VALUE!	#VALUE!	#VALUE!	0.00656909
Ld1S_160124600	cytochrome c, putative	16	443.77	389.364	0.877402	-0.0568015	FC<2	-0.53693564345	#VALUE!	#VALUE!	#VALUE!	0.00663677
Ld1S_180157300	5-oxoprolinase, putative	18	3849.06	3714.77	0.965112	-0.0154221	FC<2	0.50388466488	#VALUE!	#VALUE!	#VALUE!	0.00672653
Ld1S_330591300	mitochondrial RNA binding protein, putative	33	1004.9	1471.3	1.46412	0.165577	FC<2	-0.84222820765	#VALUE!	#VALUE!	#VALUE!	0.00675705
Ld1S_360779600	hypothetical protein	36	3193.49	3213.07	1.00613	0.00265492	FC<2	0.66982047664	#VALUE!	#VALUE!	#VALUE!	0.00676241
Ld1S_270371900	FtsJ cell division protein, putative	27	2219.76	2348.18	1.05785	0.0244249	FC<2	-0.6137697387	#VALUE!	#VALUE!	#VALUE!	0.00677063
Ld1S_260350800	6-phosphogluconolactonase	26	948.053	1174.64	1.239	0.0930708	FC<2	-0.52911739744	#VALUE!	#VALUE!	#VALUE!	0.00681408
Ld1S_130070600	hypothetical protein	13	890.29	799.451	0.897967	-0.0467396	FC<2	-0.7954679264	#VALUE!	#VALUE!	#VALUE!	0.00683445
Ld1S_120057700	hypothetical protein	12	1577.95	2151.86	1.36371	0.134722	FC<2	0.55241954242	#VALUE!	#VALUE!	#VALUE!	0.00683907
Ld1S_020185500	Soluble NSF attachment protein, SNAP, putative	2	2007.05	2270.75	1.13139	0.0536106	EP>LP	2.0006395484	#VALUE!	#VALUE!	#VALUE!	0.00686223
Ld1S_250307900	magnesium transporter protein 2	25	1136.01	1171.36	1.03112	0.0133086	FC<2	-0.70270284993	#VALUE!	#VALUE!	#VALUE!	0.00689978
Ld1S_300489400	Tumour suppressor, Mitostatin, putative	30	1079.17	1073.21	0.994476	-0.00240572	FC<2	0.51771938584	#VALUE!	#VALUE!	#VALUE!	0.00689988
Ld1S_360789300	40S ribosomal protein S8, putative	36	717.917	753.643	1.04976	0.0210919	FC<2	-0.65498699479	#VALUE!	#VALUE!	#VALUE!	0.00692982
Ld1S_310509600	Pyrophosphate-energized vacuolar membrane proton pump 1, putative	31	4295.58	4033.25	0.938929	-0.027367	FC<2	0.60812161576	#VALUE!	#VALUE!	#VALUE!	0.00693696
Ld1S_210218300	kinesin, putative	21	6222.86	5703.04	0.916466	-0.0378836	FC<2	-0.60507423127	#VALUE!	#VALUE!	#VALUE!	0.00701697
Ld1S_330608600	PWWP domain/TFIIS helical bundle-like domain containing protein, putative	33	1661.39	2401.62	1.44556	0.160035	FC<2	-0.51827593522	#VALUE!	#VALUE!	#VALUE!	0.00702885
Ld1S_340626800	EF-hand domain pair, putative	34	777.514	647.85	0.833233	-0.0792338	FC<2	0.45137604665	#VALUE!	#VALUE!	#VALUE!	0.0070357
Ld1S_300490400	Ankyrin repeats (3 copies), putative	30	1190.11	1149.55	0.965921	-0.0150584	FC<2	0.77492720715	#VALUE!	#VALUE!	#VALUE!	0.00710178
Ld1S_360734200	hypothetical protein	36	1565.11	1470.2	0.93936	-0.027168	FC<2	0.50949587761	#VALUE!	#VALUE!	#VALUE!	0.00710826
Ld1S_350712400	PACRGB	35	964.557	958.687	0.993914	-0.00265122	FC<2	0.63784015897	#VALUE!	#VALUE!	#VALUE!	0.00710833
Ld1S_260341000	Nucleolar protein 287, putative	26	8972.58	11565.3	1.28896	0.11024	FC<2	-0.43670415256	#VALUE!	#VALUE!	#VALUE!	0.00713084
Ld1S_330603600	succinyl-coA:3-ketoacid-coenzyme A transferase, mitochondrial precursor, putative	33	1494.51	1988.27	1.33038	0.123975	FC<2	-0.41598476553	#VALUE!	#VALUE!	#VALUE!	0.00718989
Ld1S_320548700	phosphomannose isomerase	32	1136.93	1126.65	0.990956	-0.00394572	FC<2	-0.42970561315	#VALUE!	#VALUE!	#VALUE!	0.00719095
Ld1S_310515300	hypothetical protein	31	2203.26	2022.08	0.917765	-0.0372684	EP>LP	1.3596397542	#VALUE!	#VALUE!	#VALUE!	0.0071932
Ld1S_290425700	tryparedoxin 2, putative	29	513.452	427.537	0.832671	-0.0795263	FC<2	0.61295793668	#VALUE!	#VALUE!	#VALUE!	0.00720749
Ld1S_320550300	pumilio/PUF RNA binding protein 7, putative	32	2090.48	2118.05	1.01319	0.00569003	FC<2	-0.47560167254	#VALUE!	#VALUE!	#VALUE!	0.00720764
Ld1S_300481300	hypothetical protein	30	9118.36	9001.18	0.987149	-0.0056173	FC<2	0.57750898669	#VALUE!	#VALUE!	#VALUE!	0.00723445
Ld1S_040806800	adenylate kinase, putative	4	615.226	652.212	1.06012	0.0253543	FC<2	0.56412347084	#VALUE!	#VALUE!	#VALUE!	0.007255
Ld1S_300491000	hypothetical protein	30	865.534	869.253	1.0043	0.00186197	FC<2	0.62091932666	#VALUE!	#VALUE!	#VALUE!	0.00727037
Ld1S_350703200	60S ribosomal protein L23, putative	35	465.775	440.625	0.946005	-0.0241067	FC<2	-0.42987910513	#VALUE!	#VALUE!	#VALUE!	0.00729909
Ld1S_360732600	40S ribosomal protein S9, putative	36	570.299	548.6	0.961952	-0.0168468	FC<2	-0.42643270532	#VALUE!	#VALUE!	#VALUE!	0.0073044
Ld1S_110034500	tubulin-tyrsoine ligase-like protein	11	3190.74	3096.37	0.970425	-0.0130382	FC<2	-0.4661099367	#VALUE!	#VALUE!	#VALUE!	0.00730901
Ld1S_210229800	cysteine peptidase, Clan CA, family C2, putative	21	4185.55	4073.6	0.973252	-0.0117745	FC<2	0.46148487723	#VALUE!	#VALUE!	#VALUE!	0.00736918
Ld1S_260336600	hypothetical protein	26	1937.37	2509.6	1.29537	0.112393	FC<2	-0.66563517903	#VALUE!	#VALUE!	#VALUE!	0.00738786
Ld1S_140091100	hypothetical protein	14	1012.23	930.33	0.919085	-0.0366444	FC<2	-0.6424649161	#VALUE!	#VALUE!	#VALUE!	0.00743773
Ld1S_150093400	Possible lysine decarboxylase, putative	15	973.726	1093.93	1.12345	0.0505521	FC<2	-0.47531788156	#VALUE!	#VALUE!	#VALUE!	0.00746724
Ld1S_330579700	heat shock protein 83-1	33	6.41816	11.9972	1.86926	0.27167	FC<2	-0.51940471674	#VALUE!	#VALUE!	#VALUE!	0.00750419
Ld1S_330588200	hypothetical protein	33	1732.9	2343.82	1.35254	0.13115	FC<2	-0.59531703824	#VALUE!	#VALUE!	#VALUE!	0.00753852
Ld1S_360766800	SET domain containing protein, putative	36	1373.49	1400.4	1.0196	0.00842886	FC<2	-0.71787939488	#VALUE!	#VALUE!	#VALUE!	0.00754496
Ld1S_190166500	Sarcalumenin, putative;Dynamin family, putative	19	1495.43	1478.93	0.988966	-0.00481862	FC<2	0.64790786902	#VALUE!	#VALUE!	#VALUE!	0.00755081
Ld1S_320566400	NADH dehydrogenase subunit NI8M, putative	32	671.156	606.405	0.903523	-0.0440606	FC<2	0.83697720812	#VALUE!	#VALUE!	#VALUE!	0.00766076
Ld1S_350695200	glyoxalase I	35	477.694	447.169	0.936099	-0.0286782	FC<2	-0.63299167878	#VALUE!	#VALUE!	#VALUE!	0.00767423
Ld1S_330575200	hypothetical protein	33	355.749	531.15	1.49304	0.174073	FC<2	-0.55598838284	#VALUE!	#VALUE!	#VALUE!	0.00770498
Ld1S_340616200	intraflagellar transport protein 81, putative	34	1941.95	1954.46	1.00644	0.0027877	FC<2	0.50517841048	#VALUE!	#VALUE!	#VALUE!	0.00771507
Ld1S_300480900	sphingosine phosphate lyase-like protein, putative	30	1434	1488.75	1.03818	0.0162715	FC<2	-0.46659968316	#VALUE!	#VALUE!	#VALUE!	0.00777949
Ld1S_040809100	Double RNA binding domain protein 3	4	798.602	740.555	0.927315	-0.0327727	FC<2	0.42350331725	#VALUE!	#VALUE!	#VALUE!	0.00780935
Ld1S_060830700	ATP-binding cassette protein subfamily G, member 2 (fragment);ATP-binding cassette protein subfamily G, member 3, putative;ATP-binding cassette protein subfamily G, member 1, putative (fragment)	6	1855.76	1702.51	0.91742	-0.037432	LP>EP	-1.2514950325	#VALUE!	#VALUE!	#VALUE!	0.00782422
Ld1S_100026200	histone H3	10	463.941	410.087	0.88392	-0.053587	FC<2	0.55579624956	#VALUE!	#VALUE!	#VALUE!	0.00782721
Ld1S_270352400	C3H1-type domain-containing protein	27	508.868	555.144	1.09094	0.0378004	FC<2	-0.68324228398	#VALUE!	#VALUE!	#VALUE!	0.00784868
Ld1S_360785400	centrin-3	36	529.956	475.526	0.897293	-0.0470657	FC<2	0.82637099696	#VALUE!	#VALUE!	#VALUE!	0.00785478
Ld1S_100024000	hypothetical protein	10	5114.35	4813.07	0.94109	-0.0263689	FC<2	0.91157782339	#VALUE!	#VALUE!	#VALUE!	0.00791311
Ld1S_320532800	N-myristoyltransferase	32	1153.43	1422.22	1.23303	0.0909726	FC<2	-0.469923354	#VALUE!	#VALUE!	#VALUE!	0.0079275
Ld1S_130072800	AAA domain/Dpy-30 motif containing protein, putative	13	3060.54	2785.54	0.910144	-0.0408898	FC<2	0.89768943311	#VALUE!	#VALUE!	#VALUE!	0.00793221
Ld1S_260333600	RNA recognition motif. (a.k.a. RRM, RBD, or RNP domain), putative	26	1110.34	1392.77	1.25436	0.0984224	FC<2	-0.63342884492	#VALUE!	#VALUE!	#VALUE!	0.00793578
Ld1S_260327000	2OG-Fe(II) oxygenase superfamily, putative	26	1824.59	2416.89	1.32462	0.122092	LP>EP	-1.2622344785	#VALUE!	#VALUE!	#VALUE!	0.00796527
Ld1S_320544100	hypothetical protein	32	4599.98	4326.63	0.940576	-0.0266063	FC<2	-0.88328286983	#VALUE!	#VALUE!	#VALUE!	0.00797807
Ld1S_260335400	luminal binding protein 1 (BiP), putative;heat-shock protein hsp70, putative;heat shock protein 70-related protein;heat shock protein 70, putative	26	1942.87	2417.98	1.24454	0.0950104	FC<2	-0.49224159977	#VALUE!	#VALUE!	#VALUE!	0.0079945
Ld1S_220241800	IQ motif and ubiquitin domain containing. Function unknown	22	2625.94	2546.68	0.969816	-0.0133105	FC<2	0.79477304153	#VALUE!	#VALUE!	#VALUE!	0.00805352
Ld1S_260342300	TLC domain containing protein, putative	26	918.713	1222.63	1.3308	0.124114	FC<2	-0.88350194249	#VALUE!	#VALUE!	#VALUE!	0.00805644
Ld1S_360787600	glucose transporter 2	36	1776.91	1627.26	0.915779	-0.0382093	FC<2	-0.88719819763	#VALUE!	#VALUE!	#VALUE!	0.00811062
Ld1S_340630700	BCS1 N terminal/ATPase family associated with various cellular activities (AAA), putative	34	1250.62	1159.37	0.927032	-0.0329055	FC<2	-0.84048825819	#VALUE!	#VALUE!	#VALUE!	0.0081225
Ld1S_020184000	phosphoglycan beta 1,3 galactosyltransferase, putative (fragment);phosphoglycan beta 1,3 galactosyltransferase	2	2130.83	2187.86	1.02676	0.0114705	FC<2	0.87332125323	#VALUE!	#VALUE!	#VALUE!	0.00812507
Ld1S_130068900	hypothetical protein	13	1561.45	1472.39	0.942963	-0.0255052	LP>EP	-1.5253060479	#VALUE!	#VALUE!	#VALUE!	0.00814359
Ld1S_100015700	MORN repeat, putative	10	691.327	658.756	0.952887	-0.0209588	FC<2	0.63974381581	#VALUE!	#VALUE!	#VALUE!	0.00817305
Ld1S_280400800	ribose 5-phosphate isomerase, putative	28	532.707	530.059	0.995029	-0.00216422	FC<2	-0.66131468268	#VALUE!	#VALUE!	#VALUE!	0.00830047
Ld1S_130074700	ATPase family associated with various cellular activities (AAA), putative	13	2294.95	2269.66	0.988979	-0.00481312	FC<2	0.71527808348	#VALUE!	#VALUE!	#VALUE!	0.00832687
Ld1S_260339100	Proline dehydrogenase, mitochondrial	26	1702.64	2086.43	1.2254	0.0882787	LP>EP	-1.0396631549	#VALUE!	#VALUE!	#VALUE!	0.0083295
Ld1S_280403600	glycoprotein 96-92, putative	28	1466.09	1384.04	0.944037	-0.0250112	FC<2	0.7447551988	#VALUE!	#VALUE!	#VALUE!	0.00833838
Ld1S_350671800	hypothetical protein	35	1349.65	1291.34	0.956796	-0.0191805	FC<2	-0.47430000756	#VALUE!	#VALUE!	#VALUE!	0.0083759
Ld1S_350673000	NADH-dependent fumarate reductase-like protein;NADH-dependent fumarate reductase, putative	35	3186.16	3181.44	0.998521	-0.000642732	FC<2	0.98675106308	#VALUE!	#VALUE!	#VALUE!	0.00837951
Ld1S_280399300	Domain of unknown function (DUF4586), putative	28	805.937	897.61	1.11375	0.0467866	FC<2	0.55680591621	#VALUE!	#VALUE!	#VALUE!	0.00841097
Ld1S_130065400	importin. Intracellular trafficking, secretion, and vesicular transport;Nuclear structure	13	3850.89	3650.43	0.947943	-0.0232179	FC<2	-0.51200069441	#VALUE!	#VALUE!	#VALUE!	0.00841559
Ld1S_290443600	Putative intraflagellar transport protein C3	29	1395.49	1472.39	1.0551	0.0232948	FC<2	0.41345521447	#VALUE!	#VALUE!	#VALUE!	0.00842713
Ld1S_290443100	Right handed beta helix region, putative	29	728.002	811.448	1.11462	0.0471281	FC<2	0.68619109005	#VALUE!	#VALUE!	#VALUE!	0.00845162
Ld1S_290429900	Nodulin-like, putative	29	1731.99	1679.61	0.96976	-0.0133356	LP>EP	-1.3000841087	#VALUE!	#VALUE!	#VALUE!	0.00846012
Ld1S_180153600	citrate synthase, putative (fragment)	18	1383.57	1345.87	0.972751	-0.0119984	FC<2	0.45819532744	#VALUE!	#VALUE!	#VALUE!	0.00846848
Ld1S_060832700	hypothetical protein	6	942.552	954.324	1.01249	0.00539059	FC<2	0.65216892075	#VALUE!	#VALUE!	#VALUE!	0.00850357
Ld1S_320552400	DnaJ homolog, putative	32	968.225	925.967	0.956356	-0.0193806	FC<2	0.66119198386	#VALUE!	#VALUE!	#VALUE!	0.00859148
Ld1S_130063300	Flagellar radial spoke protein 4/6	13	1607.29	1585.81	0.986639	-0.00584186	FC<2	0.71802691213	#VALUE!	#VALUE!	#VALUE!	0.00859385
Ld1S_280394000	haloacid dehalogenase-like hydrolase-like protein	28	1014.99	1055.76	1.04017	0.0171034	FC<2	0.5020742075	#VALUE!	#VALUE!	#VALUE!	0.00866025
Ld1S_330598600	PRP38 pre-mRNA processing factor 38 (Yeast) domain containing A. RNA processing and modification	33	1660.47	2176.95	1.31105	0.117618	FC<2	-0.57471634723	#VALUE!	#VALUE!	#VALUE!	0.0086624
Ld1S_240293700	hypothetical protein	24	916.879	992.497	1.08247	0.034417	FC<2	-0.72912692971	#VALUE!	#VALUE!	#VALUE!	0.008683
Ld1S_350709400	TAX-1	35	1136.93	1067.75	0.939154	-0.0272633	FC<2	0.51406024978	#VALUE!	#VALUE!	#VALUE!	0.00874852
Ld1S_230268600	adenylate kinase. Nucleotide transport and metabolism	23	740.838	1074.3	1.45011	0.161401	FC<2	0.67269644405	#VALUE!	#VALUE!	#VALUE!	0.00880014
Ld1S_040801900	hypothetical protein	4	892.124	939.055	1.05261	0.022266	FC<2	-0.56344485043	#VALUE!	#VALUE!	#VALUE!	0.00883027
Ld1S_150094700	protein phosphatase 2C, putative	15	1356.06	1313.15	0.968354	-0.013966	FC<2	-0.49162237488	#VALUE!	#VALUE!	#VALUE!	0.00887923
Ld1S_270366300	cyclic nucleotide-binding domain containing protein, putative	27	3425.46	3362.49	0.981618	-0.0080577	FC<2	0.9176024575	#VALUE!	#VALUE!	#VALUE!	0.00893898
Ld1S_260329300	hypothetical protein	26	1301.05	1614.17	1.24067	0.093655	FC<2	-0.6313035097	#VALUE!	#VALUE!	#VALUE!	0.00905203
Ld1S_360774100	Coiled-coil domain containing 147. Function unknown	36	2163.84	2095.15	0.968258	-0.014009	FC<2	0.60502375123	#VALUE!	#VALUE!	#VALUE!	0.00910383
Ld1S_040806100_pseudogene	hypothetical protein	4	3032.12	3351.59	1.10536	0.043504	FC<2	0.48040294139	#VALUE!	#VALUE!	#VALUE!	0.00913891
Ld1S_300460900	AMP-binding enzyme, putative	30	1342.31	1319.69	0.98315	-0.00738006	FC<2	0.78882454734	#VALUE!	#VALUE!	#VALUE!	0.00920292
Ld1S_330601200	phosphoglycerate mutase, putative	33	1586.2	2044.98	1.28923	0.110331	FC<2	-0.51397010183	#VALUE!	#VALUE!	#VALUE!	0.00920798
Ld1S_360782400	mkiaa0324 protein-like protein	36	1260.71	1288.06	1.0217	0.00932285	FC<2	0.65498792965	#VALUE!	#VALUE!	#VALUE!	0.00921981
Ld1S_210211300	peroxidase, putative	21	986.562	977.228	0.990539	-0.00412861	FC<2	-0.59446921153	#VALUE!	#VALUE!	#VALUE!	0.00923104
Ld1S_110036800	nucleobase transporter	11	1487.18	1581.45	1.06339	0.0266928	FC<2	-0.48098592039	#VALUE!	#VALUE!	#VALUE!	0.00930823
Ld1S_260340000	cytochrome c oxidase subunit V, putative	26	633.564	779.819	1.23085	0.0902036	FC<2	-0.4351711352	#VALUE!	#VALUE!	#VALUE!	0.0094713
Ld1S_210218900	intraflagellar transport protein 172, putative	21	5164.78	4807.61	0.930845	-0.0311225	FC<2	0.46401602619	#VALUE!	#VALUE!	#VALUE!	0.00965098
Ld1S_260331600	ISWI complex protein	26	2259.19	2920.78	1.29284	0.111546	FC<2	-0.44427588233	#VALUE!	#VALUE!	#VALUE!	0.00968549
Ld1S_290414700	Putative intraflagellar transport protein B2	29	1729.23	1783.22	1.03122	0.0133517	FC<2	0.49017965202	#VALUE!	#VALUE!	#VALUE!	0.00969673
Ld1S_300490600	serine/threonine phosphatase, putative	30	959.973	1086.29	1.13159	0.0536883	FC<2	-0.85354488507	#VALUE!	#VALUE!	#VALUE!	0.00969893
Ld1S_330577800	RGG-containing protein 2, putative	33	1146.1	1579.27	1.37795	0.139234	FC<2	-0.7519256752	#VALUE!	#VALUE!	#VALUE!	0.00970424
Ld1S_140085900	calpain-like cysteine peptidase, putative	14	342.913	295.568	0.861933	-0.0645267	FC<2	0.55482468443	#VALUE!	#VALUE!	#VALUE!	0.00970745
Ld1S_070854100	serine/threonine kinase-like protein, putative;serine/threonine kinase, putative	7	854.532	860.528	1.00702	0.00303674	FC<2	0.43676156597	#VALUE!	#VALUE!	#VALUE!	0.00973913
Ld1S_320568100	hypothetical protein	32	3353.94	3293.78	0.982062	-0.00786111	FC<2	-0.91419800784	#VALUE!	#VALUE!	#VALUE!	0.00979396
Ld1S_240291300	hypothetical protein	24	3566.66	3323.23	0.931748	-0.0307015	FC<2	0.50283467493	#VALUE!	#VALUE!	#VALUE!	0.00980196
Ld1S_250316900	tetratricopeptide repeat domain 29. Function unknown	25	1373.49	1351.32	0.983864	-0.00706486	FC<2	0.66260268995	#VALUE!	#VALUE!	#VALUE!	0.00998159
Ld1S_030449400	hypothetical protein	3	2677.29	2792.08	1.04288	0.0182328	FC<2	-0.57286937112	#VALUE!	#VALUE!	#VALUE!	0.0100034
Ld1S_300493100	S-adenosylmethionine synthetase	30	1122.26	1126.65	1.00391	0.00169455	FC<2	-0.6114206188	#VALUE!	#VALUE!	#VALUE!	0.0100436
Ld1S_330606000	metallo-peptidase, Clan MF, Family M17	33	1647.63	2125.69	1.29015	0.110639	FC<2	-0.44783821432	#VALUE!	#VALUE!	#VALUE!	0.0100451
Ld1S_250313400	WD domain, G-beta repeat, putative	25	3103.64	3001.49	0.967087	-0.0145346	FC<2	0.66669934158	#VALUE!	#VALUE!	#VALUE!	0.0101009
Ld1S_260323100	methylmalonyl-coa epimerase-like protein	26	469.442	616.221	1.31267	0.118154	FC<2	0.89113266306	#VALUE!	#VALUE!	#VALUE!	0.0102015
Ld1S_300481800	hypothetical protein	30	2086.82	2024.26	0.970022	-0.0132186	FC<2	0.57102610151	#VALUE!	#VALUE!	#VALUE!	0.0102444
Ld1S_350697300	EF-hand domain pair, putative	35	1601.79	1617.44	1.00977	0.00422389	FC<2	0.43374260072	#VALUE!	#VALUE!	#VALUE!	0.0103074
Ld1S_100020700	hypothetical protein	10	17384.9	17011	0.978488	-0.00944452	FC<2	0.39518156078	#VALUE!	#VALUE!	#VALUE!	0.0103292
Ld1S_250317900	hypothetical protein	25	789.433	790.726	1.00164	0.000710502	FC<2	0.36698609101	#VALUE!	#VALUE!	#VALUE!	0.0105258
Ld1S_170143700	Tetratricopeptide repeat domain 27. Function unknown	17	2714.88	2390.72	0.880598	-0.0552222	FC<2	-0.44114716785	#VALUE!	#VALUE!	#VALUE!	0.0105861
Ld1S_090871400	WD repeat domain 74. Function unknown	9	1071.83	1158.28	1.08065	0.0336857	FC<2	-0.55309569512	#VALUE!	#VALUE!	#VALUE!	0.0106225
Ld1S_300469400	amidohydrolase, putative	30	1224.95	1171.36	0.956254	-0.0194265	FC<2	0.50814709929	#VALUE!	#VALUE!	#VALUE!	0.0106416
Ld1S_320546500	G5-interacting protein, putative	32	1981.38	1952.27	0.985312	-0.00642609	FC<2	-0.38872367959	#VALUE!	#VALUE!	#VALUE!	0.0106598
Ld1S_330602800	glycosyl hydrolase-like protein	33	4349.68	5695.41	1.30939	0.117068	FC<2	-0.8305187589	#VALUE!	#VALUE!	#VALUE!	0.0106755
Ld1S_280407500	40S ribosomal protein S17, putative	28	521.704	465.71	0.892671	-0.0493087	FC<2	-0.393253617	#VALUE!	#VALUE!	#VALUE!	0.0107004
Ld1S_360767000	predicted C2 domain protein	36	4050.77	3924.18	0.968749	-0.0137889	FC<2	0.41871499044	#VALUE!	#VALUE!	#VALUE!	0.0107032
Ld1S_180152900	Metalloprotease M41 FtsH, putative;ATP-dependent zinc metallopeptidase, putative	18	1763.16	1776.68	1.00767	0.00331745	FC<2	-0.42485725752	#VALUE!	#VALUE!	#VALUE!	0.0107237
Ld1S_350706300	Splicing factor 3B subunit 10 (SF3b10), putative	35	345.664	305.384	0.883471	-0.0538077	FC<2	-0.6177386051	#VALUE!	#VALUE!	#VALUE!	0.010763
Ld1S_360770400	Vacuolar sorting protein 9 (VPS9) domain containing protein, putative	36	2217.01	2149.68	0.96963	-0.013394	FC<2	0.530471218	#VALUE!	#VALUE!	#VALUE!	0.0108603
Ld1S_240294500	Trypanosome basal body component protein	24	3626.26	3554.45	0.980197	-0.00868648	FC<2	0.42594597192	#VALUE!	#VALUE!	#VALUE!	0.0108962
Ld1S_230255800	5'-3' exoribonuclease C, putative	23	2973.44	4407.34	1.48224	0.170918	FC<2	-0.71680985532	#VALUE!	#VALUE!	#VALUE!	0.0108997
Ld1S_090872800	FHA domain/Ring finger domain containing protein, putative	9	1544.02	1522.56	0.986096	-0.00608102	FC<2	-0.65618832161	#VALUE!	#VALUE!	#VALUE!	0.0109373
Ld1S_290443800	mitochondrial carrier protein-like protein	29	753.675	849.621	1.1273	0.0520413	FC<2	-0.5744730015	#VALUE!	#VALUE!	#VALUE!	0.0109798
Ld1S_200201100	DNAj-like protein	20	2248.19	2242.39	0.997421	-0.00112171	FC<2	-0.64989669927	#VALUE!	#VALUE!	#VALUE!	0.011002
Ld1S_340664200	WD domain, G-beta repeat, putative	34	909.544	855.074	0.940113	-0.02682	FC<2	0.77780908205	#VALUE!	#VALUE!	#VALUE!	0.0111261
Ld1S_320554900	R-SNARE protein, putative	32	3855.48	3715.87	0.963789	-0.0160182	FC<2	-0.40136123396	#VALUE!	#VALUE!	#VALUE!	0.0111349
Ld1S_200203500	exosome-associated protein 1, putative	20	1400.99	1507.29	1.07587	0.0317603	FC<2	-0.63581150692	#VALUE!	#VALUE!	#VALUE!	0.0111801
Ld1S_240290400	RNA recognition motif. (a.k.a. RRM, RBD, or RNP domain), putative	24	736.254	727.468	0.988066	-0.00521406	FC<2	-0.53988203978	#VALUE!	#VALUE!	#VALUE!	0.0112359
Ld1S_360773100	Calponin homology (CH) domain containing protein, putative	36	1684.31	1776.68	1.05484	0.0231876	FC<2	-0.46854613207	#VALUE!	#VALUE!	#VALUE!	0.0112826
Ld1S_330608500	transcription elongation factor-like protein	33	1473.43	1832.3	1.24357	0.0946691	FC<2	-0.47940102822	#VALUE!	#VALUE!	#VALUE!	0.0113831
Ld1S_340616300	hypothetical protein	34	3794.96	3607.89	0.950705	-0.0219543	EP>LP	1.0364879135	#VALUE!	#VALUE!	#VALUE!	0.0114145
Ld1S_350707400	hypothetical protein	35	573.966	595.498	1.03751	0.015994	FC<2	0.57189634667	#VALUE!	#VALUE!	#VALUE!	0.0114157
Ld1S_310507000	hypothetical protein	31	4172.72	3948.17	0.946188	-0.0240226	FC<2	0.59775324997	#VALUE!	#VALUE!	#VALUE!	0.011493
Ld1S_280410500	hypothetical protein	28	535.458	575.866	1.07547	0.0315967	FC<2	-0.60270411841	#VALUE!	#VALUE!	#VALUE!	0.0115163
Ld1S_300494000	Protein of unknown function (DUF773), putative	30	1065.41	1076.48	1.01038	0.00448667	FC<2	-0.78216110851	#VALUE!	#VALUE!	#VALUE!	0.0115436
Ld1S_320552800	ribosome biogenesis protein TSR3, putative	32	951.721	824.536	0.866363	-0.0622999	FC<2	-0.48796274331	#VALUE!	#VALUE!	#VALUE!	0.0115554
Ld1S_330613700	fatty acid desaturase, putative	33	991.147	1447.3	1.46023	0.164421	FC<2	-0.66095403496	#VALUE!	#VALUE!	#VALUE!	0.0115626
Ld1S_130069800	Heat shock protein. Posttranslational modification, protein turnover, chaperones	13	6090.83	5879.73	0.965341	-0.0153193	FC<2	-0.61177029303	#VALUE!	#VALUE!	#VALUE!	0.0115752
Ld1S_290439900	kinesin, putative	29	1411.99	1483.29	1.05049	0.0213938	FC<2	0.43516932978	#VALUE!	#VALUE!	#VALUE!	0.0116384
Ld1S_330593100	hypothetical protein	33	1226.78	1614.17	1.31577	0.119181	FC<2	-0.51167070726	#VALUE!	#VALUE!	#VALUE!	0.0116422
Ld1S_290444700	hypothetical protein	29	1005.82	1144.1	1.13748	0.0559445	FC<2	0.47229704896	#VALUE!	#VALUE!	#VALUE!	0.0116586
Ld1S_330595100	ribulose-5-phosphate 3-epimerase, putative	33	857.282	1171.36	1.36637	0.135568	FC<2	-0.65730084231	#VALUE!	#VALUE!	#VALUE!	0.0116825
Ld1S_170140200	acyltransferase, putative	17	1256.12	1204.08	0.958571	-0.0183758	FC<2	0.43963177164	#VALUE!	#VALUE!	#VALUE!	0.0116888
Ld1S_220244700_pseudogene	ChaC-like protein, putative	22	696.828	675.116	0.968841	-0.0137473	FC<2	-0.39817158061	#VALUE!	#VALUE!	#VALUE!	0.0116889
Ld1S_320545600	RNA polymerase-like protein, putative	32	594.138	627.127	1.05552	0.0234685	FC<2	-0.61698195764	#VALUE!	#VALUE!	#VALUE!	0.0117346
Ld1S_250321700	adenylate kinase, putative	25	564.798	599.861	1.06208	0.0261576	FC<2	0.66779012149	#VALUE!	#VALUE!	#VALUE!	0.0117494
Ld1S_250321300	Vacuolar sorting protein 9 (VPS9) domain containing protein, putative	25	2215.18	2305.65	1.04084	0.0173837	FC<2	-0.57930575166	#VALUE!	#VALUE!	#VALUE!	0.0118083
Ld1S_270371600	Dpy-30 motif containing protein, putative	27	4103.95	3806.39	0.927494	-0.032689	FC<2	0.92233002002	#VALUE!	#VALUE!	#VALUE!	0.0118392
Ld1S_280379800	nexin-dynein regulatory complex 2	28	1180.02	1326.24	1.12391	0.0507307	FC<2	0.74076132904	#VALUE!	#VALUE!	#VALUE!	0.0118772
Ld1S_320543400	Dynein intermediate chain, axonemal	32	1516.52	1573.82	1.03778	0.0161065	FC<2	0.60166594897	#VALUE!	#VALUE!	#VALUE!	0.0119133
Ld1S_250311400	Putative intraflagellar transport protein A1	25	1350.56	1314.24	0.973106	-0.0118401	FC<2	0.69077656818	#VALUE!	#VALUE!	#VALUE!	0.0119602
Ld1S_270362500	intraflagellar transport protein 88, putative	27	2141.83	2007.9	0.937468	-0.0280434	FC<2	0.45265408761	#VALUE!	#VALUE!	#VALUE!	0.0119889
Ld1S_160115300	fucose kinase, putative	16	3385.12	3046.2	0.899881	-0.0458151	FC<2	0.55835851043	#VALUE!	#VALUE!	#VALUE!	0.0120342
Ld1S_320569500	hypothetical protein	32	1867.68	1773.41	0.949522	-0.0224948	LP>EP	-1.143642741	#VALUE!	#VALUE!	#VALUE!	0.0120634
Ld1S_340649300	hypothetical protein	34	1504.6	1412.4	0.938722	-0.0274632	FC<2	0.49615733145	#VALUE!	#VALUE!	#VALUE!	0.0120846
Ld1S_360768200	mitochondrial intermediate peptidase, putative	36	1773.24	1788.68	1.0087	0.00376303	FC<2	-0.39641245948	#VALUE!	#VALUE!	#VALUE!	0.0121313
Ld1S_360721600	SET domain protein, putative	36	1378.99	1381.86	1.00208	0.000904426	FC<2	0.47543466711	#VALUE!	#VALUE!	#VALUE!	0.0121357
Ld1S_360792200	Sperm tail/Sperm tail C-terminal domain containing protein, putative	36	1722.82	1622.9	0.942002	-0.0259482	FC<2	0.5271567024	#VALUE!	#VALUE!	#VALUE!	0.0121374
Ld1S_280399500	Nucleolar protein 136, putative	28	3271.43	3246.88	0.992498	-0.00327036	FC<2	-0.40290629431	#VALUE!	#VALUE!	#VALUE!	0.0122461
Ld1S_330583300_pseudogene	paraflagellar rod component, putative	33	630.813	885.613	1.40392	0.147343	FC<2	0.82481067951	#VALUE!	#VALUE!	#VALUE!	0.0122465
Ld1S_260326000_pseudogene	aminopeptidase-like protein	26	2741.47	3535.91	1.28979	0.110517	FC<2	-0.53924510725	#VALUE!	#VALUE!	#VALUE!	0.0122874
Ld1S_080866800	Dpy-30 motif containing protein, putative	8	1574.28	1521.47	0.96645	-0.0148204	FC<2	0.64104696546	#VALUE!	#VALUE!	#VALUE!	0.0123781
Ld1S_090884400_pseudogene	LEM3 (ligand-effect modulator 3) family / CDC50 family, putative	9	1650.38	1635.98	0.991276	-0.0038056	FC<2	-0.48216507915	#VALUE!	#VALUE!	#VALUE!	0.0124048
Ld1S_270364700	Cupin-like domain containing protein, putative	27	1712.73	1657.8	0.967926	-0.0141576	FC<2	-0.6473212746	#VALUE!	#VALUE!	#VALUE!	0.012408
Ld1S_060831000	cyclophilin	6	612.475	544.237	0.888587	-0.0513003	FC<2	0.41003041181	#VALUE!	#VALUE!	#VALUE!	0.0124841
Ld1S_270357100	Mitochondrial SSU ribosomal protein, putative	27	2336.21	2585.95	1.1069	0.0441078	FC<2	-0.40431252027	#VALUE!	#VALUE!	#VALUE!	0.0125264
Ld1S_280399600	palmitoyl acyltransferase 4, putative	28	1295.55	1286.97	0.99338	-0.00288451	FC<2	-0.64309357802	#VALUE!	#VALUE!	#VALUE!	0.0125307
Ld1S_310528500	aldehyde reductase, putative	31	1490.85	1502.92	1.0081	0.00350432	FC<2	0.43503557109	#VALUE!	#VALUE!	#VALUE!	0.0125349
Ld1S_230268500	Inositol hexakisphosphate, putative	23	4724.68	6913.67	1.46331	0.165336	FC<2	0.92812231976	#VALUE!	#VALUE!	#VALUE!	0.0125736
Ld1S_220249700	hypothetical protein	22	1831.92	1752.68	0.956745	-0.019204	FC<2	-0.55889661625	#VALUE!	#VALUE!	#VALUE!	0.0126768
Ld1S_080863000	translation initiation factor-like protein	8	913.212	924.876	1.01277	0.00551216	FC<2	-0.42265737556	#VALUE!	#VALUE!	#VALUE!	0.0127
Ld1S_090885200	hypothetical protein	9	739.922	783.091	1.05834	0.0246266	FC<2	-0.54666042336	#VALUE!	#VALUE!	#VALUE!	0.0127251
Ld1S_050811100	nucleolar RNA helicase II, putative	5	2272.94	2732.09	1.20201	0.0799069	FC<2	-0.58394904593	#VALUE!	#VALUE!	#VALUE!	0.0127718
Ld1S_250309300	WD domain, G-beta repeat, putative	25	2796.48	2869.52	1.02612	0.0111967	FC<2	-0.37135993947	#VALUE!	#VALUE!	#VALUE!	0.0127884
Ld1S_280391200	WD domain, G-beta repeat, putative	28	1578.87	1584.72	1.00371	0.00160811	FC<2	0.52224531077	#VALUE!	#VALUE!	#VALUE!	0.0128256
Ld1S_220243200_pseudogene	hypothetical protein	22	2158.33	2197.67	1.01823	0.00784424	FC<2	-0.80694342977	#VALUE!	#VALUE!	#VALUE!	0.012827
Ld1S_320539400	ubiquitin-conjugating enzyme E2, putative	32	724.335	620.583	0.856763	-0.0671392	LP>EP	-1.0242507501	#VALUE!	#VALUE!	#VALUE!	0.0128816
Ld1S_310497900	hypothetical protein	31	1249.71	1144.1	0.915494	-0.0383447	FC<2	0.7564735465	#VALUE!	#VALUE!	#VALUE!	0.013041
Ld1S_200193000	leucine-rich repeat-containing protein	20	974.643	1102.65	1.13134	0.0535935	FC<2	0.87699720111	#VALUE!	#VALUE!	#VALUE!	0.0130695
Ld1S_340656800	hypothetical protein	34	529.039	518.062	0.97925	-0.00910656	FC<2	0.65435034074	#VALUE!	#VALUE!	#VALUE!	0.0131249
Ld1S_230262700	cytosolic leucyl aminopeptidase	23	1713.65	2342.73	1.3671	0.135801	FC<2	-0.43215296546	#VALUE!	#VALUE!	#VALUE!	0.0132166
Ld1S_350687900	hypothetical protein	35	1187.36	1187.72	1.00031	0.000133759	FC<2	-0.48476808109	#VALUE!	#VALUE!	#VALUE!	0.0132303
Ld1S_210215800	adenylate kinase, putative	21	794.017	796.179	1.00272	0.00118062	FC<2	0.8054035734	#VALUE!	#VALUE!	#VALUE!	0.0132323
Ld1S_320547500	Microtubule-binding protein MIP-T3, putative	32	803.186	810.357	1.00893	0.00386035	FC<2	-0.48009684241	#VALUE!	#VALUE!	#VALUE!	0.0132852
Ld1S_160128500	Flagellar Member 3	16	11054.8	11135.6	1.00731	0.00316213	FC<2	0.91046721359	#VALUE!	#VALUE!	#VALUE!	0.0133521
Ld1S_360782700	kinetoplast-associated protein, putative	36	474.027	427.537	0.901927	-0.0448288	FC<2	0.54146387318	#VALUE!	#VALUE!	#VALUE!	0.0133911
Ld1S_260336100	hypothetical protein	26	1137.85	1518.19	1.33427	0.125243	FC<2	-0.61417599562	#VALUE!	#VALUE!	#VALUE!	0.0133942
Ld1S_020184500	phosphoglycan beta 1,3 galactosyltransferase, putative (fragment);phosphoglycan beta 1,3 galactosyltransferase	2	2582.85	2391.81	0.926035	-0.0333726	FC<2	0.56787548305	#VALUE!	#VALUE!	#VALUE!	0.0134512
Ld1S_360769000	ABC1 protein, putative	36	1293.72	1373.14	1.06139	0.0258744	FC<2	0.58013853729	#VALUE!	#VALUE!	#VALUE!	0.013465
Ld1S_250318600	hypothetical protein	25	509.785	434.081	0.851499	-0.0698161	FC<2	0.66803652367	#VALUE!	#VALUE!	#VALUE!	0.013486
Ld1S_110040100	PDS5, regulator of cohesion maintenance, homolog. Function unknown	11	4638.49	4438.97	0.956986	-0.0190946	FC<2	0.41489208767	#VALUE!	#VALUE!	#VALUE!	0.0135473
Ld1S_320573400	hypothetical protein	32	666.571	629.309	0.944098	-0.024983	FC<2	-0.54810587886	#VALUE!	#VALUE!	#VALUE!	0.0135537
Ld1S_180150000	ATP12 chaperone protein, putative	18	804.103	859.437	1.06881	0.0289023	FC<2	-0.55628176547	#VALUE!	#VALUE!	#VALUE!	0.0135743
Ld1S_050819500	dipeptidyl-peptidase III, putative	5	2314.2	2776.81	1.1999	0.0791447	FC<2	-0.37401965985	#VALUE!	#VALUE!	#VALUE!	0.0135943
Ld1S_330588700	PSP1 C-terminal conserved region, putative	33	2635.11	3457.38	1.31204	0.117948	FC<2	-0.44533815004	#VALUE!	#VALUE!	#VALUE!	0.0137015
Ld1S_090882300	translation-associated element 2, putative	9	3529.99	3169.45	0.897864	-0.0467895	FC<2	-0.82930138307	#VALUE!	#VALUE!	#VALUE!	0.0137331
Ld1S_050816300	Ankyrin repeats (many copies)/Ankyrin repeats (3 copies), putative	5	6205.44	7761.11	1.25069	0.0971512	FC<2	0.36409833303	#VALUE!	#VALUE!	#VALUE!	0.0137576
Ld1S_070852800	flavoprotein subunit-like protein	7	1842.01	1680.7	0.912427	-0.0398017	EP>LP	1.2409819211	#VALUE!	#VALUE!	#VALUE!	0.0137605
Ld1S_290425900	EF-hand domain-containing protein	29	1080.08	970.684	0.898712	-0.0463796	EP>LP	1.2192282373	#VALUE!	#VALUE!	#VALUE!	0.0138084
Ld1S_270359200	parallel beta-helix repeat, putative	27	8035.53	8508.21	1.05882	0.0248236	FC<2	0.49171048369	#VALUE!	#VALUE!	#VALUE!	0.0138553
Ld1S_090874600	cysteine peptidase, Clan CA, family C19, putative	9	2668.12	2783.35	1.04319	0.0183633	FC<2	-0.4272700579	#VALUE!	#VALUE!	#VALUE!	0.0138631
Ld1S_080859900_pseudogene	hypothetical protein	8	400.676	450.441	1.1242	0.0508443	FC<2	0.42548244138	#VALUE!	#VALUE!	#VALUE!	0.0138642
Ld1S_320544300	hypothetical protein	32	956.305	921.604	0.963714	-0.016052	FC<2	-0.61355577466	#VALUE!	#VALUE!	#VALUE!	0.0139303
Ld1S_130060100	carboxypeptidase, putative;metallo-peptidase, Clan MA(E) Family M32	13	1400.99	1416.76	1.01126	0.00486144	FC<2	0.34813651676	#VALUE!	#VALUE!	#VALUE!	0.0139427
Ld1S_260337800	hypothetical protein	26	3198.99	3790.03	1.18476	0.0736295	FC<2	-0.3858989943	#VALUE!	#VALUE!	#VALUE!	0.0139505
Ld1S_290419300	NF-X1 type zinc finger containing protein, putative	29	1687.06	1591.27	0.94322	-0.0253869	FC<2	-0.59568727174	#VALUE!	#VALUE!	#VALUE!	0.0139509
Ld1S_340625000	ubiquitin-conjugating enzyme E2, putative	34	810.521	802.723	0.990378	-0.0041988	FC<2	-0.51512590697	#VALUE!	#VALUE!	#VALUE!	0.0139525
Ld1S_270372900	branched-chain amino acid aminotransferase, putative (fragment)	27	1020.49	972.865	0.953335	-0.0207547	FC<2	0.4688006402	#VALUE!	#VALUE!	#VALUE!	0.0139917
Ld1S_310525000	TerD domain containing protein, putative	31	4953.9	4684.37	0.945592	-0.0242962	FC<2	0.38432970209	#VALUE!	#VALUE!	#VALUE!	0.0140223
Ld1S_070854500_pseudogene	Radial spokehead-like protein, putative	7	1017.74	955.415	0.938765	-0.0274432	FC<2	0.87166670993	#VALUE!	#VALUE!	#VALUE!	0.0140363
Ld1S_360764200	phosphoglycerate mutase family member 5, putative	36	927.882	853.984	0.920358	-0.0360431	FC<2	0.40771602303	#VALUE!	#VALUE!	#VALUE!	0.0140607
Ld1S_320558100	mitochondrial RNA binding complex 1 subunit, putative	32	1239.62	1291.34	1.04172	0.0177507	FC<2	-0.5762585061	#VALUE!	#VALUE!	#VALUE!	0.0140672
Ld1S_310522800	hypothetical protein	31	2855.16	2691.74	0.942762	-0.0255978	FC<2	-0.60916100015	#VALUE!	#VALUE!	#VALUE!	0.0141305
Ld1S_210207800	histone deacetylase, putative	21	1742.07	1848.66	1.06119	0.0257917	FC<2	0.42861399592	#VALUE!	#VALUE!	#VALUE!	0.014183
Ld1S_280408000	IQ calmodulin-binding motif containing protein, putative	28	4870.46	4771.62	0.979706	-0.00890436	FC<2	0.95080721643	#VALUE!	#VALUE!	#VALUE!	0.0142072
Ld1S_300491400	calmodulin-related protein, putative	30	1764.99	1818.12	1.0301	0.0128805	FC<2	0.45904037108	#VALUE!	#VALUE!	#VALUE!	0.014252
Ld1S_320566000_pseudogene	ribosomal protein L3, putative (fragment)	32	1357.9	1224.81	0.901987	-0.0447997	FC<2	-0.3888832604	#VALUE!	#VALUE!	#VALUE!	0.0142747
Ld1S_260331700	40S ribosomal protein S16, putative	26	452.938	600.951	1.32678	0.1228	FC<2	-0.45628164455	#VALUE!	#VALUE!	#VALUE!	0.0142798
Ld1S_240291400	cyclin 11, putative	24	2222.52	2156.23	0.970174	-0.0131503	FC<2	0.6173374841	#VALUE!	#VALUE!	#VALUE!	0.0142807
Ld1S_330583000	Coiled-coil domain-containing protein 40 homolog	33	2174.84	2998.21	1.37859	0.139436	FC<2	0.62188731496	#VALUE!	#VALUE!	#VALUE!	0.0142854
Ld1S_150104800	solanesyl-diphosphate synthase, putative	15	1180.02	1167	0.988965	-0.00481912	FC<2	-0.90617662445	#VALUE!	#VALUE!	#VALUE!	0.0142949
Ld1S_270363400	hypothetical protein	27	1006.73	1028.49	1.02161	0.009285	FC<2	0.36512859512	#VALUE!	#VALUE!	#VALUE!	0.0143028
Ld1S_360740300	inosine-guanosine transporter	36	1246.96	1280.43	1.02684	0.0115048	FC<2	-0.80008864384	#VALUE!	#VALUE!	#VALUE!	0.0143146
Ld1S_230263200	hypothetical protein	23	524.455	723.105	1.37877	0.139493	FC<2	0.47060953314	#VALUE!	#VALUE!	#VALUE!	0.014316
Ld1S_260336800	prefoldin-like protein	26	608.808	838.715	1.37763	0.139134	FC<2	-0.52441401768	#VALUE!	#VALUE!	#VALUE!	0.0143307
Ld1S_300491900	WD domain, G-beta repeat, putative	30	1532.11	1560.73	1.01868	0.00803883	FC<2	0.46926468355	#VALUE!	#VALUE!	#VALUE!	0.0143348
Ld1S_360724500	zinc-finger of a C2HC-type, putative	36	988.396	855.074	0.865113	-0.0629271	FC<2	0.50757805395	#VALUE!	#VALUE!	#VALUE!	0.0143942
Ld1S_320566600	Golgi transport complex subunit 5, putative	32	3136.64	2919.69	0.930831	-0.0311291	FC<2	-0.44365079377	#VALUE!	#VALUE!	#VALUE!	0.0144531
Ld1S_170143800	RNA cytidine acetyltransferase	17	2801.07	2772.45	0.989783	-0.00446002	FC<2	-0.44218114645	#VALUE!	#VALUE!	#VALUE!	0.0145246
Ld1S_050811000	protein kinase, putative	5	1536.69	2064.61	1.34355	0.128252	FC<2	-0.62979086867	#VALUE!	#VALUE!	#VALUE!	0.0146957
Ld1S_160128100	WD domain, G-beta repeat, putative	16	1189.19	1242.26	1.04462	0.0189594	FC<2	-0.50842571399	#VALUE!	#VALUE!	#VALUE!	0.0147305
Ld1S_280389700	hypothetical protein	28	517.12	497.339	0.961748	-0.0169386	FC<2	-0.70379586867	#VALUE!	#VALUE!	#VALUE!	0.0148284
Ld1S_050819400	glutaminyl cyclase, putative	5	3132.98	3916.55	1.2501	0.0969461	FC<2	-0.56298170421	#VALUE!	#VALUE!	#VALUE!	0.0148298
Ld1S_270374400	NLI interacting factor-like phosphatase, putative	27	839.861	764.55	0.910329	-0.0408018	FC<2	0.43106948718	#VALUE!	#VALUE!	#VALUE!	0.0148956
Ld1S_280379500	Present in the outer mitochondrial membrane proteome 15	28	425.432	440.625	1.03571	0.015239	FC<2	0.82293490507	#VALUE!	#VALUE!	#VALUE!	0.0149285
Ld1S_290444100	ribonuclease inhibitor-like protein	29	1710.9	1819.21	1.06331	0.0266601	FC<2	0.82424768102	#VALUE!	#VALUE!	#VALUE!	0.0149658
Ld1S_350686400	triglyceride lipase activity. Function unknown	35	1405.58	1433.12	1.0196	0.00842886	FC<2	-0.51396103082	#VALUE!	#VALUE!	#VALUE!	0.0150301
Ld1S_180148800	60S ribosomal protein L7, putative	18	849.03	872.525	1.02767	0.0118546	FC<2	-0.39669088813	#VALUE!	#VALUE!	#VALUE!	0.0150666
Ld1S_350717900	Homeobox associated leucine zipper, putative	35	318.157	337.013	1.05927	0.0250047	FC<2	0.4471393709	#VALUE!	#VALUE!	#VALUE!	0.0151147
Ld1S_150100800	hypothetical protein	15	753.675	737.284	0.978252	-0.00954947	FC<2	-0.88943141703	#VALUE!	#VALUE!	#VALUE!	0.0151349
Ld1S_330592100	expression-site associated gene (ESAG3), putative	33	1969.46	2674.29	1.35788	0.132862	FC<2	-0.65095492459	#VALUE!	#VALUE!	#VALUE!	0.0151385
Ld1S_090876000	Ankyrin repeats (3 copies), putative	9	659.236	573.685	0.870227	-0.0603675	FC<2	0.55669960091	#VALUE!	#VALUE!	#VALUE!	0.0152411
Ld1S_220242100	mitochondrial chaperone, putative (fragment)	22	2507.66	2587.04	1.03165	0.013533	FC<2	-0.36922373499	#VALUE!	#VALUE!	#VALUE!	0.0153212
Ld1S_360736100	Leucine Rich Repeat, putative	36	1358.82	1370.95	1.00893	0.00386272	FC<2	0.85520295432	#VALUE!	#VALUE!	#VALUE!	0.0153395
Ld1S_350670800	hypothetical protein	35	6311.8	6206.92	0.983385	-0.00727663	FC<2	0.39574598013	#VALUE!	#VALUE!	#VALUE!	0.0153804
Ld1S_320541500	ethanolamine-phosphate cytidylyltransferase	32	1118.59	1096.11	0.9799	-0.00881812	FC<2	-0.40600715977	#VALUE!	#VALUE!	#VALUE!	0.0153965
Ld1S_300470500	p1/s1 nuclease (fragment)	30	1827.34	1728.69	0.946014	-0.0241024	FC<2	0.93373228187	#VALUE!	#VALUE!	#VALUE!	0.015405
Ld1S_310496300	whole genome shotgun sequence. Function unknown	31	2659.87	2619.76	0.98492	-0.00659908	FC<2	0.45387540995	#VALUE!	#VALUE!	#VALUE!	0.0154394
Ld1S_050819800	3-mercaptopyruvate sulfurtransferase	5	1290.97	1652.34	1.27993	0.107186	FC<2	-0.56021911884	#VALUE!	#VALUE!	#VALUE!	0.0154893
Ld1S_330581800	hypothetical protein	33	992.063	1382.95	1.39402	0.144268	FC<2	-0.4814405978	#VALUE!	#VALUE!	#VALUE!	0.0156021
Ld1S_150099800	hypothetical protein	15	741.755	772.185	1.04102	0.0174604	FC<2	0.51193923576	#VALUE!	#VALUE!	#VALUE!	0.0156609
Ld1S_320560000	Tip Of Extending FAZ protein 1	32	2801.07	2809.53	1.00302	0.00131029	FC<2	-0.66961195562	#VALUE!	#VALUE!	#VALUE!	0.0156753
Ld1S_110036000	mRNA cap guanine-N7 methyltransferase, putative	11	2879.92	2746.27	0.953594	-0.0206366	FC<2	-0.44459658842	#VALUE!	#VALUE!	#VALUE!	0.0156994
Ld1S_260326200	C-1-tetrahydrofolate synthase, cytoplasmic, putative	26	1009.48	1268.43	1.25652	0.099168	FC<2	-0.55601643342	#VALUE!	#VALUE!	#VALUE!	0.0157704
Ld1S_350711000	SET. Function unknown	35	3763.79	3640.61	0.967272	-0.0144512	LP>EP	-1.0729521183	#VALUE!	#VALUE!	#VALUE!	0.0157863
Ld1S_100020600	mitogen-activated protein kinase 3, putative	10	1015.9	1063.39	1.04674	0.0198405	FC<2	0.42019474751	#VALUE!	#VALUE!	#VALUE!	0.0157926
Ld1S_360791700	similarity to endo-1-like protein	36	698.662	762.369	1.09118	0.0378979	FC<2	0.49600288202	#VALUE!	#VALUE!	#VALUE!	0.0157941
Ld1S_360728200	ADP-ribosylation factor-like protein	36	800.436	884.522	1.10505	0.0433823	FC<2	0.49368716203	#VALUE!	#VALUE!	#VALUE!	0.0158551
Ld1S_340656000	hypothetical protein	34	553.795	523.515	0.945322	-0.0244201	FC<2	-0.66436275157	#VALUE!	#VALUE!	#VALUE!	0.01592
Ld1S_290440400	3'5'-cyclic nucleotide phosphodiesterase, putative	29	1641.21	1723.24	1.04998	0.0211797	FC<2	0.83302357443	#VALUE!	#VALUE!	#VALUE!	0.0159505
Ld1S_120047000	ribonuclease mar1	12	657.402	827.808	1.25921	0.100098	FC<2	0.43788769463	#VALUE!	#VALUE!	#VALUE!	0.0159724
Ld1S_320566500	mitochondrial RNA binding protein, putative	32	1886.94	1908.65	1.01151	0.00496833	FC<2	-0.47529278571	#VALUE!	#VALUE!	#VALUE!	0.0160943
Ld1S_090874300	Domain of unknown function (DUF4586), putative	9	950.804	888.885	0.934877	-0.0292455	FC<2	0.8545399667	#VALUE!	#VALUE!	#VALUE!	0.0161305
Ld1S_260345500	ribosomal protein L38, putative	26	372.253	464.619	1.24813	0.0962592	FC<2	-0.50935836964	#VALUE!	#VALUE!	#VALUE!	0.0162116
Ld1S_260346600	WD domain, G-beta repeat, putative	26	2206.93	2904.42	1.31604	0.119271	FC<2	0.34384516207	#VALUE!	#VALUE!	#VALUE!	0.0162212
Ld1S_190166400	hypothetical protein	19	2591.1	2364.54	0.912563	-0.0397372	FC<2	0.52546321543	#VALUE!	#VALUE!	#VALUE!	0.0162649
Ld1S_320536700	prostaglandin f synthase, putative	32	910.461	933.602	1.02542	0.0109002	FC<2	-0.39420799991	#VALUE!	#VALUE!	#VALUE!	0.0163046
Ld1S_270371700	Intraflagellar transport protein 43, putative	27	1271.71	1252.07	0.984557	-0.00675893	FC<2	0.4453474658	#VALUE!	#VALUE!	#VALUE!	0.0163486
Ld1S_280394200	amastin-like protein	28	1510.1	1451.66	0.961303	-0.0171399	FC<2	0.59576543125	#VALUE!	#VALUE!	#VALUE!	0.0164155
Ld1S_280383900	hypothetical protein	28	866.451	920.514	1.0624	0.0262863	FC<2	-0.53333380417	#VALUE!	#VALUE!	#VALUE!	0.0164304
Ld1S_130072700	hypothetical protein	13	3717.03	3445.38	0.926918	-0.0329585	FC<2	0.70095300874	#VALUE!	#VALUE!	#VALUE!	0.0164827
Ld1S_360776800	hypothetical protein	36	533.624	524.606	0.9831	-0.00740226	FC<2	0.89592077934	#VALUE!	#VALUE!	#VALUE!	0.0165574
Ld1S_130069400_pseudogene	subtilisin peptidase	13	4727.43	4551.31	0.962745	-0.0164889	LP>EP	-1.2365727665	#VALUE!	#VALUE!	#VALUE!	0.0165852
Ld1S_360738300	aldehyde dehydrogenase, putative	36	1374.4	1228.08	0.893537	-0.0488876	FC<2	0.58122611418	#VALUE!	#VALUE!	#VALUE!	0.0165939
Ld1S_360731800	hypothetical protein	36	1672.39	1695.97	1.0141	0.00608121	FC<2	-0.93786524706	#VALUE!	#VALUE!	#VALUE!	0.0165968
Ld1S_340616000	CS domain containing protein, putative	34	607.891	540.965	0.889905	-0.0506562	FC<2	-0.39468227089	#VALUE!	#VALUE!	#VALUE!	0.0166038
Ld1S_040803900	hypothetical protein	4	460.273	450.441	0.978638	-0.00937802	FC<2	-0.6586463038	#VALUE!	#VALUE!	#VALUE!	0.0166162
Ld1S_360751100	Coiled-coil domain containing 108. Function unknown	36	4461.53	4465.15	1.00081	0.000351381	FC<2	0.59455636923	#VALUE!	#VALUE!	#VALUE!	0.0168353
Ld1S_290417200	RNA polymerase Rpb4, putative	29	525.372	467.891	0.890591	-0.0503217	FC<2	-0.53061788575	#VALUE!	#VALUE!	#VALUE!	0.0168888
Ld1S_180163200	hypothetical protein	18	683.075	743.827	1.08894	0.0370037	FC<2	0.37513313241	#VALUE!	#VALUE!	#VALUE!	0.0169001
Ld1S_340621500	hypothetical protein	34	419.931	438.444	1.04409	0.0187362	FC<2	0.52731014534	#VALUE!	#VALUE!	#VALUE!	0.016936
Ld1S_100016800	exonuclease, putative	10	2580.1	2387.45	0.925331	-0.0337027	FC<2	-0.6551289471	#VALUE!	#VALUE!	#VALUE!	0.0169642
Ld1S_250298800	hypothetical protein	25	2116.16	2115.87	0.999865	-5.84272e-05	FC<2	-0.81219723067	#VALUE!	#VALUE!	#VALUE!	0.0169656
Ld1S_190174100	peptidyl-prolyl cis-trans isomerase, macrophage infectivity potentiator precursor, putative	19	503.367	507.155	1.00753	0.00325626	FC<2	-0.46376997576	#VALUE!	#VALUE!	#VALUE!	0.0170006
Ld1S_320556900	cytochrome-b5 reductase, putative	32	1075.5	1008.86	0.938036	-0.0277806	FC<2	-0.61246194551	#VALUE!	#VALUE!	#VALUE!	0.0170052
Ld1S_320545400	CRAL/TRIO domain containing protein, putative	32	1359.73	1329.51	0.977773	-0.0097618	FC<2	0.60816533358	#VALUE!	#VALUE!	#VALUE!	0.0171238
Ld1S_020188900	gamma-glutamyl phosphate reductase-like protein	2	1822.76	1820.3	0.998655	-0.000584396	FC<2	-0.50713631375	#VALUE!	#VALUE!	#VALUE!	0.0172712
Ld1S_150094300	ATP-dependent RNA helicase, putative	15	2038.22	2205.31	1.08198	0.0342173	FC<2	-0.56055778519	#VALUE!	#VALUE!	#VALUE!	0.0172771
Ld1S_110041900	pyruvate phosphate dikinase, putative	11	2456.32	2325.28	0.946652	-0.0238099	FC<2	0.53122418935	#VALUE!	#VALUE!	#VALUE!	0.0173375
Ld1S_070847000	hypothetical protein	7	2492.99	2404.9	0.964662	-0.015625	FC<2	0.74029761744	#VALUE!	#VALUE!	#VALUE!	0.0173496
Ld1S_210224600	RNA helicase, putative	21	1913.53	1885.74	0.985481	-0.00635181	FC<2	-0.49389627579	#VALUE!	#VALUE!	#VALUE!	0.0173769
Ld1S_210217000	kinesin K39. Cytoskeleton	21	1807.17	1703.6	0.942693	-0.0256299	FC<2	-0.88090256731	#VALUE!	#VALUE!	#VALUE!	0.0173809
Ld1S_240281800	dynein light chain, putative	24	639.982	641.306	1.00207	0.000897551	EP>LP	1.0347385743	#VALUE!	#VALUE!	#VALUE!	0.0174053
Ld1S_050817400	Flavodoxin/Radical SAM superfamily/Wyosine base formation, putative	5	2896.42	3372.31	1.1643	0.0660655	FC<2	-0.82136674488	#VALUE!	#VALUE!	#VALUE!	0.0174453
Ld1S_150105400	tryparedoxin peroxidase	15	718.833	708.926	0.986218	-0.00602706	FC<2	-0.5477682829	#VALUE!	#VALUE!	#VALUE!	0.0175039
Ld1S_120046500	PITH domain-containing protein	12	647.317	899.791	1.39003	0.143025	FC<2	-0.45825685734	#VALUE!	#VALUE!	#VALUE!	0.0175063
Ld1S_050810400	dynein light chain, putative	5	449.271	523.515	1.16525	0.0664208	FC<2	0.46570004625	#VALUE!	#VALUE!	#VALUE!	0.0175515
Ld1S_130074000	programmed cell death 6 protein-like protein	13	710.581	621.674	0.874881	-0.0580512	FC<2	0.38993845352	#VALUE!	#VALUE!	#VALUE!	0.0176842
Ld1S_360770200	Esterase PHB depolymerase, putative	36	1449.59	1394.95	0.962308	-0.0166857	FC<2	0.5130071493	#VALUE!	#VALUE!	#VALUE!	0.0177184
Ld1S_360766300	hypothetical protein	36	1194.69	1176.82	0.985037	-0.00654732	FC<2	0.59693566981	#VALUE!	#VALUE!	#VALUE!	0.0177703
Ld1S_340652900	aldose 1-epimerase-like protein	34	783.015	741.646	0.947167	-0.0235733	FC<2	0.36285047679	#VALUE!	#VALUE!	#VALUE!	0.0178131
Ld1S_220245600	hypothetical protein	22	1064.5	1152.82	1.08297	0.0346184	FC<2	0.64735526029	#VALUE!	#VALUE!	#VALUE!	0.0178209
Ld1S_090880000	cleavage and polyadenylation specificity factor 30 kDa subunit, putative	9	991.147	1012.13	1.02117	0.00909793	FC<2	-0.41357784584	#VALUE!	#VALUE!	#VALUE!	0.0179443
Ld1S_330597700	hypothetical protein	33	1152.52	1565.09	1.35798	0.132892	FC<2	-0.62450142814	#VALUE!	#VALUE!	#VALUE!	0.0179868
Ld1S_280411500	glutamate dehydrogenase, putative	28	1284.55	1164.82	0.906794	-0.0424912	FC<2	0.55710760539	#VALUE!	#VALUE!	#VALUE!	0.0180799
Ld1S_360775500	pre-mRNA-splicing factor CWC22, putative	36	1521.1	1512.74	0.994502	-0.00239428	FC<2	0.41595098911	#VALUE!	#VALUE!	#VALUE!	0.0181475
Ld1S_360730100	intraflagellar transport protein 122, putative	36	3362.2	3165.08	0.941374	-0.0262379	FC<2	0.47142780455	#VALUE!	#VALUE!	#VALUE!	0.0181911
Ld1S_180163100	hypothetical protein	18	672.989	556.235	0.826513	-0.0827502	FC<2	0.95425519638	#VALUE!	#VALUE!	#VALUE!	0.0183189
Ld1S_320560400	SpoU rRNA Methylase family, putative	32	5879.03	5779.39	0.983051	-0.00742395	FC<2	-0.59293011127	#VALUE!	#VALUE!	#VALUE!	0.0183747
Ld1S_300485700	hypothetical protein	30	2032.72	2127.87	1.04681	0.0198672	FC<2	0.665444231	#VALUE!	#VALUE!	#VALUE!	0.0184832
Ld1S_320535800	root hair defective 3 GTP-binding protein (RHD3), putative	32	2823.99	2605.58	0.922659	-0.0349589	FC<2	-0.50325564621	#VALUE!	#VALUE!	#VALUE!	0.0185672
Ld1S_140081700	Amastin surface glycoprotein, putative	14	826.108	780.91	0.945287	-0.0244361	FC<2	0.89923787096	#VALUE!	#VALUE!	#VALUE!	0.0185985
Ld1S_350667100	60S ribosomal protein L30	35	334.661	313.018	0.93533	-0.0290353	FC<2	-0.34306527731	#VALUE!	#VALUE!	#VALUE!	0.0186215
Ld1S_320562200	RNA-binding protein, putative	32	1263.46	1175.73	0.930562	-0.0312548	FC<2	-0.64820446218	#VALUE!	#VALUE!	#VALUE!	0.0186586
Ld1S_120053300	cytochrome oxidase subunit IV, putative	12	1230.45	1577.09	1.28171	0.107791	FC<2	-0.39060590035	#VALUE!	#VALUE!	#VALUE!	0.0186772
Ld1S_320548900	hypothetical protein	32	871.035	923.786	1.06056	0.0255355	FC<2	0.60383446687	#VALUE!	#VALUE!	#VALUE!	0.0186924
Ld1S_250318100	hypothetical protein	25	1050.74	1078.66	1.02657	0.0113873	FC<2	-0.57150498235	#VALUE!	#VALUE!	#VALUE!	0.0187105
Ld1S_230259700	acetyl-CoA synthetase, putative (fragment)	23	2081.32	3003.67	1.44316	0.159314	FC<2	-0.42064037344	#VALUE!	#VALUE!	#VALUE!	0.0188791
Ld1S_350688100	hypothetical protein	35	1072.75	1011.04	0.942474	-0.0257305	FC<2	-0.5543198547	#VALUE!	#VALUE!	#VALUE!	0.0188819
Ld1S_270356900	hypothetical protein	27	1191.03	1260.8	1.05858	0.0247243	FC<2	0.6211319811	#VALUE!	#VALUE!	#VALUE!	0.0190914
Ld1S_280403100	Mitochondrial import receptor subunit ATOM69, putative	28	1848.43	1858.48	1.00544	0.00235471	FC<2	-0.38334747379	#VALUE!	#VALUE!	#VALUE!	0.0191052
Ld1S_080866100	mitochondrial DNA polymerase beta-PAK, putative	8	1741.15	1810.49	1.03982	0.0169588	FC<2	0.67868174272	#VALUE!	#VALUE!	#VALUE!	0.0191491
Ld1S_300487300	glyceraldehyde 3-phosphate dehydrogenase, glycosomal	30	1111.26	1112.47	1.00109	0.000473199	FC<2	0.3923624018	#VALUE!	#VALUE!	#VALUE!	0.0191912
Ld1S_330590700	ATPase family associated with various cellular activities (AAA), putative	33	1860.35	2508.51	1.34841	0.129821	FC<2	-0.38769992985	#VALUE!	#VALUE!	#VALUE!	0.0191929
Ld1S_100021600_pseudogene	chromatin assembly factor 1 subunit A, putative	10	2048.31	1898.83	0.927025	-0.0329088	FC<2	-0.80174540552	#VALUE!	#VALUE!	#VALUE!	0.0192225
Ld1S_070847500	ATP-dependent DEAD H RNA helicase. RNA processing and modification	7	520.787	583.501	1.12042	0.0493811	FC<2	-0.49719621033	#VALUE!	#VALUE!	#VALUE!	0.0192331
Ld1S_050821200	RRM domain-containing protein	5	4268.07	5309.31	1.24396	0.0948065	FC<2	-0.4894532545	#VALUE!	#VALUE!	#VALUE!	0.0192384
Ld1S_340617400	eukaryotic translation initiation factor 5, putative	34	1041.57	1026.31	0.985342	-0.00641306	FC<2	-0.38057275386	#VALUE!	#VALUE!	#VALUE!	0.0193083
Ld1S_240275800	ubiquitin-activating enzyme, putative	24	846.28	846.349	1.00008	3.56675e-05	FC<2	-0.72629112349	#VALUE!	#VALUE!	#VALUE!	0.0193357
Ld1S_330601700	magnesium-dependent phosphatase-1/HAD phosphatase, family IIIC, putative	33	612.475	828.899	1.35336	0.131413	FC<2	-0.48471226808	#VALUE!	#VALUE!	#VALUE!	0.0194468
Ld1S_260334800	hypothetical protein	26	2151	2808.44	1.30564	0.115825	FC<2	0.64014901451	#VALUE!	#VALUE!	#VALUE!	0.0196137
Ld1S_300489200	Translocon-associated protein beta (TRAPB), putative	30	591.387	567.141	0.959001	-0.0181807	FC<2	-0.38517157136	#VALUE!	#VALUE!	#VALUE!	0.0196522
Ld1S_350678200	Iron-sulfur assembly protein 2, putative	35	733.503	662.028	0.902556	-0.0445256	FC<2	0.37511196195	#VALUE!	#VALUE!	#VALUE!	0.0197492
Ld1S_330598300	ATP-binding cassette protein subfamily D, member 3, putative	33	1810.84	2643.75	1.45996	0.164341	FC<2	-0.45477648447	#VALUE!	#VALUE!	#VALUE!	0.0197663
Ld1S_090875200	hypothetical protein	9	815.106	751.462	0.92192	-0.0353069	FC<2	-0.38913728749	#VALUE!	#VALUE!	#VALUE!	0.019804
Ld1S_360784700	COG (conserved oligomeric Golgi) complex component, COG2/Domain of unknown function (DUF3510), putative	36	2350.88	2349.27	0.999317	-0.000296675	FC<2	-0.42312427917	#VALUE!	#VALUE!	#VALUE!	0.0198656
Ld1S_360793200	hypothetical protein	36	451.105	451.532	1.00095	0.000410886	FC<2	0.63230339311	#VALUE!	#VALUE!	#VALUE!	0.0198672
Ld1S_320536100	ATP-dependent RNA helicase HEL67;ATP-dependent RNA helicase, putative	32	1787	1702.51	0.952723	-0.0210333	FC<2	-0.35519010682	#VALUE!	#VALUE!	#VALUE!	0.0199053
Ld1S_350667000	hypothetical protein	35	1066.33	1015.4	0.952238	-0.0212544	FC<2	-0.47645612801	#VALUE!	#VALUE!	#VALUE!	0.019984
Ld1S_300465300	p22 protein precursor, putative	30	779.347	731.83	0.93903	-0.0273208	FC<2	-0.42362075556	#VALUE!	#VALUE!	#VALUE!	0.0200929
Ld1S_200197600	tubulin-tyrosine ligase, putative	20	2176.67	2404.9	1.10485	0.0433035	FC<2	0.52738882676	#VALUE!	#VALUE!	#VALUE!	0.0201297
Ld1S_010009300	ribosomal protein S7, putative;ribosomal protein S7, putative (fragment)	1	630.813	834.352	1.32266	0.121449	FC<2	-0.44141318513	#VALUE!	#VALUE!	#VALUE!	0.0202141
Ld1S_110037200	3-methylcrotonoyl-CoA carboxylase beta subunit, putative	11	1417.5	1444.03	1.01872	0.00805414	FC<2	0.3652487979	#VALUE!	#VALUE!	#VALUE!	0.020226
Ld1S_240294000	ubiquitin-conjugating enzyme E2, putative	24	385.089	416.631	1.08191	0.0341897	FC<2	-0.62522272101	#VALUE!	#VALUE!	#VALUE!	0.0202611
Ld1S_250310600	hypothetical protein	25	7041.63	6383.61	0.906552	-0.042607	FC<2	0.54695453431	#VALUE!	#VALUE!	#VALUE!	0.0202825
Ld1S_320559300	HD domain containing protein, putative	32	1801.67	1916.28	1.06362	0.0267849	FC<2	-0.38893558046	#VALUE!	#VALUE!	#VALUE!	0.0203143
Ld1S_180158600	hypothetical protein	18	647.317	624.946	0.965441	-0.0152744	FC<2	0.92382906198	#VALUE!	#VALUE!	#VALUE!	0.020381
Ld1S_080865900_pseudogene	SET domain containing protein, putative	8	1481.68	1452.75	0.980479	-0.00856148	FC<2	-0.39932232897	#VALUE!	#VALUE!	#VALUE!	0.0205789
Ld1S_210221800	hypothetical protein	21	1067.25	1005.58	0.942223	-0.0258464	FC<2	0.37031398743	#VALUE!	#VALUE!	#VALUE!	0.0206355
Ld1S_220240000	Major Facilitator superfamily. Carbohydrate transport and metabolism	22	1257.96	1171.36	0.931163	-0.0309742	FC<2	0.35983904479	#VALUE!	#VALUE!	#VALUE!	0.0206534
Ld1S_290432500	histone H2A, putative	29	518.037	483.161	0.932676	-0.0302691	FC<2	0.48559308935	#VALUE!	#VALUE!	#VALUE!	0.0209656
Ld1S_310530400	Putative cyclase, putative	31	1064.5	1111.38	1.04404	0.0187176	FC<2	0.45367977608	#VALUE!	#VALUE!	#VALUE!	0.0213044
Ld1S_350670400	WD domain, G-beta repeat, putative	35	5275.72	5054.1	0.957992	-0.0186382	FC<2	0.52185489577	#VALUE!	#VALUE!	#VALUE!	0.0215027
Ld1S_320563100	SNAP protein, putative	32	878.37	868.162	0.988378	-0.00507679	FC<2	-0.38744680307	#VALUE!	#VALUE!	#VALUE!	0.021546
Ld1S_030454500	hypothetical protein	3	398.843	437.353	1.09656	0.0400308	FC<2	0.49648582168	#VALUE!	#VALUE!	#VALUE!	0.0215724
Ld1S_130069600	Dpy-30 motif containing protein, putative	13	676.657	664.21	0.981605	-0.00806342	FC<2	0.62380751663	#VALUE!	#VALUE!	#VALUE!	0.021771
Ld1S_030449100	TLD domain protein, conserved	3	4720.09	4640.74	0.983188	-0.00736333	FC<2	0.88119806933	#VALUE!	#VALUE!	#VALUE!	0.0217782
Ld1S_330591600	thioredoxin, putative	33	521.704	784.182	1.50312	0.176992	FC<2	-0.57179388193	#VALUE!	#VALUE!	#VALUE!	0.0218327
Ld1S_360778700	L-2-hydroxyglutarate dehydrogenase, mitochondrial, putative	36	1316.64	1393.86	1.05865	0.0247521	FC<2	0.42200430287	#VALUE!	#VALUE!	#VALUE!	0.0218459
Ld1S_050820500	stomatin-like protein	5	1225.87	1565.09	1.27672	0.106096	FC<2	-0.64088801013	#VALUE!	#VALUE!	#VALUE!	0.0218536
Ld1S_090878500	cyclin 1	9	1025.07	995.769	0.971415	-0.0125954	FC<2	-0.52614335495	#VALUE!	#VALUE!	#VALUE!	0.0218914
Ld1S_160120600	methyltransferase domain containing protein, putative	16	1478.01	1369.86	0.92683	-0.0329998	FC<2	-0.40395682757	#VALUE!	#VALUE!	#VALUE!	0.0219414
Ld1S_310520100	Exoribonuclease 2. Translation, ribosomal structure and biogenesis	31	2016.22	1821.4	0.903373	-0.0441331	FC<2	0.55322519886	#VALUE!	#VALUE!	#VALUE!	0.0219604
Ld1S_350667700	hypothetical protein	35	992.98	968.503	0.975349	-0.0108398	FC<2	0.35477278304	#VALUE!	#VALUE!	#VALUE!	0.0219993
Ld1S_240287700	RNA recognition motif. (a.k.a. RRM, RBD, or RNP domain)/RNA recognition motif (a.k.a. RRM, RBD, or RNP domain), putative	24	1974.96	2014.44	1.01999	0.00859684	FC<2	-0.45283806064	#VALUE!	#VALUE!	#VALUE!	0.0220485
Ld1S_200191300	hypothetical protein	20	3533.65	4133.59	1.16978	0.0681031	FC<2	0.52147331892	#VALUE!	#VALUE!	#VALUE!	0.0220659
Ld1S_050821100	methyltransferase domain containing protein, putative	5	981.978	1216.08	1.2384	0.092861	FC<2	0.40772862066	#VALUE!	#VALUE!	#VALUE!	0.0221672
Ld1S_250309700	hypothetical protein	25	1299.22	1339.33	1.03087	0.0132042	FC<2	-0.48228794503	#VALUE!	#VALUE!	#VALUE!	0.022293
Ld1S_060839100	acyl-coenzyme a dehydrogenase, putative	6	1022.32	1045.94	1.0231	0.00991939	FC<2	0.36183729631	#VALUE!	#VALUE!	#VALUE!	0.0223079
Ld1S_080868600	phosphoribosylpyrophosphate synthetase	8	1092	1048.12	0.959814	-0.0178127	FC<2	-0.50160768526	#VALUE!	#VALUE!	#VALUE!	0.0223203
Ld1S_260324300	adenine phosphoribosyltransferase	26	760.093	987.044	1.29858	0.11347	FC<2	-0.54883074773	#VALUE!	#VALUE!	#VALUE!	0.0223915
Ld1S_210209000	centromere/microtubule binding protein cbf5, putative	21	1145.18	1197.54	1.04572	0.0194155	FC<2	-0.33559542105	#VALUE!	#VALUE!	#VALUE!	0.0224444
Ld1S_310505800	KIAA1430 homologue, putative	31	1080.08	1061.21	0.982524	-0.0076568	FC<2	0.79081123567	#VALUE!	#VALUE!	#VALUE!	0.0225259
Ld1S_170140100	Leucine Rich repeat, putative	17	1963.96	1805.04	0.919082	-0.0366458	FC<2	0.69945518814	#VALUE!	#VALUE!	#VALUE!	0.0225785
Ld1S_270372700	D-lactate dehydrogenase-like protein	27	1092	1098.29	1.00576	0.00249336	FC<2	0.53322732742	#VALUE!	#VALUE!	#VALUE!	0.0226147
Ld1S_350698600	6-phosphogluconate dehydrogenase, decarboxylating, putative	35	1273.55	1238.99	0.972863	-0.0119483	FC<2	0.38825151949	#VALUE!	#VALUE!	#VALUE!	0.0227027
Ld1S_360756200	hypothetical protein	36	1214.87	1105.93	0.910328	-0.0408023	FC<2	0.44636908062	#VALUE!	#VALUE!	#VALUE!	0.0228353
Ld1S_050817600	hypothetical protein	5	4623.82	5712.86	1.23553	0.0918522	FC<2	-0.42260437391	#VALUE!	#VALUE!	#VALUE!	0.0228723
Ld1S_140076900	J Biosynthesis Protein 2	14	2429.73	2542.32	1.04634	0.019672	FC<2	0.63820705892	#VALUE!	#VALUE!	#VALUE!	0.0229786
Ld1S_250313200	casein kinase I, putative	25	1450.5	1450.57	1.00005	2.08091e-05	FC<2	0.5829595652	#VALUE!	#VALUE!	#VALUE!	0.0231823
Ld1S_040797700	hypothetical protein	4	1316.64	1554.18	1.18042	0.0720361	FC<2	0.50848993624	#VALUE!	#VALUE!	#VALUE!	0.0232363
Ld1S_190167000	intraflagellar transport protein 52	19	1666.89	1645.8	0.98735	-0.00552899	FC<2	0.36902115204	#VALUE!	#VALUE!	#VALUE!	0.0232815
Ld1S_360745500	sterol 24-c-methyltransferase, putative	36	992.98	882.341	0.888578	-0.0513043	FC<2	0.39361446527	#VALUE!	#VALUE!	#VALUE!	0.0232896
Ld1S_300474400	hypothetical protein	30	1328.56	1122.29	0.844739	-0.0732774	FC<2	0.51296974284	#VALUE!	#VALUE!	#VALUE!	0.0233099
Ld1S_340656200	60S ribosomal protein L21, putative	34	624.395	580.229	0.929266	-0.0318598	FC<2	-0.34576454805	#VALUE!	#VALUE!	#VALUE!	0.0234548
Ld1S_330596700	chromatin-remodeling complex atpase chain iswi	33	2983.53	3969.99	1.33064	0.124059	FC<2	-0.54006843162	#VALUE!	#VALUE!	#VALUE!	0.023499
Ld1S_360793700	hypothetical protein	36	3324.6	3400.67	1.02288	0.00982396	FC<2	0.77497453336	#VALUE!	#VALUE!	#VALUE!	0.023565
Ld1S_270353800	methylmalonyl-coenzyme a mutase, putative	27	1692.56	1847.57	1.09158	0.0380574	FC<2	0.53359414011	#VALUE!	#VALUE!	#VALUE!	0.0235941
Ld1S_260327300	nucleotide binding protein-like protein	26	861.867	1285.88	1.49198	0.173762	FC<2	-0.50603121526	#VALUE!	#VALUE!	#VALUE!	0.0236069
Ld1S_230251100	GDP-mannose pyrophosphorylase	23	1023.24	1519.28	1.48478	0.171663	FC<2	0.41468020567	#VALUE!	#VALUE!	#VALUE!	0.0236475
Ld1S_220237100	TFIIS helical bundle-like domain containing protein, putative	22	1241.45	1180.09	0.95057	-0.0220158	FC<2	0.45326414331	#VALUE!	#VALUE!	#VALUE!	0.0237461
Ld1S_090878900	palmitoyl acyltransferase 5, putative	9	1449.59	1355.69	0.935222	-0.0290851	FC<2	-0.58582493629	#VALUE!	#VALUE!	#VALUE!	0.0238832
Ld1S_090880400	hypothetical protein	9	15819.8	15285.5	0.966227	-0.014921	FC<2	0.66323959393	#VALUE!	#VALUE!	#VALUE!	0.0239305
Ld1S_330575500	hypothetical protein	33	692.244	953.233	1.37702	0.13894	FC<2	-0.61478108987	#VALUE!	#VALUE!	#VALUE!	0.023957
Ld1S_070844700	Golgi/lysosome glycoprotein 1, putative	7	1580.7	1634.89	1.03428	0.01464	FC<2	0.4281005842	#VALUE!	#VALUE!	#VALUE!	0.0239659
Ld1S_290417500	hypothetical protein	29	1503.68	1496.38	0.995144	-0.00211409	FC<2	-0.50465077124	#VALUE!	#VALUE!	#VALUE!	0.0239977
Ld1S_300455900	hypothetical protein	30	4185.55	4191.39	1.00139	0.00060525	EP>LP	1.3761575746	#VALUE!	#VALUE!	#VALUE!	0.0240045
Ld1S_190176100	hypothetical protein	19	7175.5	6884.22	0.959407	-0.0179972	FC<2	0.33198056669	#VALUE!	#VALUE!	#VALUE!	0.0240368
Ld1S_300457300	whole genome shotgun sequence. Function unknown	30	1650.38	1595.63	0.966824	-0.0146525	FC<2	0.40265837501	#VALUE!	#VALUE!	#VALUE!	0.0240753
Ld1S_110032600	pterin-4-alpha-carbinolamine dehydratase, putative	11	445.603	464.619	1.04268	0.018149	FC<2	0.36866640074	#VALUE!	#VALUE!	#VALUE!	0.0241123
Ld1S_140079000	HIT domain containing protein, putative	14	464.858	405.724	0.872792	-0.0590894	FC<2	0.49224021993	#VALUE!	#VALUE!	#VALUE!	0.0241298
Ld1S_340649500	mitochondrial carrier protein-like protein	34	914.129	919.423	1.00579	0.00250806	FC<2	0.74218772901	#VALUE!	#VALUE!	#VALUE!	0.0241418
Ld1S_340615200	mitochondrial malate dehydrogenase;malate dehydrogenase;malate dehydrogenase, putative	34	932.466	1011.04	1.08426	0.0351344	FC<2	0.34993477108	#VALUE!	#VALUE!	#VALUE!	0.0241918
Ld1S_300455400	hypothetical protein	30	698.662	754.734	1.08026	0.0335268	FC<2	-0.42643664714	#VALUE!	#VALUE!	#VALUE!	0.0241975
Ld1S_160116600	carbamoyl-phosphate synthase, putative	16	4841.12	4584.03	0.946893	-0.0236989	FC<2	-0.34502218455	#VALUE!	#VALUE!	#VALUE!	0.0242555
Ld1S_290422900	Eukaryotic protein of unknown function (DUF914), putative	29	1297.38	1223.72	0.943218	-0.0253879	FC<2	-0.64041766941	#VALUE!	#VALUE!	#VALUE!	0.024266
Ld1S_140082100	hypothetical protein	14	389.674	359.917	0.923636	-0.0344993	FC<2	-0.40670275587	#VALUE!	#VALUE!	#VALUE!	0.0243103
Ld1S_360797000	PSP1 C-terminal conserved region, putative	36	709.665	764.55	1.07734	0.0323527	FC<2	0.67997301813	#VALUE!	#VALUE!	#VALUE!	0.0243153
Ld1S_250306900	2OG-Fe(II) oxygenase superfamily, putative	25	1290.97	1292.43	1.00113	0.000491343	FC<2	0.51413835355	#VALUE!	#VALUE!	#VALUE!	0.0243441
Ld1S_060836800	hypothetical protein	6	2073.98	1777.77	0.857177	-0.0669293	FC<2	0.38701891632	#VALUE!	#VALUE!	#VALUE!	0.0243832
Ld1S_360724400	hypothetical protein	36	616.143	663.119	1.07624	0.03191	FC<2	-0.53920648179	#VALUE!	#VALUE!	#VALUE!	0.0244301
Ld1S_360750600	Flagellar Member 2	36	2967.02	2850.97	0.960888	-0.0173273	FC<2	0.41610234394	#VALUE!	#VALUE!	#VALUE!	0.0244818
Ld1S_360778000	phosphoribosylpyrophosphate synthetase, putative	36	1042.49	966.321	0.926934	-0.0329511	FC<2	-0.33637483758	#VALUE!	#VALUE!	#VALUE!	0.0245707
Ld1S_340623400	hypothetical protein	34	1228.62	1315.33	1.07058	0.0296182	FC<2	-0.31433242713	#VALUE!	#VALUE!	#VALUE!	0.0246019
Ld1S_350687300	kinetoplastid membrane protein-11	35	351.165	299.93	0.854102	-0.0684904	FC<2	0.43026199306	#VALUE!	#VALUE!	#VALUE!	0.0247276
Ld1S_280392000	hypothetical protein	28	657.402	683.841	1.04022	0.017124	FC<2	0.75676389291	#VALUE!	#VALUE!	#VALUE!	0.0247912
Ld1S_090886500	hypothetical protein	9	1327.64	1170.27	0.881469	-0.0547932	FC<2	-0.60716608987	#VALUE!	#VALUE!	#VALUE!	0.0248747
Ld1S_110030800	ATP-binding cassette protein subfamily H, member 1, putative	11	881.121	952.143	1.0806	0.0336665	LP>EP	-1.010008325	#VALUE!	#VALUE!	#VALUE!	0.0249105
Ld1S_300489500_pseudogene	RNA recognition motif. (a.k.a. RRM, RBD, or RNP domain), putative	30	450.188	498.43	1.10716	0.0442104	FC<2	-0.7437452464	#VALUE!	#VALUE!	#VALUE!	0.0249811
Ld1S_290436700	UDP-glucose:glycoprotein glucosyltransferase, putative	29	4531.22	4217.57	0.93078	-0.0311529	FC<2	0.30915126822	#VALUE!	#VALUE!	#VALUE!	0.0250111
Ld1S_170139500	hypothetical protein	17	1404.66	1281.52	0.912336	-0.0398453	FC<2	-0.35225091746	#VALUE!	#VALUE!	#VALUE!	0.0250594
Ld1S_350692300	hypothetical protein	35	1996.96	1991.54	0.997283	-0.00118145	FC<2	0.4988496063	#VALUE!	#VALUE!	#VALUE!	0.0251045
Ld1S_360753800	calcium-dependent protein kinase. Signal transduction mechanisms	36	1552.28	1494.2	0.962585	-0.0165607	FC<2	0.81554033611	#VALUE!	#VALUE!	#VALUE!	0.0251466
Ld1S_270357300	hypothetical protein	27	561.13	571.504	1.01849	0.00795551	FC<2	0.36310028238	#VALUE!	#VALUE!	#VALUE!	0.0251889
Ld1S_360733400	N-acetyltransferase subunit Nat1, putative	36	1857.6	1958.82	1.05449	0.0230425	FC<2	-0.32234175297	#VALUE!	#VALUE!	#VALUE!	0.0252668
Ld1S_160112800	protein tyrosine phosphatase-like protein	16	640.899	549.691	0.857687	-0.066671	FC<2	-0.43269365333	#VALUE!	#VALUE!	#VALUE!	0.025279
Ld1S_300490200	glutamyl-tRNA synthetase, putative	30	1486.26	1466.93	0.986995	-0.00568508	FC<2	-0.30230754618	#VALUE!	#VALUE!	#VALUE!	0.0253302
Ld1S_050820800	Legume-like lectin family, putative	5	1843.84	2342.73	1.27057	0.103998	FC<2	0.41412757466	#VALUE!	#VALUE!	#VALUE!	0.0253321
Ld1S_050820300	Coiled-coil domain containing 135. Function unknown	5	2760.72	3395.21	1.22983	0.089844	FC<2	0.38414813254	#VALUE!	#VALUE!	#VALUE!	0.0253369
Ld1S_300492200	DNA ligase I, putative	30	1833.76	1861.75	1.01526	0.00657917	FC<2	-0.33214054518	#VALUE!	#VALUE!	#VALUE!	0.0253479
Ld1S_280391400	Amastin surface glycoprotein, putative	28	1381.74	1366.59	0.989039	-0.00478653	FC<2	-0.47246328089	#VALUE!	#VALUE!	#VALUE!	0.0253908
Ld1S_080869200	intraflagellar transport protein 122B, putative	8	3320.94	3383.22	1.01875	0.00806899	FC<2	0.4696646556	#VALUE!	#VALUE!	#VALUE!	0.0254083
Ld1S_160115000	hypothetical protein	16	695.911	678.388	0.97482	-0.0110757	FC<2	-0.54207203427	#VALUE!	#VALUE!	#VALUE!	0.0254672
Ld1S_260342000	Sedlin, N-terminal conserved region containing protein, putative	26	1254.29	1532.37	1.2217	0.0869659	FC<2	0.60485410744	#VALUE!	#VALUE!	#VALUE!	0.0254935
Ld1S_320549000	hypothetical protein	32	1975.87	1916.28	0.96984	-0.0132999	FC<2	-0.80874018904	#VALUE!	#VALUE!	#VALUE!	0.0255195
Ld1S_260341700	Present in the outer mitochondrial membrane proteome 2	26	1841.09	2206.4	1.19842	0.0786078	FC<2	-0.44972996055	#VALUE!	#VALUE!	#VALUE!	0.0255477
Ld1S_160118600	hypothetical protein	16	2051.98	1943.55	0.94716	-0.0235767	FC<2	-0.55669261414	#VALUE!	#VALUE!	#VALUE!	0.025567
Ld1S_230256200	hypothetical protein	23	1034.24	1581.45	1.5291	0.184435	FC<2	-0.52587225897	#VALUE!	#VALUE!	#VALUE!	0.0256895
Ld1S_180161400	WD domain, G-beta repeat, putative	18	2307.79	2250.02	0.974971	-0.0110083	FC<2	0.36394468594	#VALUE!	#VALUE!	#VALUE!	0.0259614
Ld1S_120047700	hypothetical protein	12	3269.59	4437.88	1.35732	0.132682	FC<2	0.43134838151	#VALUE!	#VALUE!	#VALUE!	0.0260305
Ld1S_290441300	hypothetical protein	29	280.565	262.848	0.936853	-0.0283287	FC<2	0.35422220334	#VALUE!	#VALUE!	#VALUE!	0.0261036
Ld1S_130076500	Leucine-rich repeat protein. Function unknown	13	1170.85	1256.44	1.07309	0.0306372	FC<2	-0.42988379172	#VALUE!	#VALUE!	#VALUE!	0.0263908
Ld1S_340632300	hypothetical protein	34	846.28	823.445	0.973018	-0.0118791	FC<2	0.3675564394	#VALUE!	#VALUE!	#VALUE!	0.0264273
Ld1S_250321400	AGC essential kinase 1	25	1073.67	1085.2	1.01075	0.00464183	FC<2	0.37011508836	#VALUE!	#VALUE!	#VALUE!	0.0264565
Ld1S_220245300	WD domain, G-beta repeat, putative	22	1376.24	1363.32	0.990615	-0.00409503	FC<2	-0.35864037933	#VALUE!	#VALUE!	#VALUE!	0.0265414
Ld1S_190176700	Fcf1, putative	19	572.133	584.592	1.02178	0.00935585	FC<2	-0.41752131899	#VALUE!	#VALUE!	#VALUE!	0.0266393
Ld1S_030454700_pseudogene	eukaryotic translation initiation factor 2 subunit alpha	3	1177.27	1249.89	1.06168	0.0259952	FC<2	-0.31764395027	#VALUE!	#VALUE!	#VALUE!	0.0266495
Ld1S_310514500	MYND finger, putative	31	2700.21	2692.83	0.997267	-0.00118856	FC<2	-0.44944306453	#VALUE!	#VALUE!	#VALUE!	0.0269789
Ld1S_150099300	Coiled-coil domain containing 151. Function unknown	15	2148.25	2241.3	1.04331	0.0184152	FC<2	0.77292291892	#VALUE!	#VALUE!	#VALUE!	0.0270144
Ld1S_300456700	hypothetical protein	30	1259.79	1280.43	1.01638	0.00705701	FC<2	-0.44142451443	#VALUE!	#VALUE!	#VALUE!	0.0270909
Ld1S_230255300	hypothetical protein	23	351.165	498.43	1.41936	0.152093	FC<2	-0.48381119184	#VALUE!	#VALUE!	#VALUE!	0.0271116
Ld1S_310496600	FG-GAP repeat protein, putative	31	3804.13	3852.2	1.01263	0.00545291	FC<2	-0.33083490887	#VALUE!	#VALUE!	#VALUE!	0.0273165
Ld1S_240289800	protein kinase, putative	24	4061.78	3767.13	0.927458	-0.0327057	FC<2	0.47354620246	#VALUE!	#VALUE!	#VALUE!	0.027322
Ld1S_360719700	PUF1, putative	36	1338.64	1532.37	1.14472	0.0586991	FC<2	-0.42154180227	#VALUE!	#VALUE!	#VALUE!	0.0273589
Ld1S_220246600	intraflagellar transport protein-like protein	22	1587.12	1495.29	0.942141	-0.025884	FC<2	0.41407683997	#VALUE!	#VALUE!	#VALUE!	0.0273622
Ld1S_210210600	Ubiquitin-2 like Rad60 SUMO-like, putative	21	452.022	382.82	0.846907	-0.0721642	FC<2	-0.37241941237	#VALUE!	#VALUE!	#VALUE!	0.0273683
Ld1S_350709300	hypothetical protein	35	1628.38	1508.38	0.926307	-0.0332451	FC<2	-0.41929980488	#VALUE!	#VALUE!	#VALUE!	0.0273853
Ld1S_350700800	CRAL/TRIO, N-terminal domain/CRAL/TRIO domain containing protein, putative	35	1002.15	930.33	0.928335	-0.0322955	FC<2	0.51950160553	#VALUE!	#VALUE!	#VALUE!	0.0275297
Ld1S_360727100	mitogen-activated protein kinase 2	36	1361.57	1161.55	0.853098	-0.0690012	FC<2	0.56507339235	#VALUE!	#VALUE!	#VALUE!	0.0276019
Ld1S_170144200	eukaryotic translation initiation factor 3 subunit b	17	1864.93	1882.47	1.00941	0.00406549	FC<2	-0.29977257868	#VALUE!	#VALUE!	#VALUE!	0.0276146
Ld1S_250308000	DNAj-like protein	25	1109.42	1063.39	0.958506	-0.0184051	FC<2	0.60484358753	#VALUE!	#VALUE!	#VALUE!	0.0276955
Ld1S_130061700	Nucleoporin NUP48	13	1584.37	1526.92	0.96374	-0.0160401	FC<2	-0.35706108942	#VALUE!	#VALUE!	#VALUE!	0.0277012
Ld1S_170141300	glycosyltransferase (GlcNAc), putative	17	1730.15	1698.15	0.981505	-0.00810764	FC<2	0.40949838932	#VALUE!	#VALUE!	#VALUE!	0.0277201
Ld1S_310504300	hypothetical protein	31	1610.04	1576	0.978856	-0.00928102	FC<2	0.37647198053	#VALUE!	#VALUE!	#VALUE!	0.0277513
Ld1S_260333500	2Fe-2S iron-sulfur cluster binding domain containing protein, putative	26	650.984	810.357	1.24482	0.0951061	FC<2	-0.53235224885	#VALUE!	#VALUE!	#VALUE!	0.0280362
Ld1S_080859600	ubiquitin-activating enzyme-like protein	8	2801.98	2918.6	1.04162	0.0177084	FC<2	-0.72663664695	#VALUE!	#VALUE!	#VALUE!	0.0280616
Ld1S_030451700	DEAD/DEAH box helicase, putative	3	5944.13	6060.78	1.01962	0.00844002	FC<2	-0.32862768447	#VALUE!	#VALUE!	#VALUE!	0.0281242
Ld1S_350668900	40S ribosomal protein S3A, putative	35	875.62	885.613	1.01141	0.0049283	FC<2	-0.39922860824	#VALUE!	#VALUE!	#VALUE!	0.0281317
Ld1S_050816700	sre-2/carboxylate carrier-like protein	5	1314.8	1530.19	1.16382	0.0658842	FC<2	-0.46102721141	#VALUE!	#VALUE!	#VALUE!	0.0281356
Ld1S_200192800	developmentally regulated phosphoprotein-like protein	20	1521.1	1669.79	1.09775	0.0405045	FC<2	0.46612134468	#VALUE!	#VALUE!	#VALUE!	0.0281883
Ld1S_280382600	rrp44p homologue, putative	28	2300.45	2318.73	1.00795	0.00343825	FC<2	-0.4746863585	#VALUE!	#VALUE!	#VALUE!	0.0282031
Ld1S_090877200	serine/threonine protein phosphatase, putative	9	1905.28	1971.91	1.03497	0.0149285	FC<2	-0.32943325992	#VALUE!	#VALUE!	#VALUE!	0.0282238
Ld1S_070846800_pseudogene	ubiquitin-protein ligase-like, putative	7	17078.7	17313.1	1.01372	0.00591911	FC<2	-0.43761095761	#VALUE!	#VALUE!	#VALUE!	0.0282289
Ld1S_240293400	40S ribosomal protein S8, putative	24	1416.58	1445.12	1.02015	0.00866304	FC<2	-0.32079525756	#VALUE!	#VALUE!	#VALUE!	0.0282706
Ld1S_050818200	methylthioadenosine phosphorylase, putative	5	1073.67	1264.07	1.17734	0.0709022	FC<2	-0.4686214855	#VALUE!	#VALUE!	#VALUE!	0.0283302
Ld1S_210212300	40S ribosomal protein S11, putative	21	425.432	486.433	1.14339	0.0581925	FC<2	-0.32233483953	#VALUE!	#VALUE!	#VALUE!	0.0284317
Ld1S_340655100	Programmed cell death protein 2, C-terminal putative domain containing protein, putative	34	1015.9	1064.48	1.04782	0.0202857	FC<2	-0.56751573545	#VALUE!	#VALUE!	#VALUE!	0.0284551
Ld1S_070857000	Mitochondrial GTPase involved in mitochondrial trafficking (By similarity). Defense mechanisms	7	1589.87	1661.07	1.04478	0.0190265	FC<2	0.43296519445	#VALUE!	#VALUE!	#VALUE!	0.0285041
Ld1S_170135700_pseudogene	RNA-binding protein, putative	17	875.62	839.805	0.959098	-0.018137	FC<2	-0.50693229452	#VALUE!	#VALUE!	#VALUE!	0.0287377
Ld1S_090878000	Dual specificity phosphatase, catalytic domain containing protein, putative	9	1798	1778.86	0.989355	-0.00464799	FC<2	-0.38247703084	#VALUE!	#VALUE!	#VALUE!	0.0287863
Ld1S_050813800	structural maintenance of chromosome (SMC), putative	5	3991.18	4806.52	1.20429	0.08073	FC<2	-0.64530027512	#VALUE!	#VALUE!	#VALUE!	0.0288442
Ld1S_150102800	GDP dissociation inhibitor, putative	15	3165.07	3376.67	1.06686	0.0281058	FC<2	-0.35462583483	#VALUE!	#VALUE!	#VALUE!	0.0289979
Ld1S_070849500	60S ribosomal protein L7a, putative	7	778.431	768.913	0.987773	-0.00534293	FC<2	-0.35186128365	#VALUE!	#VALUE!	#VALUE!	0.0291621
Ld1S_300474200	small GTP-binding protein Rab28, putative	30	673.906	658.756	0.977519	-0.00987475	FC<2	0.37368618822	#VALUE!	#VALUE!	#VALUE!	0.0292113
Ld1S_090888800	Rhodanese-like domain containing protein, putative	9	489.614	497.339	1.01578	0.00679923	FC<2	-0.46684850416	#VALUE!	#VALUE!	#VALUE!	0.0292504
Ld1S_310514700	hypothetical protein	31	1576.12	1498.56	0.950794	-0.0219135	FC<2	0.91412864668	#VALUE!	#VALUE!	#VALUE!	0.0292803
Ld1S_150104700	glutamate dehydrogenase	15	3039.45	3026.57	0.995761	-0.0018449	FC<2	-0.46465588003	#VALUE!	#VALUE!	#VALUE!	0.0293049
Ld1S_040804100	axonemal dynein light chain, putative	4	1818.17	1892.29	1.04076	0.0173524	FC<2	0.6179238153	#VALUE!	#VALUE!	#VALUE!	0.0293372
Ld1S_030450100	26S protease regulatory subunit, putative	3	1196.53	1195.36	0.999023	-0.00042431	FC<2	0.32742124502	#VALUE!	#VALUE!	#VALUE!	0.0297065
Ld1S_270362100	Emopamil binding protein, putative	27	517.12	475.526	0.919566	-0.036417	FC<2	0.39157432025	#VALUE!	#VALUE!	#VALUE!	0.029738
Ld1S_300484500	GRAM domain containing protein, putative	30	1972.21	1754.87	0.889798	-0.0507087	EP>LP	1.0084941354	#VALUE!	#VALUE!	#VALUE!	0.0297449
Ld1S_320538600	AmmeMemoRadiSam system protein A/uncharacterized protein, PH0010 family, putative	32	564.798	557.325	0.98677	-0.00578416	FC<2	-0.35110830454	#VALUE!	#VALUE!	#VALUE!	0.0298073
Ld1S_290417400	C3H1-type domain-containing protein	29	1120.43	1081.93	0.965642	-0.0151839	FC<2	-0.34931185757	#VALUE!	#VALUE!	#VALUE!	0.0298156
Ld1S_290430900	XPC-binding domain containing protein, putative	29	959.056	1036.12	1.08036	0.0335676	FC<2	-0.33693055969	#VALUE!	#VALUE!	#VALUE!	0.0299312
Ld1S_050811700	50S ribosome-binding GTPase, putative	5	2652.53	3435.57	1.2952	0.112338	FC<2	-0.57326462774	#VALUE!	#VALUE!	#VALUE!	0.0299542
Ld1S_360740400	DNA mismatch repair protein MSH6, putative	36	2559.93	2548.86	0.995678	-0.00188105	FC<2	-0.69768099484	#VALUE!	#VALUE!	#VALUE!	0.0299944
Ld1S_180147200	zinc-finger of a C2HC-type/Double zinc ribbon, putative	18	2023.55	2100.6	1.03808	0.0162296	FC<2	0.45188677945	#VALUE!	#VALUE!	#VALUE!	0.0300551
Ld1S_050821400	hypothetical protein	5	2043.72	2720.1	1.33095	0.124162	FC<2	-0.4849958885	#VALUE!	#VALUE!	#VALUE!	0.0302463
Ld1S_110043700	eukaryotic release factor 3, putative	11	2135.41	1883.56	0.882061	-0.0545015	FC<2	-0.31124131816	#VALUE!	#VALUE!	#VALUE!	0.0302815
Ld1S_280389800	P27 protein, putative	28	676.657	635.852	0.939697	-0.0270122	FC<2	0.92750800594	#VALUE!	#VALUE!	#VALUE!	0.0302966
Ld1S_170145200	NUC130/3NT domain/SDA1, putative	17	2347.21	2262.02	0.963706	-0.0160556	FC<2	-0.59636518511	#VALUE!	#VALUE!	#VALUE!	0.0303356
Ld1S_230259600	Cytochrome C oxidase copper chaperone (COX17), putative	23	381.422	512.608	1.34394	0.12838	FC<2	0.51832103384	#VALUE!	#VALUE!	#VALUE!	0.0304427
Ld1S_210226000	DnaJ protein, putative	21	1356.98	1256.44	0.925905	-0.0334336	FC<2	-0.34411369865	#VALUE!	#VALUE!	#VALUE!	0.0305584
Ld1S_340628700	hypothetical protein	34	1240.54	1301.15	1.04886	0.0207183	FC<2	0.42707246724	#VALUE!	#VALUE!	#VALUE!	0.0307731
Ld1S_260335700	DnaJ domain containing protein, putative	26	3127.48	3763.85	1.20348	0.0804389	FC<2	-0.50061486645	#VALUE!	#VALUE!	#VALUE!	0.0307773
Ld1S_330586500	beta tubulin (fragment)	33	1078.25	1591.27	1.47579	0.169024	FC<2	0.34250739821	#VALUE!	#VALUE!	#VALUE!	0.0308368
Ld1S_360785200	ABC1 family, putative	36	1234.12	1277.16	1.03487	0.0148875	FC<2	0.54025283344	#VALUE!	#VALUE!	#VALUE!	0.0309694
Ld1S_330605500	UDP-N-acetylglucosamine pyrophosphorylase, putative	33	1693.48	2329.64	1.37566	0.13851	FC<2	-0.65197498109	#VALUE!	#VALUE!	#VALUE!	0.0317055
Ld1S_320571900	enoyl-CoA hydratase/isomerase family protein, putative	32	1044.33	1076.48	1.03079	0.0131691	FC<2	0.38260051866	#VALUE!	#VALUE!	#VALUE!	0.0317544
Ld1S_350683900	60S ribosomal protein L36, putative	35	454.772	399.18	0.877759	-0.0566249	FC<2	-0.45701175938	#VALUE!	#VALUE!	#VALUE!	0.031786
Ld1S_170145900	hypothetical protein	17	823.358	741.646	0.900758	-0.0453918	FC<2	0.52118003921	#VALUE!	#VALUE!	#VALUE!	0.0318847
Ld1S_320547900	Metalloprotease M41 FtsH, putative;ATP-dependent zinc metallopeptidase, putative	32	1947.45	1964.27	1.00864	0.00373485	FC<2	-0.30441489694	#VALUE!	#VALUE!	#VALUE!	0.0320322
Ld1S_150102200	hypothetical protein	15	1224.03	1112.47	0.908855	-0.0415054	FC<2	0.42954144127	#VALUE!	#VALUE!	#VALUE!	0.0320348
Ld1S_010011300	hypothetical protein	1	1881.44	2601.21	1.38257	0.140687	FC<2	0.65267595971	#VALUE!	#VALUE!	#VALUE!	0.032136
Ld1S_320536200	hypothetical protein	32	2337.13	2227.12	0.952931	-0.0209385	FC<2	0.66436809013	#VALUE!	#VALUE!	#VALUE!	0.0322755
Ld1S_350680700	Nucleoporin NUP82	35	1936.45	2030.8	1.04872	0.0206614	FC<2	-0.41567234493	#VALUE!	#VALUE!	#VALUE!	0.0323401
Ld1S_330599000	Phosphate transport (Pho88), putative	33	652.818	944.508	1.44682	0.160414	FC<2	-0.33176675992	#VALUE!	#VALUE!	#VALUE!	0.0324245
Ld1S_320553000	Domain of unknown function (DUF4200), putative	32	1988.71	1926.1	0.968516	-0.0138932	FC<2	0.42690374662	#VALUE!	#VALUE!	#VALUE!	0.0324821
Ld1S_140085500	Domain of unknown function (DUF4201), putative	14	1491.76	1520.37	1.01918	0.00825087	FC<2	0.43310454997	#VALUE!	#VALUE!	#VALUE!	0.032585
Ld1S_360784600	hypothetical protein	36	5896.45	5918.99	1.00382	0.00165696	EP>LP	1.0344608177	#VALUE!	#VALUE!	#VALUE!	0.0326766
Ld1S_280401000	Leucine Rich Repeat/Leucine Rich repeat, putative	28	2064.81	2046.07	0.990923	-0.0039599	FC<2	0.51131725081	#VALUE!	#VALUE!	#VALUE!	0.0327695
Ld1S_150094100	hypothetical protein	15	2449.9	2525.96	1.03105	0.0132777	FC<2	0.43645207384	#VALUE!	#VALUE!	#VALUE!	0.0328806
Ld1S_310517300	mannosyltransferase-like protein	31	5494.86	4949.4	0.900733	-0.0454041	FC<2	0.62391305791	#VALUE!	#VALUE!	#VALUE!	0.0329355
Ld1S_200202000	calpain-like cysteine peptidase, Clan CA, family C2	20	564.798	635.852	1.12581	0.0514635	FC<2	0.62633661358	#VALUE!	#VALUE!	#VALUE!	0.033078
Ld1S_290439600	aspartyl aminopeptidase, putative	29	1094.75	1087.38	0.993268	-0.00293352	FC<2	0.29671579769	#VALUE!	#VALUE!	#VALUE!	0.0332074
Ld1S_140083600	fatty acid elongase, putative	14	758.259	773.275	1.0198	0.00851637	FC<2	-0.32620165462	#VALUE!	#VALUE!	#VALUE!	0.0332319
Ld1S_190165500	mitogen-activated protein kinase 9, putative	19	1058.08	1027.4	0.971003	-0.0127793	FC<2	0.54560477197	#VALUE!	#VALUE!	#VALUE!	0.0332688
Ld1S_320540000	nuclear RNA binding domain	32	672.989	695.839	1.03395	0.0145003	FC<2	-0.31523087744	#VALUE!	#VALUE!	#VALUE!	0.0333131
Ld1S_320541700	Alpha/beta hydrolase family, putative	32	835.277	805.995	0.964943	-0.0154983	FC<2	-0.50697989584	#VALUE!	#VALUE!	#VALUE!	0.0334367
Ld1S_350697700	replication factor C, subunit 3, putative	35	992.98	941.236	0.94789	-0.023242	FC<2	0.36615728388	#VALUE!	#VALUE!	#VALUE!	0.033499
Ld1S_160125600	hypothetical protein	16	1378.07	1289.16	0.935479	-0.0289659	FC<2	0.35822720236	#VALUE!	#VALUE!	#VALUE!	0.0335121
Ld1S_240287100	IgE-dependent histamine-releasing factor, putative	24	529.039	573.685	1.08439	0.0351856	FC<2	-0.31434931256	#VALUE!	#VALUE!	#VALUE!	0.0335446
Ld1S_100025900	hypothetical protein	10	2259.19	2343.82	1.03746	0.0159714	FC<2	0.44868973458	#VALUE!	#VALUE!	#VALUE!	0.0338235
Ld1S_260327400	hypothetical protein	26	1020.49	1318.6	1.29213	0.111307	FC<2	-0.73666432676	#VALUE!	#VALUE!	#VALUE!	0.0339274
Ld1S_070857100	peptide methionine sulfoxide reductase-like	7	522.621	543.147	1.03927	0.0167301	FC<2	-0.7295894117	#VALUE!	#VALUE!	#VALUE!	0.0341762
Ld1S_070846200	hypothetical protein	7	1720.98	1893.38	1.10017	0.0414611	FC<2	-0.29627837643	#VALUE!	#VALUE!	#VALUE!	0.0341945
Ld1S_300471300	hypothetical protein	30	2211.51	2098.42	0.948863	-0.0227966	FC<2	0.43985095039	#VALUE!	#VALUE!	#VALUE!	0.0342912
Ld1S_320544600	Ankyrin repeats (3 copies), putative	32	1875.02	1947.91	1.03888	0.0165638	FC<2	0.96779428976	#VALUE!	#VALUE!	#VALUE!	0.0343864
Ld1S_100024900_pseudogene	hypothetical protein	10	4775.11	4422.61	0.92618	-0.0333045	FC<2	0.54668854924	#VALUE!	#VALUE!	#VALUE!	0.0344204
Ld1S_180148700	RNA-binding protein 29, putative	18	1070.92	1092.84	1.02047	0.00880053	FC<2	-0.30288108854	#VALUE!	#VALUE!	#VALUE!	0.0347652
Ld1S_360730700	ISWI complex protein	36	2645.2	2496.51	0.943791	-0.0251244	FC<2	-0.32974116818	#VALUE!	#VALUE!	#VALUE!	0.0348703
Ld1S_230254000	cytochrome c oxidase subunit 10, putative	23	439.185	624.946	1.42297	0.153195	FC<2	-0.35855867588	#VALUE!	#VALUE!	#VALUE!	0.0349681
Ld1S_220246200	Kinesin family member. Cytoskeleton	22	5097.85	4918.86	0.964889	-0.0155226	FC<2	0.7040182482	#VALUE!	#VALUE!	#VALUE!	0.0351302
Ld1S_120057100	n-ethylmaleimide reductase-like protein	12	2418.73	2940.41	1.21568	0.0848207	FC<2	0.72577867404	#VALUE!	#VALUE!	#VALUE!	0.0351365
Ld1S_160113100	Ankyrin repeats (many copies)/Alpha/beta hydrolase family, putative	16	1550.44	1433.12	0.924331	-0.0341726	FC<2	-0.3220576555	#VALUE!	#VALUE!	#VALUE!	0.0351429
Ld1S_050819100	paraflagellar rod protein, putative	5	3642.76	4753.08	1.3048	0.115544	FC<2	0.40925574174	#VALUE!	#VALUE!	#VALUE!	0.0352908
Ld1S_320565600_pseudogene	ABC transporter of the mitochondrion, putative	32	2527.84	2417.98	0.956543	-0.0192954	FC<2	-0.42557068505	#VALUE!	#VALUE!	#VALUE!	0.0352925
Ld1S_160117400	Component of the spindle pole body (SPB) required for the proper execution of spindle pole body (SPB) duplication. Potential role in cross-linking filaments or anchoring other molecules. It is essential for growth (By similarity). Function unknown	16	1722.82	1619.62	0.940103	-0.0268247	FC<2	0.78138395914	#VALUE!	#VALUE!	#VALUE!	0.0353842
Ld1S_260332600	NMD3 family, putative	26	1625.63	2143.14	1.31835	0.120029	FC<2	-0.37879928708	#VALUE!	#VALUE!	#VALUE!	0.0353983
Ld1S_350687800	ATP-dependent RNA helicase-like protein	35	3074.3	2978.58	0.968866	-0.0137362	FC<2	-0.28951747655	#VALUE!	#VALUE!	#VALUE!	0.0354595
Ld1S_360796900	cytochrome oxidase subunit IX, putative	36	469.442	420.993	0.896795	-0.047307	FC<2	-0.33828485408	#VALUE!	#VALUE!	#VALUE!	0.035478
Ld1S_300490800	UV excision repair RAD23-like protein	30	1265.29	1234.62	0.97576	-0.010657	FC<2	0.29609060922	#VALUE!	#VALUE!	#VALUE!	0.0356863
Ld1S_290422700	ADP-ribosylation factor-like protein 3A, putative	29	476.777	521.334	1.09345	0.0388002	FC<2	0.40239645988	#VALUE!	#VALUE!	#VALUE!	0.0357245
Ld1S_350686900	60S ribosomal protein L12, putative	35	524.455	418.812	0.798566	-0.0976892	FC<2	-0.32401161002	#VALUE!	#VALUE!	#VALUE!	0.0358605
Ld1S_360731500	short chain 3-hydroxyacyl-CoA dehydrogenase, putative	36	753.675	777.638	1.03179	0.0135934	FC<2	0.31263315795	#VALUE!	#VALUE!	#VALUE!	0.0361014
Ld1S_330590500	Axonemal inner arm dynein light chain, putative	33	800.436	1132.1	1.41436	0.150559	FC<2	0.3887370403	#VALUE!	#VALUE!	#VALUE!	0.036229
Ld1S_320558800	hypothetical protein	32	540.959	514.79	0.951625	-0.0215344	FC<2	-0.46741780591	#VALUE!	#VALUE!	#VALUE!	0.0362376
Ld1S_280411000	cytosolic malate dehydrogenase	28	892.124	849.621	0.952358	-0.0211997	FC<2	0.43971886334	#VALUE!	#VALUE!	#VALUE!	0.0362414
Ld1S_340637300	IQ calmodulin-binding motif containing protein, putative	34	3009.2	2906.6	0.965905	-0.0150657	FC<2	0.73747458146	#VALUE!	#VALUE!	#VALUE!	0.0362692
Ld1S_350692100	hypothetical protein	35	1353.31	1294.61	0.956621	-0.01926	FC<2	-0.42063080339	#VALUE!	#VALUE!	#VALUE!	0.0363922
Ld1S_340645500	hypothetical protein	34	896.708	796.179	0.887891	-0.0516403	FC<2	0.68994834663	#VALUE!	#VALUE!	#VALUE!	0.0363962
Ld1S_040808600	cytochrome c oxidase assembly factor, putative	4	786.682	809.267	1.02871	0.0122923	FC<2	0.60641246836	#VALUE!	#VALUE!	#VALUE!	0.0364494
Ld1S_190165300	metallo-peptidase, Clan MG, Family M24	19	1009.48	921.604	0.912946	-0.039555	FC<2	-0.27842665884	#VALUE!	#VALUE!	#VALUE!	0.0364587
Ld1S_180163500	gamma-glutamylcysteine synthetase, putative	18	1661.39	1640.35	0.987337	-0.00553471	FC<2	-0.37878040205	#VALUE!	#VALUE!	#VALUE!	0.036469
Ld1S_060840800	hypothetical protein	6	2026.3	2018.8	0.996299	-0.00161021	FC<2	0.52140712409	#VALUE!	#VALUE!	#VALUE!	0.0365057
Ld1S_350674200	cell cycle sequence binding phosphoprotein (RBP33), putative	35	1137.85	1006.68	0.884719	-0.0531944	FC<2	0.64694569471	#VALUE!	#VALUE!	#VALUE!	0.0367861
Ld1S_360768800	60S ribosomal protein L18, putative	36	662.904	658.756	0.993743	-0.00272571	FC<2	-0.46009736518	#VALUE!	#VALUE!	#VALUE!	0.0367987
Ld1S_300485600	Chaperonin HSP60, mitochondrial;chaperonin HSP60/CNP60, putative;chaperonin HSP60, mitochondrial precursor	30	1384.49	1399.31	1.01071	0.00462536	FC<2	-0.32611349108	#VALUE!	#VALUE!	#VALUE!	0.0368017
Ld1S_120053600	Leucine Rich repeat, putative	12	2450.82	3090.92	1.26118	0.100777	FC<2	0.41598720029	#VALUE!	#VALUE!	#VALUE!	0.0370483
Ld1S_340621300	hypothetical protein	34	4478.04	4586.21	1.02416	0.010366	FC<2	0.62992439155	#VALUE!	#VALUE!	#VALUE!	0.0371887
Ld1S_070853100	phosphoacetylglucosamine mutase-like protein	7	1620.13	1528.01	0.943142	-0.0254228	FC<2	0.34913258529	#VALUE!	#VALUE!	#VALUE!	0.0372781
Ld1S_360723700	hypothetical protein	36	529.039	538.784	1.01842	0.00792678	FC<2	-0.37949666577	#VALUE!	#VALUE!	#VALUE!	0.037281
Ld1S_300495400	ribosomal P protein AGP2beta-1, putative	30	820.607	743.827	0.906436	-0.042663	FC<2	0.42225428624	#VALUE!	#VALUE!	#VALUE!	0.0372916
Ld1S_360773400	2OG-Fe(II) oxygenase superfamily, putative	36	1829.17	1809.4	0.989189	-0.00472087	FC<2	-0.40561812421	#VALUE!	#VALUE!	#VALUE!	0.0373011
Ld1S_350681800	cyclophilin 14, putative	35	1187.36	1111.38	0.936009	-0.0287199	FC<2	-0.52609532578	#VALUE!	#VALUE!	#VALUE!	0.0374032
Ld1S_230252900	pteridine reductase 1	23	871.035	1284.79	1.47502	0.168797	FC<2	-0.33848465307	#VALUE!	#VALUE!	#VALUE!	0.0374414
Ld1S_280383400	C2H2-type domain-containing protein	28	1716.4	1715.6	0.999536	-0.000201474	FC<2	-0.77074192625	#VALUE!	#VALUE!	#VALUE!	0.0375052
Ld1S_090879200	prefoldin subunit 2, putative	9	533.624	418.812	0.784845	-0.105216	FC<2	-0.4630970503	#VALUE!	#VALUE!	#VALUE!	0.0375518
Ld1S_260343700	Protein kinase domain containing protein, putative	26	3396.12	4369.17	1.28652	0.109416	FC<2	-0.4250474475	#VALUE!	#VALUE!	#VALUE!	0.0377054
Ld1S_350713900	Mitochondrial import receptor subunit ATOM40, putative	35	970.975	940.146	0.968249	-0.014013	FC<2	-0.3277937032	#VALUE!	#VALUE!	#VALUE!	0.0377199
Ld1S_110035200	pumilio-repeat, RNA-binding protein, putative	11	2111.57	2152.96	1.0196	0.00842886	FC<2	-0.31948124456	#VALUE!	#VALUE!	#VALUE!	0.0378936
Ld1S_240272000	Zinc finger, C3HC4 type (RING finger)/Ring finger domain containing protein, putative	24	1478.93	1523.65	1.03024	0.0129377	FC<2	-0.44084829966	#VALUE!	#VALUE!	#VALUE!	0.0379121
Ld1S_320537400	miltefosine transporter beta subunit	32	984.728	968.503	0.983523	-0.00721567	FC<2	-0.59894535972	#VALUE!	#VALUE!	#VALUE!	0.0379881
Ld1S_190164700	fibrillarin, putative;fibrillarin	19	863.7	739.465	0.856159	-0.0674456	FC<2	-0.27455063364	#VALUE!	#VALUE!	#VALUE!	0.0380221
Ld1S_090885400	mitochondrial RNA binding protein 2	9	697.745	726.377	1.04103	0.0174652	FC<2	-0.32409985431	#VALUE!	#VALUE!	#VALUE!	0.0380227
Ld1S_110043500	60S ribosomal protein L28, putative	11	557.463	533.331	0.956711	-0.0192191	FC<2	-0.33139902512	#VALUE!	#VALUE!	#VALUE!	0.0380358
Ld1S_360778800	hypothetical protein	36	2569.1	2590.31	1.00826	0.00357113	FC<2	-0.50690962728	#VALUE!	#VALUE!	#VALUE!	0.0381233
Ld1S_260343200	hypothetical protein	26	2215.18	2771.36	1.25108	0.0972834	FC<2	-0.45445037192	#VALUE!	#VALUE!	#VALUE!	0.0381576
Ld1S_360765300	oxidoreductase, putative	36	1024.15	913.97	0.892414	-0.0494335	FC<2	0.28910629448	#VALUE!	#VALUE!	#VALUE!	0.0382275
Ld1S_190169600	tubulin binding cofactor c, putative	19	7561.5	7249.59	0.95875	-0.0182947	FC<2	0.40775857458	#VALUE!	#VALUE!	#VALUE!	0.0384879
Ld1S_100030100	Protein of unknown function (DUF1861), putative	10	756.425	814.72	1.07707	0.0322423	FC<2	0.45410294127	#VALUE!	#VALUE!	#VALUE!	0.0384973
Ld1S_270368000	inner dynein arm I1 intermediate chain, axonemal	27	2395.81	2304.56	0.961913	-0.0168643	FC<2	0.45721142108	#VALUE!	#VALUE!	#VALUE!	0.0386825
Ld1S_300469200	Rio2, N-terminal/RIO1 family, putative	30	1258.88	1261.89	1.00239	0.00103847	FC<2	-0.66626657232	#VALUE!	#VALUE!	#VALUE!	0.0387077
Ld1S_320554500	RNA recognition motif. (a.k.a. RRM, RBD, or RNP domain), putative	32	1197.44	1214.99	1.01465	0.00631766	FC<2	-0.43959378848	#VALUE!	#VALUE!	#VALUE!	0.0387459
Ld1S_240295900	mitogen-activated protein kinase	24	877.454	997.95	1.13733	0.0558848	FC<2	-0.33363570181	#VALUE!	#VALUE!	#VALUE!	0.0387739
Ld1S_230254100	ATP-binding cassette protein subfamily G, member 5	23	3446.55	4971.21	1.44237	0.159078	FC<2	0.51903006658	#VALUE!	#VALUE!	#VALUE!	0.0388036
Ld1S_290441500	RNA polymerase-associated protein CTR9, putative	29	2280.28	2030.8	0.890594	-0.0503205	FC<2	-0.35306354784	#VALUE!	#VALUE!	#VALUE!	0.0388193
Ld1S_210213500	2-oxoisovalerate dehydrogenase alpha subunit, putative	21	1500.01	1367.68	0.91178	-0.0401101	FC<2	-0.43741627318	#VALUE!	#VALUE!	#VALUE!	0.0388398
Ld1S_080862500	ribose-phosphate pyrophosphokinase, putative	8	2054.73	2240.21	1.09027	0.0375342	FC<2	-0.40066625808	#VALUE!	#VALUE!	#VALUE!	0.038894
Ld1S_270366100	CBF/Mak21 family, putative	27	2133.58	2172.59	1.01828	0.0078686	FC<2	-0.60532790656	#VALUE!	#VALUE!	#VALUE!	0.0390735
Ld1S_360728100	hypothetical protein	36	1134.18	1049.21	0.925084	-0.033819	FC<2	-0.34432679352	#VALUE!	#VALUE!	#VALUE!	0.0392368
Ld1S_360791300	ESF1, nucleolar pre-rRNA processing protein, homolog (S. cerevisiae). Function unknown	36	1615.54	1627.26	1.00725	0.00313857	FC<2	-0.35662450495	#VALUE!	#VALUE!	#VALUE!	0.0392845
Ld1S_340629600	hypothetical protein	34	3846.31	4046.33	1.052	0.0220176	FC<2	0.37156937169	#VALUE!	#VALUE!	#VALUE!	0.0394185
Ld1S_360795800_pseudogene	Ribosomal protein L1p/L10e family, putative	36	762.844	771.094	1.01082	0.00467173	FC<2	-0.3525521291	#VALUE!	#VALUE!	#VALUE!	0.0397342
Ld1S_260345600	GDP-mannose 4,6 dehydratase, putative	26	1489.93	1872.66	1.25688	0.0992926	FC<2	-0.4830885271	#VALUE!	#VALUE!	#VALUE!	0.0398126
Ld1S_180149300	hypothetical protein	18	1868.6	1897.74	1.0156	0.00672072	FC<2	0.31947045751	#VALUE!	#VALUE!	#VALUE!	0.0398338
Ld1S_150099700	signal peptidase subunit, putative	15	1073.67	1085.2	1.01075	0.00464183	FC<2	-0.41903365724	#VALUE!	#VALUE!	#VALUE!	0.0398901
Ld1S_340622100	hypothetical protein	34	2089.57	2180.22	1.04338	0.0184441	FC<2	0.39691998338	#VALUE!	#VALUE!	#VALUE!	0.0398934
Ld1S_180153400	HEAT repeats, putative	18	1761.33	1760.32	0.999429	-0.000248187	FC<2	-0.43053175949	#VALUE!	#VALUE!	#VALUE!	0.0399772
Ld1S_240280000	triosephosphate isomerase	24	689.493	746.009	1.08197	0.0342139	FC<2	0.27996850466	#VALUE!	#VALUE!	#VALUE!	0.0400029
Ld1S_250305000	prefoldin subunit, putative	25	392.424	454.804	1.15896	0.0640679	FC<2	-0.61702345185	#VALUE!	#VALUE!	#VALUE!	0.0400091
Ld1S_330604100	Golgi reassembly stacking protein (GRASP homologue), putative	33	1696.23	2377.63	1.40172	0.14666	FC<2	-0.61820899929	#VALUE!	#VALUE!	#VALUE!	0.0400874
Ld1S_360752600	Ribosomal RNA processing protein 41A	36	764.677	754.734	0.986997	-0.00568431	FC<2	-0.70429091342	#VALUE!	#VALUE!	#VALUE!	0.0401109
Ld1S_350670700	60S ribosomal protein L18a, putative	35	547.377	546.419	0.998249	-0.000760958	FC<2	-0.34664326721	#VALUE!	#VALUE!	#VALUE!	0.040171
Ld1S_220247500	i/6 autoantigen-like protein	22	608.808	618.402	1.01576	0.00679063	FC<2	0.39650136718	#VALUE!	#VALUE!	#VALUE!	0.0401894
Ld1S_270363200	RING-H2 zinc finger, putative	27	1147.93	1105.93	0.963406	-0.0161907	FC<2	-0.57044194129	#VALUE!	#VALUE!	#VALUE!	0.0401918
Ld1S_180148500	UDP-galactopyranose mutase	18	1335.89	1246.62	0.933173	-0.0300377	FC<2	0.34760875931	#VALUE!	#VALUE!	#VALUE!	0.0403785
Ld1S_290421800	hypothetical protein	29	1396.41	1185.54	0.848995	-0.0710947	FC<2	-0.54281640244	#VALUE!	#VALUE!	#VALUE!	0.0403832
Ld1S_240277800	Kinesin-13 3, putative	24	1557.78	1465.84	0.940982	-0.0264185	FC<2	0.34725456269	#VALUE!	#VALUE!	#VALUE!	0.0404961
Ld1S_340660200	hypothetical protein	34	939.801	900.882	0.958588	-0.0183682	FC<2	0.40317136473	#VALUE!	#VALUE!	#VALUE!	0.0405353
Ld1S_330577100	metallo-peptidase, Clan MC, Family M14, putative	33	3979.26	5509.99	1.38468	0.141349	FC<2	-0.49053542259	#VALUE!	#VALUE!	#VALUE!	0.040773
Ld1S_110032100	myotubularin-associated protein, putative	11	1781.5	1858.48	1.04321	0.0183724	FC<2	0.73119782359	#VALUE!	#VALUE!	#VALUE!	0.0410854
Ld1S_210228300	Pentatricopeptide repeat domain containing protein, putative	21	1720.07	1829.03	1.06335	0.0266759	FC<2	-0.35413058852	#VALUE!	#VALUE!	#VALUE!	0.0411955
Ld1S_300495200	60S acidic ribosomal protein P2, putative	30	458.44	442.806	0.965899	-0.0150683	FC<2	-0.49333111951	#VALUE!	#VALUE!	#VALUE!	0.0412014
Ld1S_260331200	asparagine synthetase a, putative	26	1028.74	1281.52	1.24572	0.0954207	FC<2	-0.43605900931	#VALUE!	#VALUE!	#VALUE!	0.0412648
Ld1S_290425100	ribosomal protein L1a, putative	29	1202.03	1078.66	0.897365	-0.0470308	FC<2	-0.28475538917	#VALUE!	#VALUE!	#VALUE!	0.041289
Ld1S_130065100	actyltransferase-like protein	13	885.705	905.245	1.02206	0.00947661	FC<2	0.27341377985	#VALUE!	#VALUE!	#VALUE!	0.0413776
Ld1S_060835800	deoxyuridine triphosphatase, putative	6	794.017	782	0.984865	-0.00662309	FC<2	-0.58017982606	#VALUE!	#VALUE!	#VALUE!	0.0414972
Ld1S_070854800	KH domain containing 3-like, subcortical maternal complex member. Function unknown	7	3187.99	3014.57	0.945603	-0.024291	FC<2	0.68802054079	#VALUE!	#VALUE!	#VALUE!	0.0415006
Ld1S_130070500	Alpha/beta hydrolase family, putative	13	1145.18	1061.21	0.926672	-0.033074	FC<2	0.49973306685	#VALUE!	#VALUE!	#VALUE!	0.0415699
Ld1S_120051000	hypothetical protein	12	1864.93	2460.52	1.31936	0.120364	FC<2	-0.42105851398	#VALUE!	#VALUE!	#VALUE!	0.0415714
Ld1S_320544400	long chain polyunsaturated fatty acid elongation enzyme-like protein	32	970.975	1144.1	1.1783	0.0712552	FC<2	-0.4797285103	#VALUE!	#VALUE!	#VALUE!	0.0416551
Ld1S_050817900	MYND zinc finger (ZnF) domain-like protein	5	1747.57	2179.13	1.24695	0.0958482	FC<2	-0.38516320038	#VALUE!	#VALUE!	#VALUE!	0.041664
Ld1S_330596900	Tetratricopeptide repeat, putative	33	1263.46	1823.58	1.44332	0.159363	FC<2	0.91648218672	#VALUE!	#VALUE!	#VALUE!	0.0417608
Ld1S_290414100	intraflagellar transport protein 27	29	644.566	592.226	0.918798	-0.0367798	FC<2	0.48045390973	#VALUE!	#VALUE!	#VALUE!	0.0417777
Ld1S_350704200	hypothetical protein	35	942.552	832.171	0.882891	-0.0540929	FC<2	-0.29531282786	#VALUE!	#VALUE!	#VALUE!	0.0418851
Ld1S_320568600	hypothetical protein	32	1732.9	1596.72	0.921414	-0.0355451	FC<2	-0.50490668168	#VALUE!	#VALUE!	#VALUE!	0.0419088
Ld1S_210210300	hypothetical protein	21	670.239	605.314	0.903132	-0.0442487	FC<2	0.49423117232	#VALUE!	#VALUE!	#VALUE!	0.0419757
Ld1S_350692500	galactokinase-like protein	35	1204.78	1220.44	1.013	0.00561037	FC<2	0.47498634711	#VALUE!	#VALUE!	#VALUE!	0.0419896
Ld1S_130074800	Miltefosine transporter	13	2757.06	2787.72	1.01112	0.00480307	FC<2	0.6811035386	#VALUE!	#VALUE!	#VALUE!	0.0420445
Ld1S_050822000	hypothetical protein	5	6236.61	7626.96	1.22293	0.0874025	FC<2	-0.65023633677	#VALUE!	#VALUE!	#VALUE!	0.0420959
Ld1S_330580300	heat shock protein 83-1	33	2222.52	2920.78	1.31418	0.118654	FC<2	-0.34732302997	#VALUE!	#VALUE!	#VALUE!	0.0422052
Ld1S_360757800	Small acidic protein family, putative	36	612.475	690.385	1.1272	0.0520029	FC<2	-0.41788570238	#VALUE!	#VALUE!	#VALUE!	0.042219
Ld1S_240288400	Male sterility protein, putative	24	1612.79	1521.47	0.943374	-0.025316	FC<2	-0.48469455909	#VALUE!	#VALUE!	#VALUE!	0.0425754
Ld1S_210221300	xanthine phosphoribosyltransferase	21	821.524	767.822	0.934631	-0.0293597	FC<2	-0.58616365565	#VALUE!	#VALUE!	#VALUE!	0.0427415
Ld1S_350704500	Sperm-tail PG-rich repeat, putative	35	1162.6	1084.11	0.932487	-0.0303572	FC<2	0.45099613747	#VALUE!	#VALUE!	#VALUE!	0.0428055
Ld1S_240285300_pseudogene	IQ calmodulin-binding motif containing protein, putative	24	2386.64	2306.74	0.966522	-0.0147881	FC<2	0.57213139749	#VALUE!	#VALUE!	#VALUE!	0.042823
Ld1S_360780800	FAD dependent oxidoreductase, putative	36	1767.74	1763.59	0.997651	-0.00102136	FC<2	0.44029589661	#VALUE!	#VALUE!	#VALUE!	0.0428697
Ld1S_320542000	FAD dependent oxidoreductase, putative	32	2006.13	2002.44	0.998162	-0.000798993	FC<2	-0.50885321193	#VALUE!	#VALUE!	#VALUE!	0.0429974
Ld1S_280406900	acyl-CoA dehydrogenase, putative	28	1616.46	1694.88	1.04851	0.0205743	FC<2	0.44339084938	#VALUE!	#VALUE!	#VALUE!	0.0430864
Ld1S_210231000	ring-box protein 1, putative	21	397.009	395.908	0.997228	-0.00120562	FC<2	-0.51123347592	#VALUE!	#VALUE!	#VALUE!	0.0431539
Ld1S_340663600	lipophosphoglycan biosynthetic protein (fragment)	34	677.574	669.663	0.988325	-0.00510042	FC<2	0.36308368535	#VALUE!	#VALUE!	#VALUE!	0.0431711
Ld1S_230270900	pre-mRNA-splicing factor SYF1. RNA processing and modification	23	2231.68	3335.23	1.49449	0.174493	FC<2	-0.49908301862	#VALUE!	#VALUE!	#VALUE!	0.0431733
Ld1S_300474000	hypothetical protein	30	935.217	903.063	0.965619	-0.0151942	FC<2	0.68144942608	#VALUE!	#VALUE!	#VALUE!	0.0431846
Ld1S_330588600	calcium-transporting ATPase, putative;P-type ATPase, putative	33	3341.11	4431.34	1.32631	0.122644	FC<2	-0.60385215354	#VALUE!	#VALUE!	#VALUE!	0.0432159
Ld1S_070850600	60S acidic ribosomal protein. Translation, ribosomal structure and biogenesis	7	785.766	702.383	0.893883	-0.0487193	FC<2	0.30179883967	#VALUE!	#VALUE!	#VALUE!	0.0432325
Ld1S_320547600	hypothetical protein	32	1246.96	1333.87	1.0697	0.0292632	LP>EP	-1.0259266406	#VALUE!	#VALUE!	#VALUE!	0.0432676
Ld1S_070849200	Dynein heavy chain, N-terminal region 2, putative	7	12388	11662.4	0.941429	-0.0262123	FC<2	0.8288673864	#VALUE!	#VALUE!	#VALUE!	0.0434198
Ld1S_360774500	Nin one binding (NOB1) Zn-ribbon like, putative	36	1290.97	1167	0.903976	-0.0438432	FC<2	-0.99641289524	#VALUE!	#VALUE!	#VALUE!	0.0434494
Ld1S_320559400	AMP deaminase, putative;adenosine monophosphate deaminase, putative	32	4197.47	4238.29	1.00972	0.00420266	FC<2	0.51529294579	#VALUE!	#VALUE!	#VALUE!	0.0434791
Ld1S_310497500	nucleolar protein, putative	31	3336.52	3098.55	0.928677	-0.0321352	FC<2	-0.41018062589	#VALUE!	#VALUE!	#VALUE!	0.0436862
Ld1S_100023700	WD domain, G-beta repeat, putative	10	1181.86	1145.19	0.968974	-0.013688	FC<2	0.34630591129	#VALUE!	#VALUE!	#VALUE!	0.0438256
Ld1S_050818600	hypothetical protein	5	6467.67	8093.76	1.25142	0.0974026	FC<2	-0.42341113304	#VALUE!	#VALUE!	#VALUE!	0.0438402
Ld1S_330599700	RNA editing complex protein MP46	33	1524.77	2074.43	1.36049	0.133694	FC<2	0.5154952792	#VALUE!	#VALUE!	#VALUE!	0.0439455
Ld1S_150095800	nonspecific lipid-transfer protein, putative	15	1317.56	1357.87	1.0306	0.0130882	FC<2	0.52324948226	#VALUE!	#VALUE!	#VALUE!	0.0440476
Ld1S_340645200_pseudogene	GPI transamidase subunit 16, putative	34	1710.9	1736.32	1.01486	0.00640707	FC<2	0.37744238651	#VALUE!	#VALUE!	#VALUE!	0.0440514
Ld1S_150100300	hypothetical protein	15	3121.97	3004.76	0.962454	-0.0166199	FC<2	0.66006802398	#VALUE!	#VALUE!	#VALUE!	0.0441689
Ld1S_210221600	metallo-peptidase, Clan MG, Family M24	21	1207.53	1044.85	0.865277	-0.0628446	FC<2	-0.30162123696	#VALUE!	#VALUE!	#VALUE!	0.0442284
Ld1S_360758900	cysteine synthase	36	900.375	981.59	1.0902	0.0375067	FC<2	0.28053647461	#VALUE!	#VALUE!	#VALUE!	0.0442576
Ld1S_330594300	hypothetical protein	33	2477.41	3311.23	1.33657	0.125992	FC<2	-0.30899158549	#VALUE!	#VALUE!	#VALUE!	0.0442922
Ld1S_150105500	TFIIB_C_1 domain-containing protein	15	1340.48	1415.67	1.05609	0.023703	FC<2	-0.49186626722	#VALUE!	#VALUE!	#VALUE!	0.0443334
Ld1S_220237800	rer1 family-like protein	22	581.301	582.41	1.00191	0.000827646	FC<2	-0.50199247477	#VALUE!	#VALUE!	#VALUE!	0.0444205
Ld1S_350698800	Putative death-receptor fusion protein (DUF2428), putative	35	5967.05	5874.27	0.984452	-0.00680555	FC<2	-0.3904263109	#VALUE!	#VALUE!	#VALUE!	0.0444646
Ld1S_200191700	hypothetical protein	20	2640.61	3025.48	1.14575	0.0590896	FC<2	0.40400192324	#VALUE!	#VALUE!	#VALUE!	0.0444965
Ld1S_220242900	UDP-galactose transporter, putative	22	1689.81	1573.82	0.931358	-0.0308834	FC<2	-0.42045894687	#VALUE!	#VALUE!	#VALUE!	0.0446008
Ld1S_070846700	acetylornithine deacetylase-like protein	7	1091.09	1017.58	0.932632	-0.0302897	FC<2	0.28073018584	#VALUE!	#VALUE!	#VALUE!	0.0448841
Ld1S_100018100	folate/biopterin transporter, putative;biopterin transporter, putative;pteridine transporter, putative;folate/biopterin transporter, putative (fragment)	10	1718.23	1697.06	0.987679	-0.00538435	FC<2	-0.73408151675	#VALUE!	#VALUE!	#VALUE!	0.0450255
Ld1S_190171000	hypothetical protein	19	917.796	881.25	0.960181	-0.0176471	FC<2	0.38461676279	#VALUE!	#VALUE!	#VALUE!	0.0454015
Ld1S_100014900	hypothetical protein	10	1919.95	1956.64	1.01911	0.00822141	FC<2	0.34137332995	#VALUE!	#VALUE!	#VALUE!	0.0454189
Ld1S_360722900	nuclear protein family a (nop10p), putative	36	261.311	267.211	1.02258	0.00969687	FC<2	-0.46722183805	#VALUE!	#VALUE!	#VALUE!	0.0454965
Ld1S_180149900	Domain of unknown function (DUF4475), putative	18	1158.94	1043.76	0.900618	-0.0454595	FC<2	0.39954345657	#VALUE!	#VALUE!	#VALUE!	0.0457171
Ld1S_240279100	malic enzyme, putative;malic enzyme	24	1502.77	1386.22	0.922449	-0.0350578	FC<2	0.35464966932	#VALUE!	#VALUE!	#VALUE!	0.0460202
Ld1S_340643500_pseudogene	kinesin K39. Cytoskeleton	34	8942.32	8604.19	0.962187	-0.0167406	FC<2	-0.50272423305	#VALUE!	#VALUE!	#VALUE!	0.0460428
Ld1S_160110600	AAA domain containing protein, putative	16	638.148	640.215	1.00324	0.00140451	FC<2	0.52805860287	#VALUE!	#VALUE!	#VALUE!	0.0463077
Ld1S_300459500	Eukaryotic translation initiation factor 4E-4	30	1261.63	1272.8	1.00885	0.00382807	FC<2	-0.27331149708	#VALUE!	#VALUE!	#VALUE!	0.046321
Ld1S_230265900	T-complex protein 1, gamma subunit, putative	23	1740.24	2459.43	1.41327	0.150226	FC<2	-0.30039178176	#VALUE!	#VALUE!	#VALUE!	0.0469863
Ld1S_060835500	hypothetical protein	6	909.544	809.267	0.88975	-0.0507321	FC<2	-0.36482829146	#VALUE!	#VALUE!	#VALUE!	0.0472635
Ld1S_310502900	hypothetical protein	31	4125.04	3877.28	0.939938	-0.0269007	FC<2	0.29239977128	#VALUE!	#VALUE!	#VALUE!	0.0473161
Ld1S_280386800	Sas10/Utp3/C1D family/Sas10 C-terminal domain containing protein, putative	28	1510.1	1350.23	0.894134	-0.0485973	FC<2	-0.38223767258	#VALUE!	#VALUE!	#VALUE!	0.0473323
Ld1S_250314300	hypothetical protein	25	5375.66	4849.06	0.902039	-0.0447748	FC<2	0.49752225863	#VALUE!	#VALUE!	#VALUE!	0.0474018
Ld1S_090876300	Haemolysin-III related. Signal transduction mechanisms	9	1411.08	1423.31	1.00867	0.00374754	FC<2	-0.79992210753	#VALUE!	#VALUE!	#VALUE!	0.0474821
Ld1S_050818100	hypothetical protein	5	3189.82	3915.46	1.22748	0.0890157	FC<2	-0.81224369951	#VALUE!	#VALUE!	#VALUE!	0.0476824
Ld1S_360741500	Chaperonin HSP60, mitochondrial;chaperonin HSP60/CNP60, putative;chaperonin HSP60, mitochondrial precursor	36	1387.24	1343.69	0.968607	-0.0138526	FC<2	-0.29872751243	#VALUE!	#VALUE!	#VALUE!	0.0477271
Ld1S_160124400	Present in the outer mitochondrial membrane proteome 41	16	2841.41	2766.99	0.973811	-0.0115255	FC<2	0.31280447948	#VALUE!	#VALUE!	#VALUE!	0.0477371
Ld1S_020188100	function. Function unknown	2	547.377	508.246	0.928511	-0.0322128	FC<2	0.60669943376	#VALUE!	#VALUE!	#VALUE!	0.0478483
Ld1S_060836000	60S ribosomal protein L23a, putative	6	474.027	485.342	1.02387	0.0102451	FC<2	-0.30508878245	#VALUE!	#VALUE!	#VALUE!	0.0478496
Ld1S_060831200	proteasome beta 6 subunit, putative	6	732.587	658.756	0.89922	-0.0461342	FC<2	0.38183696788	#VALUE!	#VALUE!	#VALUE!	0.0481113
Ld1S_120052400	Fusaric acid resistance protein-like, putative	12	5173.03	6681.36	1.29157	0.11112	FC<2	-0.32539976894	#VALUE!	#VALUE!	#VALUE!	0.0483139
Ld1S_040803100	hypothetical protein	4	535.458	582.41	1.08769	0.0365041	FC<2	-0.67302455655	#VALUE!	#VALUE!	#VALUE!	0.0485398
Ld1S_170131700	receptor-type adenylate cyclase b (fragment);receptor-type adenylate cyclase, putative (fragment);receptor-type adenylate cyclase a (fragment)	17	3901.32	3867.47	0.991322	-0.00378519	FC<2	0.62896770218	#VALUE!	#VALUE!	#VALUE!	0.0485427
Ld1S_060836700	lanosterol synthase, putative	6	2657.12	2521.6	0.948998	-0.0227349	FC<2	0.31483831197	#VALUE!	#VALUE!	#VALUE!	0.0485532
Ld1S_160127900	eukaryotic translation initiation factor 4 gamma 3	16	1725.57	1740.69	1.00876	0.00378892	FC<2	-0.51206875018	#VALUE!	#VALUE!	#VALUE!	0.048785
Ld1S_250307400	hypothetical protein	25	2005.22	1847.57	0.921383	-0.0355597	FC<2	-0.38120808048	#VALUE!	#VALUE!	#VALUE!	0.0487961
Ld1S_280396300	hydrolase, alpha/beta fold family, putative	28	952.638	945.599	0.992611	-0.0032208	FC<2	-0.36195598511	#VALUE!	#VALUE!	#VALUE!	0.0490107
Ld1S_210211800	hypothetical protein	21	1124.09	1150.64	1.02362	0.0101376	FC<2	-0.28921384673	#VALUE!	#VALUE!	#VALUE!	0.0491178
Ld1S_260330100	Sphingosine kinase	26	2823.07	3557.72	1.26023	0.10045	FC<2	-0.56101020774	#VALUE!	#VALUE!	#VALUE!	0.0491276
Ld1S_330602600	hypothetical protein	33	941.635	1318.6	1.40033	0.146232	FC<2	0.35664775225	#VALUE!	#VALUE!	#VALUE!	0.0492954
Ld1S_250309900_pseudogene	NPL4 family, putative	25	1649.47	1622.9	0.983892	-0.00705258	FC<2	0.53829443467	#VALUE!	#VALUE!	#VALUE!	0.0494068
Ld1S_250311200	DNA polymerase delta subunit 2, putative	25	1599.95	1577.09	0.985709	-0.00625149	FC<2	0.45959412203	#VALUE!	#VALUE!	#VALUE!	0.0495703
Ld1S_280384700	RAD50 DNA repair-like protein	28	3366.78	3371.22	1.00132	0.00057198	FC<2	0.26373831793	#VALUE!	#VALUE!	#VALUE!	0.0496514
Ld1S_170141800	hydrolase-like protein	17	2077.65	1920.65	0.924432	-0.0341249	FC<2	0.32501414465	#VALUE!	#VALUE!	#VALUE!	0.0497345
Ld1S_190166100	GNL3L/Grn1 putative GTPase, putative	19	1818.17	1694.88	0.932189	-0.0304961	FC<2	-0.34229500022	#VALUE!	#VALUE!	#VALUE!	0.0497833
Ld1S_140090500	hypothetical protein	14	556.546	608.586	1.09351	0.0388212	FC<2	0.8132843128	#VALUE!	#VALUE!	#VALUE!	0.0498717
Ld1S_330580800	DNA mismatch repair protein MSH2, putative	33	2609.44	3527.18	1.3517	0.130881	FC<2	-0.49738229973	#VALUE!	#VALUE!	#VALUE!	0.0499219
Ld1S_220232800_pseudogene	BAG domain-containing protein	22	1445.92	1505.11	1.04093	0.017423	FC<2	0.41158402984	#VALUE!	#VALUE!	#VALUE!	0.0501199
Ld1S_090889400	hypothetical protein	9	440.102	417.721	0.949146	-0.0226668	FC<2	-0.79467043655	#VALUE!	#VALUE!	#VALUE!	0.0502431
Ld1S_230250300	Beta propeller protein 1	23	1299.22	1793.04	1.38009	0.139908	FC<2	-0.29248342468	#VALUE!	#VALUE!	#VALUE!	0.0503275
Ld1S_090889500	hypothetical protein	9	3927.91	3983.08	1.01404	0.00605695	FC<2	0.38569167921	#VALUE!	#VALUE!	#VALUE!	0.0505335
Ld1S_290419400	Zinc-finger double-stranded RNA-binding, putative	29	1821.84	1850.84	1.01592	0.00685962	FC<2	-0.36041521123	#VALUE!	#VALUE!	#VALUE!	0.0507284
Ld1S_220240700	hypothetical protein	22	596.888	660.938	1.10731	0.0442673	FC<2	0.37309980665	#VALUE!	#VALUE!	#VALUE!	0.0508811
Ld1S_180162400	hypothetical protein	18	1655.88	1508.38	0.91092	-0.0405199	FC<2	0.48393343918	#VALUE!	#VALUE!	#VALUE!	0.0508979
Ld1S_220236700	40S ribosomal protein S15, putative	22	539.125	561.688	1.04185	0.0178056	FC<2	-0.48956813799	#VALUE!	#VALUE!	#VALUE!	0.0509607
Ld1S_330603000	MYND finger, putative	33	2965.19	3935.09	1.3271	0.122902	FC<2	-0.29839302665	#VALUE!	#VALUE!	#VALUE!	0.0509749
Ld1S_040802500	TPR repeat/Tetratricopeptide repeat, putative	4	3933.41	3952.54	1.00486	0.00210654	FC<2	0.44480467448	#VALUE!	#VALUE!	#VALUE!	0.051052
Ld1S_340628500	hypothetical protein	34	1053.49	1031.76	0.97937	-0.00905324	FC<2	-0.56328367331	#VALUE!	#VALUE!	#VALUE!	0.0512402
Ld1S_340632200	d-isomer specific 2-hydroxyacid dehydrogenase- protein	34	575.8	606.405	1.05315	0.0224908	LP>EP	-1.0970072543	#VALUE!	#VALUE!	#VALUE!	0.0514051
Ld1S_270374800	ribosomal protein L11, putative	27	1042.49	1052.48	1.00958	0.0041425	FC<2	-0.47599404783	#VALUE!	#VALUE!	#VALUE!	0.0515153
Ld1S_270369200	dynein heavy chain (pseudogene), putative;Inner arm dynein 5-1;dynein heavy chain, putative;dynein heavy chain, cytosolic, putative	27	11702.1	10892.4	0.930803	-0.0311421	FC<2	0.24889859139	#VALUE!	#VALUE!	#VALUE!	0.0515451
Ld1S_350666500	hypothetical protein	35	2316.04	2328.55	1.0054	0.00234018	FC<2	-0.32052907844	#VALUE!	#VALUE!	#VALUE!	0.0516191
Ld1S_340633200	hypothetical protein	34	1296.47	1334.96	1.02969	0.0127077	FC<2	0.48423872409	#VALUE!	#VALUE!	#VALUE!	0.0516558
Ld1S_350703000	60S ribosomal protein L27A/L29, putative	35	387.84	449.35	1.1586	0.0639325	FC<2	-0.43497112722	#VALUE!	#VALUE!	#VALUE!	0.0517515
Ld1S_070848600	maoc family dehydratase-like protein	7	495.115	514.79	1.03974	0.0169239	FC<2	-0.53890542128	#VALUE!	#VALUE!	#VALUE!	0.0519316
Ld1S_320555100	eukaryotic translation initiation factor 3 subunit k	32	667.488	657.666	0.985284	-0.00643842	FC<2	-0.32628738022	#VALUE!	#VALUE!	#VALUE!	0.0519343
Ld1S_360793300	f2o10.10 protein-like protein	36	949.887	1012.13	1.06553	0.0275639	FC<2	0.45695561718	#VALUE!	#VALUE!	#VALUE!	0.0520104
Ld1S_180162600	nonspecific nucleoside hydrolasewith	18	846.28	774.366	0.915024	-0.0385677	FC<2	-0.42825033032	#VALUE!	#VALUE!	#VALUE!	0.0520421
Ld1S_130071000	adenylosuccinate synthetase, putative	13	1851.18	1788.68	0.966236	-0.0149168	FC<2	0.30477202979	#VALUE!	#VALUE!	#VALUE!	0.0521714
Ld1S_300458700	phosphatase 2C, putative	30	1123.18	1089.57	0.970074	-0.013195	FC<2	0.29002685735	#VALUE!	#VALUE!	#VALUE!	0.0523283
Ld1S_220247000	centrin-4, putative	22	498.782	437.353	0.876842	-0.0570789	FC<2	0.29525214437	#VALUE!	#VALUE!	#VALUE!	0.0523975
Ld1S_210229300	Leucine Rich repeat, putative	21	2027.22	1882.47	0.928598	-0.0321723	FC<2	-0.95415747232	#VALUE!	#VALUE!	#VALUE!	0.0526068
Ld1S_190165800	ADP,ATP carrier protein 1, mitochondrial precursor, putative	19	893.04	828.899	0.928176	-0.0323697	FC<2	-0.26572223791	#VALUE!	#VALUE!	#VALUE!	0.0526172
Ld1S_270377200	hypothetical protein	27	954.471	987.044	1.03413	0.0145735	FC<2	-0.36346835448	#VALUE!	#VALUE!	#VALUE!	0.0527728
Ld1S_330602900	kinesin K39. Cytoskeleton	33	3788.55	4907.95	1.29547	0.112428	FC<2	-0.55111666181	#VALUE!	#VALUE!	#VALUE!	0.052941
Ld1S_360736400	STAG domain containing protein, putative	36	3158.65	3066.92	0.970961	-0.0127983	FC<2	0.31681874755	#VALUE!	#VALUE!	#VALUE!	0.0530388
Ld1S_170132400	kinesin motor domain containing protein, putative	17	2824.91	2842.25	1.00614	0.00265836	FC<2	0.51228667886	#VALUE!	#VALUE!	#VALUE!	0.0531683
Ld1S_070853000	polyadenylate-binding protein 1. RNA processing and modification	7	940.718	839.805	0.892728	-0.049281	FC<2	-0.58753693561	#VALUE!	#VALUE!	#VALUE!	0.0531692
Ld1S_190180700	peptidylprolyl isomerase-like protein	19	1229.54	1238.99	1.00769	0.0033252	FC<2	-0.31892294643	#VALUE!	#VALUE!	#VALUE!	0.0532545
Ld1S_150108500	mismatch repair protein MSH3, putative	15	3285.18	3068.02	0.933896	-0.0297014	FC<2	-0.46041363833	#VALUE!	#VALUE!	#VALUE!	0.0534815
Ld1S_120050300_pseudogene	pumillio protein 4, putative	12	4220.4	5525.26	1.30918	0.117	FC<2	-0.32629494223	#VALUE!	#VALUE!	#VALUE!	0.0537602
Ld1S_340632400	tyrosine phosphatase isoform, putative	34	1485.34	1472.39	0.991276	-0.0038056	FC<2	0.43874476629	#VALUE!	#VALUE!	#VALUE!	0.053769
Ld1S_300487900	hypothetical protein	30	368.585	314.109	0.852201	-0.0694579	FC<2	0.35702801288	#VALUE!	#VALUE!	#VALUE!	0.0539757
Ld1S_310519300	CRAL/TRIO domain containing protein, putative	31	2896.42	2781.17	0.96021	-0.0176338	FC<2	0.30665774319	#VALUE!	#VALUE!	#VALUE!	0.0540145
Ld1S_320566200	Tetratricopeptide-like helical domain containing protein (fragment)	32	1242.37	1226.99	0.987618	-0.00541113	FC<2	0.47149583533	#VALUE!	#VALUE!	#VALUE!	0.0542236
Ld1S_080861700_pseudogene	hypothetical protein	8	2543.42	2503.06	0.984129	-0.00694812	FC<2	-0.3883184494	#VALUE!	#VALUE!	#VALUE!	0.0543083
Ld1S_330607400	minichromosome maintenance (MCM) complex subunit, putative	33	2373.8	3529.36	1.4868	0.172252	FC<2	-0.33116071456	#VALUE!	#VALUE!	#VALUE!	0.0543282
Ld1S_290420900	U3 small nucleolar ribonucleoprotein protein MPP10, putative	29	1720.07	1742.87	1.01326	0.00571959	FC<2	-0.54888784115	#VALUE!	#VALUE!	#VALUE!	0.0544832
Ld1S_280379700	hypothetical protein	28	2530.59	2764.81	1.09256	0.0384445	FC<2	-0.35851708209	#VALUE!	#VALUE!	#VALUE!	0.0546675
Ld1S_330610000	diffuse panbronchiolitis critical region 1. Function unknown	33	5032.75	6598.47	1.31111	0.117638	FC<2	0.70988962952	#VALUE!	#VALUE!	#VALUE!	0.0549192
Ld1S_210223700	dual specificity protein phosphatase, putative	21	1848.43	1607.63	0.869726	-0.0606174	FC<2	-0.40452275731	#VALUE!	#VALUE!	#VALUE!	0.0552998
Ld1S_050812400	hypothetical protein	5	1012.23	1370.95	1.35438	0.131742	FC<2	-0.69203352413	#VALUE!	#VALUE!	#VALUE!	0.05569
Ld1S_250317300_pseudogene	acylphosphatase, putative	25	571.216	515.88	0.903127	-0.0442513	FC<2	-0.31337955887	#VALUE!	#VALUE!	#VALUE!	0.056033
Ld1S_300458000	hypothetical protein	30	3381.45	3278.51	0.969558	-0.0134263	FC<2	-0.48602768992	#VALUE!	#VALUE!	#VALUE!	0.0562157
Ld1S_320561100	ribosomal protein L27, putative	32	507.951	455.894	0.897516	-0.0469578	FC<2	-0.2965910346	#VALUE!	#VALUE!	#VALUE!	0.0562327
Ld1S_160114400	XRN 5'-3' exonuclease N-terminus, putative	16	2713.05	2515.05	0.927022	-0.03291	FC<2	-0.25920325152	#VALUE!	#VALUE!	#VALUE!	0.0562655
Ld1S_320534700	Serine/threonine-protein kinase Nek1-related, putative	32	3406.21	3460.65	1.01598	0.0068869	FC<2	0.30988525693	#VALUE!	#VALUE!	#VALUE!	0.0564161
Ld1S_360767300	Regulatory particle triple-A ATPase subunit 6	36	1144.27	1117.92	0.976978	-0.0101151	FC<2	0.26584656855	#VALUE!	#VALUE!	#VALUE!	0.0565096
Ld1S_340657600	phosphomannomutase-like protein	34	1414.74	1410.22	0.9968	-0.00139175	FC<2	0.32048608619	#VALUE!	#VALUE!	#VALUE!	0.0566075
Ld1S_310531700	protein kinase, putative	31	2214.26	2173.68	0.981671	-0.00803419	FC<2	0.33952820629	#VALUE!	#VALUE!	#VALUE!	0.0569209
Ld1S_170132200	peptidase t, putative	17	1206.61	1133.19	0.939151	-0.0272647	FC<2	0.30396551392	#VALUE!	#VALUE!	#VALUE!	0.0569626
Ld1S_130067800	hypothetical protein	13	1830.09	1753.77	0.958299	-0.0184988	FC<2	-0.27222710328	#VALUE!	#VALUE!	#VALUE!	0.057211
Ld1S_350698100	60S ribosomal subunit protein L31, putative	35	646.4	607.495	0.939814	-0.0269583	FC<2	-0.34834851424	#VALUE!	#VALUE!	#VALUE!	0.0573807
Ld1S_220244400	hypothetical protein	22	1425.75	1305.52	0.915671	-0.0382606	FC<2	-0.42667183546	#VALUE!	#VALUE!	#VALUE!	0.0574968
Ld1S_300470400	kinesin, putative	30	3073.38	3197.8	1.04048	0.0172356	FC<2	-0.41978896012	#VALUE!	#VALUE!	#VALUE!	0.0576478
Ld1S_350688500	ribonuclease, putative	35	1823.67	1806.13	0.990378	-0.0041988	FC<2	0.5333864012	#VALUE!	#VALUE!	#VALUE!	0.0579309
Ld1S_360790900	histidine secretory acid phosphatase, putative (fragment)	36	1000.32	1041.58	1.04125	0.0175543	FC<2	-0.96635136322	#VALUE!	#VALUE!	#VALUE!	0.0579931
Ld1S_350708100	predicted zinc finger protein	35	956.305	1040.49	1.08803	0.0366397	FC<2	0.30726404905	#VALUE!	#VALUE!	#VALUE!	0.0581535
Ld1S_160120800	Component of the spindle pole body (SPB) required for the proper execution of spindle pole body (SPB) duplication. Potential role in cross-linking filaments or anchoring other molecules. It is essential for growth (By similarity). Function unknown	16	3314.52	2974.22	0.897331	-0.0470475	FC<2	0.49209615614	#VALUE!	#VALUE!	#VALUE!	0.0584942
Ld1S_210208200	peroxin 14	21	1386.32	1375.32	0.992062	-0.00346106	FC<2	-0.36828816095	#VALUE!	#VALUE!	#VALUE!	0.0588954
Ld1S_050810700	phosphoprotein phosphatase, putative	5	2028.14	2756.09	1.35893	0.133196	FC<2	-0.32351913362	#VALUE!	#VALUE!	#VALUE!	0.0590337
Ld1S_090877800	leucine-rich repeat protein, putative	9	2827.66	2801.9	0.99089	-0.00397462	FC<2	0.8007978785	#VALUE!	#VALUE!	#VALUE!	0.059161
Ld1S_270367100	diacylglycerol acyltransferase, putative	27	4060.86	3697.32	0.910478	-0.0407303	FC<2	0.47275506166	#VALUE!	#VALUE!	#VALUE!	0.059247
Ld1S_110039200	40S ribosomal protein S21, putative (fragment)	11	593.221	582.41	0.981776	-0.00798738	LP>EP	-1.0330263774	#VALUE!	#VALUE!	#VALUE!	0.0595671
Ld1S_340644900	eukaryotic translation initiation factor 3 subunit g	34	786.682	821.264	1.04396	0.0186833	FC<2	-0.24986978835	#VALUE!	#VALUE!	#VALUE!	0.0595957
Ld1S_300495000	Cobalamin adenosyltransferase. Coenzyme transport and metabolism	30	248.474	262.848	1.05785	0.0244234	FC<2	0.65728053668	#VALUE!	#VALUE!	#VALUE!	0.0596566
Ld1S_170131600	receptor-type adenylate cyclase b (fragment);receptor-type adenylate cyclase, putative (fragment);receptor-type adenylate cyclase a (fragment)	17	3246.67	3058.2	0.94195	-0.0259723	FC<2	0.31780722342	#VALUE!	#VALUE!	#VALUE!	0.0598314
Ld1S_180157000	hypothetical protein	18	3482.31	3574.08	1.02635	0.0112971	FC<2	-0.60663725702	#VALUE!	#VALUE!	#VALUE!	0.0599585
Ld1S_320543700	HECT-domain (ubiquitin-transferase), putative	32	4301.08	4278.64	0.994783	-0.00227148	FC<2	-0.32380353642	#VALUE!	#VALUE!	#VALUE!	0.0601492
Ld1S_350706800	polyadenylate-binding protein 2	35	1530.27	1553.09	1.01491	0.0064293	FC<2	-0.2678767551	#VALUE!	#VALUE!	#VALUE!	0.0602833
Ld1S_240272600	glycosomal membrane like protein	24	576.717	604.223	1.04769	0.0202348	FC<2	0.37293803219	#VALUE!	#VALUE!	#VALUE!	0.0603005
Ld1S_150104900	SKIP/SNW domain containing protein, putative	15	1379.9	1295.7	0.938978	-0.0273444	FC<2	-0.48419134896	#VALUE!	#VALUE!	#VALUE!	0.0603595
Ld1S_300466500	WW domain containing protein, putative	30	2665.37	2657.93	0.997209	-0.00121386	FC<2	0.42696011479	#VALUE!	#VALUE!	#VALUE!	0.060783
Ld1S_230250100	hypothetical protein	23	1084.67	1621.81	1.49521	0.174702	FC<2	-0.41041288995	#VALUE!	#VALUE!	#VALUE!	0.0608219
Ld1S_320552000	protein transport protein Sec24C. Intracellular trafficking, secretion, and vesicular transport	32	1634.8	1646.89	1.0074	0.00320125	FC<2	0.4727251172	#VALUE!	#VALUE!	#VALUE!	0.0608596
Ld1S_270355500	ATP-binding cassette protein subfamily D, member 1, putative	27	1738.4	1922.83	1.10609	0.0437896	FC<2	-0.49146964182	#VALUE!	#VALUE!	#VALUE!	0.0609008
Ld1S_330605000	Present in the outer mitochondrial membrane proteome 11	33	1111.26	1546.55	1.39171	0.143549	FC<2	-0.53995135198	#VALUE!	#VALUE!	#VALUE!	0.0609604
Ld1S_280396800	hypothetical protein	28	1187.36	1098.29	0.924986	-0.0338647	FC<2	0.28177001989	#VALUE!	#VALUE!	#VALUE!	0.0610413
Ld1S_350674600	aldose 1-epimerase, putative	35	1111.26	1131.01	1.01778	0.00765178	FC<2	0.48946823702	#VALUE!	#VALUE!	#VALUE!	0.0612093
Ld1S_350675300	protein kinase, putative	35	1388.16	1413.49	1.01825	0.00785477	FC<2	-0.29154500355	#VALUE!	#VALUE!	#VALUE!	0.0613421
Ld1S_110039100	hypothetical protein	11	594.138	630.399	1.06103	0.0257285	FC<2	-0.35829057803	#VALUE!	#VALUE!	#VALUE!	0.0613531
Ld1S_360742700	ATP-dependent RNA helicase DBP2B, putative;ATP-dependent RNA helicase DBP2A, putative	36	1595.37	1572.73	0.985806	-0.00620834	FC<2	-0.28930565632	#VALUE!	#VALUE!	#VALUE!	0.061656
Ld1S_300484600	Stabilization of polarity axis, putative	30	2193.18	2184.58	0.996083	-0.00170458	FC<2	0.25346099607	#VALUE!	#VALUE!	#VALUE!	0.0622824
Ld1S_240279200	malic enzyme, putative;malic enzyme	24	1536.69	1576	1.02558	0.0109695	FC<2	-0.25196938043	#VALUE!	#VALUE!	#VALUE!	0.0624571
Ld1S_350696100	ATP-dependent RNA helicase HEL67;ATP-dependent RNA helicase, putative	35	2368.3	2356.91	0.99519	-0.00209399	FC<2	-0.30686492567	#VALUE!	#VALUE!	#VALUE!	0.0624763
Ld1S_110032200	cytoplasmic translation machinery associated protein, putative	11	546.46	499.52	0.914102	-0.0390051	FC<2	-0.37427882995	#VALUE!	#VALUE!	#VALUE!	0.0625075
Ld1S_050810300	major vault protein, putative	5	2391.22	3264.33	1.36513	0.135175	FC<2	-0.3092879584	#VALUE!	#VALUE!	#VALUE!	0.0625757
Ld1S_220234200	hypothetical protein	22	2250.94	2151.86	0.955985	-0.0195488	FC<2	-0.409767197	#VALUE!	#VALUE!	#VALUE!	0.0627712
Ld1S_330584900	Protein phosphatase 2, regulatory subunit B. RNA processing and modification	33	1329.48	1820.3	1.36919	0.136464	FC<2	-0.57706125093	#VALUE!	#VALUE!	#VALUE!	0.0627873
Ld1S_340614300	hypothetical protein	34	2505.83	2626.3	1.04808	0.0203925	FC<2	0.38033929816	#VALUE!	#VALUE!	#VALUE!	0.062806
Ld1S_270367700	hypothetical protein	27	648.234	644.578	0.99436	-0.00245629	FC<2	0.48706308443	#VALUE!	#VALUE!	#VALUE!	0.062872
Ld1S_300464600	hypothetical protein	30	1949.29	1951.18	1.00097	0.000422728	FC<2	0.30234664299	#VALUE!	#VALUE!	#VALUE!	0.062948
Ld1S_310529200	farnesyltransferase, putative	31	2054.73	2095.15	1.01967	0.00846116	FC<2	-0.42617966644	#VALUE!	#VALUE!	#VALUE!	0.0629881
Ld1S_320546200	cleavage and polyadenylation specificity factor- like protein	32	4148.88	4096.5	0.987376	-0.00551735	FC<2	-0.30831960326	#VALUE!	#VALUE!	#VALUE!	0.0630119
Ld1S_260332700	protein kinase, putative	26	3871.98	4855.6	1.25404	0.0983097	FC<2	0.3734570658	#VALUE!	#VALUE!	#VALUE!	0.0630948
Ld1S_360756800	hypothetical protein	36	419.014	440.625	1.05158	0.0218408	FC<2	0.36127815709	#VALUE!	#VALUE!	#VALUE!	0.063146
Ld1S_320541300	phenylalanyl-tRNA synthetase alpha chain, putative	32	1338.64	1280.43	0.956513	-0.0193091	FC<2	-0.2780170258	#VALUE!	#VALUE!	#VALUE!	0.0633167
Ld1S_360759200	EF-hand domain pair, putative	36	329.16	329.378	1.00066	0.000288142	FC<2	0.73372404091	#VALUE!	#VALUE!	#VALUE!	0.0633855
Ld1S_230266900	hypothetical protein	23	1960.29	2596.85	1.32473	0.122127	FC<2	-0.39697263519	#VALUE!	#VALUE!	#VALUE!	0.0634008
Ld1S_130068500	actin-like protein, putative	13	1332.23	1334.96	1.00205	0.000891451	FC<2	0.28537902982	#VALUE!	#VALUE!	#VALUE!	0.0635617
Ld1S_280383800	DIS3-like exonuclease, putative	28	2504.91	2390.72	0.954411	-0.0202645	FC<2	0.3361066792	#VALUE!	#VALUE!	#VALUE!	0.0636068
Ld1S_350701400	iron-sulfur cluster assembly protein, putative	35	525.372	485.342	0.923807	-0.034419	FC<2	-0.51522733859	#VALUE!	#VALUE!	#VALUE!	0.0637014
Ld1S_290437400	C-8 sterol isomerase-like protein	29	568.465	590.045	1.03796	0.0161812	FC<2	0.37641197096	#VALUE!	#VALUE!	#VALUE!	0.0638058
Ld1S_330597200	macrophage migration inhibitory factor-like protein	33	487.78	602.042	1.23425	0.0914031	FC<2	-0.41491405469	#VALUE!	#VALUE!	#VALUE!	0.0642144
Ld1S_280382700	hypothetical protein	28	3030.29	2904.42	0.958463	-0.0184247	FC<2	-0.32327997437	#VALUE!	#VALUE!	#VALUE!	0.0642404
Ld1S_250303600	SCAMP family, putative	25	939.801	955.415	1.01661	0.00715589	FC<2	0.49425531724	#VALUE!	#VALUE!	#VALUE!	0.0643487
Ld1S_270365200	protein kinase, putative	27	3848.14	3754.04	0.975546	-0.0107525	FC<2	-0.31646602875	#VALUE!	#VALUE!	#VALUE!	0.0643891
Ld1S_030452200	cytochrome c oxidase copper chaperone, putative	3	279.648	339.194	1.21293	0.0838362	FC<2	0.33068368083	#VALUE!	#VALUE!	#VALUE!	0.0645985
Ld1S_320559900	hypothetical protein	32	1838.34	1745.05	0.949251	-0.0226187	FC<2	-0.3962771727	#VALUE!	#VALUE!	#VALUE!	0.0645994
Ld1S_210218100	40S ribosomal protein S23, putative	21	533.624	509.336	0.954486	-0.0202305	FC<2	-0.41320581872	#VALUE!	#VALUE!	#VALUE!	0.0648375
Ld1S_360764300	IQ calmodulin-binding motif containing protein, putative	36	1524.77	1495.29	0.980665	-0.00847915	FC<2	0.43472229947	#VALUE!	#VALUE!	#VALUE!	0.0649198
Ld1S_320573900	hypothetical protein	32	1025.99	1119.01	1.09067	0.0376929	FC<2	-0.56380456464	#VALUE!	#VALUE!	#VALUE!	0.064936
Ld1S_360739300	Ribosomal protein S5, C-terminal domain containing protein, putative	36	1229.54	1049.21	0.85334	-0.0688781	FC<2	-0.36812385475	#VALUE!	#VALUE!	#VALUE!	0.0650247
Ld1S_120059000	Vacuolar sorting protein 39 domain 1/Vacuolar sorting protein 39 domain 2, putative	12	2832.24	3603.53	1.27232	0.104598	FC<2	0.49978146881	#VALUE!	#VALUE!	#VALUE!	0.0650642
Ld1S_220248400	alanyl-tRNA synthetase, putative	22	2508.58	2401.62	0.957364	-0.0189231	FC<2	-0.29196735873	#VALUE!	#VALUE!	#VALUE!	0.0652324
Ld1S_350709000	PGAP1-like protein, putative	35	3249.42	3214.16	0.98915	-0.00473793	FC<2	0.47603759916	#VALUE!	#VALUE!	#VALUE!	0.0654189
Ld1S_320574000	AUT2/APG4/ATG4 cysteine peptidase, putative	32	1189.19	1067.75	0.89788	-0.0467816	FC<2	-0.54667688586	#VALUE!	#VALUE!	#VALUE!	0.0657355
Ld1S_150096400	hypothetical protein	15	2505.83	2521.6	1.00629	0.00272385	FC<2	-0.58427110091	#VALUE!	#VALUE!	#VALUE!	0.0657767
Ld1S_360792900	2,3-bisphosphoglycerate-independent phosphoglycerate mutase	36	1517.44	1477.84	0.973906	-0.0114831	FC<2	0.26639312806	#VALUE!	#VALUE!	#VALUE!	0.0657938
Ld1S_160125100	hypothetical protein	16	366.752	334.831	0.912965	-0.039546	FC<2	-0.32353971738	#VALUE!	#VALUE!	#VALUE!	0.06601
Ld1S_250300600	hypothetical protein	25	4151.63	4007.07	0.96518	-0.0153916	FC<2	0.29965255271	#VALUE!	#VALUE!	#VALUE!	0.0662466
Ld1S_260337200	FYVE zinc finger, putative	26	7500.07	9079.71	1.21062	0.0830066	FC<2	-0.39987954022	#VALUE!	#VALUE!	#VALUE!	0.0664033
Ld1S_360723200	phosphatidylinositol-4-phosphate 5-kinase-like protein	36	1120.43	1110.29	0.990951	-0.00394778	FC<2	0.37752818198	#VALUE!	#VALUE!	#VALUE!	0.0664353
Ld1S_360768700	Protein of unknown function (DUF2870), putative	36	728.002	840.896	1.15507	0.0626095	FC<2	0.29913730272	#VALUE!	#VALUE!	#VALUE!	0.0664637
Ld1S_360725500	Elongation factor G1, mitochondrial, putative	36	1995.13	1815.94	0.910188	-0.040869	FC<2	-0.56944451854	#VALUE!	#VALUE!	#VALUE!	0.0665878
Ld1S_030450400	quinone oxidoreductase, putative	3	973.726	1017.58	1.04504	0.0191328	FC<2	0.37906962814	#VALUE!	#VALUE!	#VALUE!	0.0666442
Ld1S_070853600	ubiquitin-conjugating enzyme E2, putative	7	573.966	595.498	1.03751	0.015994	FC<2	-0.6855826905	#VALUE!	#VALUE!	#VALUE!	0.0669653
Ld1S_340623900	serine/threonine-protein phosphatase PP1, putative;serine/threonine-protein phosphatase PP1, putative (fragment)	34	835.277	869.253	1.04068	0.0173156	FC<2	-0.55582624065	#VALUE!	#VALUE!	#VALUE!	0.0670561
Ld1S_200206000	ribosome biogenesis protein, putative	20	1115.84	1131.01	1.01359	0.00586383	FC<2	0.37770068855	#VALUE!	#VALUE!	#VALUE!	0.0671471
Ld1S_360751400	hypothetical protein	36	951.721	942.327	0.99013	-0.00430796	FC<2	0.30447833625	#VALUE!	#VALUE!	#VALUE!	0.0671651
Ld1S_080861600	hypothetical protein	8	5025.42	4857.78	0.966643	-0.0147339	FC<2	-0.3177744938	#VALUE!	#VALUE!	#VALUE!	0.0674181
Ld1S_260327200	pseudouridylate synthase-like protein	26	1940.12	2711.37	1.39753	0.145361	FC<2	-0.61062002872	#VALUE!	#VALUE!	#VALUE!	0.0675773
Ld1S_320538200	DnaJ domain containing protein, putative	32	892.124	903.063	1.01226	0.00529314	FC<2	-0.29083004284	#VALUE!	#VALUE!	#VALUE!	0.0675895
Ld1S_360772400	hypothetical protein	36	1529.35	1492.02	0.975586	-0.0107343	FC<2	0.38801753169	#VALUE!	#VALUE!	#VALUE!	0.0678727
Ld1S_150095700	lysyl-tRNA synthetase, putative	15	1638.46	1724.33	1.05241	0.022183	FC<2	-0.23782981693	#VALUE!	#VALUE!	#VALUE!	0.06813
Ld1S_040808300_pseudogene	hypothetical protein	4	638.148	695.839	1.0904	0.0375871	FC<2	0.26157772374	#VALUE!	#VALUE!	#VALUE!	0.0684209
Ld1S_220234600_pseudogene	SEP domain containing protein, putative	22	1021.4	908.517	0.889479	-0.0508645	FC<2	0.41637017607	#VALUE!	#VALUE!	#VALUE!	0.0684509
Ld1S_290441400_pseudogene	NOL1/NOP2/sun family, putative	29	1636.63	1678.52	1.0256	0.010976	FC<2	-0.30715653553	#VALUE!	#VALUE!	#VALUE!	0.0684731
Ld1S_150095100	hypothetical protein	15	1012.23	1074.3	1.06131	0.0258428	FC<2	-0.47114275377	#VALUE!	#VALUE!	#VALUE!	0.0685238
Ld1S_050818500	hypothetical protein	5	757.342	801.632	1.05848	0.0246829	FC<2	-0.29520563289	#VALUE!	#VALUE!	#VALUE!	0.0685384
Ld1S_350665600	hypothetical protein	35	833.443	778.728	0.934351	-0.02949	FC<2	0.5616718754	#VALUE!	#VALUE!	#VALUE!	0.0687735
Ld1S_120052000	glucose-6-phosphate isomerase	12	1735.65	2233.66	1.28693	0.109555	FC<2	0.34586345672	#VALUE!	#VALUE!	#VALUE!	0.0694194
Ld1S_240272300	poly A polymerase regulatory subunit, putative	24	1158.02	1135.37	0.980445	-0.00857697	FC<2	-0.36246142871	#VALUE!	#VALUE!	#VALUE!	0.0696134
Ld1S_180155500	hypothetical protein	18	1499.1	1471.3	0.981454	-0.00813016	FC<2	0.31441535099	#VALUE!	#VALUE!	#VALUE!	0.0703564
Ld1S_230250500	cyclophilin, putative	23	850.864	1231.35	1.44718	0.160522	FC<2	-0.41692085572	#VALUE!	#VALUE!	#VALUE!	0.0703829
Ld1S_360749900	hypothetical protein	36	2083.15	2079.88	0.998431	-0.000681987	FC<2	0.36840272684	#VALUE!	#VALUE!	#VALUE!	0.0705876
Ld1S_250306100	Ankyrin repeats (many copies), putative	25	807.771	822.355	1.01805	0.00777108	FC<2	0.51109659326	#VALUE!	#VALUE!	#VALUE!	0.0705905
Ld1S_090888600	ubiquinone biosynthesis protein-like protein, putative	9	639.982	594.408	0.928788	-0.0320833	FC<2	-0.62069006449	#VALUE!	#VALUE!	#VALUE!	0.0706306
Ld1S_320573000	cyclin-dependent kinase regulatory subunit	32	364.918	344.647	0.944451	-0.0248203	FC<2	-0.41004429285	#VALUE!	#VALUE!	#VALUE!	0.0708814
Ld1S_130063500	ALBA-domain protein 1	13	415.346	466.801	1.12388	0.0507212	FC<2	-0.2502360767	#VALUE!	#VALUE!	#VALUE!	0.0709097
Ld1S_260334200	axonemal dynein light chain, putative	26	1555.03	1815.94	1.16779	0.067364	FC<2	0.38282585738	#VALUE!	#VALUE!	#VALUE!	0.0709428
Ld1S_330581300	hypothetical protein	33	618.894	899.791	1.45387	0.162526	FC<2	-0.86450165113	#VALUE!	#VALUE!	#VALUE!	0.0711869
Ld1S_260346100	nitrilase, putative	26	908.627	1317.51	1.45	0.161369	FC<2	-0.2904307879	#VALUE!	#VALUE!	#VALUE!	0.0714388
Ld1S_150103900	calmodulin-like protein	15	615.226	676.207	1.09912	0.0410448	FC<2	0.69512650885	#VALUE!	#VALUE!	#VALUE!	0.0714508
Ld1S_340614400	ascorbate peroxidase, putative	34	901.292	859.437	0.953561	-0.0206517	FC<2	0.31327125428	#VALUE!	#VALUE!	#VALUE!	0.0719641
Ld1S_310514400	3-ketoacyl-CoA thiolase-like protein, putative	31	2361.88	2192.22	0.928166	-0.0323742	FC<2	0.38085378383	#VALUE!	#VALUE!	#VALUE!	0.0720306
Ld1S_270370900	hypothetical protein	27	3226.5	3106.19	0.962712	-0.0165036	FC<2	-0.33041879687	#VALUE!	#VALUE!	#VALUE!	0.0720332
Ld1S_330589000	hypothetical protein	33	1270.79	1773.41	1.39551	0.144733	FC<2	-0.43845053593	#VALUE!	#VALUE!	#VALUE!	0.0725679
Ld1S_360744000	guanylate kinase-like protein	36	916.879	857.256	0.934971	-0.0292018	FC<2	-0.29207839761	#VALUE!	#VALUE!	#VALUE!	0.0725833
Ld1S_250307800	RRM domain-containing protein	25	1308.39	1245.53	0.951958	-0.0213822	FC<2	-0.26530633979	#VALUE!	#VALUE!	#VALUE!	0.0727498
Ld1S_200204600	hypothetical protein	20	885.705	870.344	0.982656	-0.00759859	FC<2	0.5124514802	#VALUE!	#VALUE!	#VALUE!	0.0730919
Ld1S_320557300	aquaporin-like protein	32	1930.03	1796.31	0.930716	-0.0311829	FC<2	0.36498772555	#VALUE!	#VALUE!	#VALUE!	0.0731454
Ld1S_240276200	hypothetical protein	24	695.911	710.017	1.02027	0.00871486	FC<2	0.42670749649	#VALUE!	#VALUE!	#VALUE!	0.0731676
Ld1S_160125700	hypothetical protein	16	1014.99	1036.12	1.02083	0.00895163	FC<2	-0.31695940274	#VALUE!	#VALUE!	#VALUE!	0.0733655
Ld1S_330602700	hypothetical protein	33	1522.02	1922.83	1.26334	0.10152	FC<2	-0.42991331193	#VALUE!	#VALUE!	#VALUE!	0.0733934
Ld1S_230262000	beta-fructosidase-like protein (fragment)	23	1440.42	1954.46	1.35687	0.132537	FC<2	0.43428742373	#VALUE!	#VALUE!	#VALUE!	0.0734744
Ld1S_340621000	hypothetical protein	34	1286.38	1256.44	0.976721	-0.0102295	FC<2	0.25430089552	#VALUE!	#VALUE!	#VALUE!	0.0734903
Ld1S_240292400	Nucleoporin NUP76	24	2233.52	1975.18	0.884335	-0.0533832	FC<2	-0.32266785858	#VALUE!	#VALUE!	#VALUE!	0.0736228
Ld1S_280394100	Amastin surface glycoprotein, putative	28	957.222	1026.31	1.07217	0.0302648	FC<2	0.42573307679	#VALUE!	#VALUE!	#VALUE!	0.0737608
Ld1S_320559200	cyclic nucleotide-binding domain containing protein, putative	32	2819.4	2882.6	1.02242	0.00962769	FC<2	0.27951385209	#VALUE!	#VALUE!	#VALUE!	0.0738594
Ld1S_340649400	cytochrome b5-like Heme/Steroid binding domain containing protein, putative	34	634.48	578.048	0.911057	-0.0404546	FC<2	0.40780346253	#VALUE!	#VALUE!	#VALUE!	0.074019
Ld1S_290424600	Flagellar Member 6	29	6191.69	6362.89	1.02765	0.0118453	FC<2	0.51835674516	#VALUE!	#VALUE!	#VALUE!	0.0740777
Ld1S_230250800	hypothetical protein	23	1187.36	1711.24	1.44122	0.158729	FC<2	0.28201529683	#VALUE!	#VALUE!	#VALUE!	0.0741595
Ld1S_190166900	membrane protein, putative	19	723.418	702.383	0.970922	-0.0128155	FC<2	0.48452739163	#VALUE!	#VALUE!	#VALUE!	0.0742037
Ld1S_160126800	hypothetical protein	16	1010.4	963.049	0.953136	-0.0208452	FC<2	0.36458896937	#VALUE!	#VALUE!	#VALUE!	0.0745148
Ld1S_290439200	mitogen-activated protein kinase kinase 1	29	904.043	1002.31	1.1087	0.0448142	FC<2	0.35229512142	#VALUE!	#VALUE!	#VALUE!	0.0747197
Ld1S_040805300	Pescadillo N-terminus/BRCA1 C Terminus (BRCT) domain containing protein, putative	4	1674.22	1686.15	1.00713	0.00308436	FC<2	-0.26483145251	#VALUE!	#VALUE!	#VALUE!	0.0748672
Ld1S_360761000	transcription factor BTF3, putative	36	339.245	308.656	0.90983	-0.0410396	FC<2	-0.27109923968	#VALUE!	#VALUE!	#VALUE!	0.0749014
Ld1S_250302700	RNA polymerase I second largest subunit, putative	25	4073.69	3943.81	0.968117	-0.0140722	FC<2	-0.38928497642	#VALUE!	#VALUE!	#VALUE!	0.0750518
Ld1S_260337700	farnesyltransferase beta subunit	26	2243.6	2861.88	1.27557	0.105706	FC<2	-0.27229719896	#VALUE!	#VALUE!	#VALUE!	0.0750953
Ld1S_360796300	elks delta-like protein	36	1074.58	1132.1	1.05353	0.0226454	FC<2	0.39655497356	#VALUE!	#VALUE!	#VALUE!	0.0752651
Ld1S_320570000	Roadblock/LC7 domain containing protein, putative	32	796.768	795.088	0.997892	-0.000916601	FC<2	0.44742168939	#VALUE!	#VALUE!	#VALUE!	0.075419
Ld1S_060832500	hypothetical protein	6	777.514	869.253	1.11799	0.0484381	FC<2	0.31819502095	#VALUE!	#VALUE!	#VALUE!	0.0754891
Ld1S_040802400	Zinc finger, C3HC4 type (RING finger), putative	4	1562.36	1416.76	0.906808	-0.0424848	FC<2	0.49722200534	#VALUE!	#VALUE!	#VALUE!	0.0755038
Ld1S_340642100	ribosomal protein l35a, putative	34	516.203	462.438	0.895845	-0.0477669	FC<2	-0.28295502266	#VALUE!	#VALUE!	#VALUE!	0.0756378
Ld1S_270363800	T-complex protein 1, beta subunit, putative	27	1498.18	1394.95	0.931095	-0.0310059	FC<2	-0.23668651947	#VALUE!	#VALUE!	#VALUE!	0.0756748
Ld1S_350699000	poly A polymerase regulatory subunit, putative	35	1367.07	1396.04	1.02119	0.00910797	FC<2	0.51060684362	#VALUE!	#VALUE!	#VALUE!	0.0757665
Ld1S_340615800	Domain of unknown function (DUF1935), putative	34	1203.86	1277.16	1.06088	0.0256678	FC<2	0.78862339013	#VALUE!	#VALUE!	#VALUE!	0.0758928
Ld1S_110032800	proteasome alpha 7 subunit, putative	11	749.09	805.995	1.07596	0.031798	FC<2	0.30844398387	#VALUE!	#VALUE!	#VALUE!	0.0759326
Ld1S_110044000	Organic solute transporter Ostalpha, putative	11	1800.75	1774.5	0.985421	-0.00637828	FC<2	-0.32214798512	#VALUE!	#VALUE!	#VALUE!	0.0760372
Ld1S_210225700	Nucleoporin NUP41	21	1368.9	1332.78	0.973615	-0.011613	FC<2	-0.29638047098	#VALUE!	#VALUE!	#VALUE!	0.0760654
Ld1S_080865800	hypothetical protein	8	1224.03	1143.01	0.933804	-0.0297443	FC<2	-0.51627864063	#VALUE!	#VALUE!	#VALUE!	0.0762431
Ld1S_050816500	nitroreductase-like protein	5	1223.12	1561.82	1.27692	0.106163	FC<2	-0.64424041111	#VALUE!	#VALUE!	#VALUE!	0.0764075
Ld1S_350686800	hypothetical protein	35	2834.07	2974.22	1.04945	0.0209618	FC<2	-0.55515508895	#VALUE!	#VALUE!	#VALUE!	0.0765134
Ld1S_300483300	RNA-binding protein, putative	30	604.223	618.402	1.02347	0.0100733	FC<2	-0.51629549368	#VALUE!	#VALUE!	#VALUE!	0.0767166
Ld1S_190177400	SPFH domain / Band 7 family, putative	19	766.511	802.723	1.04724	0.0200472	FC<2	0.30012348273	#VALUE!	#VALUE!	#VALUE!	0.076866
Ld1S_300494700	hypothetical protein	30	1234.12	1218.26	0.987151	-0.00561624	FC<2	0.30301950259	#VALUE!	#VALUE!	#VALUE!	0.076976
Ld1S_010009900	beta eliminating lyase,putative	1	1007.65	1435.3	1.42441	0.153634	FC<2	-0.40907870671	#VALUE!	#VALUE!	#VALUE!	0.0770106
Ld1S_360732700	fructose-1,6-bisphosphate aldolase	36	989.313	985.953	0.996604	-0.00147737	FC<2	0.2463535638	#VALUE!	#VALUE!	#VALUE!	0.0771665
Ld1S_350694900	chaperone protein DnaJ, putative	35	1188.28	1212.81	1.02065	0.00887543	FC<2	-0.26875454676	#VALUE!	#VALUE!	#VALUE!	0.0771787
Ld1S_330612600	hypothetical protein	33	1501.85	2041.71	1.35946	0.133368	FC<2	0.45585610297	#VALUE!	#VALUE!	#VALUE!	0.077686
Ld1S_260323000	brix domain containing-like protein	26	1203.86	1665.43	1.38341	0.14095	FC<2	-0.2676430772	#VALUE!	#VALUE!	#VALUE!	0.0779651
Ld1S_350704800	PRP8 protein homologue, putative	35	6054.15	5824.1	0.962001	-0.0168244	FC<2	-0.2441385543	#VALUE!	#VALUE!	#VALUE!	0.078079
Ld1S_170132000	Tetratricopeptide repeat, putative	17	962.723	859.437	0.892714	-0.0492874	FC<2	-0.31898695454	#VALUE!	#VALUE!	#VALUE!	0.0782233
Ld1S_240277100	hypothetical protein	24	1915.36	1764.68	0.921331	-0.0355843	FC<2	0.27886960525	#VALUE!	#VALUE!	#VALUE!	0.0782888
Ld1S_100023100	amino acid permease 24	10	1467.92	1366.59	0.930969	-0.0310646	FC<2	-0.67043036952	#VALUE!	#VALUE!	#VALUE!	0.0783955
Ld1S_140084300	fatty acid elongase, putative	14	882.038	874.706	0.991688	-0.00362506	FC<2	0.28688258777	#VALUE!	#VALUE!	#VALUE!	0.0784811
Ld1S_290416100	zinc-finger of a C2HC-type, putative	29	1110.34	1164.82	1.04907	0.0208028	FC<2	0.43330407115	#VALUE!	#VALUE!	#VALUE!	0.0784927
Ld1S_230251600	Leucine Rich repeat, putative	23	969.141	1425.49	1.47088	0.167576	FC<2	0.53848402836	#VALUE!	#VALUE!	#VALUE!	0.0786344
Ld1S_260330700	hypothetical protein	26	1576.12	1959.91	1.24351	0.0946478	FC<2	-0.28540515502	#VALUE!	#VALUE!	#VALUE!	0.0788452
Ld1S_130074100	SPRY domain/HECT-domain (ubiquitin-transferase), putative	13	14417	13901.5	0.964243	-0.0158135	FC<2	0.37768051974	#VALUE!	#VALUE!	#VALUE!	0.0789454
Ld1S_300468000	calcium-binding protein, putative	30	1742.99	1610.9	0.924217	-0.034226	FC<2	0.3325356291	#VALUE!	#VALUE!	#VALUE!	0.0790523
Ld1S_170139900	hypothetical protein	17	1498.18	1430.94	0.955119	-0.0199426	FC<2	0.35879019338	#VALUE!	#VALUE!	#VALUE!	0.079132
Ld1S_280391600	long-chain-fatty-acid-coA ligase protein,putative	28	2020.8	2011.17	0.995233	-0.00207503	FC<2	0.39777852238	#VALUE!	#VALUE!	#VALUE!	0.079223
Ld1S_280406800	Eukaryotic translation initiation factor 4E-3	28	942.552	903.063	0.958104	-0.0185871	FC<2	-0.34609520611	#VALUE!	#VALUE!	#VALUE!	0.0792804
Ld1S_350686600	adenine aminohydrolase	35	996.648	922.695	0.925798	-0.0334835	FC<2	-0.26915183248	#VALUE!	#VALUE!	#VALUE!	0.0793728
Ld1S_230260700	actin interacting protein-like protein	23	1448.67	2023.17	1.39657	0.145062	FC<2	-0.32833743349	#VALUE!	#VALUE!	#VALUE!	0.0796028
Ld1S_220236900	Dynamin family, putative	22	1213.03	1266.25	1.04387	0.018648	FC<2	0.27415203925	#VALUE!	#VALUE!	#VALUE!	0.0797118
Ld1S_360736200	hypothetical protein	36	1353.31	1356.78	1.00256	0.00110967	FC<2	0.57393166086	#VALUE!	#VALUE!	#VALUE!	0.0799332
Ld1S_300476000	hypothetical protein	30	2868	2653.57	0.925233	-0.033749	FC<2	0.68034132822	#VALUE!	#VALUE!	#VALUE!	0.0800861
Ld1S_030454000	inorganic pyrophosphatase, putative	3	622.561	636.943	1.0231	0.00991872	FC<2	0.41595841653	#VALUE!	#VALUE!	#VALUE!	0.0804766
Ld1S_250304800	DNL zinc finger, putative	25	731.67	701.292	0.958481	-0.0184163	FC<2	-0.37796705775	#VALUE!	#VALUE!	#VALUE!	0.0806214
Ld1S_190179600	cysteine peptidase A (CBA)	19	843.529	802.723	0.951625	-0.0215344	FC<2	0.42323091303	#VALUE!	#VALUE!	#VALUE!	0.0806284
Ld1S_280392100	copine i-like protein	28	1293.72	1293.52	0.999846	-6.66774e-05	FC<2	-0.51682924488	#VALUE!	#VALUE!	#VALUE!	0.0806984
Ld1S_300490700	hypothetical protein	30	2546.17	2540.14	0.997629	-0.00103074	FC<2	0.46724574625	#VALUE!	#VALUE!	#VALUE!	0.080764
Ld1S_360769700	PHD-like zinc-binding domain containing protein, putative	36	2040.06	2008.99	0.984771	-0.00666474	FC<2	0.3669442223	#VALUE!	#VALUE!	#VALUE!	0.0807985
Ld1S_330608300	GTP-binding protein, putative	33	2175.75	3312.32	1.52238	0.182523	FC<2	-0.41343304652	#VALUE!	#VALUE!	#VALUE!	0.0810396
Ld1S_300462200	hypothetical protein	30	816.939	910.698	1.11477	0.0471844	FC<2	0.35382536767	#VALUE!	#VALUE!	#VALUE!	0.0812495
Ld1S_270379300	peptidyl-dipeptidase, putative	27	3551.07	3660.24	1.03074	0.0131501	FC<2	0.6140360119	#VALUE!	#VALUE!	#VALUE!	0.0812516
Ld1S_300456600	2-hydroxy-3-oxopropionate reductase, putative	30	888.456	860.528	0.968565	-0.0138711	FC<2	0.30061859485	#VALUE!	#VALUE!	#VALUE!	0.081685
Ld1S_270364600	arginyl-tRNA synthetase, putative	27	1759.49	1668.7	0.948401	-0.0230079	FC<2	-0.24758210718	#VALUE!	#VALUE!	#VALUE!	0.0818571
Ld1S_340649000	rhodanese-like domain containing protein, putative	34	713.332	723.105	1.0137	0.00590958	FC<2	0.53406488185	#VALUE!	#VALUE!	#VALUE!	0.0820571
Ld1S_230252700	p-glycoprotein e (fragment);pentamidine resistance protein 1;ATP-binding cassette protein subfamily C, member 1, putative (fragment);ATP-binding cassette protein subfamily C, member 5, putative (fragment);ATP-binding cassette protein subfamily C, member 6	23	5840.52	7542.98	1.29149	0.111091	FC<2	-0.35432445065	#VALUE!	#VALUE!	#VALUE!	0.0821538
Ld1S_240293500	40S ribosomal protein S8, putative	24	1197.44	1175.73	0.981864	-0.00794877	FC<2	-0.7642189057	#VALUE!	#VALUE!	#VALUE!	0.0821855
Ld1S_190179800	pre-RNA processing PIH1/Nop17, putative	19	1036.99	1003.4	0.967611	-0.0142991	FC<2	0.43169164724	#VALUE!	#VALUE!	#VALUE!	0.0822738
Ld1S_210229700	DNA topoisomerase 1A	21	2034.56	1978.45	0.972424	-0.0121444	FC<2	-0.68639162526	#VALUE!	#VALUE!	#VALUE!	0.0824021
Ld1S_330576300	CEP19-like protein, putative	33	1178.19	1718.87	1.45891	0.164029	FC<2	-0.63443749645	#VALUE!	#VALUE!	#VALUE!	0.0827313
Ld1S_280412800	glucose 6-phosphate N-acetyltransferase, putative	28	413.513	431.9	1.04447	0.0188943	FC<2	0.38721353937	#VALUE!	#VALUE!	#VALUE!	0.0827556
Ld1S_360795700	T-complex protein 1, theta subunit, putative	36	1265.29	1416.76	1.11971	0.0491057	FC<2	-0.23709232484	#VALUE!	#VALUE!	#VALUE!	0.0829605
Ld1S_090882900	hypothetical protein	9	2822.15	2625.21	0.930215	-0.0314169	FC<2	-0.37021635809	#VALUE!	#VALUE!	#VALUE!	0.0829729
Ld1S_030450900	mitochondrial protein 99, putative	3	1886.02	1865.02	0.988866	-0.00486253	FC<2	-0.23720676589	#VALUE!	#VALUE!	#VALUE!	0.0829945
Ld1S_340642900	protein phosphatase 2C-like protein	34	1267.13	1243.35	0.981234	-0.00822754	FC<2	0.24303868727	#VALUE!	#VALUE!	#VALUE!	0.0832537
Ld1S_280390300	ribosomal protein S20, putative	28	415.346	461.348	1.11075	0.0456178	FC<2	-0.269191476	#VALUE!	#VALUE!	#VALUE!	0.083399
Ld1S_340633000	hypothetical protein	34	958.139	928.148	0.968699	-0.0138111	FC<2	-0.30531360294	#VALUE!	#VALUE!	#VALUE!	0.0835643
Ld1S_210220700	S. cerevisiae. Function unknown	21	2322.46	2138.78	0.920912	-0.0357819	FC<2	0.30787359988	#VALUE!	#VALUE!	#VALUE!	0.0836402
Ld1S_230270300	Leucine Rich repeat/Leucine Rich Repeat, putative	23	971.892	1507.29	1.55088	0.190578	FC<2	-0.27927317222	#VALUE!	#VALUE!	#VALUE!	0.0836902
Ld1S_080858000	Putative zinc finger motif, C2HC5-type/ASCH domain containing protein, putative	8	1585.28	1673.07	1.05537	0.023406	FC<2	-0.2666082376	#VALUE!	#VALUE!	#VALUE!	0.0837356
Ld1S_350674900	casein kinase I, putative;casein kinase, putative	35	1045.24	966.321	0.924495	-0.0340955	FC<2	0.24628827793	#VALUE!	#VALUE!	#VALUE!	0.0845258
Ld1S_170141100	hypothetical protein	17	2076.73	1977.36	0.95215	-0.0212948	FC<2	-0.37019123792	#VALUE!	#VALUE!	#VALUE!	0.0846044
Ld1S_170142300	kinesin, putative	17	3803.22	3710.41	0.975599	-0.0107288	FC<2	0.37491058504	#VALUE!	#VALUE!	#VALUE!	0.0847638
Ld1S_050813300	trypanothione reductase	5	1555.03	2022.08	1.30035	0.11406	FC<2	-0.32335426659	#VALUE!	#VALUE!	#VALUE!	0.0848447
Ld1S_360760800	40S ribosomal protein S27-1, putative	36	324.575	306.474	0.944232	-0.0249213	FC<2	-0.27911266846	#VALUE!	#VALUE!	#VALUE!	0.0848946
Ld1S_360777400	kinetoplastid kinetochore protein 2, putative	36	3166.9	3027.66	0.956033	-0.0195272	FC<2	-0.45017099026	#VALUE!	#VALUE!	#VALUE!	0.0850306
Ld1S_360738400	hypothetical protein	36	335.578	297.749	0.887273	-0.0519428	FC<2	-0.60507873218	#VALUE!	#VALUE!	#VALUE!	0.0850308
Ld1S_260328000	Leucine rich repeat/Leucine Rich Repeat/Leucine Rich repeat, putative	26	1376.24	1731.96	1.25848	0.0998455	FC<2	0.37593294366	#VALUE!	#VALUE!	#VALUE!	0.0853169
Ld1S_050815600	hypothetical protein	5	1371.65	1685.06	1.22849	0.0893725	FC<2	-0.31862234079	#VALUE!	#VALUE!	#VALUE!	0.0853458
Ld1S_090880300	acyl-CoA binding protein, putative	9	2766.22	2653.57	0.959273	-0.0180576	FC<2	-0.32144214391	#VALUE!	#VALUE!	#VALUE!	0.0855966
Ld1S_330586700	2,4-dienoyl-coa reductase fadh1, putative	33	2025.39	2679.74	1.32308	0.121585	FC<2	-0.25221590343	#VALUE!	#VALUE!	#VALUE!	0.0856611
Ld1S_350695800	hypothetical protein	35	2084.98	2018.8	0.968259	-0.0140084	FC<2	0.24971179614	#VALUE!	#VALUE!	#VALUE!	0.0857188
Ld1S_010007100	cyclophilin type peptidyl-prolyl cis-trans isomerase, putative	1	993.897	1442.94	1.4518	0.161906	FC<2	0.49472908868	#VALUE!	#VALUE!	#VALUE!	0.0859626
Ld1S_230254900	hypothetical protein	23	3973.75	5459.82	1.37397	0.137978	FC<2	0.34262890768	#VALUE!	#VALUE!	#VALUE!	0.0861156
Ld1S_110044900_pseudogene	ATP-binding cassette subfamily A, member 1, putative	11	10823.8	11382.1	1.05158	0.0218437	FC<2	0.69493002775	#VALUE!	#VALUE!	#VALUE!	0.0862121
Ld1S_300475100	queuine tRNA-ribosyltransferase, putative	30	1281.8	1218.26	0.950433	-0.0220784	FC<2	-0.30860788789	#VALUE!	#VALUE!	#VALUE!	0.0864288
Ld1S_240274400	Mitochondrial small ribosomal subunit Rsm22, putative	24	2801.07	2740.82	0.978491	-0.00944308	FC<2	-0.32141770162	#VALUE!	#VALUE!	#VALUE!	0.0866608
Ld1S_250316100	WD domain, G-beta repeat, putative	25	1481.68	1567.27	1.05777	0.0243911	FC<2	-0.36607298338	#VALUE!	#VALUE!	#VALUE!	0.0868479
Ld1S_140092900	glutathione-S-transferase/glutaredoxin,putative	14	853.615	896.519	1.05026	0.0212978	FC<2	-0.22839929711	#VALUE!	#VALUE!	#VALUE!	0.0869037
Ld1S_360725800_pseudogene	Eukaryotic translation initiation factor 4E type 5, putative	36	537.291	621.674	1.15705	0.0633529	FC<2	-0.2390877722	#VALUE!	#VALUE!	#VALUE!	0.0869608
Ld1S_360746800	Nucleoporin NUP96	36	2424.23	2399.44	0.989776	-0.00446312	FC<2	-0.24575935551	#VALUE!	#VALUE!	#VALUE!	0.0873437
Ld1S_260324700	60S ribosomal protein L7, putative	26	846.28	1208.45	1.42795	0.154714	FC<2	-0.26531251729	#VALUE!	#VALUE!	#VALUE!	0.087494
Ld1S_320561000	hypothetical protein	32	3075.21	3086.56	1.00369	0.00159902	FC<2	-0.5034120598	#VALUE!	#VALUE!	#VALUE!	0.0875604
Ld1S_130069000	hypothetical protein	13	1537.61	1416.76	0.921407	-0.0355483	FC<2	-0.25489212901	#VALUE!	#VALUE!	#VALUE!	0.0876755
Ld1S_340653900	hypothetical protein	34	674.823	611.858	0.906694	-0.0425393	FC<2	0.43757207393	#VALUE!	#VALUE!	#VALUE!	0.0877581
Ld1S_270369300	Tubulin cofactor C domain-containing protein 1, putative	27	1500.01	1432.03	0.954678	-0.0201429	FC<2	0.32410589182	#VALUE!	#VALUE!	#VALUE!	0.0878653
Ld1S_360762100	eukaryotic translation initiation factor 3 subunit, putative	36	915.962	1032.85	1.12761	0.0521601	FC<2	-0.22910776905	#VALUE!	#VALUE!	#VALUE!	0.0881722
Ld1S_350688600	aminopeptidase P, putative	35	1258.88	1336.05	1.06131	0.0258412	FC<2	0.23331158058	#VALUE!	#VALUE!	#VALUE!	0.0881856
Ld1S_070855100	nucleolar RNA-binding protein, putative	7	897.625	861.618	0.959887	-0.01778	FC<2	-0.30712553602	#VALUE!	#VALUE!	#VALUE!	0.0884034
Ld1S_180154100	Elongation factor Tu, mitochondrial, putative	18	1173.61	1021.94	0.870774	-0.0600947	FC<2	-0.23363999186	#VALUE!	#VALUE!	#VALUE!	0.0884403
Ld1S_250299200	RNA-binding protein, putative	25	1548.61	1439.67	0.929651	-0.0316801	FC<2	-0.43141888587	#VALUE!	#VALUE!	#VALUE!	0.0884787
Ld1S_290415200	SNF2 family N-terminal domain/Helicase conserved C-terminal domain containing protein, putative	29	3976.51	3938.36	0.990407	-0.00418629	FC<2	-0.35710455102	#VALUE!	#VALUE!	#VALUE!	0.0885076
Ld1S_020183600	Zinc-finger of C2H2 type, putative	2	730.753	727.468	0.995504	-0.00195684	FC<2	-0.46165857644	#VALUE!	#VALUE!	#VALUE!	0.0887414
Ld1S_300489600	3-hydroxy-3-methylglutaryl-CoA reductase, putative	30	1311.14	1200.81	0.915855	-0.0381731	FC<2	-0.43242056889	#VALUE!	#VALUE!	#VALUE!	0.0891998
Ld1S_030453700	hypothetical protein	3	5657.15	5853.55	1.03472	0.0148221	FC<2	-0.30574536554	#VALUE!	#VALUE!	#VALUE!	0.0892154
Ld1S_310511600	zinc finger domain, LSD1 subclass, putative	31	1158.94	1100.47	0.949554	-0.0224803	FC<2	0.31055524099	#VALUE!	#VALUE!	#VALUE!	0.0893021
Ld1S_190165900	polyprenyl synthase, putative	19	1731.07	1894.47	1.09439	0.0391735	FC<2	-0.28676656569	#VALUE!	#VALUE!	#VALUE!	0.0899728
Ld1S_350685700	calcium motive p-type ATPase, putative	35	2827.66	2689.56	0.951162	-0.0217456	FC<2	0.28225963909	#VALUE!	#VALUE!	#VALUE!	0.0900337
Ld1S_050817000	CYC2-like cyclin, putative	5	4632.07	5856.82	1.26441	0.101887	FC<2	-0.40051823395	#VALUE!	#VALUE!	#VALUE!	0.090041
Ld1S_360735000	hypothetical protein	36	436.435	418.812	0.959621	-0.0179001	FC<2	0.29259852366	#VALUE!	#VALUE!	#VALUE!	0.0902185
Ld1S_300464800	hypothetical protein	30	2587.43	2480.15	0.958537	-0.0183909	FC<2	-0.36779339142	#VALUE!	#VALUE!	#VALUE!	0.0905406
Ld1S_260350300	HECT domain-containing protein	26	1720.07	2408.17	1.40004	0.146142	FC<2	-0.37540234055	#VALUE!	#VALUE!	#VALUE!	0.0905671
Ld1S_300476300	succinyl-coa:3-ketoacid-coenzyme a transferase- like protein (fragment)	30	1378.99	1348.05	0.977566	-0.00985372	FC<2	0.3164480851	#VALUE!	#VALUE!	#VALUE!	0.0906072
Ld1S_310503100	mitochondrial RNA binding protein, putative	31	5150.11	4661.46	0.905119	-0.0432943	FC<2	-0.26113762121	#VALUE!	#VALUE!	#VALUE!	0.0909349
Ld1S_310507700	hypothetical protein	31	2167.5	2100.6	0.969135	-0.0136155	FC<2	0.30268529334	#VALUE!	#VALUE!	#VALUE!	0.0911739
Ld1S_240273000	protein phosphatase 4, regulatory subunit 4. Signal transduction mechanisms	24	2209.68	2170.41	0.982227	-0.00778832	FC<2	0.27974468034	#VALUE!	#VALUE!	#VALUE!	0.0917029
Ld1S_240294300	Glycerophosphoryl diester phosphodiesterase family, putative	24	869.202	909.607	1.04649	0.0197334	FC<2	-0.23965308481	#VALUE!	#VALUE!	#VALUE!	0.0918591
Ld1S_260349300	D-ala D-ala ligase C-terminus/SET domain containing protein, putative	26	1548.61	2027.53	1.30926	0.117025	FC<2	-0.54108325919	#VALUE!	#VALUE!	#VALUE!	0.0920893
Ld1S_250314200	Mad2-like HORMA domain containing protein	25	769.262	652.212	0.847842	-0.0716851	FC<2	0.26129281412	#VALUE!	#VALUE!	#VALUE!	0.0924183
Ld1S_240279900	dynein arm light chain, putative	24	646.4	524.606	0.811581	-0.0906684	FC<2	0.41906540253	#VALUE!	#VALUE!	#VALUE!	0.0926428
Ld1S_050822200	protein phosphatase type 1 regulator-like protein	5	1311.14	1597.81	1.21865	0.0858772	FC<2	-0.3318669141	#VALUE!	#VALUE!	#VALUE!	0.092671
Ld1S_130065500	palmitoyl acyltransferase 6, putative	13	1577.03	1516.01	0.961307	-0.017138	FC<2	-0.28984581546	#VALUE!	#VALUE!	#VALUE!	0.0927784
Ld1S_290431200	endomembrane protein 70, putative	29	1749.41	1729.78	0.988782	-0.00489954	FC<2	-0.32907758509	#VALUE!	#VALUE!	#VALUE!	0.0928329
Ld1S_330583400	intraflagellar transport protein 57/55, putative	33	896.708	1173.55	1.30873	0.116849	FC<2	0.23210599681	#VALUE!	#VALUE!	#VALUE!	0.0928498
Ld1S_350681000	hypothetical protein	35	1412.91	1441.85	1.02048	0.00880446	FC<2	-0.31823181436	#VALUE!	#VALUE!	#VALUE!	0.0932166
Ld1S_130075500	hypothetical protein	13	3057.79	3178.17	1.03937	0.0167694	FC<2	0.24809062131	#VALUE!	#VALUE!	#VALUE!	0.0935513
Ld1S_130071500	Thiamin pyrophosphokinase, vitamin B1 binding domain containing protein, putative	13	1367.98	1201.9	0.878594	-0.0562116	FC<2	-0.36809472305	#VALUE!	#VALUE!	#VALUE!	0.0937124
Ld1S_120049500	hypothetical protein	12	5394.92	7089.26	1.31406	0.118616	FC<2	-0.39363941084	#VALUE!	#VALUE!	#VALUE!	0.0937161
Ld1S_310500100	cytoskeleton-associated protein CAP5.5, putative	31	3515.32	3637.34	1.03471	0.0148194	FC<2	0.28338131574	#VALUE!	#VALUE!	#VALUE!	0.0937348
Ld1S_350682100	dynein-associated roadblock protein-like protein	35	408.011	396.999	0.973009	-0.011883	FC<2	0.59080261096	#VALUE!	#VALUE!	#VALUE!	0.0939698
Ld1S_280382000	phosphoadenosine phosphosulfate reductase-like protein	28	703.246	615.13	0.874701	-0.0581406	FC<2	-0.39233835498	#VALUE!	#VALUE!	#VALUE!	0.0941849
Ld1S_350713500	Histidine phosphatase superfamily (branch 1), putative	35	922.381	983.772	1.06656	0.0279842	FC<2	0.24358498579	#VALUE!	#VALUE!	#VALUE!	0.0942625
Ld1S_320535200	intraflagellar transport protein 140, putative	32	4518.38	4539.31	1.00463	0.00200702	FC<2	0.35947374893	#VALUE!	#VALUE!	#VALUE!	0.0943075
Ld1S_250312600	protein kinase, putative	25	2415.06	2431.07	1.00663	0.00286995	FC<2	-0.32237337693	#VALUE!	#VALUE!	#VALUE!	0.0945361
Ld1S_320539100	OSM3-like kinesin, putative	32	2930.35	2929.5	0.999712	-0.000125115	FC<2	-0.24693054322	#VALUE!	#VALUE!	#VALUE!	0.0945916
Ld1S_310528600	Region in Clathrin and VPS, putative	31	6531.85	6071.68	0.92955	-0.031727	FC<2	0.51540622901	#VALUE!	#VALUE!	#VALUE!	0.0946419
Ld1S_030448700	MFS transporter, putative	3	1987.79	1909.74	0.960733	-0.0173975	FC<2	-0.28863654389	#VALUE!	#VALUE!	#VALUE!	0.0946687
Ld1S_300477500	calpain-like cysteine peptidase, putative	30	3605.17	3366.86	0.933897	-0.0297012	FC<2	0.39813207903	#VALUE!	#VALUE!	#VALUE!	0.0947377
Ld1S_180155200	hypothetical protein	18	7573.42	7225.6	0.954073	-0.0204185	FC<2	0.2976067107	#VALUE!	#VALUE!	#VALUE!	0.0948973
Ld1S_050821500	V-type proton ATPase subunit D, putative	5	1477.09	1525.83	1.03299	0.0140978	FC<2	-0.28585381041	#VALUE!	#VALUE!	#VALUE!	0.0951168
Ld1S_050811200	Leucine Rich repeat/Leucine rich repeat/Leucine Rich Repeat, putative	5	1525.69	1923.92	1.26102	0.100721	FC<2	0.23578528013	#VALUE!	#VALUE!	#VALUE!	0.0955439
Ld1S_290436800	VIT family, putative	29	874.703	862.709	0.986288	-0.00599624	FC<2	0.22037440544	#VALUE!	#VALUE!	#VALUE!	0.0955627
Ld1S_060837600	threonine ammonia-lyase	6	1039.74	1086.29	1.04477	0.0190219	FC<2	0.27868584948	#VALUE!	#VALUE!	#VALUE!	0.0956554
Ld1S_170143400	MSP (Major sperm protein) domain containing protein, putative	17	1593.54	1434.21	0.900019	-0.0457484	FC<2	0.28708877056	#VALUE!	#VALUE!	#VALUE!	0.0959124
Ld1S_290430500	hypothetical protein	29	2218.85	2091.88	0.942777	-0.0255911	FC<2	-0.41911698654	#VALUE!	#VALUE!	#VALUE!	0.0959898
Ld1S_340659800	nucleolar protein family a member-like protein	34	432.767	398.089	0.91987	-0.0362735	FC<2	-0.26219524411	#VALUE!	#VALUE!	#VALUE!	0.096186
Ld1S_050817300	Vta1 like, putative	5	1364.32	1631.62	1.19593	0.0777043	FC<2	-0.51255696568	#VALUE!	#VALUE!	#VALUE!	0.0962699
Ld1S_130063200	long-chain-fatty-acid-CoA ligase, putative	13	1627.46	1737.42	1.06756	0.0283931	FC<2	-0.35666033711	#VALUE!	#VALUE!	#VALUE!	0.0963586
Ld1S_280393300	ATP-dependent RNA helicase, putative	28	2370.13	2257.66	0.952545	-0.0211146	FC<2	-0.3828120181	#VALUE!	#VALUE!	#VALUE!	0.0964453
Ld1S_330612400	40S ribosomal protein S13, putative	33	541.876	786.363	1.45119	0.161723	FC<2	-0.27572477446	#VALUE!	#VALUE!	#VALUE!	0.096855
Ld1S_190164200	histone H2B	19	422.681	391.546	0.926337	-0.0332308	FC<2	0.25301481389	#VALUE!	#VALUE!	#VALUE!	0.096869
Ld1S_080858100	ATP-dependent DEAD/H RNA helicase, putative	8	1852.1	1778.86	0.960458	-0.0175218	FC<2	-0.38542160856	#VALUE!	#VALUE!	#VALUE!	0.0968878
Ld1S_330606600	signal recognition particle receptor beta subunit, putative	33	1400.07	1916.28	1.3687	0.136308	FC<2	-0.57675648069	#VALUE!	#VALUE!	#VALUE!	0.0969064
Ld1S_130068200	Axonemal dynein light chain, putative	13	3783.96	3908.91	1.03302	0.0141092	FC<2	0.3569917594	#VALUE!	#VALUE!	#VALUE!	0.0969626
Ld1S_350692400	acyl-CoA dehydrogenase, putative	35	968.225	1084.11	1.11969	0.0490981	FC<2	0.39667621548	#VALUE!	#VALUE!	#VALUE!	0.0973577
Ld1S_350677400	ATPase family associated with various cellular activities (AAA), putative	35	980.144	910.698	0.929147	-0.0319156	FC<2	-0.27578460924	#VALUE!	#VALUE!	#VALUE!	0.0975413
Ld1S_350679900	hypothetical protein	35	1745.74	1638.17	0.93838	-0.0276214	FC<2	-0.63358695881	#VALUE!	#VALUE!	#VALUE!	0.0981572
Ld1S_270356300	replication factor C, subunit 4, putative	27	1040.66	1054.66	1.01346	0.00580626	FC<2	0.27453092599	#VALUE!	#VALUE!	#VALUE!	0.0981756
Ld1S_130070000	proteasome regulatory ATPase subunit 2, putative	13	1105.76	1072.11	0.969576	-0.0134181	FC<2	0.20480441307	#VALUE!	#VALUE!	#VALUE!	0.0982044
Ld1S_110034700	regulator of chromatin condensation, putative	11	2157.42	2126.78	0.985799	-0.00621167	FC<2	-0.40173197011	#VALUE!	#VALUE!	#VALUE!	0.0983273
Ld1S_190168800	hypothetical protein	19	783.932	801.632	1.02258	0.00969687	FC<2	0.37321555734	#VALUE!	#VALUE!	#VALUE!	0.0984012
Ld1S_330590600	hypothetical protein	33	2797.4	3702.78	1.32365	0.121773	FC<2	-0.38545102628	#VALUE!	#VALUE!	#VALUE!	0.0984859
Ld1S_160115900	aspartate carbamoyltransferase, putative	16	1003.98	947.78	0.94402	-0.0250187	FC<2	-0.24802734878	#VALUE!	#VALUE!	#VALUE!	0.0984867
Ld1S_170133700	dihydrouridine synthase (Dus), putative	17	1773.24	1439.67	0.811882	-0.0905069	FC<2	-0.40496212067	#VALUE!	#VALUE!	#VALUE!	0.0986417
Ld1S_310500600	Amastin surface glycoprotein, putative	31	1036.07	995.769	0.961099	-0.017232	FC<2	-0.78258709824	#VALUE!	#VALUE!	#VALUE!	0.0989276
Ld1S_250298100	hypothetical protein	25	2645.2	2665.56	1.0077	0.00333103	FC<2	0.60123132117	#VALUE!	#VALUE!	#VALUE!	0.0991752
Ld1S_280402000	tRNA threonylcarbamoyl adenosine modification protein, Sua5/YciO/YrdC/YwlC family, putative	28	1066.33	940.146	0.881664	-0.0546968	FC<2	-0.38586183542	#VALUE!	#VALUE!	#VALUE!	0.0992903
Ld1S_360727300	zinc finger protein family member, putative	36	1480.76	1430.94	0.966356	-0.014863	FC<2	0.25654212325	#VALUE!	#VALUE!	#VALUE!	0.0995366
Ld1S_320550100	coatomer subunit epsilon	32	1085.59	1048.12	0.965489	-0.0152527	FC<2	-0.22219283168	#VALUE!	#VALUE!	#VALUE!	0.0995637
Ld1S_030446700	delta-1-pyrroline-5-carboxylate dehydrogenase, putative	3	1535.77	1584.72	1.03187	0.0136265	FC<2	-0.28530208514	#VALUE!	#VALUE!	#VALUE!	0.0997497
Ld1S_360762200	hypothetical protein	36	949.887	980.5	1.03223	0.0137756	FC<2	0.51930611071	#VALUE!	#VALUE!	#VALUE!	0.100122
Ld1S_090874400	catalytic subunit of the vacuolar transporter chaperone 4, putative	9	2098.74	2299.1	1.09547	0.0396005	FC<2	-0.24113485232	#VALUE!	#VALUE!	#VALUE!	0.100281
Ld1S_340647000	regulatory subunit of protein kinase a-like protein	34	1544.94	1531.28	0.991158	-0.00385715	FC<2	0.25532169241	#VALUE!	#VALUE!	#VALUE!	0.100585
Ld1S_210214900	RecF/RecN/SMC N terminal domain/SMC proteins Flexible Hinge Domain, putative	21	4381.77	4082.33	0.931662	-0.0307416	FC<2	-0.33076706916	#VALUE!	#VALUE!	#VALUE!	0.100877
Ld1S_340644100	ATP-dependent RNA and DNA helicase, mitochondrial, putative	34	1862.18	1726.51	0.927143	-0.0328534	FC<2	-0.41286858332	#VALUE!	#VALUE!	#VALUE!	0.100992
Ld1S_020184700_pseudogene	phosphoglycan beta 1,3 galactosyltransferase	2	3198.08	3187.99	0.996846	-0.00137201	FC<2	-0.37633251322	#VALUE!	#VALUE!	#VALUE!	0.100994
Ld1S_340638400	ubiquitin-like protein	34	309.905	304.293	0.981891	-0.00793685	FC<2	0.28069482777	#VALUE!	#VALUE!	#VALUE!	0.101158
Ld1S_060834300	60S ribosomal protein L19, putative	6	664.738	596.589	0.89748	-0.046975	FC<2	-0.29086256097	#VALUE!	#VALUE!	#VALUE!	0.10117
Ld1S_250319300	BRO1-like domain containing protein, putative	25	1090.17	1030.67	0.945422	-0.0243744	FC<2	0.61909530493	#VALUE!	#VALUE!	#VALUE!	0.101426
Ld1S_320574100	60S ribosomal protein L2, putative (fragment)	32	850.864	935.783	1.0998	0.041315	FC<2	-0.26849786182	#VALUE!	#VALUE!	#VALUE!	0.101667
Ld1S_330576500	Ankyrin repeats (3 copies), putative	33	1215.78	1795.22	1.4766	0.169262	FC<2	-0.30884408039	#VALUE!	#VALUE!	#VALUE!	0.101793
Ld1S_260340200	protein kinase, putative	26	3065.13	3868.56	1.26212	0.1011	FC<2	-0.28762060656	#VALUE!	#VALUE!	#VALUE!	0.10193
Ld1S_200198400	ATP-dependent RNA helicase, putative	20	2459.99	2601.21	1.05741	0.0242434	FC<2	-0.33864958574	#VALUE!	#VALUE!	#VALUE!	0.102145
Ld1S_090889600	Leucine Rich repeat, putative	9	1014.99	1004.49	0.989664	-0.00451234	FC<2	0.36675927185	#VALUE!	#VALUE!	#VALUE!	0.10217
Ld1S_260325800	hypothetical protein	26	644.566	896.519	1.39089	0.143292	FC<2	0.41009408313	#VALUE!	#VALUE!	#VALUE!	0.102713
Ld1S_210216200	thymidine kinase, putative	21	837.111	724.196	0.865113	-0.0629271	FC<2	0.26528905028	#VALUE!	#VALUE!	#VALUE!	0.102752
Ld1S_030453900	peter pan protein, putative	3	1072.75	1132.1	1.05533	0.0233871	FC<2	-0.3265090824	#VALUE!	#VALUE!	#VALUE!	0.102837
Ld1S_040807200_pseudogene	hypothetical protein	4	1052.58	1054.66	1.00198	0.000860233	FC<2	-0.25678830405	#VALUE!	#VALUE!	#VALUE!	0.102967
Ld1S_250296800	hypothetical protein	25	341.996	402.452	1.17677	0.0706932	FC<2	0.27269235338	#VALUE!	#VALUE!	#VALUE!	0.103177
Ld1S_330604600	hypothetical protein	33	2040.06	2644.84	1.29645	0.112757	FC<2	-0.37645208912	#VALUE!	#VALUE!	#VALUE!	0.103201
Ld1S_070847600	ATP-dependent RNA helicase DBP2B, putative;ATP-dependent RNA helicase DBP2A, putative	7	1521.1	1518.19	0.998087	-0.000831503	FC<2	-0.22990712254	#VALUE!	#VALUE!	#VALUE!	0.103579
Ld1S_230251700	hypothetical protein	23	1445.92	2098.42	1.45127	0.161749	FC<2	0.28132804255	#VALUE!	#VALUE!	#VALUE!	0.10372
Ld1S_100021100	hypothetical protein	10	3021.12	2988.4	0.98917	-0.00472921	FC<2	-0.3190541875	#VALUE!	#VALUE!	#VALUE!	0.103771
Ld1S_150100200	hypothetical protein	15	1460.59	1481.11	1.01405	0.00605964	FC<2	-0.48972486095	#VALUE!	#VALUE!	#VALUE!	0.10396
Ld1S_100025700	Archaic translocase of outer membrane 12 kDa subunit, putative	10	319.991	355.554	1.11114	0.0457678	FC<2	-0.42071183089	#VALUE!	#VALUE!	#VALUE!	0.104157
Ld1S_220243700	CRAL/TRIO domain containing protein, putative	22	2003.38	1829.03	0.912972	-0.0395427	FC<2	-0.51218465645	#VALUE!	#VALUE!	#VALUE!	0.104199
Ld1S_340614000_pseudogene	protein kinase, putative	34	1153.43	1197.54	1.03824	0.0162973	FC<2	0.27863763626	#VALUE!	#VALUE!	#VALUE!	0.104283
Ld1S_250321800	kiaa0528. Function unknown	25	482.279	485.342	1.00635	0.00274991	FC<2	0.30065116207	#VALUE!	#VALUE!	#VALUE!	0.10442
Ld1S_130066100	Putative GTPase activating protein for Arf, putative	13	1367.07	1325.15	0.969336	-0.0135257	FC<2	-0.28044209942	#VALUE!	#VALUE!	#VALUE!	0.104505
Ld1S_230262100	Putative S-adenosyl-L-methionine-dependent methyltransferase, putative	23	1183.69	1605.45	1.3563	0.132357	FC<2	-0.25743127824	#VALUE!	#VALUE!	#VALUE!	0.104761
Ld1S_330603700	Rab-GTPase-TBC domain containing protein, putative	33	2559.93	3551.18	1.38722	0.142145	FC<2	-0.20424708996	#VALUE!	#VALUE!	#VALUE!	0.104901
Ld1S_050810000	ras-like small GTPases, putative	5	652.818	871.434	1.33488	0.125442	FC<2	-0.43819824458	#VALUE!	#VALUE!	#VALUE!	0.105092
Ld1S_260349200	hypothetical protein	26	349.331	406.815	1.16455	0.0661595	FC<2	-0.329952557	#VALUE!	#VALUE!	#VALUE!	0.105179
Ld1S_350671300	UTP20, small subunit (SSU) processome component, homolog (yeast). Function unknown	35	10788.9	10636.1	0.985834	-0.00619641	FC<2	-0.45962902557	#VALUE!	#VALUE!	#VALUE!	0.105397
Ld1S_350705300	protein kinase, putative	35	3449.3	3237.07	0.938471	-0.0275792	FC<2	-0.26822713274	#VALUE!	#VALUE!	#VALUE!	0.105479
Ld1S_220231700	60S ribosomal protein L11 (L5, L16)	22	477.694	573.685	1.20095	0.0795237	FC<2	-0.24486027995	#VALUE!	#VALUE!	#VALUE!	0.105584
Ld1S_250320000	PCI domain containing protein, putative	25	1172.69	1191	1.01561	0.00672774	FC<2	-0.49758641112	#VALUE!	#VALUE!	#VALUE!	0.105625
Ld1S_100024300	adenosine deaminase. Nucleotide transport and metabolism	10	2064.81	1969.72	0.953949	-0.020475	FC<2	0.27543500532	#VALUE!	#VALUE!	#VALUE!	0.105673
Ld1S_320534600	Protein kinase domain-containing protein	32	4627.49	4832.7	1.04435	0.0188441	FC<2	-0.29686453041	#VALUE!	#VALUE!	#VALUE!	0.106086
Ld1S_360737300	tRNA pseudouridine synthase A, putative	36	2199.59	2167.13	0.985243	-0.00645673	FC<2	-0.27651362213	#VALUE!	#VALUE!	#VALUE!	0.106265
Ld1S_360757400	Charged multivesicular body protein 3, putative	36	687.659	658.756	0.957969	-0.0186487	FC<2	0.25124276449	#VALUE!	#VALUE!	#VALUE!	0.106349
Ld1S_060840100	Leucine Rich Repeat, putative	6	2678.2	2677.56	0.99976	-0.000104413	FC<2	0.22822591466	#VALUE!	#VALUE!	#VALUE!	0.10637
Ld1S_250321600	Pumilio homology domain family member 8	25	1544.94	1591.27	1.02999	0.012831	FC<2	-0.2343194269	#VALUE!	#VALUE!	#VALUE!	0.106406
Ld1S_290429800	Asparagine synthase, putative	29	3486.89	3309.05	0.948997	-0.0227351	FC<2	-0.55331463145	#VALUE!	#VALUE!	#VALUE!	0.107532
Ld1S_200197700	hypothetical protein	20	1147.93	1269.52	1.10592	0.0437243	FC<2	0.54069844948	#VALUE!	#VALUE!	#VALUE!	0.107651
Ld1S_210223400	leu phe-trna protein transferase. Function unknown	21	960.89	1024.13	1.06581	0.02768	FC<2	-0.38646469341	#VALUE!	#VALUE!	#VALUE!	0.107751
Ld1S_170138900	ysine decarboxylase-like protein	17	910.461	975.047	1.07094	0.0297639	FC<2	0.20156171044	#VALUE!	#VALUE!	#VALUE!	0.107776
Ld1S_010008300	hypothetical protein	1	590.47	939.055	1.59035	0.201493	FC<2	-0.40845255593	#VALUE!	#VALUE!	#VALUE!	0.107979
Ld1S_360750700	Paraflagellar rod component Par4. Function unknown	36	319.991	333.741	1.04297	0.0182716	FC<2	0.36166986953	#VALUE!	#VALUE!	#VALUE!	0.108323
Ld1S_310524800	hypothetical protein	31	5593.88	5560.16	0.993973	-0.00262555	FC<2	0.49244962346	#VALUE!	#VALUE!	#VALUE!	0.108518
Ld1S_180151100	tubulin-specific chaperone, putative	18	686.743	659.847	0.960836	-0.0173508	FC<2	0.29454524877	#VALUE!	#VALUE!	#VALUE!	0.108554
Ld1S_350697800	Peroxin 19	35	824.275	783.091	0.950037	-0.0222596	FC<2	0.48349161271	#VALUE!	#VALUE!	#VALUE!	0.108719
Ld1S_250306700	Complex 1 protein (LYR family), putative	25	489.614	466.801	0.953407	-0.0207218	FC<2	-0.32419019449	#VALUE!	#VALUE!	#VALUE!	0.108728
Ld1S_010008200	poly(A) export protein, putative	1	905.877	1257.53	1.38819	0.142448	FC<2	-0.34494509203	#VALUE!	#VALUE!	#VALUE!	0.108907
Ld1S_020188400	hypothetical protein	2	9927.05	9677.39	0.97485	-0.011062	FC<2	0.31729043048	#VALUE!	#VALUE!	#VALUE!	0.109109
Ld1S_030450000	hypothetical protein	3	5796.51	5787.02	0.998363	-0.000711599	FC<2	0.38013369753	#VALUE!	#VALUE!	#VALUE!	0.109448
Ld1S_360741400	Chaperonin HSP60, mitochondrial;chaperonin HSP60/CNP60, putative;chaperonin HSP60, mitochondrial precursor	36	1457.84	1509.47	1.03542	0.0151146	FC<2	-0.2362940902	#VALUE!	#VALUE!	#VALUE!	0.109465
Ld1S_280399900	p21-C-terminal region-binding protein, putative	28	1850.26	1909.74	1.03214	0.0137406	FC<2	-0.40480392328	#VALUE!	#VALUE!	#VALUE!	0.109516
Ld1S_220233200	hypothetical protein	22	659.236	716.561	1.08696	0.0362121	FC<2	0.27416708558	#VALUE!	#VALUE!	#VALUE!	0.109536
Ld1S_190163800	Qb-SNARE protein, putative	19	805.937	717.652	0.890456	-0.0503873	FC<2	0.35996198373	#VALUE!	#VALUE!	#VALUE!	0.109662
Ld1S_330604700	hypothetical protein	33	1462.42	2042.8	1.39686	0.145153	FC<2	0.23032066221	#VALUE!	#VALUE!	#VALUE!	0.109706
Ld1S_360722600	dolicholphosphate-mannose synthase, putative	36	655.569	692.567	1.05644	0.0238433	FC<2	0.25928126833	#VALUE!	#VALUE!	#VALUE!	0.10975
Ld1S_240272400	WD40/YVTN repeat-like-containing protein	24	1482.59	1384.04	0.933528	-0.0298728	FC<2	-0.22496444928	#VALUE!	#VALUE!	#VALUE!	0.110315
Ld1S_360722800	ribonuclease HII, putative	36	1250.62	1338.24	1.07005	0.0294058	FC<2	0.43068520464	#VALUE!	#VALUE!	#VALUE!	0.110487
Ld1S_170140600	3'5'-cyclic nucleotide phosphodiesterase, putative	17	4284.58	4225.2	0.986142	-0.00606052	FC<2	-0.26534524334	#VALUE!	#VALUE!	#VALUE!	0.110672
Ld1S_320550700_pseudogene	hypothetical protein	32	1940.12	1838.85	0.947802	-0.0232824	FC<2	-0.32040328309	#VALUE!	#VALUE!	#VALUE!	0.110767
Ld1S_050812500	protein tyrosine phosphatase, putative	5	849.03	1072.11	1.26275	0.101318	FC<2	-0.41146791894	#VALUE!	#VALUE!	#VALUE!	0.110787
Ld1S_180160900	pumilio protein, putative	18	2340.79	2229.3	0.95237	-0.0211943	FC<2	-0.27786572175	#VALUE!	#VALUE!	#VALUE!	0.111259
Ld1S_250298300	Putative intraflagellar transport protein F6	25	3296.18	3402.85	1.03236	0.0138313	FC<2	0.24172992352	#VALUE!	#VALUE!	#VALUE!	0.111305
Ld1S_240294900	hypothetical protein	24	1122.26	1038.3	0.925191	-0.0337688	FC<2	0.35119764228	#VALUE!	#VALUE!	#VALUE!	0.111495
Ld1S_280403400	Mannosyl oligosaccharide glucosidase, putative	28	2591.1	2599.03	1.00306	0.00132753	FC<2	-0.26266253222	#VALUE!	#VALUE!	#VALUE!	0.111554
Ld1S_190168700	hypothetical protein	19	669.322	651.122	0.972808	-0.0119729	FC<2	-0.33143924433	#VALUE!	#VALUE!	#VALUE!	0.111766
Ld1S_100015200	hypothetical protein	10	1452.34	1486.56	1.02357	0.0101163	FC<2	0.29933716262	#VALUE!	#VALUE!	#VALUE!	0.111827
Ld1S_340655200	Ankyrin repeats (3 copies)/Ankyrin repeats (many copies), putative	34	937.051	817.992	0.872943	-0.059014	FC<2	0.24610184226	#VALUE!	#VALUE!	#VALUE!	0.111864
Ld1S_320567800	dihydrolipoamide dehydrogenase, putative	32	1323.97	1306.61	0.986882	-0.00573473	FC<2	-0.2155051706	#VALUE!	#VALUE!	#VALUE!	0.112214
Ld1S_250315900	Histone RNA hairpin-binding protein RNA-binding domain containing protein, putative	25	2767.14	2818.26	1.01847	0.00794892	FC<2	0.24676673102	#VALUE!	#VALUE!	#VALUE!	0.112471
Ld1S_320535100	Leucine Rich Repeat, putative	32	1984.13	2003.54	1.00978	0.00422755	FC<2	0.39942728609	#VALUE!	#VALUE!	#VALUE!	0.112618
Ld1S_090886600	ATP-dependent helicase, putative (fragment)	9	6210.02	6152.39	0.990719	-0.00404933	FC<2	-0.56049367723	#VALUE!	#VALUE!	#VALUE!	0.112846
Ld1S_100026600	RNA-binding protein-like protein	10	1049.83	1088.47	1.03681	0.0157007	FC<2	-0.31841407582	#VALUE!	#VALUE!	#VALUE!	0.112873
Ld1S_300487800	Required for 40S ribosome biogenesis. Involved in nucleolar processing of pre-18S ribosomal RNA and ribosome assembly (By similarity). Cell cycle control, cell division, chromosome partitioning;Translation, ribosomal structure and biogenesis	30	816.939	777.638	0.951892	-0.0214125	FC<2	-0.23595974507	#VALUE!	#VALUE!	#VALUE!	0.112968
Ld1S_250318700	Capping enzyme RNA triphosphatase 1	25	879.287	852.893	0.969982	-0.0132362	FC<2	-0.28609949032	#VALUE!	#VALUE!	#VALUE!	0.113073
Ld1S_300491200	60S ribosomal protein L9, putative	30	607.891	451.532	0.742784	-0.129138	FC<2	-0.22000511862	#VALUE!	#VALUE!	#VALUE!	0.113436
Ld1S_360727400	Adp-ribosylation factor-like protein. Intracellular trafficking, secretion, and vesicular transport	36	3232.92	3083.28	0.953716	-0.0205809	FC<2	-0.32020145331	#VALUE!	#VALUE!	#VALUE!	0.113441
Ld1S_240271400	clathrin coat assembly protein, putative	24	1241.45	1250.98	1.00767	0.0033204	FC<2	0.31290193413	#VALUE!	#VALUE!	#VALUE!	0.113764
Ld1S_280410100	luminal binding protein 1 (BiP), putative;heat-shock protein hsp70, putative;heat shock protein 70-related protein;heat shock protein 70, putative	28	2305.03	2166.04	0.939701	-0.0270104	FC<2	-0.2728352195	#VALUE!	#VALUE!	#VALUE!	0.114038
Ld1S_350718400	GTP-binding protein, putative;developmentally regulated GTP-binding protein 1, putative	35	1157.1	1063.39	0.919011	-0.0366791	FC<2	-0.30699654565	#VALUE!	#VALUE!	#VALUE!	0.114109
Ld1S_070851500	topoisomerase-related function protein-like protein	7	2673.62	2416.89	0.903978	-0.0438421	FC<2	-0.32846542837	#VALUE!	#VALUE!	#VALUE!	0.114137
Ld1S_020187100	Mitochondrial outer membrane protein porin, putative	2	849.03	832.171	0.980142	-0.0087108	FC<2	0.2853109882	#VALUE!	#VALUE!	#VALUE!	0.114305
Ld1S_180148000	serine/threonine protein phosphatase type 5, putative	18	1235.95	1174.64	0.950389	-0.0220985	FC<2	-0.25052887823	#VALUE!	#VALUE!	#VALUE!	0.114367
Ld1S_330607600	beta-ketoacyl synthase family protein, putative	33	1414.74	1934.82	1.36761	0.135963	FC<2	-0.28365123454	#VALUE!	#VALUE!	#VALUE!	0.114513
Ld1S_190175000	hypothetical protein	19	3502.48	3073.47	0.877512	-0.0567467	FC<2	0.35915087644	#VALUE!	#VALUE!	#VALUE!	0.115062
Ld1S_290440500	heat shock protein 20, putative	29	511.619	558.416	1.09147	0.0380114	FC<2	-0.39977248921	#VALUE!	#VALUE!	#VALUE!	0.115131
Ld1S_010009600	alpha/beta-hydrolase-like protein	1	738.088	1101.56	1.49245	0.173901	FC<2	-0.41513472343	#VALUE!	#VALUE!	#VALUE!	0.115208
Ld1S_320533500	Utp14 protein, putative	32	2785.48	2802.99	1.00629	0.002721	FC<2	-0.25642944051	#VALUE!	#VALUE!	#VALUE!	0.115597
Ld1S_300463200	mitochondrial oligo_U binding protein TBRGG1, putative	30	1800.75	1694.88	0.941207	-0.0263148	FC<2	-0.27044465664	#VALUE!	#VALUE!	#VALUE!	0.115651
Ld1S_200205300	Domain of unknown function (DUF4455)/Domain of unknown function (DUF4456), putative	20	5042.84	5688.86	1.12811	0.0523505	FC<2	0.44279368161	#VALUE!	#VALUE!	#VALUE!	0.116
Ld1S_290435300	hypothetical protein	29	5304.15	4930.86	0.929623	-0.0316932	FC<2	0.28983914293	#VALUE!	#VALUE!	#VALUE!	0.116145
Ld1S_190165100	Associated kinase of Tb14-3-3, putative	19	1606.37	1608.72	1.00146	0.000633566	FC<2	0.23159961115	#VALUE!	#VALUE!	#VALUE!	0.116454
Ld1S_300464700	ubiquitin-protein ligase, putative	30	3714.28	3723.5	1.00248	0.00107692	FC<2	0.32744436912	#VALUE!	#VALUE!	#VALUE!	0.116476
Ld1S_180147700	ADP-ribosylation factor-like protein 2-binding protein, putative	18	413.513	377.367	0.912589	-0.0397248	FC<2	0.25074251603	#VALUE!	#VALUE!	#VALUE!	0.116494
Ld1S_320549500	NAD+ synthase, putative	32	915.962	994.678	1.08594	0.035805	FC<2	-0.32432327177	#VALUE!	#VALUE!	#VALUE!	0.116567
Ld1S_260328800	Protein of unknown function (DUF525), putative	26	1739.32	2134.41	1.22715	0.0888991	FC<2	-0.23783219804	#VALUE!	#VALUE!	#VALUE!	0.117068
Ld1S_260329500	chromosome 20 open reading frame 26. Function unknown	26	4101.2	5153.35	1.25655	0.0991786	FC<2	0.28440350018	#VALUE!	#VALUE!	#VALUE!	0.117087
Ld1S_280386300	Ankyrin repeats (3 copies), putative	28	669.322	655.484	0.979326	-0.00907274	FC<2	-0.30804845524	#VALUE!	#VALUE!	#VALUE!	0.117264
Ld1S_150109700	hypothetical protein	15	425.432	484.251	1.13826	0.0562406	FC<2	0.43856123002	#VALUE!	#VALUE!	#VALUE!	0.117492
Ld1S_320560800	VASt domain-containing protein	32	1290.97	1235.71	0.9572	-0.0189971	FC<2	-0.4782033856	#VALUE!	#VALUE!	#VALUE!	0.117506
Ld1S_220236600	Acetyltransferase (GNAT) family, putative	22	888.456	848.53	0.955062	-0.0199685	FC<2	-0.31080871535	#VALUE!	#VALUE!	#VALUE!	0.117832
Ld1S_080868400	stress-induced protein sti1	8	1595.37	1547.64	0.970083	-0.0131912	FC<2	-0.3893883022	#VALUE!	#VALUE!	#VALUE!	0.117894
Ld1S_360729500	40S ribosomal protein S18, putative	36	486.863	509.336	1.04616	0.019598	FC<2	-0.24628748077	#VALUE!	#VALUE!	#VALUE!	0.118256
Ld1S_170140800	Mak10 subunit, NatC N(alpha)-terminal acetyltransferase, putative	17	1961.2	1962.09	1.00045	0.000196026	FC<2	-0.2279497097	#VALUE!	#VALUE!	#VALUE!	0.118679
Ld1S_330602400	Solute carrier (proton/amino acid symporter), TRAMD3 or PAT1, putative	33	2212.43	3241.43	1.4651	0.165867	FC<2	0.2407136476	#VALUE!	#VALUE!	#VALUE!	0.118916
Ld1S_360779800_pseudogene	emp24/gp25L/p24 family/GOLD, putative	36	800.436	746.009	0.932003	-0.0305825	FC<2	0.28317907766	#VALUE!	#VALUE!	#VALUE!	0.119426
Ld1S_340650000	hypothetical protein	34	1021.4	973.956	0.953547	-0.0206581	FC<2	0.19546537403	#VALUE!	#VALUE!	#VALUE!	0.119535
Ld1S_320543800	exportin 1, putative	32	2851.49	2780.08	0.974956	-0.0110149	FC<2	-0.32701830882	#VALUE!	#VALUE!	#VALUE!	0.119681
Ld1S_040801800	ADP-ribosylation factor, putative	4	521.704	510.427	0.978384	-0.00949077	FC<2	0.54714884983	#VALUE!	#VALUE!	#VALUE!	0.119697
Ld1S_280389300	Mitochondrial import receptor subunit ATOM46, putative	28	1133.26	1114.65	0.983576	-0.00719193	FC<2	-0.21935574272	#VALUE!	#VALUE!	#VALUE!	0.119792
Ld1S_180158300	hypothetical protein	18	2611.27	2474.7	0.947698	-0.0233298	FC<2	0.50499046216	#VALUE!	#VALUE!	#VALUE!	0.119802
Ld1S_300491600	PAS-domain containing phosphoglycerate kinase, putative	30	1475.26	1368.77	0.927819	-0.0325367	FC<2	-0.25321197986	#VALUE!	#VALUE!	#VALUE!	0.120349
Ld1S_110041800	adaptin-related protein-like protein	11	2624.11	2519.42	0.960103	-0.017682	FC<2	-0.41845842118	#VALUE!	#VALUE!	#VALUE!	0.120384
Ld1S_310521500_pseudogene	3,2-trans-enoyl-CoA isomerase, mitochondrial precursor, putative	31	1863.1	1956.64	1.05021	0.0212744	FC<2	-0.28350836775	#VALUE!	#VALUE!	#VALUE!	0.120441
Ld1S_190167900	proteasome maturation factor UMP1, putative	19	417.18	423.175	1.01437	0.00619598	FC<2	-0.26243111513	#VALUE!	#VALUE!	#VALUE!	0.120442
Ld1S_290421200	U-box domain protein, putative	29	1591.7	1635.98	1.02782	0.0119172	FC<2	0.21131987143	#VALUE!	#VALUE!	#VALUE!	0.120512
Ld1S_210212800	hypothetical protein	21	1472.51	1426.58	0.968808	-0.0137621	FC<2	-0.22053911966	#VALUE!	#VALUE!	#VALUE!	0.120534
Ld1S_320540900	RRM_8 domain-containing protein	32	1355.15	1285.88	0.948888	-0.022785	FC<2	-0.23224522021	#VALUE!	#VALUE!	#VALUE!	0.121069
Ld1S_210209400	60S ribosomal protein L32	21	450.188	467.891	1.03933	0.0167514	FC<2	-0.28739477884	#VALUE!	#VALUE!	#VALUE!	0.121156
Ld1S_350687400	hypothetical protein	35	806.854	863.8	1.07058	0.0296182	FC<2	0.27544854073	#VALUE!	#VALUE!	#VALUE!	0.121272
Ld1S_320543300	vacuolar sorting-like protein	32	576.717	595.498	1.03257	0.0139176	FC<2	-0.24961603927	#VALUE!	#VALUE!	#VALUE!	0.121395
Ld1S_060839800	glucosamine-fructose-6-phosphate aminotransferase, putative	6	1720.07	1713.42	0.996137	-0.001681	FC<2	0.31458033018	#VALUE!	#VALUE!	#VALUE!	0.121424
Ld1S_270359100	glutaredoxin-like protein	27	318.157	407.905	1.28209	0.107918	FC<2	-0.4490539012	#VALUE!	#VALUE!	#VALUE!	0.121492
Ld1S_350702400	hypothetical protein	35	1164.44	1040.49	0.893553	-0.0488797	FC<2	0.20441246835	#VALUE!	#VALUE!	#VALUE!	0.121804
Ld1S_210220600	Domain of unknown function (DUF4042)/HEAT-like repeat, putative	21	3496.06	3353.77	0.959299	-0.018046	FC<2	-0.2520869559	#VALUE!	#VALUE!	#VALUE!	0.121948
Ld1S_250297500	electron transfer flavoprotein, putative	25	771.096	675.116	0.875529	-0.0577297	FC<2	0.24079500373	#VALUE!	#VALUE!	#VALUE!	0.122013
Ld1S_360788900	Protein of unknown function (DUF2962), putative	36	812.355	843.077	1.03782	0.0161214	FC<2	-0.58550630205	#VALUE!	#VALUE!	#VALUE!	0.122158
Ld1S_170145500	myo-inositol-1(or 4)-monophosphatase 1, putative	17	870.118	802.723	0.922544	-0.0350128	FC<2	0.32173038086	#VALUE!	#VALUE!	#VALUE!	0.122239
Ld1S_290426500	COPII coat assembly protein sec16, putative	29	5183.12	4929.77	0.95112	-0.0217649	FC<2	0.36950534564	#VALUE!	#VALUE!	#VALUE!	0.122438
Ld1S_100022200	C3H1-type domain-containing protein	10	767.428	731.83	0.953614	-0.0206273	FC<2	-0.34857736906	#VALUE!	#VALUE!	#VALUE!	0.122529
Ld1S_300486100	hypothetical protein	30	952.638	999.041	1.04871	0.0206556	FC<2	-0.42530480884	#VALUE!	#VALUE!	#VALUE!	0.122604
Ld1S_040809600	S-phase cyclin A-associated protein in the ER. Function unknown	4	2273.86	2460.52	1.08209	0.0342631	FC<2	-0.21663310074	#VALUE!	#VALUE!	#VALUE!	0.122705
Ld1S_090885900	Skp1 domain-containing protein	9	715.166	711.108	0.994326	-0.00247136	FC<2	-0.40043934251	#VALUE!	#VALUE!	#VALUE!	0.122719
Ld1S_280389600	40S ribosomal protein S14	28	410.762	439.534	1.07005	0.0294027	FC<2	-0.282114485	#VALUE!	#VALUE!	#VALUE!	0.122976
Ld1S_210223600	ATP-binding cassette protein subfamily E, member 1, putative	21	1638.46	1674.16	1.02178	0.00935947	FC<2	-0.23223613638	#VALUE!	#VALUE!	#VALUE!	0.123114
Ld1S_300462900	4-methyl-5(beta-hydroxyethyl)-thiazole monophosphate synthesis protein, putative	30	549.211	575.866	1.04853	0.0205827	FC<2	0.34113271921	#VALUE!	#VALUE!	#VALUE!	0.123362
Ld1S_100016200	hypothetical protein	10	688.576	753.643	1.09449	0.0392138	FC<2	-0.27609413399	#VALUE!	#VALUE!	#VALUE!	0.123421
Ld1S_120048600	proteasome regulatory ATPase subunittcc1l8.3, putative	12	1212.11	1535.64	1.26691	0.102747	FC<2	0.19609925853	#VALUE!	#VALUE!	#VALUE!	0.123652
Ld1S_130062900	alpha tubulin	13	1443.17	1329.51	0.921244	-0.0356254	FC<2	0.20700166238	#VALUE!	#VALUE!	#VALUE!	0.123867
Ld1S_110041600	40S ribosomal protein S5 (fragment)	11	623.478	555.144	0.890399	-0.0504155	FC<2	-0.23262698086	#VALUE!	#VALUE!	#VALUE!	0.12422
Ld1S_320539600	U6 snRNA-associated Sm-like protein LSm4p	32	412.596	340.285	0.824741	-0.0836823	FC<2	-0.35355952806	#VALUE!	#VALUE!	#VALUE!	0.124279
Ld1S_350677900	histone H4	35	457.523	464.619	1.01551	0.0066847	FC<2	0.38817826134	#VALUE!	#VALUE!	#VALUE!	0.124342
Ld1S_320573100	Tetratricopeptide repeat, putative	32	736.254	712.198	0.967327	-0.0144267	FC<2	-0.37004755338	#VALUE!	#VALUE!	#VALUE!	0.125094
Ld1S_230263400	hypothetical protein	23	467.608	660.938	1.41344	0.150278	FC<2	0.41525674272	#VALUE!	#VALUE!	#VALUE!	0.125301
Ld1S_300488400	tRNA (Guanine-1)-methyltransferase, putative	30	1061.75	1134.28	1.06832	0.0287004	FC<2	-0.35002386648	#VALUE!	#VALUE!	#VALUE!	0.125334
Ld1S_340639900	Galactose oxidase, central domain containing protein, putative	34	4820.95	4600.39	0.954249	-0.0203384	FC<2	0.35685063783	#VALUE!	#VALUE!	#VALUE!	0.125347
Ld1S_320533700	hypothetical protein	32	335.578	370.823	1.10503	0.0433735	FC<2	-0.34264027623	#VALUE!	#VALUE!	#VALUE!	0.125412
Ld1S_230257600	Galactose oxidase, central domain containing protein, putative	23	8755.28	12700.7	1.45063	0.161557	FC<2	0.2893974278	#VALUE!	#VALUE!	#VALUE!	0.125475
Ld1S_320551400	Chaperonin HSP60, mitochondrial;chaperonin HSP60/CNP60, putative;chaperonin HSP60, mitochondrial precursor	32	1742.99	1667.61	0.956756	-0.019199	FC<2	-0.21490682142	#VALUE!	#VALUE!	#VALUE!	0.125501
Ld1S_270366200	proteasome regulatory non-ATP-ase subunit 3, putative	27	948.97	930.33	0.980357	-0.00861567	FC<2	0.22253922981	#VALUE!	#VALUE!	#VALUE!	0.12603
Ld1S_340643300	Coiled-coil and C2 domain-containing protein	34	1948.37	1996.99	1.02496	0.0107051	FC<2	0.20206879708	#VALUE!	#VALUE!	#VALUE!	0.126194
Ld1S_280393500	hypothetical protein	28	937.051	911.788	0.973041	-0.011869	FC<2	0.46170397517	#VALUE!	#VALUE!	#VALUE!	0.126375
Ld1S_350693600	RNA polymerase-associated protein LEO1, putative	35	1481.68	1468.02	0.990785	-0.00402065	FC<2	-0.24530955085	#VALUE!	#VALUE!	#VALUE!	0.126376
Ld1S_300479800	hypothetical protein	30	744.506	783.091	1.05183	0.0219441	FC<2	0.66294675873	#VALUE!	#VALUE!	#VALUE!	0.126518
Ld1S_310531500	dynein-associated protein, putative	31	779.347	748.19	0.960021	-0.0177192	FC<2	0.29688464287	#VALUE!	#VALUE!	#VALUE!	0.126534
Ld1S_170128700	eukaryotic translation initiation factor 3 subunit a	17	2076.73	2077.7	1.00047	0.000202421	FC<2	-0.19434211192	#VALUE!	#VALUE!	#VALUE!	0.126705
Ld1S_240293800	3-hydroxy-3-methylglutaryl-CoA synthase, putative	24	1282.71	1306.61	1.01863	0.00801475	FC<2	0.24049795257	#VALUE!	#VALUE!	#VALUE!	0.126778
Ld1S_230253900	NADP-dependent alcohol dehydrogenase, putative	23	957.222	1377.5	1.43906	0.158078	FC<2	-0.31229102175	#VALUE!	#VALUE!	#VALUE!	0.126806
Ld1S_290444000	inosine-adenosine-guanosine-nucleosidehydrolase, putative	29	789.433	831.08	1.05276	0.0223275	FC<2	0.25362248917	#VALUE!	#VALUE!	#VALUE!	0.127099
Ld1S_260345900	syntaxin binding protein 1, putative	26	2459.99	2943.68	1.19662	0.0779579	FC<2	-0.31363190751	#VALUE!	#VALUE!	#VALUE!	0.127521
Ld1S_180154900	GCN1 general control of amino-acid synthesis 1-like 1 (Yeast). Translation, ribosomal structure and biogenesis	18	7429.47	6963.84	0.937326	-0.0281093	FC<2	-0.18612490676	#VALUE!	#VALUE!	#VALUE!	0.127527
Ld1S_350677300	thioredoxin-like protein	35	691.327	713.289	1.03177	0.013582	FC<2	0.26763310913	#VALUE!	#VALUE!	#VALUE!	0.128367
Ld1S_260343100	methyltransferase domain containing protein, putative	26	1135.1	1582.54	1.39419	0.144322	FC<2	-0.29910910911	#VALUE!	#VALUE!	#VALUE!	0.128459
Ld1S_320537500	profilin, putative	32	547.377	540.965	0.988287	-0.00511701	FC<2	-0.20183636289	#VALUE!	#VALUE!	#VALUE!	0.128459
Ld1S_360758800	Protein of unknown function (DUF2009), putative	36	1266.21	1162.64	0.918204	-0.0370608	FC<2	0.45260040636	#VALUE!	#VALUE!	#VALUE!	0.128492
Ld1S_320537200	Ras-related protein Rab4, putative	32	683.992	631.49	0.923242	-0.0346846	FC<2	-0.32433061896	#VALUE!	#VALUE!	#VALUE!	0.128813
Ld1S_300461200	nitrate reductase, putative	30	1523.85	1400.4	0.918988	-0.0366903	FC<2	0.47913826331	#VALUE!	#VALUE!	#VALUE!	0.128882
Ld1S_320542800	chaperonin containing t-complex protein, putative	32	1415.66	1517.1	1.07166	0.0300555	FC<2	-0.21488689385	#VALUE!	#VALUE!	#VALUE!	0.129193
Ld1S_250322300	hypothetical protein	25	770.179	833.261	1.08191	0.0341897	FC<2	-0.23653903008	#VALUE!	#VALUE!	#VALUE!	0.12923
Ld1S_140092500	cytoskeleton associated protein, putative	14	2510.42	2554.32	1.01749	0.00752909	FC<2	0.22847804534	#VALUE!	#VALUE!	#VALUE!	0.129498
Ld1S_210215200	RF-1 domain containing protein, putative	21	1797.08	1635.98	0.910355	-0.0407892	FC<2	-0.22753471015	#VALUE!	#VALUE!	#VALUE!	0.129623
Ld1S_280409500	gamma-tubulin complex component 3	28	1522.02	1470.2	0.965956	-0.0150425	FC<2	-0.48397661763	#VALUE!	#VALUE!	#VALUE!	0.130142
Ld1S_030446400	hypothetical protein	3	610.642	574.776	0.941265	-0.026288	FC<2	0.22955193692	#VALUE!	#VALUE!	#VALUE!	0.130222
Ld1S_110040800	Short C-terminal domain/PUB domain containing protein, putative	11	1736.57	1633.8	0.940822	-0.0264925	FC<2	-0.24689451859	#VALUE!	#VALUE!	#VALUE!	0.130256
Ld1S_300479600	Uncharacterised ACR, YagE family COG1723, putative	30	1411.08	1376.41	0.975431	-0.0108036	FC<2	-0.40292519197	#VALUE!	#VALUE!	#VALUE!	0.130475
Ld1S_240293300	transketolase	24	1766.83	1737.42	0.983354	-0.00729029	FC<2	0.25052256946	#VALUE!	#VALUE!	#VALUE!	0.130868
Ld1S_310522900	WD domain, G-beta repeat, putative	31	2717.63	2483.42	0.91382	-0.0391395	FC<2	-0.26103359811	#VALUE!	#VALUE!	#VALUE!	0.130925
Ld1S_330594000	RNA recognition motif. (a.k.a. RRM, RBD, or RNP domain), putative	33	1028.74	1231.35	1.19695	0.0780767	FC<2	0.26346893932	#VALUE!	#VALUE!	#VALUE!	0.130943
Ld1S_350682900	decarboxylase. Function unknown	35	2024.47	1943.55	0.960029	-0.0177157	FC<2	-0.23301833766	#VALUE!	#VALUE!	#VALUE!	0.131157
Ld1S_350715900	hypothetical protein	35	456.606	484.251	1.06055	0.0255293	FC<2	-0.28267702151	#VALUE!	#VALUE!	#VALUE!	0.131383
Ld1S_040807800	acyltransferase-like protein, copy 2	4	768.345	993.588	1.29315	0.11165	FC<2	-0.22222587995	#VALUE!	#VALUE!	#VALUE!	0.131826
Ld1S_130065700	mannose-specific lectin, putative	13	1290.05	1226.99	0.951117	-0.0217659	FC<2	-0.298221625	#VALUE!	#VALUE!	#VALUE!	0.131919
Ld1S_320566800	Miro-like protein, putative	32	672.073	659.847	0.981809	-0.00797295	FC<2	0.22681483276	#VALUE!	#VALUE!	#VALUE!	0.132368
Ld1S_090881000	ATPase family associated with various cellular activities (AAA), putative	9	1739.32	1649.07	0.948113	-0.0231399	FC<2	-0.24142714032	#VALUE!	#VALUE!	#VALUE!	0.132398
Ld1S_290413500	ribosomal protein L3-like protein	29	1186.44	1264.07	1.06543	0.0275248	FC<2	-0.27471932398	#VALUE!	#VALUE!	#VALUE!	0.132607
Ld1S_330606300	hypothetical protein	33	3265.01	4421.52	1.35421	0.131687	FC<2	-0.43057116315	#VALUE!	#VALUE!	#VALUE!	0.133234
Ld1S_350672600	actin-like protein, putative	35	1393.66	1417.85	1.01736	0.00747541	FC<2	0.21734533936	#VALUE!	#VALUE!	#VALUE!	0.133254
Ld1S_200205400	cell division cycle protein-like protein	20	2843.24	3124.73	1.099	0.0409985	FC<2	-0.28680409423	#VALUE!	#VALUE!	#VALUE!	0.133331
Ld1S_250300700	WD domain, G-beta repeat/Utp13 specific WD40 associated domain containing protein, putative	25	2777.23	2534.68	0.912667	-0.0396875	FC<2	-0.2105537613	#VALUE!	#VALUE!	#VALUE!	0.133393
Ld1S_210220000	aspartyl-tRNA synthetase, putative	21	1785.16	1671.98	0.936595	-0.0284481	FC<2	-0.28701219699	#VALUE!	#VALUE!	#VALUE!	0.1334
Ld1S_100025000	small GTP-binding protein Rab11, putative	10	719.75	664.21	0.922833	-0.0348767	FC<2	0.22388928839	#VALUE!	#VALUE!	#VALUE!	0.13356
Ld1S_030445200	2-aminoethylphosphonate:pyruvateaminotransferas e-like protein	3	1008.57	979.409	0.97109	-0.0127407	FC<2	0.30249431482	#VALUE!	#VALUE!	#VALUE!	0.133622
Ld1S_100024100	hypothetical protein	10	1091.09	1093.93	1.0026	0.00112962	FC<2	0.32128124538	#VALUE!	#VALUE!	#VALUE!	0.133638
Ld1S_090887100	hypothetical protein	9	1742.07	1610.9	0.924704	-0.0339975	FC<2	0.3229032572	#VALUE!	#VALUE!	#VALUE!	0.133684
Ld1S_300455300	MATH domain containing protein, putative	30	1847.51	1874.84	1.01479	0.00637647	FC<2	-0.21074995978	#VALUE!	#VALUE!	#VALUE!	0.134226
Ld1S_250299500	hypothetical protein	25	2724.05	2777.9	1.01977	0.00850194	FC<2	-0.41733129178	#VALUE!	#VALUE!	#VALUE!	0.134551
Ld1S_310513500	Mitochondrial ribosomal protein L51 / S25 / CI-B8 domain containing protein, putative	31	1343.23	1444.03	1.07504	0.031426	FC<2	0.29375109339	#VALUE!	#VALUE!	#VALUE!	0.134589
Ld1S_110039000	hypothetical protein	11	1186.44	1107.02	0.933055	-0.0300926	FC<2	0.20045830486	#VALUE!	#VALUE!	#VALUE!	0.134633
Ld1S_360758200	NADH-ubiquinone oxidoreductase complex I subunit, putative	36	806.854	774.366	0.959735	-0.0178487	FC<2	-0.30097214731	#VALUE!	#VALUE!	#VALUE!	0.134848
Ld1S_340653400	cleavage and polyadenylation specificity factor, putative	34	1675.14	1890.11	1.12833	0.0524357	FC<2	-0.26209515673	#VALUE!	#VALUE!	#VALUE!	0.134869
Ld1S_330590900	hypothetical protein	33	2254.61	3096.37	1.37335	0.137783	FC<2	0.33518280931	#VALUE!	#VALUE!	#VALUE!	0.134969
Ld1S_050820200	methyltransferase-like protein	5	2218.85	2811.71	1.26719	0.102843	FC<2	0.47388277678	#VALUE!	#VALUE!	#VALUE!	0.134978
Ld1S_200203400	coatomer beta subunit, putative	20	3044.04	3134.55	1.02973	0.0127243	FC<2	-0.18833671304	#VALUE!	#VALUE!	#VALUE!	0.13504
Ld1S_350685300	60S ribosomal protein L32	35	453.855	424.265	0.934803	-0.02928	FC<2	-0.27361318147	#VALUE!	#VALUE!	#VALUE!	0.135143
Ld1S_330582200	hypothetical protein	33	677.574	1021.94	1.50824	0.178471	FC<2	-0.45849471507	#VALUE!	#VALUE!	#VALUE!	0.135292
Ld1S_110041200	hypothetical protein	11	1065.41	964.14	0.904944	-0.0433782	FC<2	-0.31501909736	#VALUE!	#VALUE!	#VALUE!	0.135621
Ld1S_230265300	coronin, putative	23	1519.27	2198.76	1.44725	0.160544	FC<2	-0.26878496099	#VALUE!	#VALUE!	#VALUE!	0.135767
Ld1S_320557000	Nucleoporin NUP53a	32	2062.06	2019.9	0.979551	-0.00897283	FC<2	-0.29309968916	#VALUE!	#VALUE!	#VALUE!	0.135841
Ld1S_230268100	succinate dehydrogenase and fumarate reductase iron-sulfur protein, putative	23	774.763	1081.93	1.39647	0.145031	FC<2	0.25031910076	#VALUE!	#VALUE!	#VALUE!	0.135948
Ld1S_070848900_pseudogene	pre-rrna-processing protein tsr1 homolog	7	2243.6	2185.67	0.97418	-0.0113606	FC<2	-0.26956537418	#VALUE!	#VALUE!	#VALUE!	0.136074
Ld1S_300489800	negative regulation of phosphatase activity. Posttranslational modification, protein turnover, chaperones	30	2137.25	1995.9	0.933866	-0.0297155	FC<2	0.41378332529	#VALUE!	#VALUE!	#VALUE!	0.136202
Ld1S_060835600	basic, immunoglobulin-like variable motif containing. Function unknown	6	2275.69	2150.77	0.945107	-0.0245192	FC<2	0.28527585465	#VALUE!	#VALUE!	#VALUE!	0.136256
Ld1S_290442300	Present in the outer mitochondrial membrane proteome 24	29	3173.32	3144.36	0.990875	-0.00398131	FC<2	0.18288155893	#VALUE!	#VALUE!	#VALUE!	0.136333
Ld1S_360721400	elongation factor 2	36	2673.62	2589.22	0.968431	-0.0139312	FC<2	-0.2086991478	#VALUE!	#VALUE!	#VALUE!	0.136455
Ld1S_330600800	protein kinase, putative	33	3112.81	4208.84	1.35211	0.131011	FC<2	-0.3689468466	#VALUE!	#VALUE!	#VALUE!	0.136551
Ld1S_060830900	hypothetical protein	6	1773.24	1614.17	0.910292	-0.0408191	FC<2	-0.3537231394	#VALUE!	#VALUE!	#VALUE!	0.137081
Ld1S_360722000	eukaryotic translation initiation factor 3 subunit l	36	1428.5	1376.41	0.963535	-0.0161325	FC<2	-0.19271006696	#VALUE!	#VALUE!	#VALUE!	0.137151
Ld1S_310530800	phosphoglycan beta 1,3 galactosyltransferase 5	31	5861.61	5814.29	0.991927	-0.00352037	FC<2	-0.2296060364	#VALUE!	#VALUE!	#VALUE!	0.137277
Ld1S_310520300	Fungal tRNA ligase phosphodiesterase domain containing protein, putative	31	4588.98	4567.67	0.995356	-0.00202176	FC<2	0.30405534828	#VALUE!	#VALUE!	#VALUE!	0.137595
Ld1S_190174500	4-coumarate:coa ligase-like protein	19	1626.54	1710.15	1.0514	0.0217681	FC<2	0.49766631729	#VALUE!	#VALUE!	#VALUE!	0.137598
Ld1S_290433600	dihydrolipoamide dehydrogenase, putative	29	1502.77	1324.06	0.88108	-0.0549846	FC<2	0.41881618185	#VALUE!	#VALUE!	#VALUE!	0.137646
Ld1S_110032500	acidocalcisomal pyrophosphatase	11	1232.29	1172.46	0.951448	-0.0216152	FC<2	-0.21401951046	#VALUE!	#VALUE!	#VALUE!	0.137726
Ld1S_010011800	Poly(A)-binding protein. RNA processing and modification;Translation, ribosomal structure and biogenesis	1	892.124	1277.16	1.43159	0.15582	FC<2	0.54687402245	#VALUE!	#VALUE!	#VALUE!	0.137957
Ld1S_240278600	mitochondrial translocase subunit, putative	24	299.82	350.101	1.1677	0.0673329	FC<2	0.2395364991	#VALUE!	#VALUE!	#VALUE!	0.137966
Ld1S_090880200	ubiquitin ligase, putative	9	6544.68	6069.5	0.927394	-0.0327357	FC<2	-0.23685963551	#VALUE!	#VALUE!	#VALUE!	0.138393
Ld1S_330593500	WD domain, G-beta repeat, putative	33	1904.36	2472.52	1.29835	0.113391	FC<2	0.23134264021	#VALUE!	#VALUE!	#VALUE!	0.138468
Ld1S_350676500	NADH-dependent fumarate reductase-like protein;NADH-dependent fumarate reductase, putative	35	3065.13	2965.49	0.967494	-0.0143515	FC<2	0.19881181288	#VALUE!	#VALUE!	#VALUE!	0.138489
Ld1S_100017400	zinc finger. Function unknown	10	1216.7	1066.66	0.876685	-0.0571564	FC<2	-0.30810808244	#VALUE!	#VALUE!	#VALUE!	0.138695
Ld1S_320550000	DNA polymerase alpha/epsilon subunit B, putative	32	2024.47	1895.56	0.936324	-0.0285736	FC<2	-0.69815091663	#VALUE!	#VALUE!	#VALUE!	0.138701
Ld1S_190170100	histone H3 variant V	19	482.279	473.345	0.981476	-0.00812037	FC<2	-0.21395178916	#VALUE!	#VALUE!	#VALUE!	0.138747
Ld1S_360784100	WW domain-containing protein	36	1595.37	1578.18	0.989225	-0.00470507	FC<2	0.24639445396	#VALUE!	#VALUE!	#VALUE!	0.138792
Ld1S_330594800	elongation factor 1-gamma, putative	33	772.012	1057.94	1.37036	0.136835	FC<2	-0.33718964285	#VALUE!	#VALUE!	#VALUE!	0.13949
Ld1S_310497100	DNA-directed RNA polymerase II subunit 2, putative	31	6043.15	5855.73	0.968987	-0.0136823	FC<2	-0.22911705804	#VALUE!	#VALUE!	#VALUE!	0.140089
Ld1S_300463100	hypothetical protein	30	392.424	390.455	0.994981	-0.0021851	FC<2	0.50938023655	#VALUE!	#VALUE!	#VALUE!	0.140113
Ld1S_300455700	hypothetical protein	30	691.327	711.108	1.02861	0.0122519	FC<2	0.26516049556	#VALUE!	#VALUE!	#VALUE!	0.140914
Ld1S_320569400	RNA-binding, protein, putative	32	1655.88	1583.63	0.956367	-0.0193755	FC<2	-0.38093099656	#VALUE!	#VALUE!	#VALUE!	0.141012
Ld1S_150102100	protein kinase, putative	15	1947.45	2048.25	1.05176	0.0219167	FC<2	-0.20132268844	#VALUE!	#VALUE!	#VALUE!	0.141263
Ld1S_270365800	ethanolamine kinase, putative	27	1741.15	1615.26	0.927696	-0.0325943	FC<2	-0.30325710048	#VALUE!	#VALUE!	#VALUE!	0.141558
Ld1S_360763900	hypothetical protein	36	1092	1112.47	1.01874	0.00806406	FC<2	0.22385807455	#VALUE!	#VALUE!	#VALUE!	0.141794
Ld1S_360784900	eukaryotic translation initiation factor 4 gamma 4	36	1967.62	1982.81	1.00772	0.00333981	FC<2	-0.31528618782	#VALUE!	#VALUE!	#VALUE!	0.141882
Ld1S_360792000	y113g7b.23 protein-like protein	36	983.812	935.783	0.951181	-0.0217368	FC<2	-0.2477483538	#VALUE!	#VALUE!	#VALUE!	0.142106
Ld1S_210226600	hypothetical protein	21	1141.51	1144.1	1.00226	0.000981784	FC<2	-0.20134825382	#VALUE!	#VALUE!	#VALUE!	0.142256
Ld1S_290433900	hypothetical protein	29	796.768	776.547	0.974621	-0.0111641	FC<2	0.26277462835	#VALUE!	#VALUE!	#VALUE!	0.142288
Ld1S_120055700_pseudogene	surface antigen protein 2, putative	12	4967.65	6213.47	1.25079	0.0971829	FC<2	0.39529248759	#VALUE!	#VALUE!	#VALUE!	0.142295
Ld1S_140091200	serine hydroxymethyltranferase (SHMT-S);serine hydroxymethyltransferase (SHMT-L)	14	1249.71	1305.52	1.04466	0.0189739	FC<2	0.20975917931	#VALUE!	#VALUE!	#VALUE!	0.142394
Ld1S_250316700	phosphopantothenate--cysteine ligase, putative	25	1105.76	1023.04	0.925191	-0.0337688	FC<2	-0.29743563534	#VALUE!	#VALUE!	#VALUE!	0.142719
Ld1S_300474700	microtubule associated protein xmap215	30	4975.9	4843.6	0.973412	-0.0117034	FC<2	0.23701789325	#VALUE!	#VALUE!	#VALUE!	0.14313
Ld1S_360784800	hypothetical protein	36	917.796	933.602	1.01722	0.00741533	FC<2	-0.21913326948	#VALUE!	#VALUE!	#VALUE!	0.143276
Ld1S_070856800	hypothetical protein	7	1062.66	1141.92	1.07458	0.0312389	FC<2	0.20593525644	#VALUE!	#VALUE!	#VALUE!	0.143305
Ld1S_240278900	hypothetical protein	24	1025.99	1017.58	0.991807	-0.0035728	FC<2	0.35044887194	#VALUE!	#VALUE!	#VALUE!	0.143521
Ld1S_190179900	mitogen-activated protein kinase 4	19	1054.41	1220.44	1.15747	0.0635079	FC<2	0.25662840807	#VALUE!	#VALUE!	#VALUE!	0.143602
Ld1S_250302300	hypothetical protein	25	427.266	369.732	0.865345	-0.0628106	FC<2	0.37542381835	#VALUE!	#VALUE!	#VALUE!	0.143624
Ld1S_160127000	hypothetical protein	16	379.588	414.449	1.09184	0.0381589	FC<2	0.49041804559	#VALUE!	#VALUE!	#VALUE!	0.143685
Ld1S_040801600	adenylosuccinate lyase, putative	4	1250.62	1318.6	1.05436	0.0229876	FC<2	0.20433531807	#VALUE!	#VALUE!	#VALUE!	0.143755
Ld1S_350675800	Rdx family, putative	35	1019.57	977.228	0.958471	-0.0184211	FC<2	-0.41857414266	#VALUE!	#VALUE!	#VALUE!	0.144322
Ld1S_160115800_pseudogene	dihydroorotate dehydrogenase	16	869.202	847.44	0.974963	-0.0110117	FC<2	-0.19931333661	#VALUE!	#VALUE!	#VALUE!	0.144335
Ld1S_210221700	hypothetical protein	21	906.794	882.341	0.973034	-0.0118721	FC<2	0.25823733885	#VALUE!	#VALUE!	#VALUE!	0.144347
Ld1S_340614100	DnaJ domain containing protein, putative	34	1730.15	1523.65	0.880644	-0.0551998	FC<2	0.31299077128	#VALUE!	#VALUE!	#VALUE!	0.144591
Ld1S_220235500	hypothetical protein	22	2812.07	2715.73	0.965742	-0.0151388	FC<2	-0.33271786906	#VALUE!	#VALUE!	#VALUE!	0.144612
Ld1S_360759400	hypothetical protein	36	387.84	349.01	0.899881	-0.0458147	FC<2	-0.36563082595	#VALUE!	#VALUE!	#VALUE!	0.144623
Ld1S_300495300_pseudogene	60S acidic ribosomal protein P2, putative	30	530.873	488.614	0.920397	-0.0360249	FC<2	-0.87103642497	#VALUE!	#VALUE!	#VALUE!	0.144995
Ld1S_200203000	small myristoylated protein 1	20	496.032	515.88	1.04001	0.0170395	FC<2	0.35100970654	#VALUE!	#VALUE!	#VALUE!	0.14511
Ld1S_210215600	hypothetical protein	21	2374.72	2066.79	0.870332	-0.0603149	FC<2	-0.27685734167	#VALUE!	#VALUE!	#VALUE!	0.145299
Ld1S_270360600	hypothetical protein	27	2332.54	2337.28	1.00203	0.000880711	FC<2	-0.54742380686	#VALUE!	#VALUE!	#VALUE!	0.145421
Ld1S_350671000	Nup53/35/40-type RNA recognition motif containing protein, putative	35	1731.07	1633.8	0.943812	-0.0251145	FC<2	-0.21460917874	#VALUE!	#VALUE!	#VALUE!	0.145588
Ld1S_150104200	ERV/ALR sulfhydryl oxidase domain-containing protein	15	1138.76	1013.22	0.889754	-0.0507302	FC<2	0.19322706183	#VALUE!	#VALUE!	#VALUE!	0.145992
Ld1S_030451900	Aminoacyl-tRNA editing domain containing protein, putative	3	720.667	674.025	0.93528	-0.0290584	FC<2	0.22553875728	#VALUE!	#VALUE!	#VALUE!	0.146171
Ld1S_220233400	Nucleolar protein 168, putative	22	3983.84	3877.28	0.973252	-0.0117745	FC<2	-0.25451676426	#VALUE!	#VALUE!	#VALUE!	0.146354
Ld1S_360756500	Small nuclear ribonucleoprotein. RNA processing and modification	36	458.44	396.999	0.865978	-0.062493	FC<2	-0.33636605187	#VALUE!	#VALUE!	#VALUE!	0.146478
Ld1S_260345300	Yip1 domain family member. Intracellular trafficking, secretion, and vesicular transport	26	1516.52	2063.52	1.3607	0.133761	FC<2	-0.39190215251	#VALUE!	#VALUE!	#VALUE!	0.146848
Ld1S_360720900	hypothetical protein	36	783.015	840.896	1.07392	0.0309722	FC<2	-0.21547978346	#VALUE!	#VALUE!	#VALUE!	0.147348
Ld1S_140088900	kinesin K39, putative (fragment)	14	8680.1	8296.62	0.955821	-0.0196233	FC<2	0.2433650437	#VALUE!	#VALUE!	#VALUE!	0.147636
Ld1S_340658800	hypothetical protein	34	860.95	754.734	0.87663	-0.0571839	FC<2	-0.43925453252	#VALUE!	#VALUE!	#VALUE!	0.148016
Ld1S_110031100	GRIP domain containing protein, putative	11	3250.34	3192.35	0.98216	-0.00781787	FC<2	-0.27897391967	#VALUE!	#VALUE!	#VALUE!	0.148527
Ld1S_330575700	centrosomal protein 104kDa. Signal transduction mechanisms	33	2022.64	2895.69	1.43164	0.155835	FC<2	-0.33333682891	#VALUE!	#VALUE!	#VALUE!	0.148786
Ld1S_260328500	galactofuranosyltransferase lpg1-like protein	26	1569.7	2101.69	1.33892	0.126754	FC<2	-0.48675931394	#VALUE!	#VALUE!	#VALUE!	0.149039
Ld1S_360748100	cyclin-e binding protein 1-like protein	36	1821.84	1971.91	1.08237	0.0343762	FC<2	0.63420240691	#VALUE!	#VALUE!	#VALUE!	0.14906
Ld1S_270368600	hypothetical protein	27	1338.64	1377.5	1.02903	0.0124261	FC<2	-0.17592140412	#VALUE!	#VALUE!	#VALUE!	0.149542
Ld1S_080860200	ribosomal protein L2, putative	8	952.638	1032.85	1.0842	0.0351101	FC<2	-0.41986099691	#VALUE!	#VALUE!	#VALUE!	0.149799
Ld1S_330587100	hypothetical protein	33	1473.43	1875.93	1.27318	0.104888	FC<2	-0.33625609456	#VALUE!	#VALUE!	#VALUE!	0.15006
Ld1S_200197500	Tubulin/FtsZ family, putative	20	2245.44	2251.11	1.00253	0.00109656	FC<2	-0.35327425622	#VALUE!	#VALUE!	#VALUE!	0.150821
Ld1S_300461600	hypothetical protein	30	1166.27	1116.83	0.95761	-0.0188115	FC<2	-0.35397980573	#VALUE!	#VALUE!	#VALUE!	0.150911
Ld1S_310529500	acetyl-CoA carboxylase	31	10879.7	10612.1	0.975403	-0.0108159	FC<2	-0.1935381152	#VALUE!	#VALUE!	#VALUE!	0.150958
Ld1S_190170500	U3 snoRNA-associated protein UTP11, putative	19	1001.23	939.055	0.937899	-0.0278438	FC<2	-0.44561739119	#VALUE!	#VALUE!	#VALUE!	0.151206
Ld1S_310508300	Domain of unknown function (DUF4498), putative	31	2217.93	2029.71	0.915137	-0.0385138	FC<2	0.33341097797	#VALUE!	#VALUE!	#VALUE!	0.151318
Ld1S_360721800	peptidyl-prolyl cis-trans isomerase, putative	36	374.087	367.551	0.982529	-0.00765461	FC<2	0.21986050977	#VALUE!	#VALUE!	#VALUE!	0.151653
Ld1S_070853800	splicing factor ptsr1-like protein	7	1591.7	1542.19	0.968892	-0.0137247	FC<2	-0.22778328368	#VALUE!	#VALUE!	#VALUE!	0.151702
Ld1S_160116500	dihydroorotase, putative	16	1106.67	1170.27	1.05747	0.0242681	FC<2	-0.30889533416	#VALUE!	#VALUE!	#VALUE!	0.152069
Ld1S_080857900	phosphoglycerate mutase protein, putative	8	577.634	567.141	0.981835	-0.00796156	FC<2	-0.1928278142	#VALUE!	#VALUE!	#VALUE!	0.152558
Ld1S_270353900	TATA-binding protein interacting (TIP20), putative	27	3011.03	3238.16	1.07543	0.0315827	FC<2	0.39451870219	#VALUE!	#VALUE!	#VALUE!	0.152575
Ld1S_150096700	alpha/beta hydrolase fold, putative;Isoprenylcysteine alpha-carbonyl methylesterase, putative	15	2399.47	2449.61	1.0209	0.00898168	FC<2	0.29670237639	#VALUE!	#VALUE!	#VALUE!	0.152748
Ld1S_120047500	ornithine decarboxylase, putative	12	805.937	1115.74	1.3844	0.141262	FC<2	0.22093345807	#VALUE!	#VALUE!	#VALUE!	0.15313
Ld1S_320536300	kinesin motor domain containing protein, putative	32	1893.36	1934.82	1.0219	0.00940921	FC<2	0.23870817183	#VALUE!	#VALUE!	#VALUE!	0.153359
Ld1S_160110500	Ribosomal_L18e/L15P domain-containing protein	16	970.058	933.602	0.962418	-0.0166363	FC<2	-0.45365335937	#VALUE!	#VALUE!	#VALUE!	0.153517
Ld1S_320539700	Regulatory subunit of the poly(A)-nuclease (PAN) deadenylation complex involved in cytoplasmic mRNA turnover. PAN specifically shortens poly(A) tails of RNA when the poly(A) stretch is bound by polyadenylate-binding protein pab1. Deadenylation of the 3'-t	32	1330.39	1332.78	1.0018	0.000779441	FC<2	-0.25165468859	#VALUE!	#VALUE!	#VALUE!	0.153545
Ld1S_290426000	hypothetical protein	29	6336.55	6106.58	0.963707	-0.0160548	FC<2	0.24140070583	#VALUE!	#VALUE!	#VALUE!	0.153747
Ld1S_240273600	ATP-dependent DEAD/H RNA helicase, putative	24	1529.35	1555.28	1.01695	0.00729913	FC<2	-0.28333164764	#VALUE!	#VALUE!	#VALUE!	0.154355
Ld1S_140078400	Thioredoxin-like, putative	14	574.883	639.124	1.11175	0.0460057	FC<2	-0.22998561128	#VALUE!	#VALUE!	#VALUE!	0.154477
Ld1S_300459400	Ribosome recycling factor, putative	30	834.36	770.003	0.922867	-0.034861	FC<2	-0.21186098055	#VALUE!	#VALUE!	#VALUE!	0.154762
Ld1S_180151800	tubulin cofactor C domain-containing protein RP2, putative	18	1452.34	1445.12	0.99503	-0.00216365	FC<2	-0.2081652899	#VALUE!	#VALUE!	#VALUE!	0.154805
Ld1S_090880500	oligopeptidase b	9	2115.24	2113.69	0.999268	-0.000318174	FC<2	-0.22788343259	#VALUE!	#VALUE!	#VALUE!	0.155095
Ld1S_200190000	WD domain, G-beta repeat, putative	20	1333.14	1461.48	1.09627	0.039916	FC<2	-0.38685042526	#VALUE!	#VALUE!	#VALUE!	0.155153
Ld1S_250317500	hypothetical protein	25	3950.83	3877.28	0.981384	-0.00816124	FC<2	0.25355324087	#VALUE!	#VALUE!	#VALUE!	0.155345
Ld1S_230255000	Adaptor-related protein complex 3 beta. Intracellular trafficking, secretion, and vesicular transport	23	682.158	1092.84	1.60203	0.20467	FC<2	0.3296708633	#VALUE!	#VALUE!	#VALUE!	0.155348
Ld1S_360725000	small nuclear ribonucleaoprotein, putative	36	388.757	424.265	1.09134	0.0379594	FC<2	-0.33450709842	#VALUE!	#VALUE!	#VALUE!	0.155358
Ld1S_220246000	Kinesin family member. Cytoskeleton	22	4161.72	3954.72	0.950262	-0.0221567	FC<2	0.36743206901	#VALUE!	#VALUE!	#VALUE!	0.155502
Ld1S_300488100	eukaryotic translation initiation factor 3 subunit d	30	1399.16	1355.69	0.96893	-0.0137078	FC<2	-0.1907267708	#VALUE!	#VALUE!	#VALUE!	0.155967
Ld1S_290420200	NADH-ubiquinone oxidoreductase complex I subunit, putative	29	741.755	812.539	1.09543	0.0395834	FC<2	0.57982124795	#VALUE!	#VALUE!	#VALUE!	0.156286
Ld1S_050820700	ATPase, putative	5	1494.51	2031.89	1.35957	0.133401	FC<2	-0.29045906405	#VALUE!	#VALUE!	#VALUE!	0.156385
Ld1S_360763300	ATP-dependent protease subunit HslV, putative	36	633.564	622.765	0.982955	-0.00746629	FC<2	-0.29520851721	#VALUE!	#VALUE!	#VALUE!	0.15677
Ld1S_320566100	pyrroline-5-carboxylate synthetase-like protein	32	1674.22	1487.65	0.888565	-0.0513108	FC<2	-0.26050009131	#VALUE!	#VALUE!	#VALUE!	0.156866
Ld1S_190163900	hypothetical protein	19	774.763	714.38	0.922062	-0.0352398	FC<2	-0.21357331255	#VALUE!	#VALUE!	#VALUE!	0.157007
Ld1S_250297000	poly(A)-binding protein, putative	25	1522.02	1492.02	0.980288	-0.00864634	FC<2	-0.18985398787	#VALUE!	#VALUE!	#VALUE!	0.15728
Ld1S_360784000	Flagellum attachment zone protein 5	36	1563.28	1548.73	0.990694	-0.00406039	FC<2	0.33959211093	#VALUE!	#VALUE!	#VALUE!	0.157357
Ld1S_350681900	casein kinase II, putative	35	1057.16	923.786	0.873836	-0.0585702	FC<2	-0.21777966162	#VALUE!	#VALUE!	#VALUE!	0.157486
Ld1S_290419500	ATP-binding cassette protein subfamily A, member 9, putative;ATP-binding cassette protein subfamily A, member 6, putative;ATP-binding cassette protein subfamily A, member 3, putative (fragment);ATP-binding cassette protein subfamily A, member 7, putative;	29	4626.57	4450.97	0.962044	-0.016805	FC<2	-0.47112952515	#VALUE!	#VALUE!	#VALUE!	0.157494
Ld1S_230259500	3-ketoacyl-CoA thiolase-like protein	23	1279.96	1850.84	1.44601	0.160172	FC<2	-0.22830224799	#VALUE!	#VALUE!	#VALUE!	0.157827
Ld1S_250303800	hypothetical protein	25	764.677	825.627	1.07971	0.0333055	FC<2	0.23776323961	#VALUE!	#VALUE!	#VALUE!	0.158032
Ld1S_190179400	Tetratricopeptide repeat, putative	19	676.657	669.663	0.989664	-0.00451234	FC<2	0.20870626991	#VALUE!	#VALUE!	#VALUE!	0.158115
Ld1S_350684400	ribosomal protein L32-like protein	35	602.39	544.237	0.903464	-0.0440892	FC<2	0.19744519387	#VALUE!	#VALUE!	#VALUE!	0.158254
Ld1S_200199100	cyclophilin 15, putative	20	1532.11	1533.46	1.00089	0.000384518	FC<2	-0.21423732272	#VALUE!	#VALUE!	#VALUE!	0.158478
Ld1S_120051900	vacuolar ATP synthase subunit, putative	12	473.11	651.122	1.37626	0.1387	FC<2	0.24508789492	#VALUE!	#VALUE!	#VALUE!	0.158828
Ld1S_140084000	fatty acid elongase, putative	14	848.113	699.111	0.824313	-0.0839081	FC<2	0.7087205792	#VALUE!	#VALUE!	#VALUE!	0.159056
Ld1S_270357500	amino acid transporter aATP11, putative	27	1605.46	1588	0.989124	-0.00474912	FC<2	0.23870442668	#VALUE!	#VALUE!	#VALUE!	0.159335
Ld1S_180160500	pyruvate dehydrogenase E1 component alpha subunit, putative	18	1064.5	1122.29	1.05429	0.0229588	FC<2	0.22689924254	#VALUE!	#VALUE!	#VALUE!	0.159456
Ld1S_360719600	N-acetylglucosamine-6-phosphate deacetylase-like protein	36	1121.34	1064.48	0.94929	-0.022601	FC<2	-0.5260265621	#VALUE!	#VALUE!	#VALUE!	0.15956
Ld1S_290416600	UBX domain-containing protein	29	1162.6	1146.28	0.98596	-0.00614089	FC<2	0.24048698322	#VALUE!	#VALUE!	#VALUE!	0.159571
Ld1S_060841600	hypothetical protein	6	881.121	808.176	0.917214	-0.0375295	FC<2	0.30421549824	#VALUE!	#VALUE!	#VALUE!	0.15976
Ld1S_360788000	ubiquitin-protein ligase, putative	36	10010.5	9834.45	0.982414	-0.00770537	FC<2	0.2610186798	#VALUE!	#VALUE!	#VALUE!	0.159957
Ld1S_220237300	Rab-GTPase-TBC domain containing protein, putative	22	3140.31	2802.99	0.892582	-0.0493518	FC<2	0.48976147872	#VALUE!	#VALUE!	#VALUE!	0.160296
Ld1S_190176900	hypothetical protein	19	1024.15	1007.77	0.983999	-0.00700555	FC<2	-0.20661550939	#VALUE!	#VALUE!	#VALUE!	0.160321
Ld1S_130071400	40S ribosomal protein S4, putative	13	896.708	919.423	1.02533	0.0108644	FC<2	-0.20711911846	#VALUE!	#VALUE!	#VALUE!	0.160395
Ld1S_310511300_pseudogene	hypothetical protein	31	6951.78	6539.57	0.940705	-0.0265465	FC<2	0.40948139569	#VALUE!	#VALUE!	#VALUE!	0.160652
Ld1S_220244000	Beta-lactamase superfamily domain containing protein, putative	22	1376.24	1205.17	0.875704	-0.0576428	FC<2	-0.22371111239	#VALUE!	#VALUE!	#VALUE!	0.161015
Ld1S_320542600	Vps23 core domain containing protein, putative	32	1103.01	1035.03	0.938375	-0.0276238	FC<2	-0.18084638686	#VALUE!	#VALUE!	#VALUE!	0.161018
Ld1S_010010300	fatty acyl CoA synthetase 2, putative;long chain fatty acid CoA ligase, putative;fatty acyl CoA syntetase 1, putative;long chain fatty Acyl CoA synthetase, putative	1	2112.49	3023.3	1.43115	0.155686	FC<2	-0.21803265385	#VALUE!	#VALUE!	#VALUE!	0.161548
Ld1S_070846600	homoserine dehydrogenase-like protein	7	1058.08	968.503	0.915341	-0.0384172	FC<2	0.29504779119	#VALUE!	#VALUE!	#VALUE!	0.161644
Ld1S_360765600	Arrestin (or S-antigen), N-terminal domain containing protein, putative	36	1978.63	1821.4	0.920536	-0.0359593	FC<2	0.32573525918	#VALUE!	#VALUE!	#VALUE!	0.161858
Ld1S_250307300	hypothetical protein	25	2085.9	1956.64	0.93803	-0.0277833	FC<2	-0.29186795107	#VALUE!	#VALUE!	#VALUE!	0.162264
Ld1S_170132700	cystathionine beta-synthase	17	892.124	886.703	0.993924	-0.00264665	FC<2	-0.19053983259	#VALUE!	#VALUE!	#VALUE!	0.162311
Ld1S_360719800	L-ribulokinase, putative	36	1450.5	1596.72	1.1008	0.0417102	FC<2	-0.34252787739	#VALUE!	#VALUE!	#VALUE!	0.162604
Ld1S_060841100	deoxyribose-phosphate aldolase, putative	6	837.111	872.525	1.04231	0.0179949	FC<2	0.23263310296	#VALUE!	#VALUE!	#VALUE!	0.162892
Ld1S_140086600	glutathione synthetase, putative	14	1643.96	1635.98	0.995146	-0.00211338	FC<2	-0.21076295139	#VALUE!	#VALUE!	#VALUE!	0.163174
Ld1S_360725300	cdc2-related kinase 3, putative	36	825.191	884.522	1.0719	0.030154	FC<2	0.25629872967	#VALUE!	#VALUE!	#VALUE!	0.16349
Ld1S_310517500	succinyl-diaminopimelate desuccinylase-like protein;cytosolic nonspecific dipeptidase, putative	31	2676.37	2491.06	0.93076	-0.0311623	FC<2	0.27438817795	#VALUE!	#VALUE!	#VALUE!	0.163776
Ld1S_090877900	hypothetical protein	9	3076.13	2855.34	0.928224	-0.0323472	FC<2	0.32459778076	#VALUE!	#VALUE!	#VALUE!	0.163884
Ld1S_210209500	cytochrome c oxidase subunit VI, putative	21	430.016	450.441	1.0475	0.0201529	FC<2	-0.39289614039	#VALUE!	#VALUE!	#VALUE!	0.163906
Ld1S_260333200	dynein heavy chain (pseudogene), putative;Inner arm dynein 5-1;dynein heavy chain, putative;dynein heavy chain, cytosolic, putative	26	11549	14839.5	1.28491	0.108873	FC<2	0.25643443139	#VALUE!	#VALUE!	#VALUE!	0.16424
Ld1S_290418500	hypothetical protein	29	8014.44	7368.47	0.919399	-0.0364958	FC<2	-0.58940858079	#VALUE!	#VALUE!	#VALUE!	0.164244
Ld1S_360778300	branch point binding protein, putative	36	768.345	767.822	0.999319	-0.000295712	FC<2	-0.17946250405	#VALUE!	#VALUE!	#VALUE!	0.164342
Ld1S_200202700	calpain-like cysteine peptidase, putative	20	518.954	537.693	1.03611	0.0154061	FC<2	0.18570930844	#VALUE!	#VALUE!	#VALUE!	0.164444
Ld1S_280409200	Uncharacterized ACR, COG1678, putative	28	1706.31	1642.53	0.962619	-0.0165458	FC<2	-0.24636819805	#VALUE!	#VALUE!	#VALUE!	0.164619
Ld1S_360719400	histone H4	36	423.598	514.79	1.21528	0.0846757	FC<2	0.25708363058	#VALUE!	#VALUE!	#VALUE!	0.164621
Ld1S_210215900	Flagellum attachment zone protein 6	21	3376.87	3174.9	0.940191	-0.0267839	FC<2	0.19741463293	#VALUE!	#VALUE!	#VALUE!	0.164654
Ld1S_210228900	major vault protein-like protein	21	2677.29	2604.49	0.972808	-0.0119729	FC<2	-0.25174105793	#VALUE!	#VALUE!	#VALUE!	0.164826
Ld1S_360743500	Plasma-membrane choline transporter, putative	36	1250.62	1366.59	1.09273	0.0385123	FC<2	-0.29242035078	#VALUE!	#VALUE!	#VALUE!	0.165052
Ld1S_120050500_pseudogene	3'-nucleotidase/nuclease, putative	12	746.34	1041.58	1.39558	0.144755	FC<2	-0.21522019953	#VALUE!	#VALUE!	#VALUE!	0.165331
Ld1S_140092700	Mitochondrial pyruvate carrier 2	14	424.515	423.175	0.996842	-0.00137362	FC<2	0.26639181551	#VALUE!	#VALUE!	#VALUE!	0.165404
Ld1S_360796500	eukaryotic translation initiation factor 3 subunit c	36	1982.29	2143.14	1.08114	0.0338825	FC<2	-0.17871498835	#VALUE!	#VALUE!	#VALUE!	0.165425
Ld1S_140080100	threonine synthase, putative	14	1957.54	2029.71	1.03687	0.0157241	FC<2	0.23188869576	#VALUE!	#VALUE!	#VALUE!	0.165628
Ld1S_250313500	Eukaryotic translation initiation factor 3 subunit F	25	999.398	953.233	0.953807	-0.0205394	FC<2	-0.22869314572	#VALUE!	#VALUE!	#VALUE!	0.165742
Ld1S_210222400	methionyl-tRNA synthetase, putative	21	2146.41	2049.34	0.954775	-0.020099	FC<2	-0.18485428673	#VALUE!	#VALUE!	#VALUE!	0.166572
Ld1S_090877400	hypothetical protein	9	1142.43	1285.88	1.12557	0.0513714	FC<2	-0.28114254932	#VALUE!	#VALUE!	#VALUE!	0.166718
Ld1S_230250700	agmatinase-like protein	23	981.061	1504.01	1.53305	0.185556	FC<2	-0.25937107579	#VALUE!	#VALUE!	#VALUE!	0.166728
Ld1S_350703800	T-complex protein 1, eta subunit, putative	35	1587.12	1478.93	0.931833	-0.0306617	FC<2	-0.16964468197	#VALUE!	#VALUE!	#VALUE!	0.166754
Ld1S_240271500	hypothetical protein	24	508.868	532.24	1.04593	0.0195025	FC<2	-0.39039305052	#VALUE!	#VALUE!	#VALUE!	0.16719
Ld1S_360770700	hypothetical protein	36	4505.54	4264.47	0.946493	-0.0238827	FC<2	0.26031351549	#VALUE!	#VALUE!	#VALUE!	0.167223
Ld1S_360757600	NIPSNAP, putative	36	609.725	562.779	0.923004	-0.0347963	FC<2	-0.31606261264	#VALUE!	#VALUE!	#VALUE!	0.167305
Ld1S_290429500	hypothetical protein	29	3485.98	3502.1	1.00462	0.00200384	FC<2	-0.30567869991	#VALUE!	#VALUE!	#VALUE!	0.167398
Ld1S_260339900_pseudogene	fatty acid desaturase, putative (fragment)	26	1001.23	1292.43	1.29084	0.110871	FC<2	-0.22402634378	#VALUE!	#VALUE!	#VALUE!	0.167902
Ld1S_250318000	dullard-like phosphatase domain containing protein, putative	25	994.814	1035.03	1.04043	0.0172121	FC<2	-0.30250855621	#VALUE!	#VALUE!	#VALUE!	0.168261
Ld1S_300460800	spliceosome-associated protein, putative	30	1510.1	1302.24	0.862356	-0.0643136	FC<2	-0.20121138941	#VALUE!	#VALUE!	#VALUE!	0.168269
Ld1S_280393700	haloacid dehalogenase-like hydrolase-like protein	28	1061.75	1036.12	0.975867	-0.0106093	FC<2	0.32377860896	#VALUE!	#VALUE!	#VALUE!	0.168322
Ld1S_360730500	Flagellar C1a complex subunit C1a-32, putative	36	782.098	790.726	1.01103	0.00476462	FC<2	0.21498338492	#VALUE!	#VALUE!	#VALUE!	0.168416
Ld1S_260335500	Nucleolar protein 74, putative	26	2204.18	2618.67	1.18805	0.0748333	FC<2	-0.19770576905	#VALUE!	#VALUE!	#VALUE!	0.168704
Ld1S_240284100	hypothetical protein	24	1727.4	1673.07	0.968546	-0.0138799	FC<2	-0.40956917029	#VALUE!	#VALUE!	#VALUE!	0.168758
Ld1S_170139800	META domain containing protein	17	1175.44	1097.2	0.933438	-0.0299144	FC<2	-0.26225783726	#VALUE!	#VALUE!	#VALUE!	0.168799
Ld1S_050817500	kinesin-like protein	5	4617.4	5492.54	1.18953	0.0753756	FC<2	-0.3572601788	#VALUE!	#VALUE!	#VALUE!	0.168803
Ld1S_130076100	chaperonin TCP20, putative	13	1439.5	1530.19	1.063	0.0265337	FC<2	-0.18765495313	#VALUE!	#VALUE!	#VALUE!	0.168865
Ld1S_330588400	rhodanese-like domain containing protein, putative	33	400.676	579.138	1.4454	0.159989	FC<2	0.28649506407	#VALUE!	#VALUE!	#VALUE!	0.168898
Ld1S_050813900	TPR repeat, putative	5	2882.67	3668.97	1.27277	0.104749	FC<2	-0.25097046142	#VALUE!	#VALUE!	#VALUE!	0.168941
Ld1S_280402200	CEP76 C2 domain containing protein, putative	28	1577.03	1462.57	0.927419	-0.032724	FC<2	0.31047189019	#VALUE!	#VALUE!	#VALUE!	0.169033
Ld1S_220236500	hypothetical protein	22	3075.21	2838.98	0.923181	-0.0347132	FC<2	0.31949438692	#VALUE!	#VALUE!	#VALUE!	0.169413
Ld1S_330589700	hypothetical protein	33	2262.86	2833.52	1.25219	0.0976696	FC<2	-0.29535242103	#VALUE!	#VALUE!	#VALUE!	0.169894
Ld1S_340663700	Phosphatidylinositol 3-kinase tor2	34	5816.68	5652.87	0.971838	-0.0124063	FC<2	0.41336812188	#VALUE!	#VALUE!	#VALUE!	0.169928
Ld1S_310509300	cytochrome b5-like Heme/Steroid binding domain containing protein, putative	31	834.36	772.185	0.925481	-0.0336325	FC<2	-0.31815551963	#VALUE!	#VALUE!	#VALUE!	0.169934
Ld1S_360725200	ubiquitin-like protein, putative	36	770.179	908.517	1.17962	0.0717414	FC<2	0.45002073194	#VALUE!	#VALUE!	#VALUE!	0.169996
Ld1S_260325900	nucleotide hydrolase, putative	26	882.038	1151.73	1.30576	0.115864	FC<2	-0.33341409718	#VALUE!	#VALUE!	#VALUE!	0.170437
Ld1S_160117600	apurinic/apyrimidinic endonuclease-redox protein	16	1298.3	1174.64	0.904749	-0.0434719	FC<2	-0.21919670072	#VALUE!	#VALUE!	#VALUE!	0.170765
Ld1S_120052900	alanine aminotransferase, putative	12	1506.43	1970.82	1.30827	0.116696	FC<2	0.20630488208	#VALUE!	#VALUE!	#VALUE!	0.170945
Ld1S_360795100_pseudogene	RNA ligase/AAA domain containing protein, putative	36	2242.69	2318.73	1.03391	0.0144825	FC<2	-0.22582390167	#VALUE!	#VALUE!	#VALUE!	0.171068
Ld1S_240271600	60S ribosomal protein L17, putative	24	617.06	547.509	0.887287	-0.0519357	FC<2	-0.2609696447	#VALUE!	#VALUE!	#VALUE!	0.171202
Ld1S_130071200	nucleobase transporter	13	1256.12	1282.61	1.02109	0.0090624	FC<2	-0.47051387468	#VALUE!	#VALUE!	#VALUE!	0.171301
Ld1S_320561900	Nucleoporin NUP109	32	3308.1	3063.65	0.926106	-0.0333391	FC<2	-0.21049653927	#VALUE!	#VALUE!	#VALUE!	0.171333
Ld1S_130068700	hypothetical protein	13	1879.6	1863.93	0.991662	-0.00363615	FC<2	-0.21988972942	#VALUE!	#VALUE!	#VALUE!	0.171462
Ld1S_010012900	Eukaryotic initiation factor 4A-1	1	1112.17	1625.08	1.46117	0.164701	FC<2	-0.20902976582	#VALUE!	#VALUE!	#VALUE!	0.17159
Ld1S_050810600	Nudix hydrolase 2, putative	5	590.47	764.55	1.29482	0.112208	FC<2	-0.22091046801	#VALUE!	#VALUE!	#VALUE!	0.171685
Ld1S_280406100	Hypothetical protein, conserved. Function unknown	28	1886.94	1725.42	0.914401	-0.0388632	FC<2	-0.22355735758	#VALUE!	#VALUE!	#VALUE!	0.172036
Ld1S_300457400	ubiquitin hydrolase, putative	30	2851.49	2900.05	1.01703	0.0073336	FC<2	-0.19579990543	#VALUE!	#VALUE!	#VALUE!	0.172276
Ld1S_270353200	hypothetical protein	27	516.203	600.951	1.16418	0.0660189	FC<2	-0.29099373089	#VALUE!	#VALUE!	#VALUE!	0.172355
Ld1S_360761600	Zinc finger, C3HC4 type (RING finger), putative	36	805.937	793.998	0.985186	-0.00648185	FC<2	0.19625035163	#VALUE!	#VALUE!	#VALUE!	0.172717
Ld1S_170137800	VID27 cytoplasmic protein, putative	17	1521.1	1428.76	0.939292	-0.0271994	FC<2	0.21109934032	#VALUE!	#VALUE!	#VALUE!	0.172769
Ld1S_340627900	dihydroxyacetone phosphate acyltransferase, putative	34	3761.04	3643.88	0.96885	-0.0137435	FC<2	-0.20132711055	#VALUE!	#VALUE!	#VALUE!	0.17292
Ld1S_240280900	Archaic Translocase of outer membrane 14 kDa subunit, putative	24	389.674	394.817	1.0132	0.00569529	FC<2	-0.23043108893	#VALUE!	#VALUE!	#VALUE!	0.173097
Ld1S_170140300	ATP-dependent RNA helicase, putative	17	6408.07	6100.04	0.951931	-0.0213946	FC<2	-0.19821345531	#VALUE!	#VALUE!	#VALUE!	0.173295
Ld1S_360740600	phosphomannomutase, putative	36	717	678.388	0.946148	-0.0240407	FC<2	0.22963865714	#VALUE!	#VALUE!	#VALUE!	0.17334
Ld1S_140088100	COQ9, putative	14	793.101	739.465	0.932372	-0.0304108	FC<2	-0.57045749487	#VALUE!	#VALUE!	#VALUE!	0.173371
Ld1S_170141000	hypothetical protein	17	16930.2	16001	0.945118	-0.0245139	FC<2	-0.28393774581	#VALUE!	#VALUE!	#VALUE!	0.173422
Ld1S_200195700	RWD domain-containing protein	20	817.856	819.083	1.0015	0.00065073	FC<2	0.22094560701	#VALUE!	#VALUE!	#VALUE!	0.173763
Ld1S_360786500	Vps54-like protein, putative	36	2878.08	2614.3	0.908348	-0.0417476	FC<2	0.29384407507	#VALUE!	#VALUE!	#VALUE!	0.174014
Ld1S_250313800_pseudogene	hypothetical protein	25	1361.57	1282.61	0.942012	-0.0259435	FC<2	-0.30469354034	#VALUE!	#VALUE!	#VALUE!	0.174076
Ld1S_240289400	SET domain containing protein, putative	24	1081	1068.84	0.988753	-0.00491208	FC<2	-0.71144968658	#VALUE!	#VALUE!	#VALUE!	0.174864
Ld1S_160119800	Nucleolar protein,Nop52, putative	16	1958.45	1957.73	0.999629	-0.000161148	FC<2	-0.197174768	#VALUE!	#VALUE!	#VALUE!	0.174922
Ld1S_140092600	Vacuolar 14 Fab1-binding region/Vacuolar protein 14 C-terminal Fig4p binding, putative	14	1748.49	1701.42	0.973082	-0.0118504	FC<2	-0.33655966657	#VALUE!	#VALUE!	#VALUE!	0.175103
Ld1S_350702100	Peroxisomal biogenesis factor 11 (PEX11), putative	35	706.914	724.196	1.02445	0.0104893	FC<2	-0.21097133061	#VALUE!	#VALUE!	#VALUE!	0.175189
Ld1S_160124900	DNA-directed rna polymerase I largest subunit, putative	16	5032.75	4841.42	0.961983	-0.0168324	FC<2	-0.22459618543	#VALUE!	#VALUE!	#VALUE!	0.17555
Ld1S_260330800	RNA recognition motif (a.k.a. RRM, RBD, or RNP domain), putative	26	500.616	705.654	1.40957	0.149087	FC<2	0.29590716916	#VALUE!	#VALUE!	#VALUE!	0.175834
Ld1S_320567600	hypothetical protein	32	743.589	790.726	1.06339	0.0266928	FC<2	-0.4196585942	#VALUE!	#VALUE!	#VALUE!	0.176134
Ld1S_320569300	exosome-associated protein 2, putative	32	1023.24	1033.94	1.01046	0.00451979	FC<2	0.42716597993	#VALUE!	#VALUE!	#VALUE!	0.176165
Ld1S_200190400	histone chaperone ASF1A	20	515.286	658.756	1.27843	0.106676	FC<2	0.27107575099	#VALUE!	#VALUE!	#VALUE!	0.177023
Ld1S_130064700	40S ribosomal protein S12, putative	13	457.523	472.254	1.0322	0.013763	FC<2	-0.18157746015	#VALUE!	#VALUE!	#VALUE!	0.177114
Ld1S_240289600	ubiquitin-conjugating enzyme E2, putative	24	650.067	606.405	0.932834	-0.0301958	FC<2	0.36584088688	#VALUE!	#VALUE!	#VALUE!	0.177302
Ld1S_360746100	FYVE zinc finger containing protein, putative	36	1136.93	1152.82	1.01398	0.00602895	FC<2	-0.26026931165	#VALUE!	#VALUE!	#VALUE!	0.177382
Ld1S_290440700	60S ribosomal protein L13, putative (fragment)	29	766.511	663.119	0.865113	-0.0629271	FC<2	-0.20549823679	#VALUE!	#VALUE!	#VALUE!	0.177526
[truncated: 2,310 more rows]

## Sheet: b-DNAxProtAllRepSig_cluster1.2
Gene id	gene product	Chr	DNAnorm_EP.1	DNAnorm_LP.1	DNA FC LP.1/EP.1	DNAlog10FCLP.1/EP.1	ProteinTag column	Prot log2(MeanEP/ MeanLP)	Prot FC EP/LP	Prot FC LP/EP	Prot log10FC LP/EP	pvalue
Ld1S_010010600	hypothetical protein	1	1053.49	1553.09	1.47423	0.168566	LP_Exclusive		#VALUE!	#VALUE!
Ld1S_010010700	pre-mRNA processing factor 3 (PRP3)/Protein of unknown function (DUF1115), putative	1	1886.02	2272.93	1.20514	0.0810391	LP_Exclusive		#VALUE!	#VALUE!
Ld1S_030454600_pseudogene	MORN repeat, putative	3	993.897	992.497	0.998591	-0.000612243	EP>LP	1.3868309966	2.61504	0.382404	-0.417478	0.00143633
Ld1S_040800000	Alcohol dehydrogenase GroES-like domain containing protein, putative	4	1200.2	1180.09	0.983248	-0.00733674	EP>LP	1.3171324088	2.4917	0.401332	-0.396496	0.000168398
Ld1S_040801900	hypothetical protein	4	892.124	939.055	1.05261	0.022266	FC<2	-0.56344485043	0.676684	1.47779	0.169614	0.00883027
Ld1S_040809100	Double RNA binding domain protein 3	4	798.602	740.555	0.927315	-0.0327727	FC<2	0.42350331725	1.34118	0.745612	-0.127487	0.00780935
Ld1S_050811500	dihydrolipoamide branched chain transacylase, putative	5	1620.13	2114.78	1.30532	0.115717	LP>EP	-1.0648461764	0.478024	2.09195	0.320551	0.00106526
Ld1S_050813700	protein kinase, putative	5	2456.32	3117.1	1.26901	0.103465	FC<2	-0.71509206025	0.609166	1.64159	0.215264	0.00330218
Ld1S_050814400	GTPase, putative	5	1963.96	2552.14	1.29949	0.113772	FC<2	-0.65766082146	0.633905	1.57752	0.197976	0.00410521
Ld1S_050815400	protein kinase, putative	5	1086.5	1333.87	1.22768	0.0890838	LP_Exclusive		#VALUE!	#VALUE!
Ld1S_050816600	hypothetical protein	5	7863.16	10038.4	1.27664	0.106067	LP_Exclusive		#VALUE!	#VALUE!
Ld1S_050817700	hypothetical protein	5	550.128	640.215	1.16376	0.0658625	LP_Exclusive		#VALUE!	#VALUE!
Ld1S_050818800	CPSF A subunit region, putative	5	6545.6	8115.57	1.23985	0.0933696	FC<2	-0.67900358614	0.624597	1.60103	0.2044	0.00151277
Ld1S_050819200	ubiquitin-conjugating enzyme E2, putative	5	1625.63	2019.9	1.24253	0.0943079	LP_Exclusive		#VALUE!	#VALUE!
Ld1S_050822100	prefoldin subunit, putative	5	595.972	744.918	1.24992	0.096883	FC<2	-0.88046688561	0.543192	1.84097	0.265047	0.000173775
Ld1S_060830200	39S mitochondrial ribosomal protein L46, putative	6	800.436	834.352	1.04237	0.0180228	FC<2	-0.59452535386	0.662262	1.50998	0.17897	0.00401751
Ld1S_060831100	Domain of unknown function (DUF1768), putative	6	584.969	547.509	0.935963	-0.0287413	FC<2	0.86208681798	1.81767	0.550156	-0.259514	0.00159213
Ld1S_060833300	hypothetical protein	6	3291.6	3129.09	0.950631	-0.0219883	FC<2	0.89424043147	1.85863	0.53803	-0.269193	0.000600712
Ld1S_060840000	Domain of unknown function (DUF3883), putative	6	4416.61	4506.59	1.02037	0.00875931	FC<2	-0.63386394166	0.644448	1.55172	0.190812	0.000511353
Ld1S_070847100	paraflagellar rod protein, putative	7	2258.27	2183.49	0.966886	-0.0146247	EP>LP	1.4056150219	2.64931	0.377457	-0.423132	0.00173249
Ld1S_070847800_pseudogene	Protein of unknown function (DUF1674), putative	7	517.12	507.155	0.98073	-0.0084505	EP>LP	1.5485132719	2.92516	0.341862	-0.466149	0.000345718
Ld1S_070848000	RAVE protein 1 C terminal, putative	7	9628.15	9367.65	0.972943	-0.0119124	EP_Exclusive		#VALUE!	#VALUE!
Ld1S_070852800	flavoprotein subunit-like protein	7	1842.01	1680.7	0.912427	-0.0398017	EP>LP	1.2409819211	2.36359	0.423085	-0.373573	0.0137605
Ld1S_070853300	hypothetical protein	7	6357.64	6229.83	0.979896	-0.00881999	FC<2	0.66689828604	1.58766	0.629859	-0.200756	0.0039695
Ld1S_070856400	fatty acid desaturase, putative	7	1068.16	1185.54	1.10989	0.0452793	FC<2	-0.61430594697	0.653244	1.53082	0.184925	0.000651749
Ld1S_080868500	Repeat of unknown function (DUF1126), putative	8	2415.06	2386.36	0.988114	-0.00519281	EP>LP	1.4240291159	2.68334	0.37267	-0.428675	0.000689467
Ld1S_080869400	hypothetical protein	8	1070.92	1100.47	1.0276	0.011824	FC<2	-0.66127310402	0.63232	1.58148	0.199063	0.0059054
Ld1S_090871500	hypothetical protein	9	419.931	428.628	1.02071	0.00890272	FC<2	-0.75333034781	0.593233	1.68568	0.226775	0.00283622
Ld1S_090872100	RNA helicase, putative	9	3293.43	3394.12	1.03057	0.0130789	FC<2	-0.68270353645	0.622997	1.60514	0.205514	0.00106811
Ld1S_090874000	ATG8/AUT7/APG8/PAZ2, putative	9	485.029	404.633	0.834246	-0.0787061	EP>LP	1.297912686	2.45873	0.406714	-0.390711	0.00150026
Ld1S_090883700	Present in the outer mitochondrial membrane proteome 10	9	1601.79	1609.81	1.00501	0.0021691	FC<2	-0.65271102474	0.636084	1.57212	0.196486	0.00132818
Ld1S_090886400	AAA family ATPase, putative	9	3607	3688.6	1.02262	0.00971489	LP>EP	-1.0188164014	0.493521	2.02626	0.306694	0.000163805
Ld1S_100014500	dehydrogenase-like protein	10	1164.44	1035.03	0.88887	-0.0511619	EP>LP	1.198257527	2.29462	0.435801	-0.360711	0.000252932
Ld1S_100015400	leucine-rich repeat protein, putative	10	705.08	656.575	0.931206	-0.0309542	EP>LP	1.2524692556	2.38249	0.419729	-0.377031	0.000203488
Ld1S_100015700	MORN repeat, putative	10	691.327	658.756	0.952887	-0.0209588	FC<2	0.63974381581	1.55805	0.641827	-0.192582	0.00817305
Ld1S_100015800	Mitogen-activated protein kinase 10, putative	10	1112.17	1089.57	0.979671	-0.00891967	FC<2	0.52664166143	1.44057	0.694169	-0.158535	0.0049125
Ld1S_100016900_pseudogene	hypothetical protein	10	5962.47	5838.28	0.979172	-0.00914086	FC<2	0.90229605446	1.86904	0.535035	-0.271618	0.00271611
Ld1S_100017800	pteridine transporter (truncated), putative	10	1969.46	1931.55	0.980754	-0.00844007	EP>LP	1.9563143047	3.88069	0.257686	-0.588909	0.000136867
Ld1S_100018200	dihydroxyacetone kinase 1-like protein	10	1617.38	1544.37	0.954861	-0.0200597	FC<2	0.66833595924	1.58924	0.629232	-0.201189	0.00224138
Ld1S_100018800	GP63, leishmanolysin (fragment)	10	2160.17	2123.51	0.983029	-0.00743369	EP>LP	1.3203233398	2.49722	0.400445	-0.397457	0.000470875
Ld1S_100018900	GP63, leishmanolysin (fragment)	10	3187.99	3122.55	0.979473	-0.0090077	EP_Exclusive		#VALUE!	#VALUE!
Ld1S_100021700	hypothetical protein	10	824.275	718.742	0.87197	-0.0594986	EP_Exclusive		#VALUE!	#VALUE!
Ld1S_100024000	hypothetical protein	10	5114.35	4813.07	0.94109	-0.0263689	FC<2	0.91157782339	1.8811	0.531603	-0.274412	0.00791311
Ld1S_100026200	histone H3	10	463.941	410.087	0.88392	-0.053587	FC<2	0.55579624956	1.46998	0.680281	-0.167311	0.00782721
Ld1S_100026700	Domain of Unknown Function (DUF1042), putative	10	3275.09	3268.7	0.998047	-0.00084906	FC<2	0.6131685606	1.52961	0.653759	-0.184582	0.0039961
Ld1S_100028400	flagellar protofilament ribbon protein-like protein	10	1067.25	1036.12	0.970837	-0.0128537	EP>LP	1.2159458872	2.32293	0.430491	-0.366036	1.40635e-05
Ld1S_100029700	Protein of unknown function (DUF1861), putative	10	853.615	808.176	0.946769	-0.0237558	FC<2	0.51472035773	1.42872	0.699929	-0.154946	0.00554202
Ld1S_100029900	Protein of unknown function (DUF1861), putative	10	819.69	795.088	0.969986	-0.0132343	FC<2	0.59615025647	1.51168	0.661517	-0.179459	0.000481382
Ld1S_110030800	ATP-binding cassette protein subfamily H, member 1, putative	11	881.121	952.143	1.0806	0.0336665	LP>EP	-1.010008325	0.496543	2.01392	0.304043	0.0249105
Ld1S_110036100	tetratricopeptide repeat (TPR) protein	11	1190.11	1089.57	0.915517	-0.0383336	FC<2	0.59000710125	1.50525	0.66434	-0.17761	0.0059819
Ld1S_110036800	nucleobase transporter	11	1487.18	1581.45	1.06339	0.0266928	FC<2	-0.48098592039	0.716488	1.3957	0.144791	0.00930823
Ld1S_110039600	EF hand family protein. Function unknown	11	2832.24	2541.23	0.89725	-0.0470863	FC<2	0.62267312387	1.53973	0.649466	-0.187443	0.00171586
Ld1S_110040500	Leucine Rich repeat, putative	11	2530.59	2421.26	0.956796	-0.0191805	FC<2	0.85981076103	1.8148	0.551025	-0.258829	0.00329578
Ld1S_110045700	Flagellar-associated PapD-like, putative	11	4406.52	4308.09	0.977663	-0.00981102	FC<2	0.70940500842	1.63513	0.611572	-0.213552	0.00363985
Ld1S_120047400	hypothetical protein	12	1522.02	1845.39	1.21246	0.0836679	LP_Exclusive		#VALUE!	#VALUE!
Ld1S_120052100	Present in the outer mitochondrial membrane proteome 18	12	657.402	864.89	1.31562	0.11913	LP_Exclusive		#VALUE!	#VALUE!
Ld1S_120057500	hypothetical protein	12	2467.32	3241.43	1.31374	0.118511	FC<2	-0.73563833217	0.600552	1.66513	0.221449	0.0024436
Ld1S_130060300	SURF1 family, putative	13	959.056	880.159	0.917735	-0.0372825	EP_Exclusive		#VALUE!	#VALUE!
Ld1S_130061600	Domain of unknown function (DUF4200), putative	13	843.529	761.278	0.902492	-0.0445568	FC<2	0.80183490757	1.74332	0.573619	-0.241376	0.000148226
Ld1S_130063300	Flagellar radial spoke protein 4/6	13	1607.29	1585.81	0.986639	-0.00584186	FC<2	0.71802691213	1.64493	0.607928	-0.216148	0.00859385
Ld1S_130067300_pseudogene	hypothetical protein	13	3424.54	3157.45	0.922006	-0.0352664	EP_Exclusive		#VALUE!	#VALUE!
Ld1S_130067500	hypothetical protein	13	4153.46	3767.13	0.906984	-0.0424002	FC<2	0.70958157699	1.63533	0.611497	-0.213605	0.000621676
Ld1S_130070200	hypothetical protein	13	1412.91	1334.96	0.944832	-0.0246456	FC<2	0.71257446875	1.63873	0.61023	-0.214506	0.00102321
Ld1S_130072800	AAA domain/Dpy-30 motif containing protein, putative	13	3060.54	2785.54	0.910144	-0.0408898	FC<2	0.89768943311	1.86308	0.536746	-0.270231	0.00793221
Ld1S_130074700	ATPase family associated with various cellular activities (AAA), putative	13	2294.95	2269.66	0.988979	-0.00481312	FC<2	0.71527808348	1.6418	0.609088	-0.21532	0.00832687
Ld1S_140079200	von Willebrand factor type A domain containing protein, putative	14	2124.41	1998.08	0.940535	-0.0266249	EP>LP	1.0395772013	2.05563	0.48647	-0.312944	0.00165653
Ld1S_140080200	bromodomain containing. Transcription	14	2592.02	2673.2	1.03132	0.0133932	FC<2	-0.78854585208	0.578927	1.72733	0.237376	0.00244006
Ld1S_140081000	Iguana/Dzip1-like DAZ-interacting protein N-terminal, putative	14	2227.1	1962.09	0.881007	-0.0550207	FC<2	0.91041461566	1.87959	0.532032	-0.274062	0.00611981
Ld1S_140085300	hypothetical protein	14	1174.52	1292.43	1.10039	0.0415449	FC<2	-0.80354313129	0.57294	1.74538	0.241891	0.000490336
Ld1S_140085900	calpain-like cysteine peptidase, putative	14	342.913	295.568	0.861933	-0.0645267	FC<2	0.55482468443	1.46899	0.68074	-0.167019	0.00970745
Ld1S_140088200	dynein heavy chain (pseudogene), putative;Inner arm dynein 5-1;dynein heavy chain, putative;dynein heavy chain, cytosolic, putative	14	10749.5	10223.8	0.951097	-0.0217752	FC<2	0.61640697922	1.53305	0.652293	-0.185557	0.00166239
Ld1S_140090200	hypothetical protein	14	2467.32	2323.1	0.941546	-0.0261584	EP>LP	1.5042026512	2.83668	0.352525	-0.45281	0.0025192
Ld1S_140091600	myo-inositol-1-phosphate synthase	14	1321.22	1524.74	1.15403	0.0622188	FC<2	-0.66755351121	0.629573	1.58838	0.200954	0.00632638
Ld1S_150093400	Possible lysine decarboxylase, putative	15	973.726	1093.93	1.12345	0.0505521	FC<2	-0.47531788156	0.719308	1.39022	0.143085	0.00746724
Ld1S_150093600	Eukaryotic translation initiation factor 4 gamma 1	15	2800.15	3194.53	1.14084	0.057226	LP>EP	-1.2615166207	0.417105	2.39748	0.379754	0.000151121
Ld1S_150097500	hypothetical protein	15	2144.58	2075.52	0.967797	-0.0142158	FC<2	0.4510099895	1.367	0.731531	-0.135768	0.00480542
Ld1S_150100000	hypothetical protein	15	3745.45	3840.2	1.0253	0.0108496	FC<2	-0.81477404465	0.568498	1.75902	0.245271	0.000937982
Ld1S_150102400	hypothetical protein	15	7261.68	7069.63	0.973553	-0.0116405	FC<2	0.98925742506	1.98516	0.503737	-0.297796	0.00029918
Ld1S_150107300	actin-like protein, putative	15	1436.75	1389.5	0.96711	-0.0145239	FC<2	0.65418184458	1.57372	0.635436	-0.196928	0.00374707
Ld1S_150107600	hypothetical protein	15	1011.32	1019.76	1.00835	0.00361175	FC<2	-0.73358515259	0.601408	1.66277	0.220831	0.00308594
Ld1S_160112400	Las1-like, putative	16	972.809	1019.76	1.04827	0.0204719	LP>EP	-1.2126954316	0.431462	2.3177	0.365058	0.00458018
Ld1S_160114100	hypothetical protein	16	1868.6	1729.78	0.925709	-0.0335253	EP_Exclusive		#VALUE!	#VALUE!
Ld1S_160115600	hypothetical protein	16	3331.94	3114.91	0.934865	-0.0292511	EP_Exclusive		#VALUE!	#VALUE!
Ld1S_160123400	cyclophilin, putative	16	1120.43	1023.04	0.913077	-0.0394927	FC<2	0.79957905492	1.74059	0.574517	-0.240697	0.00218904
Ld1S_160125200	ADP-ribosylation factor-like, putative	16	523.538	508.246	0.97079	-0.0128745	EP_Exclusive		#VALUE!	#VALUE!
Ld1S_160126200	paraflagellar rod protein 2C	16	1248.79	1163.73	0.931886	-0.030637	EP>LP	1.1787986614	2.26388	0.441719	-0.354854	0.00114845
Ld1S_160127400	WD domain, G-beta repeat, putative	16	3056.88	2949.13	0.964754	-0.0155833	FC<2	0.89730973148	1.86259	0.536887	-0.270117	0.00169857
Ld1S_170131200	receptor-type adenylate cyclase b (fragment);receptor-type adenylate cyclase, putative (fragment);receptor-type adenylate cyclase a (fragment)	17	3745.45	3551.18	0.94813	-0.023132	EP>LP	1.3809272494	2.60436	0.383972	-0.415701	3.6916e-05
Ld1S_170132800	hypothetical protein	17	2124.41	1989.36	0.936428	-0.0285256	EP>LP	1.2064463521	2.30769	0.433335	-0.363177	0.001048
Ld1S_170132900	NADH-ubiquinone oxidoreductase, mitochondrial, putative	17	865.534	748.19	0.864426	-0.0632722	FC<2	0.97558820971	1.96644	0.508532	-0.293681	0.00055343
Ld1S_170133600_pseudogene	hypothetical protein	17	534.541	479.889	0.897759	-0.0468402	EP_Exclusive		#VALUE!	#VALUE!
Ld1S_170134600	hypothetical protein	17	5339.91	5029.02	0.94178	-0.0260506	EP_Exclusive		#VALUE!	#VALUE!
Ld1S_170137200	GRAM domain containing protein, putative	17	1639.38	1626.17	0.991941	-0.00351422	EP_Exclusive		#VALUE!	#VALUE!
Ld1S_170139000	OSM3-like kinesin, putative	17	2448.98	2379.81	0.971754	-0.0124435	EP>LP	1.1006906699	2.14457	0.466293	-0.331341	0.00472808
Ld1S_170142900	UDP-sugar pyrophosphorylase	17	1806.25	1692.7	0.937133	-0.0281989	FC<2	0.57977871161	1.49462	0.669066	-0.174531	0.00149897
Ld1S_170143300	hypothetical protein	17	2224.35	2160.59	0.971336	-0.0126307	EP_Exclusive		#VALUE!	#VALUE!
Ld1S_180147400	alpha glucosidase II subunit, putative	18	1937.37	2095.15	1.08144	0.0340035	LP_Exclusive		#VALUE!	#VALUE!
Ld1S_180149500_pseudogene	Nuclear transport factor 2 (NTF2) domain containing protein, putative	18	923.297	1004.49	1.08794	0.0366058	LP>EP	-1.1685845104	0.444858	2.24791	0.351779	0.000957495
Ld1S_180153600	citrate synthase, putative (fragment)	18	1383.57	1345.87	0.972751	-0.0119984	FC<2	0.45819532744	1.37382	0.727896	-0.137931	0.00846848
Ld1S_180153700_pseudogene	citrate synthase, putative (fragment)	18	1483.51	1206.27	0.813116	-0.0898477	EP_Exclusive		#VALUE!	#VALUE!
Ld1S_180156700	UDP-glucose pyrophosphorylase	18	1381.74	1273.89	0.921945	-0.0352948	FC<2	0.45940436651	1.37497	0.727286	-0.138294	0.00377691
Ld1S_180156900	Outer arm dynein light chain 7	18	379.588	357.735	0.94243	-0.0257509	EP>LP	1.6562296924	3.15192	0.317267	-0.498575	0.000598483
Ld1S_180157300	5-oxoprolinase, putative	18	3849.06	3714.77	0.965112	-0.0154221	FC<2	0.50388466488	1.41803	0.705205	-0.151684	0.00672653
Ld1S_180157700	protein kinase A catalytic subunit 3	18	944.386	903.063	0.956244	-0.0194312	FC<2	0.58051157059	1.49538	0.668727	-0.174751	0.00235885
Ld1S_180159900	Hypothetical protein, conserved. Function unknown	18	3976.51	3709.32	0.932809	-0.0302071	FC<2	0.93466079858	1.91144	0.523165	-0.281361	0.00212377
Ld1S_180163700_pseudogene	hypothetical protein	18	1541.27	1534.55	0.995639	-0.00189797	EP_Exclusive		#VALUE!	#VALUE!
Ld1S_190164300	40S ribosomal protein S2	19	683.075	752.553	1.10171	0.0420685	FC<2	-0.39589598947	0.760017	1.31576	0.119177	0.00630484
Ld1S_190164500	DnaJ domain containing protein, putative	19	1141.51	1056.85	0.925827	-0.0334699	FC<2	0.76668677087	1.70136	0.587766	-0.230796	0.000626374
Ld1S_190166000	Complex 1 protein (LYR family), putative	19	1706.31	1606.54	0.941525	-0.026168	EP>LP	1.6507756127	3.14002	0.318469	-0.496933	6.26226e-05
Ld1S_190166500	Sarcalumenin, putative;Dynamin family, putative	19	1495.43	1478.93	0.988966	-0.00481862	FC<2	0.64790786902	1.56689	0.638205	-0.19504	0.00755081
Ld1S_190167100	intraflagellar transport protein 80, putative	19	1527.52	1497.47	0.980328	-0.00862881	FC<2	0.49440438648	1.40874	0.709855	-0.148831	0.0058646
Ld1S_190167200	hypothetical protein	19	1209.36	1199.72	0.992027	-0.00347646	FC<2	0.73740413352	1.66717	0.599818	-0.221981	0.00460702
Ld1S_190169000	hypothetical protein	19	1631.13	1592.36	0.976231	-0.0104474	EP>LP	1.7337779227	3.32598	0.300664	-0.521919	0.00397234
Ld1S_190169300	hypothetical protein	19	3382.37	3364.67	0.994769	-0.00227784	FC<2	0.77241643644	1.70813	0.585436	-0.232521	0.00231657
Ld1S_190174300	4-coumarate:coa ligase-like protein	19	1728.32	1713.42	0.991381	-0.00375952	EP>LP	1.3490459546	2.54744	0.392552	-0.406103	0.00117987
Ld1S_190175100	hypothetical protein	19	3428.21	3140	0.915929	-0.0381382	FC<2	0.66765241034	1.58849	0.62953	-0.200983	0.00439475
Ld1S_190175900_pseudogene	Ankyrin repeats (3 copies)/Ankyrin repeat, putative	19	15645.6	14978	0.957327	-0.0189398	EP_Exclusive		#VALUE!	#VALUE!
Ld1S_190176300	hypothetical protein	19	2755.22	2602.31	0.944499	-0.0247984	EP_Exclusive		#VALUE!	#VALUE!
Ld1S_200192200	transmembrane protein, putative	20	575.8	676.207	1.17438	0.0698077	LP_Exclusive		#VALUE!	#VALUE!
Ld1S_200196700	rRNA biogenesis protein-like protein	20	2338.96	2402.72	1.02726	0.0116797	FC<2	-0.45489313545	0.729564	1.37068	0.136936	0.00474443
Ld1S_200197200	conserved protein, unknown function	20	3231.08	3319.96	1.02751	0.0117844	FC<2	-0.98379308083	0.505649	1.97766	0.296151	0.000171967
Ld1S_200202600	Domain of unknown function (DUF1935), putative	20	678.491	630.399	0.92912	-0.0319282	EP>LP	1.1691630062	2.24881	0.444679	-0.351953	4.30247e-05
Ld1S_200206300	hypothetical protein	20	842.612	1057.94	1.25554	0.0988319	LP>EP	-1.4138549577	0.375308	2.66448	0.425613	0.00149578
Ld1S_200207200	Pentatricopeptide repeat domain containing protein, putative	20	2984.44	3423.57	1.14714	0.059616	LP_Exclusive		#VALUE!	#VALUE!
Ld1S_210212400	Protein of unknown function N-terminal domain (DUF2450)/Sec8 exocyst complex component specific domain containing protein, putative	21	4969.49	4910.13	0.988057	-0.00521815	EP_Exclusive		#VALUE!	#VALUE!
Ld1S_210213400	cytochrome b5-like Heme/Steroid binding domain containing protein, putative	21	676.657	570.413	0.842987	-0.074179	FC<2	0.75058023852	1.68247	0.594364	-0.225947	0.00115149
Ld1S_210216800	hypothetical protein	21	4642.16	4575.3	0.985598	-0.00630031	EP>LP	2.2392896947	4.72165	0.211791	-0.674093	6.7082e-08
Ld1S_210218500	dynein arm light chain, putative	21	849.947	849.621	0.999616	-0.000166629	FC<2	0.60972839663	1.52597	0.65532	-0.183547	0.0022563
Ld1S_210218900	intraflagellar transport protein 172, putative	21	5164.78	4807.61	0.930845	-0.0311225	FC<2	0.46401602619	1.37938	0.724965	-0.139683	0.00965098
Ld1S_210219100_pseudogene	hypothetical protein	21	4058.11	3996.16	0.984736	-0.0066803	EP_Exclusive		#VALUE!	#VALUE!
Ld1S_210225400	Tetratricopeptide repeat, putative	21	3291.6	3104.01	0.94301	-0.0254839	FC<2	0.6661237775	1.5868	0.630198	-0.200523	0.00287706
Ld1S_210227100	Protein of unknown function (DUF667), putative	21	664.738	635.852	0.956547	-0.0192938	EP>LP	1.1982265037	2.29457	0.435811	-0.360702	0.000602387
Ld1S_210227600	Vps51/Vps67, putative	21	3108.22	2864.06	0.921448	-0.0355293	FC<2	0.68111699923	1.60338	0.623682	-0.205037	0.00234192
Ld1S_210229100	CHAT domain containing protein, putative	21	3956.33	3788.94	0.957689	-0.0187753	FC<2	0.68139690525	1.60369	0.623561	-0.205121	0.00126215
Ld1S_210229800	cysteine peptidase, Clan CA, family C2, putative	21	4185.55	4073.6	0.973252	-0.0117745	FC<2	0.46148487723	1.37696	0.726238	-0.138921	0.00736918
Ld1S_220235400	hypothetical protein	22	1956.62	1892.29	0.967121	-0.0145193	EP_Exclusive		#VALUE!	#VALUE!
Ld1S_220241800	IQ motif and ubiquitin domain containing. Function unknown	22	2625.94	2546.68	0.969816	-0.0133105	FC<2	0.79477304153	1.7348	0.576434	-0.239251	0.00805352
Ld1S_220245500	MORN repeat, putative	22	1181.86	1100.47	0.931138	-0.0309861	FC<2	0.55445632181	1.46862	0.680914	-0.166908	0.00181049
Ld1S_220246100	Kinesin family member. Cytoskeleton	22	6675.8	6285.45	0.941528	-0.0261668	FC<2	0.90100967211	1.86737	0.535512	-0.271231	0.00148199
Ld1S_220247200	fk506-binding protein 1-like protein	22	408.011	369.732	0.906182	-0.0427847	FC<2	0.53114033076	1.44507	0.692008	-0.159889	0.0030905
Ld1S_220249300	chromosome X open reading frame 22. Function unknown	22	7590.84	7175.43	0.945274	-0.0244423	FC<2	0.87104679487	1.82899	0.54675	-0.262211	0.00224233
Ld1S_230252000	hypothetical protein	23	445.603	618.402	1.38779	0.142322	LP_Exclusive		#VALUE!	#VALUE!
Ld1S_230253200	tryptophanyl-tRNA synthetase, putative	23	1278.13	1802.85	1.41054	0.149386	FC<2	-0.63235352682	0.645123	1.55009	0.190357	0.00262606
Ld1S_230261200	hypothetical protein	23	1414.74	1896.65	1.34063	0.127309	LP_Exclusive		#VALUE!	#VALUE!
Ld1S_230268700_pseudogene	hypothetical protein	23	705.997	1283.7	1.81828	0.259661	FC<2	-0.68509583148	0.621965	1.60781	0.206234	0.000640732
Ld1S_240272200	Calmodulin-binding, putative	24	900.375	785.272	0.872161	-0.0594033	FC<2	0.83278225483	1.78112	0.561445	-0.250692	0.000126347
Ld1S_240272700	hypothetical protein	24	817.856	814.72	0.996165	-0.00166861	FC<2	0.69743420764	1.62162	0.616668	-0.209949	0.00195174
Ld1S_240273900	Dynein intermediate chain 1, axonemal	24	1852.1	1781.04	0.961635	-0.0169895	FC<2	0.8992544283	1.8651	0.536164	-0.270703	0.00376525
Ld1S_240281700	F-box domain/Galactose oxidase, central domain containing protein, putative	24	2585.6	2672.11	1.03346	0.0142926	LP_Exclusive		#VALUE!	#VALUE!
Ld1S_240286200	kinesin, putative	24	8681.93	8442.77	0.972453	-0.0121314	FC<2	0.68956084273	1.61279	0.620043	-0.207578	0.0046121
Ld1S_240287600	hypothetical protein	24	1568.78	1550.91	0.988611	-0.00497477	EP>LP	1.2146599848	2.32086	0.430875	-0.365649	0.000227161
Ld1S_240291300	hypothetical protein	24	3566.66	3323.23	0.931748	-0.0307015	FC<2	0.50283467493	1.417	0.705719	-0.151368	0.00980196
Ld1S_240291700	hypothetical protein	24	1514.68	1336.05	0.882067	-0.0544983	EP_Exclusive		#VALUE!	#VALUE!
Ld1S_240292600	hypothetical protein	24	1088.34	948.871	0.871855	-0.0595558	FC<2	0.98018465809	1.97272	0.506915	-0.295065	0.00471065
Ld1S_240293100	BolA-like protein, putative	24	320.908	326.106	1.0162	0.00697879	FC<2	-0.56816559514	0.674474	1.48264	0.171035	0.002499
Ld1S_240293700	hypothetical protein	24	916.879	992.497	1.08247	0.034417	FC<2	-0.72912692971	0.603269	1.65764	0.219489	0.008683
Ld1S_240294600	hypothetical protein	24	722.501	664.21	0.91932	-0.0365333	EP_Exclusive		#VALUE!	#VALUE!
Ld1S_250301100	Kringle domain containing protein, putative	25	2994.53	2726.64	0.910541	-0.0407005	EP_Exclusive		#VALUE!	#VALUE!
Ld1S_250302000	DnaJ domain containing protein, putative	25	571.216	600.951	1.05206	0.0220392	FC<2	-0.70132090335	0.615009	1.62599	0.211119	0.00490818
Ld1S_250302500	hypothetical protein	25	1068.16	1018.67	0.953667	-0.0206034	EP>LP	1.0528046416	2.07456	0.48203	-0.316926	0.00171327
Ld1S_250304200	DNA repair protein, putative	25	2625.03	2627.39	1.0009	0.000391099	LP_Exclusive		#VALUE!	#VALUE!
Ld1S_250306000_pseudogene	Histone RNA hairpin-binding protein RNA-binding domain containing protein, putative	25	2372.88	2058.07	0.867328	-0.0618167	FC<2	0.62972638784	1.54727	0.646299	-0.189567	0.00644687
Ld1S_250306600	dynein heavy chain (pseudogene), putative;Inner arm dynein 5-1;dynein heavy chain, putative;dynein heavy chain, cytosolic, putative	25	12054.2	11859.8	0.983871	-0.00706169	FC<2	0.76126224105	1.69497	0.58998	-0.229163	0.000790098
Ld1S_250306800	hypothetical protein	25	3134.81	3046.2	0.971734	-0.0124525	EP>LP	1.0713455999	2.10139	0.475875	-0.322507	0.000258734
Ld1S_250307900	magnesium transporter protein 2	25	1136.01	1171.36	1.03112	0.0133086	FC<2	-0.70270284993	0.61442	1.62755	0.211535	0.00689978
Ld1S_250312000	cAMP response protein, putative	25	1972.21	1959.91	0.993764	-0.00271669	EP>LP	1.1419622957	2.20681	0.453143	-0.343765	0.000311883
Ld1S_250313000	protein kinase, putative	25	2159.25	2125.69	0.984457	-0.00680343	FC<2	0.57509656438	1.48978	0.671241	-0.173121	0.00339841
Ld1S_250314100	hypothetical protein	25	2517.75	2361.27	0.937849	-0.027867	EP>LP	1.1530600601	2.22385	0.44967	-0.347106	0.000108246
Ld1S_250315100	Domain of unknown function (DUF1935), putative	25	421.764	378.458	0.89732	-0.0470527	EP>LP	1.1710687489	2.25178	0.444092	-0.352527	0.000121609
Ld1S_250315800	hypothetical protein	25	2471.91	2287.11	0.92524	-0.0337458	EP>LP	1.1654430223	2.24302	0.445827	-0.350833	0.000252342
Ld1S_250316900	tetratricopeptide repeat domain 29. Function unknown	25	1373.49	1351.32	0.983864	-0.00706486	FC<2	0.66260268995	1.58294	0.631738	-0.199463	0.00998159
Ld1S_260325100	Silent information regulator 2 related protein 1	26	1210.28	1494.2	1.23459	0.0915223	FC<2	-0.61070031976	0.654879	1.527	0.183839	0.00481333
Ld1S_260327000	2OG-Fe(II) oxygenase superfamily, putative	26	1824.59	2416.89	1.32462	0.122092	LP>EP	-1.2622344785	0.416898	2.39867	0.37997	0.00796527
Ld1S_260327900	DNA polymerase sigma-like protein	26	1820.01	2384.17	1.30998	0.117265	LP_Exclusive		#VALUE!	#VALUE!
Ld1S_260329300	hypothetical protein	26	1301.05	1614.17	1.24067	0.093655	FC<2	-0.6313035097	0.645593	1.54896	0.190041	0.00905203
Ld1S_260329400	Chaperonin 10, putative	26	419.931	472.254	1.1246	0.0509981	FC<2	-0.69192177919	0.619029	1.61543	0.208289	0.00584284
Ld1S_260331100	glutathione peroxidase-like protein, putative	26	617.977	778.728	1.26013	0.100414	LP>EP	-1.056988409	0.480634	2.08058	0.318185	0.000980167
Ld1S_260331300	hypothetical protein	26	2717.63	3403.94	1.25254	0.0977912	LP>EP	-1.1581473971	0.448088	2.23171	0.348637	2.5883e-05
Ld1S_260331400	hypothetical protein	26	905.877	1184.45	1.30752	0.116449	FC<2	-0.84762516537	0.555699	1.79954	0.255161	0.00594732
Ld1S_260331600	ISWI complex protein	26	2259.19	2920.78	1.29284	0.111546	FC<2	-0.44427588233	0.734953	1.36063	0.13374	0.00968549
Ld1S_260331900	heat shock 70 protein-like protein	26	2714.88	3647.15	1.34339	0.128204	LP_Exclusive		#VALUE!	#VALUE!
Ld1S_260332300	DnaJ domain/Domain of unknown function (DUF3395), putative	26	2332.54	2924.05	1.25359	0.0981554	FC<2	-0.8275718276	0.563477	1.7747	0.249124	0.000187992
Ld1S_260332900	glucosidase II beta subunit-like protein, putative	26	1015.9	1271.7	1.2518	0.0975344	FC<2	-0.7212520943	0.606571	1.64861	0.217119	0.00150741
Ld1S_260333600	RNA recognition motif. (a.k.a. RRM, RBD, or RNP domain), putative	26	1110.34	1392.77	1.25436	0.0984224	FC<2	-0.63342884492	0.644642	1.55125	0.190681	0.00793578
Ld1S_260335000	DnaJ domain containing protein, putative	26	2106.99	2564.13	1.21697	0.0852783	FC<2	-0.76870459974	0.586944	1.70374	0.231403	0.00631163
Ld1S_260335400	luminal binding protein 1 (BiP), putative;heat-shock protein hsp70, putative;heat shock protein 70-related protein;heat shock protein 70, putative	26	1942.87	2417.98	1.24454	0.0950104	FC<2	-0.49224159977	0.71092	1.40663	0.148179	0.0079945
Ld1S_260336600	hypothetical protein	26	1937.37	2509.6	1.29537	0.112393	FC<2	-0.66563517903	0.630411	1.58627	0.200376	0.00738786
Ld1S_260337100	DnaJ domain containing protein, putative	26	1651.3	2215.12	1.34144	0.127572	FC<2	-0.66849694645	0.629162	1.58942	0.201238	0.00296405
Ld1S_260338200	Alpha/beta hydrolase family, putative	26	1230.45	1591.27	1.29324	0.111678	LP>EP	-1.0749816518	0.474677	2.1067	0.323602	0.00111116
Ld1S_260338400	glutaredoxin, putative	26	1323.97	1729.78	1.30651	0.116112	FC<2	-0.78979592488	0.578426	1.72883	0.237752	0.00102222
Ld1S_260339100	Proline dehydrogenase, mitochondrial	26	1702.64	2086.43	1.2254	0.0882787	LP>EP	-1.0396631549	0.486441	2.05575	0.31297	0.0083295
Ld1S_260340000	cytochrome c oxidase subunit V, putative	26	633.564	779.819	1.23085	0.0902036	FC<2	-0.4351711352	0.739606	1.35207	0.131	0.0094713
Ld1S_260341000	Nucleolar protein 287, putative	26	8972.58	11565.3	1.28896	0.11024	FC<2	-0.43670415256	0.738821	1.35351	0.131461	0.00713084
Ld1S_260341900	Domain of unknown function (DUF4460), putative	26	2189.51	3086.56	1.4097	0.149128	FC<2	-0.64989640554	0.637326	1.56906	0.195638	0.00648213
Ld1S_260342100	ran binding protein. Intracellular trafficking, secretion, and vesicular transport;Nuclear structure	26	3498.81	4448.79	1.27151	0.104321	FC<2	-0.62550735437	0.648192	1.54275	0.188296	0.00469329
Ld1S_260342200	deoxyhypusine hydroxylase, putative	26	1136.93	1476.75	1.29889	0.113573	LP>EP	-1.2098671308	0.432308	2.31316	0.364206	0.00129083
Ld1S_260342300	TLC domain containing protein, putative	26	918.713	1222.63	1.3308	0.124114	FC<2	-0.88350194249	0.54205	1.84485	0.265961	0.00805644
Ld1S_260343000	hypothetical protein	26	794.017	983.772	1.23898	0.0930643	LP_Exclusive		#VALUE!	#VALUE!
Ld1S_260343400	hypothetical protein	26	2267.44	2830.25	1.24821	0.0962889	LP>EP	-1.1687171154	0.444817	2.24812	0.351819	0.00277652
Ld1S_260345700	kynureninase, putative	26	1379.9	1802.85	1.30651	0.116112	FC<2	-0.45799478942	0.727997	1.37363	0.13787	0.00631869
Ld1S_260347000	sec1 family transport protein, putative	26	2002.46	2629.57	1.31317	0.11832	FC<2	-0.4447240464	0.734725	1.36105	0.133875	0.00477094
Ld1S_260348300	phosphatidyltransferase, putative	26	795.851	987.044	1.24024	0.0935045	LP_Exclusive		#VALUE!	#VALUE!
Ld1S_260350400	Nucleoporin NUP92	26	2423.31	3317.78	1.36911	0.136438	LP>EP	-1.0313359385	0.489257	2.04392	0.310463	0.000753256
Ld1S_260350800	6-phosphogluconolactonase	26	948.053	1174.64	1.239	0.0930708	FC<2	-0.52911739744	0.692979	1.44305	0.15928	0.00681408
Ld1S_270352400	C3H1-type domain-containing protein	27	508.868	555.144	1.09094	0.0378004	FC<2	-0.68324228398	0.622764	1.60574	0.205676	0.00784868
Ld1S_270366300	cyclic nucleotide-binding domain containing protein, putative	27	3425.46	3362.49	0.981618	-0.0080577	FC<2	0.9176024575	1.88897	0.529388	-0.276226	0.00893898
Ld1S_270366400_pseudogene	hypothetical protein	27	1987.79	1850.84	0.931104	-0.0310018	EP_Exclusive		#VALUE!	#VALUE!
Ld1S_270369000	Flabarin	27	1062.66	1028.49	0.967841	-0.0141961	EP>LP	1.2967410385	2.45673	0.407045	-0.390358	0.000145798
Ld1S_270370400	paraflagellar rod protein 5, putative	27	2113.41	2046.07	0.968139	-0.0140624	FC<2	0.89129306104	1.85484	0.539131	-0.268306	0.000232496
Ld1S_270371900	FtsJ cell division protein, putative	27	2219.76	2348.18	1.05785	0.0244249	FC<2	-0.6137697387	0.653487	1.53025	0.184763	0.00677063
Ld1S_270373900	hypothetical protein	27	4682.5	4505.5	0.962199	-0.016735	FC<2	0.9792502969	1.97144	0.507243	-0.294784	0.0001948
Ld1S_270374300	WD domain, G-beta repeat, putative	27	4467.95	4085.6	0.914423	-0.038853	FC<2	0.8770425114	1.83661	0.544482	-0.264016	0.000812102
Ld1S_270374700	dual specificity protein phosphatase, putative	27	991.147	932.511	0.940841	-0.0264839	FC<2	0.8495306098	1.80191	0.554965	-0.255734	0.000121877
Ld1S_270378700	dynein heavy chain (pseudogene), putative;Inner arm dynein 5-1;dynein heavy chain, putative;dynein heavy chain, cytosolic, putative	27	10927.4	10800.8	0.988414	-0.00506095	FC<2	0.84822846042	1.80029	0.555466	-0.255342	0.00442185
Ld1S_270379000	Coiled-coil domain containing 147. Function unknown	27	2587.43	2464.88	0.952636	-0.0210729	FC<2	0.71088043348	1.6368	0.610947	-0.213996	0.000486522
Ld1S_280380700	pantothenate kinase subunit, putative	28	3424.54	3666.79	1.07074	0.0296828	FC<2	-0.90377856663	0.534485	1.87096	0.272064	0.00166943
Ld1S_280381400	Histone H2B variant V	28	485.029	479.889	0.989402	-0.00462735	FC<2	0.8982315455	1.86378	0.536544	-0.270395	0.000140624
Ld1S_280383700	hypothetical protein	28	2053.81	2036.25	0.991453	-0.00372805	EP>LP	1.0450430889	2.06343	0.48463	-0.314589	8.74673e-05
Ld1S_280384000	WD repeat domain 75. Function unknown	28	1973.12	1983.9	1.00546	0.00236608	FC<2	-0.5293433123	0.69287	1.44327	0.159348	0.00411719
Ld1S_280384400	TPR repeat, putative	28	1661.39	1617.44	0.973551	-0.0116414	EP>LP	1.1557626619	2.22802	0.448829	-0.347919	0.00082414
Ld1S_280385600	dynein heavy chain (pseudogene), putative;Inner arm dynein 5-1;dynein heavy chain, putative;dynein heavy chain, cytosolic, putative	28	10523	10234.7	0.972602	-0.0120647	EP>LP	1.0919925691	2.13168	0.469113	-0.328723	0.00216454
Ld1S_280386500	btb/poz domain containing protein, putative	28	1246.96	1151.73	0.923636	-0.0344993	EP_Exclusive		#VALUE!	#VALUE!
Ld1S_280386600	Domain of unknown function (DUF4539), putative	28	720.667	732.921	1.017	0.00732237	LP>EP	-1.2886284073	0.40934	2.44296	0.387916	3.49081e-06
Ld1S_280387000	hypothetical protein	28	1047.99	1042.67	0.994918	-0.00221269	FC<2	0.66313951116	1.58352	0.631503	-0.199625	0.000660205
Ld1S_280387200	DNA repair protein, putative	28	1889.69	1892.29	1.00138	0.000597135	LP_Exclusive		#VALUE!	#VALUE!
Ld1S_280389000	hypothetical protein	28	922.381	850.712	0.9223	-0.0351277	EP>LP	1.3117984504	2.48251	0.402818	-0.394891	0.00106452
Ld1S_280390900	ATP-grasp domain containing protein, putative	28	2115.24	2068.97	0.978127	-0.00960462	FC<2	0.81463388817	1.75885	0.568553	-0.245229	0.00106135
Ld1S_280392700	hypothetical protein	28	1180.02	1141.92	0.967707	-0.0142562	FC<2	0.75504975218	1.68769	0.592526	-0.227293	0.00468595
Ld1S_280397800	hypothetical protein	28	6555.69	6359.62	0.970091	-0.0131874	EP_Exclusive		#VALUE!	#VALUE!
Ld1S_280401600	NADH dehydrogenase subunit NB6M, putative	28	613.392	533.331	0.869478	-0.0607416	FC<2	0.6507548944	1.56999	0.636947	-0.195897	0.000858268
Ld1S_280402700	Dynein light chain LC6, flagellar outer arm, putative	28	350.248	305.384	0.871907	-0.0595297	FC<2	0.93831808813	1.91629	0.521841	-0.282462	0.00141401
Ld1S_280403600	glycoprotein 96-92, putative	28	1466.09	1384.04	0.944037	-0.0250112	FC<2	0.7447551988	1.67569	0.596769	-0.224194	0.00833838
Ld1S_280411200	dynein heavy chain (pseudogene), putative;Inner arm dynein 5-1;dynein heavy chain, putative;dynein heavy chain, cytosolic, putative	28	10535.9	10162.7	0.964585	-0.0156595	EP>LP	1.1538087768	2.22501	0.449437	-0.347331	0.000231852
Ld1S_280411300	hypothetical protein	28	1106.67	1059.03	0.956946	-0.0191124	EP>LP	1.2032514483	2.30258	0.434295	-0.362215	0.000154214
Ld1S_290415900	hypothetical protein	29	805.937	750.371	0.931055	-0.0310248	FC<2	0.5708910602	1.48544	0.673201	-0.171855	0.00127057
Ld1S_290416700	In the hair cortex, hair keratin intermediate filaments are embedded in an interfilamentous matrix, consisting of hair keratin-associated proteins (KRTAP), which are essential for the formation of a rigid and resistant hair shaft through their extensive d	29	3530.9	3378.85	0.956937	-0.0191165	FC<2	0.91334767511	1.88341	0.530952	-0.274945	0.00204888
Ld1S_290419900	flagellar radial spoke protein-like, putative	29	2062.98	1944.64	0.942637	-0.0256555	EP>LP	1.057239628	2.08095	0.480551	-0.318261	0.0003002
Ld1S_290421700	cysteine peptidase C (CPC)	29	1032.41	937.964	0.908523	-0.0416643	FC<2	0.831955006	1.7801	0.561767	-0.250443	0.000945785
Ld1S_290424000	hypothetical protein	29	2714.88	2497.6	0.919968	-0.0362273	FC<2	0.75580185087	1.68857	0.592217	-0.227519	0.000812031
Ld1S_290424100	hypothetical protein	29	1908.94	1847.57	0.967851	-0.0141917	FC<2	0.6669300718	1.58769	0.629846	-0.200766	0.00252718
Ld1S_290424500	hypothetical protein	29	618.894	596.589	0.96396	-0.0159408	FC<2	0.93278546753	1.90896	0.523846	-0.280796	5.09514e-05
Ld1S_290425700	tryparedoxin 2, putative	29	513.452	427.537	0.832671	-0.0795263	FC<2	0.61295793668	1.52939	0.653855	-0.184519	0.00720749
Ld1S_290425900	EF-hand domain-containing protein	29	1080.08	970.684	0.898712	-0.0463796	EP>LP	1.2192282373	2.32822	0.429512	-0.367024	0.0138084
Ld1S_290430000	major facilitator superfamily, putative	29	1340.48	1212.81	0.904759	-0.0434669	FC<2	0.70503645298	1.63019	0.613427	-0.212237	0.00217219
Ld1S_290431900	hypothetical protein	29	650.067	713.289	1.09725	0.0403072	LP_Exclusive		#VALUE!	#VALUE!
Ld1S_290432600	paraflagellar rod protein 1D, putative	29	1578.87	1409.13	0.892493	-0.049395	EP>LP	1.5369994924	2.9019	0.344601	-0.462683	0.00236189
Ld1S_290438500	hypothetical protein	29	1908.03	1789.77	0.93802	-0.0277879	EP_Exclusive		#VALUE!	#VALUE!
Ld1S_290441600	Domain of unknown function (DUF4586), putative	29	1045.24	948.871	0.9078	-0.04201	EP>LP	1.4181831314	2.67249	0.374183	-0.426916	1.19186e-05
Ld1S_290441700	serine/threonine-protein kinase, putative	29	1247.87	1242.26	0.9955	-0.00195875	FC<2	0.50443322941	1.41857	0.704937	-0.15185	0.00383522
Ld1S_290442500	Nuclear condensing complex subunits, C-term domain containing protein, putative	29	2616.77	2683.01	1.02531	0.0108568	LP_Exclusive		#VALUE!	#VALUE!
Ld1S_290444300	RNA recognition motif. (a.k.a. RRM, RBD, or RNP domain), putative	29	602.39	696.929	1.15694	0.0633111	FC<2	-0.54235560627	0.686649	1.45635	0.163265	0.00424607
Ld1S_300455000	cyclophilin, putative	30	728.002	707.836	0.972299	-0.0122002	EP>LP	1.062928622	2.08917	0.478659	-0.319973	0.0022045
Ld1S_300456900	ribosomal RNA adenine dimethylase family protein, putative	30	1030.57	1101.56	1.06888	0.0289307	FC<2	-0.49072888992	0.711665	1.40515	0.147724	0.00375557
Ld1S_300460900	AMP-binding enzyme, putative	30	1342.31	1319.69	0.98315	-0.00738006	FC<2	0.78882454734	1.72767	0.578815	-0.23746	0.00920292
Ld1S_300462600	co-chaperone, GrpE, putative	30	380.505	439.534	1.15513	0.0626326	FC<2	-0.73548515434	0.600616	1.66496	0.221403	0.00438679
Ld1S_300465000	Gamma-tubulin complex component 4	30	1924.53	1896.65	0.985514	-0.00633721	EP_Exclusive		#VALUE!	#VALUE!
Ld1S_300475200	Zeta toxin, putative	30	13976	13784.8	0.98632	-0.00598209	EP>LP	1.1487347316	2.21719	0.451021	-0.345804	0.00462995
Ld1S_300480700	hypothetical protein	30	968.225	927.058	0.957482	-0.0188693	EP>LP	1.5659050709	2.96063	0.337766	-0.471384	3.44905e-05
Ld1S_300480900	sphingosine phosphate lyase-like protein, putative	30	1434	1488.75	1.03818	0.0162715	FC<2	-0.46659968316	0.723668	1.38185	0.140461	0.00777949
Ld1S_300481300	hypothetical protein	30	9118.36	9001.18	0.987149	-0.0056173	FC<2	0.57750898669	1.49227	0.67012	-0.173848	0.00723445
Ld1S_300482800	hypothetical protein	30	2757.97	2715.73	0.984685	-0.00670284	EP>LP	1.068991592	2.09797	0.476652	-0.321799	0.000617956
Ld1S_300482900	ADF-H domain-containing protein	30	1028.74	989.225	0.96159	-0.0170099	FC<2	0.9962235772	1.99477	0.501311	-0.299893	0.00500889
Ld1S_300484500	GRAM domain containing protein, putative	30	1972.21	1754.87	0.889798	-0.0507087	EP>LP	1.0084941354	2.01181	0.497065	-0.303587	0.0297449
Ld1S_300487700	Lsm5p, putative	30	444.686	374.095	0.841256	-0.075072	FC<2	0.66824075029	1.58913	0.629274	-0.201161	0.00165885
Ld1S_300489400	Tumour suppressor, Mitostatin, putative	30	1079.17	1073.21	0.994476	-0.00240572	FC<2	0.51771938584	1.43169	0.698475	-0.155849	0.00689988
Ld1S_300490400	Ankyrin repeats (3 copies), putative	30	1190.11	1149.55	0.965921	-0.0150584	FC<2	0.77492720715	1.7111	0.584418	-0.233276	0.00710178
Ld1S_300490600	serine/threonine phosphatase, putative	30	959.973	1086.29	1.13159	0.0536883	FC<2	-0.85354488507	0.553423	1.80694	0.256943	0.00969893
Ld1S_300490900	MORN repeat-containing protein 1	30	950.804	944.508	0.993379	-0.00288522	FC<2	0.58691286377	1.50203	0.665766	-0.176678	0.00346239
Ld1S_310498000	TPR/MLP1/MLP2-like protein, putative	31	4279.08	4158.67	0.971862	-0.0123953	EP>LP	1.4264305916	2.68781	0.37205	-0.429398	0.00306498
Ld1S_310504400	NA. Posttranslational modification, protein turnover, chaperones	31	1625.63	1555.28	0.956723	-0.0192136	EP_Exclusive		#VALUE!	#VALUE!
Ld1S_310504600	c2 domain protein, putative	31	1535.77	1453.84	0.946653	-0.023809	FC<2	0.61337735839	1.52984	0.653665	-0.184645	0.000903141
Ld1S_310506500	sodium stibogluconate resistance protein, putative (fragment)	31	5410.5	5268.96	0.973839	-0.0115129	EP>LP	1.1915375454	2.28396	0.437836	-0.358689	1.60523e-05
Ld1S_310508600	amidohydrolase, putative	31	3125.64	2948.04	0.94318	-0.0254053	FC<2	0.84397977574	1.79499	0.557105	-0.254063	0.00174398
Ld1S_310509600	Pyrophosphate-energized vacuolar membrane proton pump 1, putative	31	4295.58	4033.25	0.938929	-0.027367	FC<2	0.60812161576	1.52427	0.65605	-0.183063	0.00693696
Ld1S_310510200	Microtubule-binding stalk of dynein motor, putative	31	3425.46	3289.42	0.960285	-0.0175999	EP_Exclusive		#VALUE!	#VALUE!
Ld1S_310514800	hypothetical protein	31	1654.05	1583.63	0.957427	-0.0188943	EP>LP	1.3811781085	2.60481	0.383905	-0.415776	2.16243e-05
Ld1S_310515300	hypothetical protein	31	2203.26	2022.08	0.917765	-0.0372684	EP>LP	1.3596397542	2.56621	0.38968	-0.409292	0.0071932
Ld1S_310522600	Haloacid dehalogenase-like hydrolase/HAD-hyrolase-like, putative	31	1562.36	1541.1	0.986389	-0.00595178	EP_Exclusive		#VALUE!	#VALUE!
Ld1S_310523600	hypothetical protein	31	1407.41	1291.34	0.917527	-0.037381	EP>LP	2.2181911585	4.6531	0.214911	-0.667742	4.59802e-05
Ld1S_310523700	hypothetical protein	31	1044.33	997.95	0.955593	-0.019727	EP_Exclusive		#VALUE!	#VALUE!
Ld1S_310530100	hypothetical protein	31	8924.9	8768.87	0.982518	-0.00765965	FC<2	0.80666743301	1.74917	0.571701	-0.242831	0.00226277
Ld1S_320532200	nuclear segregation protein, putative	32	1549.53	1849.75	1.19375	0.0769148	FC<2	-0.60652614083	0.656776	1.52259	0.182583	0.00322277
Ld1S_320532700	Qa-SNARE protein	32	650.984	727.468	1.11749	0.0482431	FC<2	-0.74836629826	0.595277	1.67989	0.225281	0.000683088
Ld1S_320532800	N-myristoyltransferase	32	1153.43	1422.22	1.23303	0.0909726	FC<2	-0.469923354	0.722003	1.38504	0.141461	0.0079275
Ld1S_320534000	hypothetical protein	32	2054.73	2140.96	1.04197	0.0178541	FC<2	-0.98901027736	0.503823	1.98482	0.297722	0.00164404
Ld1S_320535600	hypothetical protein	32	1499.1	1454.94	0.970541	-0.0129863	FC<2	0.84564649786	1.79707	0.556461	-0.254565	0.00449596
Ld1S_320535700	hypothetical protein	32	1161.69	1107.02	0.952939	-0.0209349	EP>LP	1.2283559484	2.343	0.426804	-0.369772	0.000122612
Ld1S_320536600	40S ribosomal protein S2	32	765.594	824.536	1.07699	0.032211	LP_Exclusive		#VALUE!	#VALUE!
Ld1S_320536800	Leucine Rich repeat, putative	32	2857.91	2753.91	0.963608	-0.0160998	FC<2	0.77118782911	1.70667	0.585935	-0.232151	0.000917059
Ld1S_320538000	ATP- dependent RNA helicase, putative	32	1507.35	1566.18	1.03903	0.0166283	FC<2	-0.77946332581	0.582583	1.71649	0.234642	0.00185006
Ld1S_320540700	CYC2-like cyclin, putative	32	536.374	450.441	0.839788	-0.0758302	EP>LP	1.0401509253	2.05644	0.486277	-0.313117	0.000136501
Ld1S_320542300	ubiquitin-conjugating enzyme protein, putative	32	804.103	814.72	1.0132	0.00569666	FC<2	-0.63450737035	0.644161	1.55241	0.191006	0.00387871
Ld1S_320542400	calpain-like cysteine peptidase, putative	32	4991.49	4937.4	0.989163	-0.00473197	FC<2	0.62442111499	1.54159	0.64868	-0.187969	0.00361873
Ld1S_320543600	hypothetical protein	32	619.81	593.317	0.957255	-0.0189721	EP_Exclusive		#VALUE!	#VALUE!
Ld1S_320546900	Putative cyclase, putative	32	1152.52	1210.63	1.05042	0.0213633	LP_Exclusive		#VALUE!	#VALUE!
Ld1S_320547600	hypothetical protein	32	1246.96	1333.87	1.0697	0.0292632	LP>EP	-1.0259266406	0.491095	2.03627	0.308835	0.0432676
Ld1S_320550300	pumilio/PUF RNA binding protein 7, putative	32	2090.48	2118.05	1.01319	0.00569003	FC<2	-0.47560167254	0.719167	1.3905	0.14317	0.00720764
Ld1S_320550400	hypothetical protein	32	1353.31	1337.14	0.988052	-0.00522024	EP>LP	1.0734075596	2.1044	0.475195	-0.323128	0.00115857
Ld1S_320552100_pseudogene	tape measure protein. Function unknown	32	1398.24	1318.6	0.943044	-0.0254679	EP>LP	1.2374411484	2.3578	0.424124	-0.372507	0.00109612
Ld1S_320552300	hypothetical protein	32	2322.46	2267.47	0.976326	-0.0104051	FC<2	0.60057270987	1.51632	0.659492	-0.18079	0.00529653
Ld1S_320552400	DnaJ homolog, putative	32	968.225	925.967	0.956356	-0.0193806	FC<2	0.66119198386	1.58139	0.632356	-0.199039	0.00859148
Ld1S_320558600	hypothetical protein	32	437.351	438.444	1.0025	0.00108332	LP_Exclusive		#VALUE!	#VALUE!
Ld1S_320559800	hypothetical protein	32	512.536	486.433	0.949071	-0.0227013	EP>LP	1.3620400756	2.57048	0.389032	-0.410015	1.32167e-06
Ld1S_320560100	Complex1_LYR-like, putative	32	973.726	900.882	0.925191	-0.0337688	EP_Exclusive		#VALUE!	#VALUE!
Ld1S_320561600	hypothetical protein	32	2481.99	2585.95	1.04188	0.0178189	LP_Exclusive		#VALUE!	#VALUE!
Ld1S_320563200	outer dynein arm docking complex, putative	32	1877.77	1738.51	0.925836	-0.033466	EP>LP	1.2671999166	2.40694	0.415465	-0.381465	0.00082056
Ld1S_320563500	tubulin-tyrosine ligase-like protein	32	1796.17	1830.12	1.0189	0.00813317	LP>EP	-1.4027366186	0.378211	2.64403	0.422266	5.03707e-05
Ld1S_320566400	NADH dehydrogenase subunit NI8M, putative	32	671.156	606.405	0.903523	-0.0440606	FC<2	0.83697720812	1.7863	0.559815	-0.251955	0.00766076
Ld1S_320567200	mitogen-activated protein kinase, putative	32	2843.24	2841.16	0.999267	-0.000318391	EP_Exclusive		#VALUE!	#VALUE!
Ld1S_320568700	Alpha/beta hydrolase family, putative	32	1614.62	1599.99	0.990938	-0.00395359	EP>LP	1.0252071997	2.03525	0.49134	-0.308618	0.00017582
Ld1S_320568800	Dopey, N-terminal, putative	32	7809.98	7435	0.951988	-0.0213687	EP>LP	1.0619548514	2.08776	0.478983	-0.31968	0.000304293
Ld1S_320569800	protein, conserved. Source GeneDB. Function unknown	32	870.118	904.154	1.03912	0.016664	FC<2	-0.65816410104	0.633684	1.57807	0.198127	0.00590463
Ld1S_320573300	hypothetical protein	32	977.393	1027.4	1.05116	0.0216693	LP_Exclusive		#VALUE!	#VALUE!
Ld1S_320574600	hypothetical protein	32	2697.46	2783.35	1.03184	0.0136136	FC<2	-0.7130078234	0.610047	1.63922	0.214637	0.00143071
Ld1S_330575200	hypothetical protein	33	355.749	531.15	1.49304	0.174073	FC<2	-0.55598838284	0.680191	1.47018	0.167369	0.00770498
Ld1S_330575600	WD domain, G-beta repeat, putative	33	1022.32	1645.8	1.60987	0.20679	FC<2	-0.68893514668	0.620312	1.61209	0.20739	0.00263155
Ld1S_330577200	hypothetical protein	33	2331.62	3328.68	1.42762	0.154614	LP>EP	-1.1271494962	0.457819	2.18427	0.339306	6.90599e-05
Ld1S_330577600	thiol-dependent reductase 1	33	1174.52	1691.61	1.44025	0.158438	FC<2	-0.55032041474	0.682868	1.46441	0.165663	0.00310297
Ld1S_330577800	RGG-containing protein 2, putative	33	1146.1	1579.27	1.37795	0.139234	FC<2	-0.7519256752	0.59381	1.68404	0.226352	0.00970424
Ld1S_330577900	Mpv17 / PMP22 family, putative	33	946.219	1436.39	1.51803	0.181282	LP>EP	-1.0925162987	0.468943	2.13246	0.32888	0.000889131
Ld1S_330578000	WD domain, G-beta repeat, putative	33	1308.39	1952.27	1.49212	0.173805	FC<2	-0.88765020904	0.540494	1.85016	0.267209	0.00196655
Ld1S_330578700	ATP-binding cassette sub-family F member 1, putative	33	1845.68	2756.09	1.49327	0.174137	FC<2	-0.66979551891	0.628596	1.59085	0.201629	0.00357316
Ld1S_330579700	heat shock protein 83-1	33	6.41816	11.9972	1.86926	0.27167	FC<2	-0.51940471674	0.69766	1.43336	0.156356	0.00750419
Ld1S_330580900	hypothetical protein	33	762.844	1000.13	1.31106	0.117622	LP_Exclusive		#VALUE!	#VALUE!
Ld1S_330582400	hypothetical protein	33	5693.82	8034.86	1.41115	0.149575	FC<2	-0.64661814721	0.638776	1.56549	0.194651	0.00368416
Ld1S_330582700	hypothetical protein	33	1645.8	2169.31	1.31809	0.119946	FC<2	-0.70888022391	0.611795	1.63453	0.213394	0.00554789
Ld1S_330583700	hypothetical protein	33	3964.59	5003.93	1.26216	0.101113	FC<2	-0.52623448568	0.694365	1.44017	0.158412	0.00497403
Ld1S_330584200	tetratricopeptide repeat. Posttranslational modification, protein turnover, chaperones	33	1034.24	1441.85	1.39411	0.144298	LP>EP	-1.2451645892	0.42186	2.37046	0.374832	6.63676e-05
Ld1S_330584400	60S ribosomal protein L6, putative (fragment)	33	628.979	795.088	1.26409	0.101779	FC<2	-0.53852859707	0.688473	1.45249	0.162113	0.00497927
Ld1S_330584500	WD domain, G-beta repeat, putative	33	1414.74	1956.64	1.38303	0.140832	FC<2	-0.69932325305	0.615861	1.62374	0.210517	0.00491431
Ld1S_330587000	hypothetical protein	33	1245.12	1669.79	1.34107	0.127451	LP_Exclusive		#VALUE!	#VALUE!
Ld1S_330587400	dnaj chaperone-like protein	33	1672.39	2338.37	1.39822	0.145576	FC<2	-0.90976906257	0.53227	1.87874	0.273868	0.000134945
Ld1S_330587800	hypothetical protein	33	1538.52	2079.88	1.35187	0.130934	FC<2	-0.83426386101	0.560869	1.78295	0.251138	0.00120804
Ld1S_330588200	hypothetical protein	33	1732.9	2343.82	1.35254	0.13115	FC<2	-0.59531703824	0.661899	1.5108	0.179208	0.00753852
Ld1S_330589100	hypothetical protein	33	1333.14	1635.98	1.22716	0.0889025	FC<2	-0.70964412055	0.611471	1.6354	0.213624	0.000833524
Ld1S_330589300	P27 protein. Function unknown	33	660.153	840.896	1.27379	0.105098	LP>EP	-1.0119953199	0.49586	2.0167	0.304641	8.28633e-05
Ld1S_330590100	hypothetical protein	33	1434	1748.32	1.21919	0.0860724	LP>EP	-1.5094822639	0.351237	2.84708	0.454399	0.000675946
Ld1S_330590200	pumilio protein, putative	33	2280.28	3112.73	1.36507	0.135154	FC<2	-0.74149516263	0.598119	1.67191	0.223212	0.00027415
Ld1S_330591000	WD domain, G-beta repeat, putative	33	1944.7	2456.16	1.263	0.101403	LP_Exclusive		#VALUE!	#VALUE!
Ld1S_330591300	mitochondrial RNA binding protein, putative	33	1004.9	1471.3	1.46412	0.165577	FC<2	-0.84222820765	0.557781	1.79282	0.253536	0.00675705
Ld1S_330593200	mitogen activated protein kinase, putative	33	1070	1459.3	1.36383	0.134761	FC<2	-0.60945065325	0.655446	1.52568	0.183463	0.00595051
Ld1S_330593900	RNA recognition motif. (a.k.a. RRM, RBD, or RNP domain), putative	33	701.413	889.975	1.26883	0.103404	LP>EP	-1.0142364982	0.49509	2.01983	0.305316	0.000194978
Ld1S_330595600_pseudogene	succinyl-diaminopimelate desuccinylase-like protein;cytosolic nonspecific dipeptidase, putative	33	1376.24	1843.21	1.33931	0.126882	FC<2	-0.52413393589	0.695376	1.43807	0.15778	0.00558151
Ld1S_330595900	cyclophilin, putative	33	871.952	1283.7	1.47222	0.167972	FC<2	-0.98611675988	0.504835	1.98085	0.296851	0.000297855
Ld1S_330596400	thiamine biosynthesis-like protein	33	2358.21	3099.64	1.3144	0.118729	LP>EP	-1.1923469831	0.43759	2.28524	0.358932	0.000123937
Ld1S_330598200	hypothetical protein	33	907.711	1295.7	1.42744	0.154557	LP_Exclusive		#VALUE!	#VALUE!
Ld1S_330598400	nucleolar GTP-binding protein, putative	33	2051.06	2762.63	1.34693	0.129345	FC<2	-0.80747642155	0.57138	1.75015	0.243075	0.00023525
Ld1S_330598600	PRP38 pre-mRNA processing factor 38 (Yeast) domain containing A. RNA processing and modification	33	1660.47	2176.95	1.31105	0.117618	FC<2	-0.57471634723	0.671418	1.48938	0.173007	0.0086624
Ld1S_330598900	ribosome assembly protein RRB1, putative	33	1665.97	2320.92	1.39313	0.143992	FC<2	-0.86383175663	0.549491	1.81987	0.260039	0.000525548
Ld1S_330599200	phosphoribosylpyrophosphate synthetase, putative	33	1076.42	1592.36	1.47931	0.17006	FC<2	-0.54074176788	0.687417	1.45472	0.162779	0.00440563
Ld1S_330600100	calpain protease-like protein	33	4081.95	5371.48	1.31591	0.119227	FC<2	-0.61723316523	0.65192	1.53393	0.185806	0.00215341
Ld1S_330600600	hypothetical protein	33	1417.5	1963.18	1.38496	0.141439	LP>EP	-1.0056501752	0.498046	2.00785	0.302731	0.00179015
Ld1S_330601100	glycerolphosphate mutase, putative	33	1629.29	2241.3	1.37562	0.1385	LP_Exclusive		#VALUE!	#VALUE!
Ld1S_330601200	phosphoglycerate mutase, putative	33	1586.2	2044.98	1.28923	0.110331	FC<2	-0.51397010183	0.700293	1.42797	0.15472	0.00920798
Ld1S_330601300	HIT zinc finger, putative	33	878.37	1115.74	1.27024	0.103886	FC<2	-0.53191019378	0.691638	1.44584	0.160121	0.00293672
Ld1S_330601400	hypothetical protein	33	2866.16	3641.7	1.27058	0.104003	FC<2	-0.64442149252	0.639749	1.56311	0.19399	0.00240771
Ld1S_330601600	WD domain, G-beta repeat, putative	33	2493.91	3279.6	1.31504	0.11894	FC<2	-0.4644363958	0.724754	1.37978	0.139809	0.00430808
Ld1S_330603600	succinyl-coA:3-ketoacid-coenzyme A transferase, mitochondrial precursor, putative	33	1494.51	1988.27	1.33038	0.123975	FC<2	-0.41598476553	0.749508	1.33421	0.125224	0.00718989
Ld1S_330603900	Nucleoporin NUP59	33	1643.96	2075.52	1.26251	0.101234	FC<2	-0.75126746463	0.594081	1.68327	0.226154	0.000819836
Ld1S_330604200	heat shock protein, putative	33	1699.89	2389.63	1.40575	0.147908	FC<2	-0.78054454167	0.582147	1.71778	0.234967	0.000163066
Ld1S_330604300	ras-like small GTPases, putative	33	1694.39	2279.47	1.3453	0.12882	LP>EP	-1.1775587479	0.442099	2.26194	0.354481	0.00161237
Ld1S_330604400	diphthamide biosynthesis enzyme Dph1/Dph2 domain containing protein, putative	33	1964.87	2485.61	1.26502	0.102098	FC<2	-0.96130934878	0.513591	1.94708	0.289383	0.00119208
Ld1S_330605600	NUC173 domain containing protein, putative	33	3437.38	4727.99	1.37546	0.138449	LP>EP	-1.7308552921	0.301273	3.31925	0.521039	2.06581e-05
Ld1S_330605700	carboxypeptidase, putative;metallo-peptidase, Clan MA(E) Family M32	33	1445	1884.65	1.30426	0.115363	FC<2	-0.66520522024	0.630599	1.58579	0.200247	0.000768883
Ld1S_330605800	isocitrate dehydrogenase, putative	33	1257.04	1699.24	1.35178	0.130906	FC<2	-0.90117932378	0.535449	1.86759	0.271282	0.000197702
Ld1S_330606400	enoyl-CoA hydratase/Enoyl-CoA isomerase/3- hydroxyacyl-CoA dehydrogenase, putative	33	2670.87	3434.48	1.2859	0.109208	FC<2	-0.76776491262	0.587327	1.70263	0.23112	0.000775181
Ld1S_330606500	Mitochondrial-processing peptidase subunit alpha	33	1344.15	1862.84	1.38589	0.14173	FC<2	-0.70911355135	0.611696	1.6348	0.213464	0.000814835
Ld1S_330607800	translation initiation factor IF-2, putative	33	2419.64	3099.64	1.28103	0.10756	FC<2	-0.63830536019	0.642467	1.5565	0.192149	0.000892529
Ld1S_330608600	PWWP domain/TFIIS helical bundle-like domain containing protein, putative	33	1661.39	2401.62	1.44556	0.160035	FC<2	-0.51827593522	0.698206	1.43224	0.156017	0.00702885
Ld1S_330609000_pseudogene	cysteine peptidase, Clan CA, family C51, putative	33	1296.47	1655.62	1.27702	0.106198	FC<2	-0.61111691023	0.65469	1.52744	0.183965	0.00122874
Ld1S_330609100	hypothetical protein	33	1401.91	1901.01	1.35602	0.132266	FC<2	-0.61144912189	0.654539	1.52779	0.184065	0.00439524
Ld1S_330611800	mitotubule-associated protein Gb4. Cytoskeleton	33	5612.22	7475.36	1.33198	0.124497	LP_Exclusive		#VALUE!	#VALUE!
Ld1S_330611900	Holliday-junction resolvase-like of SPT6/SH2 domain containing protein, putative	33	3860.06	5524.17	1.43111	0.155673	FC<2	-0.51483216112	0.699874	1.42883	0.15498	0.0030691
Ld1S_340614200	Cleft lip and palate transmembrane protein 1 (CLPTM1), putative	34	1452.34	1510.56	1.04009	0.0170702	FC<2	-0.57326548511	0.672094	1.48789	0.17257	0.0019979
Ld1S_340615900	Antimony resistance marker of 58 kDa	34	1372.57	1193.18	0.869303	-0.0608288	FC<2	0.73723953334	1.66698	0.599886	-0.221931	0.00313393
Ld1S_340616300	hypothetical protein	34	3794.96	3607.89	0.950705	-0.0219543	EP>LP	1.0364879135	2.05123	0.487513	-0.312014	0.0114145
Ld1S_340617700	hypothetical protein	34	1591.7	1628.35	1.02302	0.00988573	FC<2	-0.90241111144	0.534992	1.86919	0.271653	0.000902989
Ld1S_340617800	hypothetical protein	34	1529.35	1564	1.02265	0.00972875	FC<2	-0.80155500462	0.57373	1.74298	0.241292	0.00629978
Ld1S_340618800	calcium channel protein, putative	34	6563.94	6289.81	0.958238	-0.0185268	FC<2	0.96872155414	1.95711	0.510959	-0.291614	0.00327597
Ld1S_340624800	hypothetical protein	34	2631.44	2440.89	0.927585	-0.0326462	EP_Exclusive		#VALUE!	#VALUE!
Ld1S_340626400	p-glycoprotein;ATP-binding cassette protein subfamily B, member 2, putative	34	3388.79	3372.31	0.995138	-0.00211683	EP>LP	1.9230786402	3.79231	0.263691	-0.578904	7.28867e-06
Ld1S_340626500	myosin IB heavy chain, putative	34	3832.56	3828.2	0.998864	-0.000493518	FC<2	0.82604161658	1.77281	0.564075	-0.248663	0.00155674
Ld1S_340626800	EF-hand domain pair, putative	34	777.514	647.85	0.833233	-0.0792338	FC<2	0.45137604665	1.36734	0.731345	-0.135878	0.0070357
Ld1S_340632200	d-isomer specific 2-hydroxyacid dehydrogenase- protein	34	575.8	606.405	1.05315	0.0224908	LP>EP	-1.0970072543	0.467485	2.1391	0.330232	0.0514051
Ld1S_340632700	hypothetical protein	34	1796.17	1812.67	1.00919	0.00397223	LP_Exclusive		#VALUE!	#VALUE!
Ld1S_340637900	hypothetical protein	34	4432.19	4361.53	0.984057	-0.00697959	FC<2	0.74711373351	1.67843	0.595794	-0.224904	0.00370718
Ld1S_340652400	cytochrome p450-like protein	34	1470.67	1524.74	1.03676	0.0156785	FC<2	-0.60444335792	0.657725	1.52039	0.181956	0.00246011
Ld1S_340653000	hypothetical protein	34	1820.92	1800.67	0.98888	-0.00485652	FC<2	0.84097974334	1.79127	0.558264	-0.25316	0.00362071
Ld1S_340658700	dynein heavy chain (pseudogene), putative;Inner arm dynein 5-1;dynein heavy chain, putative;dynein heavy chain, cytosolic, putative	34	11348.2	10808.4	0.952432	-0.0211661	EP>LP	1.5642515303	2.95724	0.338153	-0.470887	0.000465418
Ld1S_340660700	Cancer susceptibility candidate 1. Function unknown	34	1836.51	1701.42	0.926444	-0.0331807	EP>LP	1.0748747482	2.10654	0.474712	-0.32357	0.0050738
Ld1S_350665300	hypothetical protein	35	2011.63	2006.81	0.997601	-0.00104315	EP_Exclusive		#VALUE!	#VALUE!
Ld1S_350666700	hypothetical protein	35	5324.32	5253.69	0.986735	-0.00579953	EP>LP	1.1483580282	2.21661	0.451138	-0.34569	0.000534909
Ld1S_350669000	Sperm-tail PG-rich repeat, putative	35	1333.14	1331.69	0.998911	-0.000473095	FC<2	0.9575874112	1.94206	0.514917	-0.288263	9.00322e-05
Ld1S_350671700	Endonuclease/Exonuclease/phosphatase family, putative	35	1513.77	1500.74	0.991396	-0.00375299	EP_Exclusive		#VALUE!	#VALUE!
Ld1S_350673000	NADH-dependent fumarate reductase-like protein;NADH-dependent fumarate reductase, putative	35	3186.16	3181.44	0.998521	-0.000642732	FC<2	0.98675106308	1.98172	0.504613	-0.297042	0.00837951
Ld1S_350680200	hypothetical protein	35	1972.21	1882.47	0.9545	-0.020224	FC<2	0.65853385575	1.57848	0.633522	-0.198238	0.00299376
Ld1S_350682700	nexin-dynein regulatory complex 4	35	1159.85	1099.38	0.947863	-0.0232543	FC<2	0.62603747778	1.54332	0.647954	-0.188456	0.000665773
Ld1S_350685000	NADH dehydrogenase (Ubiquinone) 1 alpha subcomplex. Energy production and conversion	35	1070.92	1009.95	0.94307	-0.0254562	EP>LP	1.9505429094	3.8652	0.258719	-0.587172	0.00181763
Ld1S_350689100	Flagellar Member 5	35	5048.34	4814.16	0.953612	-0.0206282	EP>LP	1.1838099821	2.27176	0.440187	-0.356362	0.000332963
Ld1S_350689600	ubiquitin-protein ligase, putative	35	6142.17	5884.09	0.957981	-0.0186429	EP_Exclusive		#VALUE!	#VALUE!
Ld1S_350695500	NADH ubiquinone oxidoreductase subunit NDUFA12, putative	35	774.763	682.751	0.881238	-0.0549067	EP_Exclusive		#VALUE!	#VALUE!
Ld1S_350700700	hypothetical protein	35	1866.77	1832.3	0.981538	-0.00809284	EP_Exclusive		#VALUE!	#VALUE!
Ld1S_350700900	Fusaric acid resistance protein-like, putative	35	2987.19	2853.16	0.95513	-0.0199377	EP_Exclusive		#VALUE!	#VALUE!
Ld1S_350701900	NADH-ubiquinone oxidoreductase B18 subunit (NDUFB7), putative	35	695.911	676.207	0.971685	-0.0124744	EP_Exclusive		#VALUE!	#VALUE!
Ld1S_350702700	Cullin family, putative	35	2161.08	1978.45	0.915489	-0.0383467	EP_Exclusive		#VALUE!	#VALUE!
Ld1S_350705000	predicted zinc finger protein	35	1851.18	1834.48	0.990981	-0.00393468	EP_Exclusive		#VALUE!	#VALUE!
Ld1S_350705400	protein kinase A catalytic subunit isoform 1 (fragment);protein kinase A catalytic subunit isoform 2 (fragment)	35	928.799	895.429	0.964072	-0.0158906	EP>LP	1.7869621736	3.45087	0.289782	-0.537929	0.000386305
Ld1S_350709400	TAX-1	35	1136.93	1067.75	0.939154	-0.0272633	FC<2	0.51406024978	1.42806	0.700249	-0.154748	0.00874852
Ld1S_350711500	hypothetical protein	35	1353.31	1385.13	1.02351	0.010093	FC<2	-0.64351116137	0.640153	1.56213	0.193716	0.00482365
Ld1S_350712400	PACRGB	35	964.557	958.687	0.993914	-0.00265122	FC<2	0.63784015897	1.556	0.642674	-0.192009	0.00710833
Ld1S_350713300	AMP deaminase, putative;adenosine monophosphate deaminase, putative	35	3653.76	3348.31	0.916401	-0.0379143	EP_Exclusive		#VALUE!	#VALUE!
Ld1S_360722500	Mutt-Nudix-related hydrolase 5, putative	36	819.69	754.734	0.920755	-0.0358558	FC<2	0.68131853663	1.6036	0.623595	-0.205097	0.00340616
Ld1S_360726900	MP18 RNA editing complex protein, putative	36	666.571	659.847	0.989912	-0.00440339	EP_Exclusive		#VALUE!	#VALUE!
Ld1S_360727200	zinc finger protein family member, putative	36	1244.21	1146.28	0.921295	-0.0356015	EP_Exclusive		#VALUE!	#VALUE!
Ld1S_360728000	TFIIH basal transcription factor subunit, putative	36	1379.9	1406.95	1.0196	0.00842886	LP_Exclusive		#VALUE!	#VALUE!
Ld1S_360728700	pre-mRNA splicing factor ATP-dependent RNA helicase, putative	36	2285.78	2360.18	1.03255	0.0139106	FC<2	-0.73796632014	0.599584	1.66782	0.22215	0.00548084
Ld1S_360729600	dynein heavy chain (pseudogene), putative;Inner arm dynein 5-1;dynein heavy chain, putative;dynein heavy chain, cytosolic, putative	36	10238.8	10072.2	0.98373	-0.00712397	FC<2	0.73536470006	1.66482	0.600666	-0.221367	0.00449755
Ld1S_360731300	hypothetical protein	36	893.04	887.794	0.994125	-0.0025589	EP>LP	1.1606459332	2.23557	0.447312	-0.349389	0.000147818
Ld1S_360732900_pseudogene	hypothetical protein	36	884.789	790.726	0.893689	-0.0488137	FC<2	0.51040901715	1.42445	0.702023	-0.153648	0.00313918
Ld1S_360733300	heat shock protein, putative	36	1199.28	1202.99	1.0031	0.00134342	FC<2	-0.62725471174	0.647407	1.54462	0.188822	0.00651656
Ld1S_360734200	hypothetical protein	36	1565.11	1470.2	0.93936	-0.027168	FC<2	0.50949587761	1.42355	0.702468	-0.153374	0.00710826
Ld1S_360734900	N-terminal region of Chorein, a TM vesicle-mediated sorter, putative	36	13965.9	13754.3	0.984846	-0.00663176	EP_Exclusive		#VALUE!	#VALUE!
Ld1S_360735700	serine/threonine protein kinase, putative	36	1348.73	782	0.579805	-0.236718	FC<2	0.63506534048	1.55301	0.643912	-0.191174	0.00352102
Ld1S_360737500	hypothetical protein	36	2264.69	2002.44	0.884202	-0.0534486	EP_Exclusive		#VALUE!	#VALUE!
Ld1S_360738800	MORN repeat, putative	36	2400.39	2334	0.972344	-0.0121802	EP>LP	1.028603972	2.04005	0.490184	-0.309641	5.80501e-05
Ld1S_360741300	hypothetical protein	36	1030.57	1006.68	0.976812	-0.010189	EP_Exclusive		#VALUE!	#VALUE!
Ld1S_360744900	glyceraldehyde 3-phosphate dehydrogenase, cytosolic	36	1039.74	860.528	0.827636	-0.0821604	FC<2	0.73007026292	1.65872	0.602875	-0.219773	0.00109245
Ld1S_360745000	tyrosine aminotransferase	36	1158.02	1078.66	0.931469	-0.0308314	FC<2	0.7259245464	1.65396	0.604609	-0.218525	0.00203931
Ld1S_360745700	hypothetical protein	36	996.648	911.788	0.914855	-0.0386476	FC<2	0.9726875821	1.96249	0.509556	-0.292808	0.00162828
Ld1S_360747200	hypothetical protein	36	1045.24	1028.49	0.983971	-0.00701751	FC<2	0.90820346744	1.87671	0.532848	-0.273396	0.000290444
Ld1S_360750100	Flagellar Member 1	36	7203	7028.19	0.97573	-0.0106703	EP>LP	1.1655971596	2.24326	0.44578	-0.35088	2.90785e-05
Ld1S_360750400	hypothetical protein	36	1630.21	1630.53	1.0002	8.50833e-05	LP_Exclusive		#VALUE!	#VALUE!
Ld1S_360752200	bromodomain factor 2 protein, putative	36	644.566	627.127	0.972945	-0.0119118	FC<2	0.77250334353	1.70823	0.585401	-0.232547	0.00346748
Ld1S_360753400	hypothetical protein	36	2259.19	2088.61	0.924493	-0.0340963	EP>LP	1.0415332536	2.05841	0.485811	-0.313533	0.000223109
Ld1S_360755900_pseudogene	hypothetical protein	36	2361.88	2195.49	0.929552	-0.0317264	EP_Exclusive		#VALUE!	#VALUE!
Ld1S_360756000	actin-like protein, putative	36	1220.37	1079.75	0.884775	-0.0531672	FC<2	0.80179496131	1.74327	0.573635	-0.241364	0.000448658
Ld1S_360757200	vacuolar protein sorting-associated protein-like protein	36	1147.02	961.959	0.838662	-0.0764131	EP>LP	1.0345375257	2.04846	0.488172	-0.311427	1.88273e-05
Ld1S_360760500	Protein of unknown function (DUF498/DUF598), putative	36	1575.2	1552	0.985275	-0.00644261	EP_Exclusive		#VALUE!	#VALUE!
Ld1S_360765000	transcription factor S-II-like protein	36	593.221	691.476	1.16563	0.0665606	LP_Exclusive		#VALUE!	#VALUE!
Ld1S_360765100	hypothetical protein	36	1779.66	1713.42	0.962778	-0.0164737	FC<2	0.78607443293	1.72438	0.57992	-0.236632	0.00124237
Ld1S_360766800	SET domain containing protein, putative	36	1373.49	1400.4	1.0196	0.00842886	FC<2	-0.71787939488	0.60799	1.64476	0.216103	0.00754496
Ld1S_360768100	hypothetical protein	36	794.017	783.091	0.986239	-0.0060178	EP_Exclusive		#VALUE!	#VALUE!
Ld1S_360768500	amino acid transporter, putative	36	1897.94	1881.38	0.991276	-0.0038056	FC<2	0.47837625335	1.39317	0.717785	-0.144006	0.00458135
Ld1S_360774100	Coiled-coil domain containing 147. Function unknown	36	2163.84	2095.15	0.968258	-0.014009	FC<2	0.60502375123	1.521	0.657461	-0.18213	0.00910383
Ld1S_360775000	Domain of unknown function (DUF4496), putative	36	678.491	619.493	0.913045	-0.0395077	EP>LP	1.043894664	2.06179	0.485016	-0.314244	0.00310109
Ld1S_360776400	hypothetical protein	36	11385.8	11062.5	0.971607	-0.0125096	EP>LP	1.1204616602	2.17417	0.459947	-0.337293	0.000112654
Ld1S_360777900	NADH dehydrogenase, putative	36	1322.14	1447.3	1.09467	0.0392813	LP>EP	-1.5226802515	0.348039	2.87324	0.458372	0.000937779
Ld1S_360783000	paraflagellar rod component, putative	36	2029.97	1927.19	0.949368	-0.0225654	FC<2	0.95893668506	1.94388	0.514436	-0.288669	0.000263478
Ld1S_360785400	centrin-3	36	529.956	475.526	0.897293	-0.0470657	FC<2	0.82637099696	1.77322	0.563946	-0.248762	0.00785478
Ld1S_360789100	rib72 protein-like protein	36	1936.45	1803.95	0.931574	-0.0307828	EP>LP	1.179607739	2.26515	0.441472	-0.355097	0.000229052
Ld1S_360789300	40S ribosomal protein S8, putative	36	717.917	753.643	1.04976	0.0210919	FC<2	-0.65498699479	0.635081	1.5746	0.197171	0.00692982
Ld1S_360792100	hypothetical protein	36	562.047	521.334	0.927562	-0.0326569	EP_Exclusive		#VALUE!	#VALUE!

## Sheet: c-GO_DNAxProtein_cluster1.2
GO term enrichment_Biological Process for Proteins from cluster 1 (Figure 4D right)
GO-ID	Description	p-value	corr p-value	cluster efficiency	total frequency	enrichment score (%)	Genes	in	test	set
6928	cellular component movement	5.8316e-18	3.2832e-15	25/201 12.4%	73/5166 1.4%	34.2466	LD1S_220241800	LD1S_360789100	LD1S_210218500	LD1S_130063300	LD1S_360785400	LD1S_140088200	LD1S_240273900	LD1S_360774100	LD1S_350682700	LD1S_250306600	LD1S_290432600	LD1S_280411200	LD1S_270379000	LD1S_290419900	LD1S_130074700	LD1S_280385600	LD1S_310498000	LD1S_340658700	LD1S_160127400	LD1S_360729600	LD1S_340626500	LD1S_270374300	LD1S_270370400	LD1S_270378700	LD1S_350712400
40011	locomotion	1.7885e-15	3.4487e-13	22/201 10.9%	67/5166 1.2%	32.8358	LD1S_220241800	LD1S_290419900	LD1S_360789100	LD1S_130074700	LD1S_280385600	LD1S_130063300	LD1S_360785400	LD1S_340658700	LD1S_160127400	LD1S_140088200	LD1S_360729600	LD1S_240273900	LD1S_270374300	LD1S_270370400	LD1S_270378700	LD1S_360774100	LD1S_350712400	LD1S_350682700	LD1S_250306600	LD1S_290432600	LD1S_280411200	LD1S_270379000
1539	ciliary or flagellar motility	1.8377e-15	3.4487e-13	21/201 10.4%	60/5166 1.1%	35	LD1S_220241800	LD1S_290419900	LD1S_360789100	LD1S_130074700	LD1S_280385600	LD1S_130063300	LD1S_360785400	LD1S_340658700	LD1S_160127400	LD1S_140088200	LD1S_360729600	LD1S_240273900	LD1S_270374300	LD1S_270370400	LD1S_270378700	LD1S_360774100	LD1S_350712400	LD1S_350682700	LD1S_250306600	LD1S_280411200	LD1S_270379000
51674	localization of cell	5.7383e-15	6.4613e-13	21/201 10.4%	63/5166 1.2%	33.3333	LD1S_220241800	LD1S_290419900	LD1S_360789100	LD1S_130074700	LD1S_280385600	LD1S_130063300	LD1S_360785400	LD1S_340658700	LD1S_160127400	LD1S_140088200	LD1S_360729600	LD1S_240273900	LD1S_270374300	LD1S_270370400	LD1S_270378700	LD1S_360774100	LD1S_350712400	LD1S_350682700	LD1S_250306600	LD1S_280411200	LD1S_270379000
48870	cell motility	5.7383e-15	6.4613e-13	21/201 10.4%	63/5166 1.2%	33.3333	LD1S_220241800	LD1S_290419900	LD1S_360789100	LD1S_130074700	LD1S_280385600	LD1S_130063300	LD1S_360785400	LD1S_340658700	LD1S_160127400	LD1S_140088200	LD1S_360729600	LD1S_240273900	LD1S_270374300	LD1S_270370400	LD1S_270378700	LD1S_360774100	LD1S_350712400	LD1S_350682700	LD1S_250306600	LD1S_280411200	LD1S_270379000
60285	ciliary cell motility	8.4467e-15	7.9258e-13	20/201 9.9%	57/5166 1.1%	35.0877	LD1S_220241800	LD1S_360789100	LD1S_130074700	LD1S_280385600	LD1S_130063300	LD1S_360785400	LD1S_340658700	LD1S_160127400	LD1S_140088200	LD1S_360729600	LD1S_240273900	LD1S_270374300	LD1S_270370400	LD1S_270378700	LD1S_360774100	LD1S_350712400	LD1S_350682700	LD1S_250306600	LD1S_280411200	LD1S_270379000
10608	posttranscriptional regulation of gene expression	3.821e-05	0.0030731	27/201 13.4%	304/5166 5.8%	8.88158	LD1S_290416700	LD1S_140090200	LD1S_180149500_PSEUDOGENE	LD1S_170139000	LD1S_320552400	LD1S_330575600	LD1S_330598600	LD1S_360727200	LD1S_360753400	LD1S_330590200	LD1S_130061600	LD1S_200197200	LD1S_170134600	LD1S_150093600	LD1S_330578700	LD1S_050811500	LD1S_260333600	LD1S_270352400	LD1S_140085300	LD1S_040809100	LD1S_330601300	LD1S_100015700	LD1S_200206300	LD1S_320552100_PSEUDOGENE	LD1S_210227100	LD1S_330588200	LD1S_340626800
50789	regulation of biological process	5.4988e-05	0.0038698	41/201 20.3%	570/5166 11.0%	7.19298	LD1S_290416700	LD1S_140090200	LD1S_330577600	LD1S_180149500_PSEUDOGENE	LD1S_170139000	LD1S_320552400	LD1S_260338400	LD1S_330575600	LD1S_330598600	LD1S_330611900	LD1S_260332900	LD1S_360727200	LD1S_360753400	LD1S_330590200	LD1S_130061600	LD1S_260325100	LD1S_280403600	LD1S_200197200	LD1S_250304200	LD1S_170134600	LD1S_150093600	LD1S_160125200	LD1S_330578700	LD1S_320532200	LD1S_050811500	LD1S_100028400	LD1S_260333600	LD1S_270352400	LD1S_320540700	LD1S_140085300	LD1S_340616300	LD1S_040809100	LD1S_330601300	LD1S_100015700	LD1S_360728000	LD1S_200206300	LD1S_320552100_PSEUDOGENE	LD1S_210227100	LD1S_170131200	LD1S_330588200	LD1S_340626800
65007	biological regulation	7.6915e-05	0.0048115	43/201 21.3%	618/5166 11.9%	6.95793	LD1S_290416700	LD1S_140090200	LD1S_330577600	LD1S_180149500_PSEUDOGENE	LD1S_170139000	LD1S_320552400	LD1S_260338400	LD1S_330575600	LD1S_330598600	LD1S_330611900	LD1S_260332900	LD1S_360727200	LD1S_360753400	LD1S_330590200	LD1S_130061600	LD1S_260325100	LD1S_280403600	LD1S_200197200	LD1S_250304200	LD1S_170134600	LD1S_150093600	LD1S_160125200	LD1S_330578700	LD1S_310509600	LD1S_320532200	LD1S_050811500	LD1S_100028400	LD1S_260333600	LD1S_270352400	LD1S_320540700	LD1S_140085300	LD1S_340616300	LD1S_300462600	LD1S_040809100	LD1S_330601300	LD1S_100015700	LD1S_360728000	LD1S_200206300	LD1S_320552100_PSEUDOGENE	LD1S_210227100	LD1S_170131200	LD1S_330588200	LD1S_340626800
10468	regulation of gene expression	0.00012251	0.0068974	28/201 13.9%	343/5166 6.6%	8.16327	LD1S_290416700	LD1S_140090200	LD1S_180149500_PSEUDOGENE	LD1S_170139000	LD1S_320552400	LD1S_330575600	LD1S_330598600	LD1S_330611900	LD1S_360727200	LD1S_360753400	LD1S_330590200	LD1S_130061600	LD1S_200197200	LD1S_170134600	LD1S_150093600	LD1S_330578700	LD1S_050811500	LD1S_260333600	LD1S_270352400	LD1S_140085300	LD1S_040809100	LD1S_330601300	LD1S_100015700	LD1S_200206300	LD1S_320552100_PSEUDOGENE	LD1S_210227100	LD1S_330588200	LD1S_340626800
60255	regulation of macromolecule metabolic process	0.00016522	0.0078621	28/201 13.9%	349/5166 6.7%	8.02292	LD1S_290416700	LD1S_140090200	LD1S_180149500_PSEUDOGENE	LD1S_170139000	LD1S_320552400	LD1S_330575600	LD1S_330598600	LD1S_330611900	LD1S_360727200	LD1S_360753400	LD1S_330590200	LD1S_130061600	LD1S_200197200	LD1S_170134600	LD1S_150093600	LD1S_330578700	LD1S_050811500	LD1S_260333600	LD1S_270352400	LD1S_140085300	LD1S_040809100	LD1S_330601300	LD1S_100015700	LD1S_200206300	LD1S_320552100_PSEUDOGENE	LD1S_210227100	LD1S_330588200	LD1S_340626800
19222	regulation of metabolic process	0.00016758	0.0078621	30/201 14.9%	386/5166 7.4%	7.77202	LD1S_290416700	LD1S_140090200	LD1S_180149500_PSEUDOGENE	LD1S_170139000	LD1S_320552400	LD1S_330575600	LD1S_330598600	LD1S_330611900	LD1S_360727200	LD1S_360753400	LD1S_330590200	LD1S_130061600	LD1S_200197200	LD1S_170134600	LD1S_150093600	LD1S_330578700	LD1S_050811500	LD1S_260333600	LD1S_270352400	LD1S_320540700	LD1S_140085300	LD1S_040809100	LD1S_330601300	LD1S_100015700	LD1S_360728000	LD1S_200206300	LD1S_320552100_PSEUDOGENE	LD1S_210227100	LD1S_330588200	LD1S_340626800
GO:60285 = ciliary cell motility			GO: 10608 = post-transcriptional regulation of gene expression
gene id	gene product		gene id	gene product
Ld1S_130074700	ATPase family associated with various cellular activities (AAA), putative		Ld1S_330578700	ATP-binding cassette sub-family F member 1, putative
Ld1S_360785400	centrin-3		Ld1S_270352400	C3H1-type domain-containing protein
Ld1S_270379000	Coiled-coil domain containing 147. Function unknown		Ld1S_200197200	conserved protein, unknown function
Ld1S_360774100	Coiled-coil domain containing 147. Function unknown		Ld1S_050811500	dihydrolipoamide branched chain transacylase, putative
Ld1S_140088200	dynein heavy chain (pseudogene), putative;Inner arm dynein 5-1;dynein heavy chain, putative;dynein heavy chain, cytosolic, putative		Ld1S_320552400	DnaJ homolog, putative
Ld1S_250306600	dynein heavy chain (pseudogene), putative;Inner arm dynein 5-1;dynein heavy chain, putative;dynein heavy chain, cytosolic, putative		Ld1S_130061600	Domain of unknown function (DUF4200), putative
Ld1S_270378700	dynein heavy chain (pseudogene), putative;Inner arm dynein 5-1;dynein heavy chain, putative;dynein heavy chain, cytosolic, putative		Ld1S_040809100	Double RNA binding domain protein 3
Ld1S_280411200	dynein heavy chain (pseudogene), putative;Inner arm dynein 5-1;dynein heavy chain, putative;dynein heavy chain, cytosolic, putative		Ld1S_340626800	EF-hand domain pair, putative
Ld1S_280385600	dynein heavy chain (pseudogene), putative;Inner arm dynein 5-1;dynein heavy chain, putative;dynein heavy chain, cytosolic, putative		Ld1S_150093600	Eukaryotic translation initiation factor 4 gamma 1
Ld1S_340658700	dynein heavy chain (pseudogene), putative;Inner arm dynein 5-1;dynein heavy chain, putative;dynein heavy chain, cytosolic, putative		Ld1S_330601300	HIT zinc finger, putative
Ld1S_360729600	dynein heavy chain (pseudogene), putative;Inner arm dynein 5-1;dynein heavy chain, putative;dynein heavy chain, cytosolic, putative		Ld1S_140085300	hypothetical protein
Ld1S_240273900	Dynein intermediate chain 1, axonemal		Ld1S_140090200	hypothetical protein
Ld1S_130063300	Flagellar radial spoke protein 4/6		Ld1S_170134600	hypothetical protein
Ld1S_220241800	IQ motif and ubiquitin domain containing. Function unknown		Ld1S_200206300	hypothetical protein
Ld1S_350682700	nexin-dynein regulatory complex 4		Ld1S_330588200	hypothetical protein
Ld1S_350712400	PACRGB		Ld1S_360753400	hypothetical protein
Ld1S_270370400	paraflagellar rod protein 5, putative		Ld1S_290416700	In the hair cortex, hair keratin intermediate filaments are embedded in an interfilamentous matrix, consisting of hair keratin-associated proteins (KRTAP), which are essential for the formation of a rigid and resistant hair shaft through their extensive d
Ld1S_360789100	rib72 protein-like protein		Ld1S_100015700	MORN repeat, putative
Ld1S_160127400	WD domain, G-beta repeat, putative		Ld1S_180149500_pseudogene	Nuclear transport factor 2 (NTF2) domain containing protein, putative
Ld1S_270374300	WD domain, G-beta repeat, putative		Ld1S_170139000	OSM3-like kinesin, putative
			Ld1S_210227100	Protein of unknown function (DUF667), putative
			Ld1S_330598600	PRP38 pre-mRNA processing factor 38 (Yeast) domain containing A. RNA processing and modification
			Ld1S_330590200	pumilio protein, putative
			Ld1S_260333600	RNA recognition motif. (a.k.a. RRM, RBD, or RNP domain), putative
			Ld1S_320552100_pseudogene	tape measure protein. Function unknown
			Ld1S_330575600	WD domain, G-beta repeat, putative
			Ld1S_360727200	zinc finger protein family member, putative

## Sheet: d-DNAxProt_cluster1.2_LPup
Gene id	gene product	Chr	DNAnorm_EP.1	DNAnorm_LP.1	DNA FC LP.1/EP.1	DNAlog10FCLP.1/EP.1	ProteinTag column	Prot log2(MeanEP/ MeanLP)	Prot FC EP/LP	Prot FC LP/EP	Prot log10FC LP/EP	pvalue
Ld1S_010010600	hypothetical protein	1	1053.49	1553.09	1.47423	0.168566	LP_Exclusive		#VALUE!	#VALUE!
Ld1S_010010700	pre-mRNA processing factor 3 (PRP3)/Protein of unknown function (DUF1115), putative	1	1886.02	2272.93	1.20514	0.0810391	LP_Exclusive		#VALUE!	#VALUE!
Ld1S_040801900	hypothetical protein	4	892.124	939.055	1.05261	0.022266	FC<2	-0.56344485043	0.676684	1.47779	0.169614	0.00883027
Ld1S_050811500	dihydrolipoamide branched chain transacylase, putative	5	1620.13	2114.78	1.30532	0.115717	LP>EP	-1.0648461764	0.478024	2.09195	0.320551	0.00106526
Ld1S_050813700	protein kinase, putative	5	2456.32	3117.1	1.26901	0.103465	FC<2	-0.71509206025	0.609166	1.64159	0.215264	0.00330218
Ld1S_050814400	GTPase, putative	5	1963.96	2552.14	1.29949	0.113772	FC<2	-0.65766082146	0.633905	1.57752	0.197976	0.00410521
Ld1S_050815400	protein kinase, putative	5	1086.5	1333.87	1.22768	0.0890838	LP_Exclusive		#VALUE!	#VALUE!
Ld1S_050816600	hypothetical protein	5	7863.16	10038.4	1.27664	0.106067	LP_Exclusive		#VALUE!	#VALUE!
Ld1S_050817700	hypothetical protein	5	550.128	640.215	1.16376	0.0658625	LP_Exclusive		#VALUE!	#VALUE!
Ld1S_050818800	CPSF A subunit region, putative	5	6545.6	8115.57	1.23985	0.0933696	FC<2	-0.67900358614	0.624597	1.60103	0.2044	0.00151277
Ld1S_050819200	ubiquitin-conjugating enzyme E2, putative	5	1625.63	2019.9	1.24253	0.0943079	LP_Exclusive		#VALUE!	#VALUE!
Ld1S_050822100	prefoldin subunit, putative	5	595.972	744.918	1.24992	0.096883	FC<2	-0.88046688561	0.543192	1.84097	0.265047	0.000173775
Ld1S_060830200	39S mitochondrial ribosomal protein L46, putative	6	800.436	834.352	1.04237	0.0180228	FC<2	-0.59452535386	0.662262	1.50998	0.17897	0.00401751
Ld1S_060840000	Domain of unknown function (DUF3883), putative	6	4416.61	4506.59	1.02037	0.00875931	FC<2	-0.63386394166	0.644448	1.55172	0.190812	0.000511353
Ld1S_070856400	fatty acid desaturase, putative	7	1068.16	1185.54	1.10989	0.0452793	FC<2	-0.61430594697	0.653244	1.53082	0.184925	0.000651749
Ld1S_080869400	hypothetical protein	8	1070.92	1100.47	1.0276	0.011824	FC<2	-0.66127310402	0.63232	1.58148	0.199063	0.0059054
Ld1S_090871500	hypothetical protein	9	419.931	428.628	1.02071	0.00890272	FC<2	-0.75333034781	0.593233	1.68568	0.226775	0.00283622
Ld1S_090872100	RNA helicase, putative	9	3293.43	3394.12	1.03057	0.0130789	FC<2	-0.68270353645	0.622997	1.60514	0.205514	0.00106811
Ld1S_090883700	Present in the outer mitochondrial membrane proteome 10	9	1601.79	1609.81	1.00501	0.0021691	FC<2	-0.65271102474	0.636084	1.57212	0.196486	0.00132818
Ld1S_090886400	AAA family ATPase, putative	9	3607	3688.6	1.02262	0.00971489	LP>EP	-1.0188164014	0.493521	2.02626	0.306694	0.000163805
Ld1S_110030800	ATP-binding cassette protein subfamily H, member 1, putative	11	881.121	952.143	1.0806	0.0336665	LP>EP	-1.010008325	0.496543	2.01392	0.304043	0.0249105
Ld1S_110036800	nucleobase transporter	11	1487.18	1581.45	1.06339	0.0266928	FC<2	-0.48098592039	0.716488	1.3957	0.144791	0.00930823
Ld1S_120047400	hypothetical protein	12	1522.02	1845.39	1.21246	0.0836679	LP_Exclusive		#VALUE!	#VALUE!
Ld1S_120052100	Present in the outer mitochondrial membrane proteome 18	12	657.402	864.89	1.31562	0.11913	LP_Exclusive		#VALUE!	#VALUE!
Ld1S_120057500	hypothetical protein	12	2467.32	3241.43	1.31374	0.118511	FC<2	-0.73563833217	0.600552	1.66513	0.221449	0.0024436
Ld1S_140080200	bromodomain containing. Transcription	14	2592.02	2673.2	1.03132	0.0133932	FC<2	-0.78854585208	0.578927	1.72733	0.237376	0.00244006
Ld1S_140085300	hypothetical protein	14	1174.52	1292.43	1.10039	0.0415449	FC<2	-0.80354313129	0.57294	1.74538	0.241891	0.000490336
Ld1S_140091600	myo-inositol-1-phosphate synthase	14	1321.22	1524.74	1.15403	0.0622188	FC<2	-0.66755351121	0.629573	1.58838	0.200954	0.00632638
Ld1S_150093400	Possible lysine decarboxylase, putative	15	973.726	1093.93	1.12345	0.0505521	FC<2	-0.47531788156	0.719308	1.39022	0.143085	0.00746724
Ld1S_150093600	Eukaryotic translation initiation factor 4 gamma 1	15	2800.15	3194.53	1.14084	0.057226	LP>EP	-1.2615166207	0.417105	2.39748	0.379754	0.000151121
Ld1S_150100000	hypothetical protein	15	3745.45	3840.2	1.0253	0.0108496	FC<2	-0.81477404465	0.568498	1.75902	0.245271	0.000937982
Ld1S_150107600	hypothetical protein	15	1011.32	1019.76	1.00835	0.00361175	FC<2	-0.73358515259	0.601408	1.66277	0.220831	0.00308594
Ld1S_160112400	Las1-like, putative	16	972.809	1019.76	1.04827	0.0204719	LP>EP	-1.2126954316	0.431462	2.3177	0.365058	0.00458018
Ld1S_180147400	alpha glucosidase II subunit, putative	18	1937.37	2095.15	1.08144	0.0340035	LP_Exclusive		#VALUE!	#VALUE!
Ld1S_180149500_pseudogene	Nuclear transport factor 2 (NTF2) domain containing protein, putative	18	923.297	1004.49	1.08794	0.0366058	LP>EP	-1.1685845104	0.444858	2.24791	0.351779	0.000957495
Ld1S_190164300	40S ribosomal protein S2	19	683.075	752.553	1.10171	0.0420685	FC<2	-0.39589598947	0.760017	1.31576	0.119177	0.00630484
Ld1S_200192200	transmembrane protein, putative	20	575.8	676.207	1.17438	0.0698077	LP_Exclusive		#VALUE!	#VALUE!
Ld1S_200196700	rRNA biogenesis protein-like protein	20	2338.96	2402.72	1.02726	0.0116797	FC<2	-0.45489313545	0.729564	1.37068	0.136936	0.00474443
Ld1S_200197200	conserved protein, unknown function	20	3231.08	3319.96	1.02751	0.0117844	FC<2	-0.98379308083	0.505649	1.97766	0.296151	0.000171967
Ld1S_200206300	hypothetical protein	20	842.612	1057.94	1.25554	0.0988319	LP>EP	-1.4138549577	0.375308	2.66448	0.425613	0.00149578
Ld1S_200207200	Pentatricopeptide repeat domain containing protein, putative	20	2984.44	3423.57	1.14714	0.059616	LP_Exclusive		#VALUE!	#VALUE!
Ld1S_230252000	hypothetical protein	23	445.603	618.402	1.38779	0.142322	LP_Exclusive		#VALUE!	#VALUE!
Ld1S_230253200	tryptophanyl-tRNA synthetase, putative	23	1278.13	1802.85	1.41054	0.149386	FC<2	-0.63235352682	0.645123	1.55009	0.190357	0.00262606
Ld1S_230261200	hypothetical protein	23	1414.74	1896.65	1.34063	0.127309	LP_Exclusive		#VALUE!	#VALUE!
Ld1S_230268700_pseudogene	hypothetical protein	23	705.997	1283.7	1.81828	0.259661	FC<2	-0.68509583148	0.621965	1.60781	0.206234	0.000640732
Ld1S_240281700	F-box domain/Galactose oxidase, central domain containing protein, putative	24	2585.6	2672.11	1.03346	0.0142926	LP_Exclusive		#VALUE!	#VALUE!
Ld1S_240293100	BolA-like protein, putative	24	320.908	326.106	1.0162	0.00697879	FC<2	-0.56816559514	0.674474	1.48264	0.171035	0.002499
Ld1S_240293700	hypothetical protein	24	916.879	992.497	1.08247	0.034417	FC<2	-0.72912692971	0.603269	1.65764	0.219489	0.008683
Ld1S_250302000	DnaJ domain containing protein, putative	25	571.216	600.951	1.05206	0.0220392	FC<2	-0.70132090335	0.615009	1.62599	0.211119	0.00490818
Ld1S_250304200	DNA repair protein, putative	25	2625.03	2627.39	1.0009	0.000391099	LP_Exclusive		#VALUE!	#VALUE!
Ld1S_250307900	magnesium transporter protein 2	25	1136.01	1171.36	1.03112	0.0133086	FC<2	-0.70270284993	0.61442	1.62755	0.211535	0.00689978
Ld1S_260325100	Silent information regulator 2 related protein 1	26	1210.28	1494.2	1.23459	0.0915223	FC<2	-0.61070031976	0.654879	1.527	0.183839	0.00481333
Ld1S_260327000	2OG-Fe(II) oxygenase superfamily, putative	26	1824.59	2416.89	1.32462	0.122092	LP>EP	-1.2622344785	0.416898	2.39867	0.37997	0.00796527
Ld1S_260327900	DNA polymerase sigma-like protein	26	1820.01	2384.17	1.30998	0.117265	LP_Exclusive		#VALUE!	#VALUE!
Ld1S_260329300	hypothetical protein	26	1301.05	1614.17	1.24067	0.093655	FC<2	-0.6313035097	0.645593	1.54896	0.190041	0.00905203
Ld1S_260329400	Chaperonin 10, putative	26	419.931	472.254	1.1246	0.0509981	FC<2	-0.69192177919	0.619029	1.61543	0.208289	0.00584284
Ld1S_260331100	glutathione peroxidase-like protein, putative	26	617.977	778.728	1.26013	0.100414	LP>EP	-1.056988409	0.480634	2.08058	0.318185	0.000980167
Ld1S_260331300	hypothetical protein	26	2717.63	3403.94	1.25254	0.0977912	LP>EP	-1.1581473971	0.448088	2.23171	0.348637	2.5883e-05
Ld1S_260331400	hypothetical protein	26	905.877	1184.45	1.30752	0.116449	FC<2	-0.84762516537	0.555699	1.79954	0.255161	0.00594732
Ld1S_260331600	ISWI complex protein	26	2259.19	2920.78	1.29284	0.111546	FC<2	-0.44427588233	0.734953	1.36063	0.13374	0.00968549
Ld1S_260331900	heat shock 70 protein-like protein	26	2714.88	3647.15	1.34339	0.128204	LP_Exclusive		#VALUE!	#VALUE!
Ld1S_260332300	DnaJ domain/Domain of unknown function (DUF3395), putative	26	2332.54	2924.05	1.25359	0.0981554	FC<2	-0.8275718276	0.563477	1.7747	0.249124	0.000187992
Ld1S_260332900	glucosidase II beta subunit-like protein, putative	26	1015.9	1271.7	1.2518	0.0975344	FC<2	-0.7212520943	0.606571	1.64861	0.217119	0.00150741
Ld1S_260333600	RNA recognition motif. (a.k.a. RRM, RBD, or RNP domain), putative	26	1110.34	1392.77	1.25436	0.0984224	FC<2	-0.63342884492	0.644642	1.55125	0.190681	0.00793578
Ld1S_260335000	DnaJ domain containing protein, putative	26	2106.99	2564.13	1.21697	0.0852783	FC<2	-0.76870459974	0.586944	1.70374	0.231403	0.00631163
Ld1S_260335400	luminal binding protein 1 (BiP), putative;heat-shock protein hsp70, putative;heat shock protein 70-related protein;heat shock protein 70, putative	26	1942.87	2417.98	1.24454	0.0950104	FC<2	-0.49224159977	0.71092	1.40663	0.148179	0.0079945
Ld1S_260336600	hypothetical protein	26	1937.37	2509.6	1.29537	0.112393	FC<2	-0.66563517903	0.630411	1.58627	0.200376	0.00738786
Ld1S_260337100	DnaJ domain containing protein, putative	26	1651.3	2215.12	1.34144	0.127572	FC<2	-0.66849694645	0.629162	1.58942	0.201238	0.00296405
Ld1S_260338200	Alpha/beta hydrolase family, putative	26	1230.45	1591.27	1.29324	0.111678	LP>EP	-1.0749816518	0.474677	2.1067	0.323602	0.00111116
Ld1S_260338400	glutaredoxin, putative	26	1323.97	1729.78	1.30651	0.116112	FC<2	-0.78979592488	0.578426	1.72883	0.237752	0.00102222
Ld1S_260339100	Proline dehydrogenase, mitochondrial	26	1702.64	2086.43	1.2254	0.0882787	LP>EP	-1.0396631549	0.486441	2.05575	0.31297	0.0083295
Ld1S_260340000	cytochrome c oxidase subunit V, putative	26	633.564	779.819	1.23085	0.0902036	FC<2	-0.4351711352	0.739606	1.35207	0.131	0.0094713
Ld1S_260341000	Nucleolar protein 287, putative	26	8972.58	11565.3	1.28896	0.11024	FC<2	-0.43670415256	0.738821	1.35351	0.131461	0.00713084
Ld1S_260341900	Domain of unknown function (DUF4460), putative	26	2189.51	3086.56	1.4097	0.149128	FC<2	-0.64989640554	0.637326	1.56906	0.195638	0.00648213
Ld1S_260342100	ran binding protein. Intracellular trafficking, secretion, and vesicular transport;Nuclear structure	26	3498.81	4448.79	1.27151	0.104321	FC<2	-0.62550735437	0.648192	1.54275	0.188296	0.00469329
Ld1S_260342200	deoxyhypusine hydroxylase, putative	26	1136.93	1476.75	1.29889	0.113573	LP>EP	-1.2098671308	0.432308	2.31316	0.364206	0.00129083
Ld1S_260342300	TLC domain containing protein, putative	26	918.713	1222.63	1.3308	0.124114	FC<2	-0.88350194249	0.54205	1.84485	0.265961	0.00805644
Ld1S_260343000	hypothetical protein	26	794.017	983.772	1.23898	0.0930643	LP_Exclusive		#VALUE!	#VALUE!
Ld1S_260343400	hypothetical protein	26	2267.44	2830.25	1.24821	0.0962889	LP>EP	-1.1687171154	0.444817	2.24812	0.351819	0.00277652
Ld1S_260345700	kynureninase, putative	26	1379.9	1802.85	1.30651	0.116112	FC<2	-0.45799478942	0.727997	1.37363	0.13787	0.00631869
Ld1S_260347000	sec1 family transport protein, putative	26	2002.46	2629.57	1.31317	0.11832	FC<2	-0.4447240464	0.734725	1.36105	0.133875	0.00477094
Ld1S_260348300	phosphatidyltransferase, putative	26	795.851	987.044	1.24024	0.0935045	LP_Exclusive		#VALUE!	#VALUE!
Ld1S_260350400	Nucleoporin NUP92	26	2423.31	3317.78	1.36911	0.136438	LP>EP	-1.0313359385	0.489257	2.04392	0.310463	0.000753256
Ld1S_260350800	6-phosphogluconolactonase	26	948.053	1174.64	1.239	0.0930708	FC<2	-0.52911739744	0.692979	1.44305	0.15928	0.00681408
Ld1S_270352400	C3H1-type domain-containing protein	27	508.868	555.144	1.09094	0.0378004	FC<2	-0.68324228398	0.622764	1.60574	0.205676	0.00784868
Ld1S_270371900	FtsJ cell division protein, putative	27	2219.76	2348.18	1.05785	0.0244249	FC<2	-0.6137697387	0.653487	1.53025	0.184763	0.00677063
Ld1S_280380700	pantothenate kinase subunit, putative	28	3424.54	3666.79	1.07074	0.0296828	FC<2	-0.90377856663	0.534485	1.87096	0.272064	0.00166943
Ld1S_280384000	WD repeat domain 75. Function unknown	28	1973.12	1983.9	1.00546	0.00236608	FC<2	-0.5293433123	0.69287	1.44327	0.159348	0.00411719
Ld1S_280386600	Domain of unknown function (DUF4539), putative	28	720.667	732.921	1.017	0.00732237	LP>EP	-1.2886284073	0.40934	2.44296	0.387916	3.49081e-06
Ld1S_280387200	DNA repair protein, putative	28	1889.69	1892.29	1.00138	0.000597135	LP_Exclusive		#VALUE!	#VALUE!
Ld1S_290431900	hypothetical protein	29	650.067	713.289	1.09725	0.0403072	LP_Exclusive		#VALUE!	#VALUE!
Ld1S_290442500	Nuclear condensing complex subunits, C-term domain containing protein, putative	29	2616.77	2683.01	1.02531	0.0108568	LP_Exclusive		#VALUE!	#VALUE!
Ld1S_290444300	RNA recognition motif. (a.k.a. RRM, RBD, or RNP domain), putative	29	602.39	696.929	1.15694	0.0633111	FC<2	-0.54235560627	0.686649	1.45635	0.163265	0.00424607
Ld1S_300456900	ribosomal RNA adenine dimethylase family protein, putative	30	1030.57	1101.56	1.06888	0.0289307	FC<2	-0.49072888992	0.711665	1.40515	0.147724	0.00375557
Ld1S_300462600	co-chaperone, GrpE, putative	30	380.505	439.534	1.15513	0.0626326	FC<2	-0.73548515434	0.600616	1.66496	0.221403	0.00438679
Ld1S_300480900	sphingosine phosphate lyase-like protein, putative	30	1434	1488.75	1.03818	0.0162715	FC<2	-0.46659968316	0.723668	1.38185	0.140461	0.00777949
Ld1S_300490600	serine/threonine phosphatase, putative	30	959.973	1086.29	1.13159	0.0536883	FC<2	-0.85354488507	0.553423	1.80694	0.256943	0.00969893
Ld1S_320532200	nuclear segregation protein, putative	32	1549.53	1849.75	1.19375	0.0769148	FC<2	-0.60652614083	0.656776	1.52259	0.182583	0.00322277
Ld1S_320532700	Qa-SNARE protein	32	650.984	727.468	1.11749	0.0482431	FC<2	-0.74836629826	0.595277	1.67989	0.225281	0.000683088
Ld1S_320532800	N-myristoyltransferase	32	1153.43	1422.22	1.23303	0.0909726	FC<2	-0.469923354	0.722003	1.38504	0.141461	0.0079275
Ld1S_320534000	hypothetical protein	32	2054.73	2140.96	1.04197	0.0178541	FC<2	-0.98901027736	0.503823	1.98482	0.297722	0.00164404
Ld1S_320536600	40S ribosomal protein S2	32	765.594	824.536	1.07699	0.032211	LP_Exclusive		#VALUE!	#VALUE!
Ld1S_320538000	ATP- dependent RNA helicase, putative	32	1507.35	1566.18	1.03903	0.0166283	FC<2	-0.77946332581	0.582583	1.71649	0.234642	0.00185006
Ld1S_320542300	ubiquitin-conjugating enzyme protein, putative	32	804.103	814.72	1.0132	0.00569666	FC<2	-0.63450737035	0.644161	1.55241	0.191006	0.00387871
Ld1S_320546900	Putative cyclase, putative	32	1152.52	1210.63	1.05042	0.0213633	LP_Exclusive		#VALUE!	#VALUE!
Ld1S_320547600	hypothetical protein	32	1246.96	1333.87	1.0697	0.0292632	LP>EP	-1.0259266406	0.491095	2.03627	0.308835	0.0432676
Ld1S_320550300	pumilio/PUF RNA binding protein 7, putative	32	2090.48	2118.05	1.01319	0.00569003	FC<2	-0.47560167254	0.719167	1.3905	0.14317	0.00720764
Ld1S_320558600	hypothetical protein	32	437.351	438.444	1.0025	0.00108332	LP_Exclusive		#VALUE!	#VALUE!
Ld1S_320561600	hypothetical protein	32	2481.99	2585.95	1.04188	0.0178189	LP_Exclusive		#VALUE!	#VALUE!
Ld1S_320563500	tubulin-tyrosine ligase-like protein	32	1796.17	1830.12	1.0189	0.00813317	LP>EP	-1.4027366186	0.378211	2.64403	0.422266	5.03707e-05
Ld1S_320569800	protein, conserved. Source GeneDB. Function unknown	32	870.118	904.154	1.03912	0.016664	FC<2	-0.65816410104	0.633684	1.57807	0.198127	0.00590463
Ld1S_320573300	hypothetical protein	32	977.393	1027.4	1.05116	0.0216693	LP_Exclusive		#VALUE!	#VALUE!
Ld1S_320574600	hypothetical protein	32	2697.46	2783.35	1.03184	0.0136136	FC<2	-0.7130078234	0.610047	1.63922	0.214637	0.00143071
Ld1S_330575200	hypothetical protein	33	355.749	531.15	1.49304	0.174073	FC<2	-0.55598838284	0.680191	1.47018	0.167369	0.00770498
Ld1S_330575600	WD domain, G-beta repeat, putative	33	1022.32	1645.8	1.60987	0.20679	FC<2	-0.68893514668	0.620312	1.61209	0.20739	0.00263155
Ld1S_330577200	hypothetical protein	33	2331.62	3328.68	1.42762	0.154614	LP>EP	-1.1271494962	0.457819	2.18427	0.339306	6.90599e-05
Ld1S_330577600	thiol-dependent reductase 1	33	1174.52	1691.61	1.44025	0.158438	FC<2	-0.55032041474	0.682868	1.46441	0.165663	0.00310297
Ld1S_330577800	RGG-containing protein 2, putative	33	1146.1	1579.27	1.37795	0.139234	FC<2	-0.7519256752	0.59381	1.68404	0.226352	0.00970424
Ld1S_330577900	Mpv17 / PMP22 family, putative	33	946.219	1436.39	1.51803	0.181282	LP>EP	-1.0925162987	0.468943	2.13246	0.32888	0.000889131
Ld1S_330578000	WD domain, G-beta repeat, putative	33	1308.39	1952.27	1.49212	0.173805	FC<2	-0.88765020904	0.540494	1.85016	0.267209	0.00196655
Ld1S_330578700	ATP-binding cassette sub-family F member 1, putative	33	1845.68	2756.09	1.49327	0.174137	FC<2	-0.66979551891	0.628596	1.59085	0.201629	0.00357316
Ld1S_330579700	heat shock protein 83-1	33	6.41816	11.9972	1.86926	0.27167	FC<2	-0.51940471674	0.69766	1.43336	0.156356	0.00750419
Ld1S_330580900	hypothetical protein	33	762.844	1000.13	1.31106	0.117622	LP_Exclusive		#VALUE!	#VALUE!
Ld1S_330582400	hypothetical protein	33	5693.82	8034.86	1.41115	0.149575	FC<2	-0.64661814721	0.638776	1.56549	0.194651	0.00368416
Ld1S_330582700	hypothetical protein	33	1645.8	2169.31	1.31809	0.119946	FC<2	-0.70888022391	0.611795	1.63453	0.213394	0.00554789
Ld1S_330583700	hypothetical protein	33	3964.59	5003.93	1.26216	0.101113	FC<2	-0.52623448568	0.694365	1.44017	0.158412	0.00497403
Ld1S_330584200	tetratricopeptide repeat. Posttranslational modification, protein turnover, chaperones	33	1034.24	1441.85	1.39411	0.144298	LP>EP	-1.2451645892	0.42186	2.37046	0.374832	6.63676e-05
Ld1S_330584400	60S ribosomal protein L6, putative (fragment)	33	628.979	795.088	1.26409	0.101779	FC<2	-0.53852859707	0.688473	1.45249	0.162113	0.00497927
Ld1S_330584500	WD domain, G-beta repeat, putative	33	1414.74	1956.64	1.38303	0.140832	FC<2	-0.69932325305	0.615861	1.62374	0.210517	0.00491431
Ld1S_330587000	hypothetical protein	33	1245.12	1669.79	1.34107	0.127451	LP_Exclusive		#VALUE!	#VALUE!
Ld1S_330587400	dnaj chaperone-like protein	33	1672.39	2338.37	1.39822	0.145576	FC<2	-0.90976906257	0.53227	1.87874	0.273868	0.000134945
Ld1S_330587800	hypothetical protein	33	1538.52	2079.88	1.35187	0.130934	FC<2	-0.83426386101	0.560869	1.78295	0.251138	0.00120804
Ld1S_330588200	hypothetical protein	33	1732.9	2343.82	1.35254	0.13115	FC<2	-0.59531703824	0.661899	1.5108	0.179208	0.00753852
Ld1S_330589100	hypothetical protein	33	1333.14	1635.98	1.22716	0.0889025	FC<2	-0.70964412055	0.611471	1.6354	0.213624	0.000833524
Ld1S_330589300	P27 protein. Function unknown	33	660.153	840.896	1.27379	0.105098	LP>EP	-1.0119953199	0.49586	2.0167	0.304641	8.28633e-05
Ld1S_330590100	hypothetical protein	33	1434	1748.32	1.21919	0.0860724	LP>EP	-1.5094822639	0.351237	2.84708	0.454399	0.000675946
Ld1S_330590200	pumilio protein, putative	33	2280.28	3112.73	1.36507	0.135154	FC<2	-0.74149516263	0.598119	1.67191	0.223212	0.00027415
Ld1S_330591000	WD domain, G-beta repeat, putative	33	1944.7	2456.16	1.263	0.101403	LP_Exclusive		#VALUE!	#VALUE!
Ld1S_330591300	mitochondrial RNA binding protein, putative	33	1004.9	1471.3	1.46412	0.165577	FC<2	-0.84222820765	0.557781	1.79282	0.253536	0.00675705
Ld1S_330593200	mitogen activated protein kinase, putative	33	1070	1459.3	1.36383	0.134761	FC<2	-0.60945065325	0.655446	1.52568	0.183463	0.00595051
Ld1S_330593900	RNA recognition motif. (a.k.a. RRM, RBD, or RNP domain), putative	33	701.413	889.975	1.26883	0.103404	LP>EP	-1.0142364982	0.49509	2.01983	0.305316	0.000194978
Ld1S_330595600_pseudogene	succinyl-diaminopimelate desuccinylase-like protein;cytosolic nonspecific dipeptidase, putative	33	1376.24	1843.21	1.33931	0.126882	FC<2	-0.52413393589	0.695376	1.43807	0.15778	0.00558151
Ld1S_330595900	cyclophilin, putative	33	871.952	1283.7	1.47222	0.167972	FC<2	-0.98611675988	0.504835	1.98085	0.296851	0.000297855
Ld1S_330596400	thiamine biosynthesis-like protein	33	2358.21	3099.64	1.3144	0.118729	LP>EP	-1.1923469831	0.43759	2.28524	0.358932	0.000123937
Ld1S_330598200	hypothetical protein	33	907.711	1295.7	1.42744	0.154557	LP_Exclusive		#VALUE!	#VALUE!
Ld1S_330598400	nucleolar GTP-binding protein, putative	33	2051.06	2762.63	1.34693	0.129345	FC<2	-0.80747642155	0.57138	1.75015	0.243075	0.00023525
Ld1S_330598600	PRP38 pre-mRNA processing factor 38 (Yeast) domain containing A. RNA processing and modification	33	1660.47	2176.95	1.31105	0.117618	FC<2	-0.57471634723	0.671418	1.48938	0.173007	0.0086624
Ld1S_330598900	ribosome assembly protein RRB1, putative	33	1665.97	2320.92	1.39313	0.143992	FC<2	-0.86383175663	0.549491	1.81987	0.260039	0.000525548
Ld1S_330599200	phosphoribosylpyrophosphate synthetase, putative	33	1076.42	1592.36	1.47931	0.17006	FC<2	-0.54074176788	0.687417	1.45472	0.162779	0.00440563
Ld1S_330600100	calpain protease-like protein	33	4081.95	5371.48	1.31591	0.119227	FC<2	-0.61723316523	0.65192	1.53393	0.185806	0.00215341
Ld1S_330600600	hypothetical protein	33	1417.5	1963.18	1.38496	0.141439	LP>EP	-1.0056501752	0.498046	2.00785	0.302731	0.00179015
Ld1S_330601100	glycerolphosphate mutase, putative	33	1629.29	2241.3	1.37562	0.1385	LP_Exclusive		#VALUE!	#VALUE!
Ld1S_330601200	phosphoglycerate mutase, putative	33	1586.2	2044.98	1.28923	0.110331	FC<2	-0.51397010183	0.700293	1.42797	0.15472	0.00920798
Ld1S_330601300	HIT zinc finger, putative	33	878.37	1115.74	1.27024	0.103886	FC<2	-0.53191019378	0.691638	1.44584	0.160121	0.00293672
Ld1S_330601400	hypothetical protein	33	2866.16	3641.7	1.27058	0.104003	FC<2	-0.64442149252	0.639749	1.56311	0.19399	0.00240771
Ld1S_330601600	WD domain, G-beta repeat, putative	33	2493.91	3279.6	1.31504	0.11894	FC<2	-0.4644363958	0.724754	1.37978	0.139809	0.00430808
Ld1S_330603600	succinyl-coA:3-ketoacid-coenzyme A transferase, mitochondrial precursor, putative	33	1494.51	1988.27	1.33038	0.123975	FC<2	-0.41598476553	0.749508	1.33421	0.125224	0.00718989
Ld1S_330603900	Nucleoporin NUP59	33	1643.96	2075.52	1.26251	0.101234	FC<2	-0.75126746463	0.594081	1.68327	0.226154	0.000819836
Ld1S_330604200	heat shock protein, putative	33	1699.89	2389.63	1.40575	0.147908	FC<2	-0.78054454167	0.582147	1.71778	0.234967	0.000163066
Ld1S_330604300	ras-like small GTPases, putative	33	1694.39	2279.47	1.3453	0.12882	LP>EP	-1.1775587479	0.442099	2.26194	0.354481	0.00161237
Ld1S_330604400	diphthamide biosynthesis enzyme Dph1/Dph2 domain containing protein, putative	33	1964.87	2485.61	1.26502	0.102098	FC<2	-0.96130934878	0.513591	1.94708	0.289383	0.00119208
Ld1S_330605600	NUC173 domain containing protein, putative	33	3437.38	4727.99	1.37546	0.138449	LP>EP	-1.7308552921	0.301273	3.31925	0.521039	2.06581e-05
Ld1S_330605700	carboxypeptidase, putative;metallo-peptidase, Clan MA(E) Family M32	33	1445	1884.65	1.30426	0.115363	FC<2	-0.66520522024	0.630599	1.58579	0.200247	0.000768883
Ld1S_330605800	isocitrate dehydrogenase, putative	33	1257.04	1699.24	1.35178	0.130906	FC<2	-0.90117932378	0.535449	1.86759	0.271282	0.000197702
Ld1S_330606400	enoyl-CoA hydratase/Enoyl-CoA isomerase/3- hydroxyacyl-CoA dehydrogenase, putative	33	2670.87	3434.48	1.2859	0.109208	FC<2	-0.76776491262	0.587327	1.70263	0.23112	0.000775181
Ld1S_330606500	Mitochondrial-processing peptidase subunit alpha	33	1344.15	1862.84	1.38589	0.14173	FC<2	-0.70911355135	0.611696	1.6348	0.213464	0.000814835
Ld1S_330607800	translation initiation factor IF-2, putative	33	2419.64	3099.64	1.28103	0.10756	FC<2	-0.63830536019	0.642467	1.5565	0.192149	0.000892529
Ld1S_330608600	PWWP domain/TFIIS helical bundle-like domain containing protein, putative	33	1661.39	2401.62	1.44556	0.160035	FC<2	-0.51827593522	0.698206	1.43224	0.156017	0.00702885
Ld1S_330609000_pseudogene	cysteine peptidase, Clan CA, family C51, putative	33	1296.47	1655.62	1.27702	0.106198	FC<2	-0.61111691023	0.65469	1.52744	0.183965	0.00122874
Ld1S_330609100	hypothetical protein	33	1401.91	1901.01	1.35602	0.132266	FC<2	-0.61144912189	0.654539	1.52779	0.184065	0.00439524
Ld1S_330611800	mitotubule-associated protein Gb4. Cytoskeleton	33	5612.22	7475.36	1.33198	0.124497	LP_Exclusive		#VALUE!	#VALUE!
Ld1S_330611900	Holliday-junction resolvase-like of SPT6/SH2 domain containing protein, putative	33	3860.06	5524.17	1.43111	0.155673	FC<2	-0.51483216112	0.699874	1.42883	0.15498	0.0030691
Ld1S_340614200	Cleft lip and palate transmembrane protein 1 (CLPTM1), putative	34	1452.34	1510.56	1.04009	0.0170702	FC<2	-0.57326548511	0.672094	1.48789	0.17257	0.0019979
Ld1S_340617700	hypothetical protein	34	1591.7	1628.35	1.02302	0.00988573	FC<2	-0.90241111144	0.534992	1.86919	0.271653	0.000902989
Ld1S_340617800	hypothetical protein	34	1529.35	1564	1.02265	0.00972875	FC<2	-0.80155500462	0.57373	1.74298	0.241292	0.00629978
Ld1S_340632200	d-isomer specific 2-hydroxyacid dehydrogenase- protein	34	575.8	606.405	1.05315	0.0224908	LP>EP	-1.0970072543	0.467485	2.1391	0.330232	0.0514051
Ld1S_340632700	hypothetical protein	34	1796.17	1812.67	1.00919	0.00397223	LP_Exclusive		#VALUE!	#VALUE!
Ld1S_340652400	cytochrome p450-like protein	34	1470.67	1524.74	1.03676	0.0156785	FC<2	-0.60444335792	0.657725	1.52039	0.181956	0.00246011
Ld1S_350711500	hypothetical protein	35	1353.31	1385.13	1.02351	0.010093	FC<2	-0.64351116137	0.640153	1.56213	0.193716	0.00482365
Ld1S_360728000	TFIIH basal transcription factor subunit, putative	36	1379.9	1406.95	1.0196	0.00842886	LP_Exclusive		#VALUE!	#VALUE!
Ld1S_360728700	pre-mRNA splicing factor ATP-dependent RNA helicase, putative	36	2285.78	2360.18	1.03255	0.0139106	FC<2	-0.73796632014	0.599584	1.66782	0.22215	0.00548084
Ld1S_360733300	heat shock protein, putative	36	1199.28	1202.99	1.0031	0.00134342	FC<2	-0.62725471174	0.647407	1.54462	0.188822	0.00651656
Ld1S_360750400	hypothetical protein	36	1630.21	1630.53	1.0002	8.50833e-05	LP_Exclusive		#VALUE!	#VALUE!
Ld1S_360765000	transcription factor S-II-like protein	36	593.221	691.476	1.16563	0.0665606	LP_Exclusive		#VALUE!	#VALUE!
Ld1S_360766800	SET domain containing protein, putative	36	1373.49	1400.4	1.0196	0.00842886	FC<2	-0.71787939488	0.60799	1.64476	0.216103	0.00754496
Ld1S_360777900	NADH dehydrogenase, putative	36	1322.14	1447.3	1.09467	0.0392813	LP>EP	-1.5226802515	0.348039	2.87324	0.458372	0.000937779
Ld1S_360789300	40S ribosomal protein S8, putative	36	717.917	753.643	1.04976	0.0210919	FC<2	-0.65498699479	0.635081	1.5746	0.197171	0.00692982

## Sheet: e-GO_DNAxProt_cluster1.2_LPup
GO term enrichment_Biological Process for Proteins from cluster 1 up in LP (Supplementary Figure S6D)
GO-ID	Description	p-value	corr p-value	cluster efficiency	total frequency	enrichment score (%)	Genes
6457	protein folding	6.0539e-05	0.020614	9/91 9.8%	101/5166 1.9%	8.91089	LD1S_330595900 LD1S_330579700 LD1S_260337100 LD1S_260335000 LD1S_300462600 LD1S_330604200 LD1S_050822100 LD1S_260331900 LD1S_360733300
[truncated: 42 more rows]

## Sheet: f-DNAxProt_cluster1.2_LPdown
Gene id	gene product	Chr	DNAnorm_EP.1	DNAnorm_LP.1	DNA FC LP.1/EP.1	DNAlog10FCLP.1/EP.1	ProteinTag column	Prot log2(MeanEP/ MeanLP)	Prot FC EP/LP	Prot FC LP/EP	Prot log10FC LP/EP	pvalue
Ld1S_030454600_pseudogene	MORN repeat, putative	3	993.897	992.497	0.998591	-0.000612243	EP>LP	1.3868309966	2.61504	0.382404	-0.417478	0.00143633
[truncated: 264 more rows]

## Sheet: g-GO_DNAxProt_cluster1.2_LPdown
GO term enrichment_Biological Process for Proteins from cluster 1 down in LP (Supplementary Figure S6E)
[truncated: 33 more rows]

[truncated: 5 more sheets: h-RNAxProtAllRepSig, i-DNAxRNAxProt_chr5&26, j-DNAxRNAxProt_chr5&26_cluster1, k-DNAxRNAxProt_chr5&26_cluster3, l-Category_chr5&26_cluster1]
