# Supplementary material for: Experimental evolution links post-transcriptional regulation to Leishmania fitness gain
Source: PLoS Pathog. 2022 Mar 16;18(3):e1010375. doi: 10.1371/journal.ppat.1010375 (PMC8959184; doi:10.1371/journal.ppat.1010375)
Supplement: S1 Code — The file S1 Code represents the script designed to establish the list of L. donovani GO terms using available GO-identifiers from the corresponding orthologs in L. donovani strain LdBPK, L. infantum, L. major, L. mexicana, Typanosoma brucei brucei 927 and Typanosoma cruzi. (ZIP) [file ppat.1010375.s019.zip]

Archive with 4 entries (3 files):
- forPascale/
- forPascale/combineGO.pl
- forPascale/run.sh
- forPascale/split_tritrypGOtables.R
